# Supplementary material for: Interfacial chemistry-driven reaction dynamics and resultant microstructural evolution in lithium-based all-solid-state batteries
Source: Nat Commun. 2025 Oct 3;16:8838. doi: 10.1038/s41467-025-63959-1 (PMC12494980; doi:10.1038/s41467-025-63959-1)
Supplement: Supplementary file 6 — Source data [file 41467_2025_63959_MOESM6_ESM.zip]

Archive with 24 entries (23 files):
- Source Data/
- Source Data/Fig. 1.xlsx
- Source Data/Fig. 2.xlsx
- Source Data/Fig. 4.xlsx
- Source Data/Supplementary Fig. 10.xlsx
- Source Data/Supplementary Fig. 11.xlsx
- Source Data/Supplementary Fig. 13.xlsx
- Source Data/Supplementary Fig. 14.xlsx
- Source Data/Supplementary Fig. 15.xlsx
- Source Data/Supplementary Fig. 16.xlsx
- Source Data/Supplementary Fig. 17.xlsx
- Source Data/Supplementary Fig. 2.xlsx
- Source Data/Supplementary Fig. 20.xlsx
- Source Data/Supplementary Fig. 29.xlsx
- Source Data/Supplementary Fig. 31.xlsx
- Source Data/Supplementary Fig. 33.xlsx
- Source Data/Supplementary Fig. 34.xlsx
- Source Data/Supplementary Fig. 35.xlsx
- Source Data/Supplementary Fig. 4.xlsx
- Source Data/Supplementary Fig. 5.xlsx
- Source Data/Supplementary Fig. 6.xlsx
- Source Data/Supplementary Fig. 7.xlsx
- Source Data/Supplementary Fig. 8.xlsx
- Source Data/Supplementary Fig. 9.xlsx
