# Supplementary material for: Interfacial chemistry-driven reaction dynamics and resultant microstructural evolution in lithium-based all-solid-state batteries
Source: Nat Commun. 2025 Oct 3;16:8838. doi: 10.1038/s41467-025-63959-1 (PMC12494980; doi:10.1038/s41467-025-63959-1)
Supplement: Supplementary file 6 — Source data [file 41467_2025_63959_MOESM6_ESM.zip › Source Data/Fig. 1.xlsx]

## Sheet: Fig. 1a
Bare NCM	Time	<I>/mA	LiDFP NCM	Time	<I>/mA
	4.9998	0.0025		4.9998	0.000362634
	9.9998	0.00155		9.9998	0.000173645
	14.9998	0.00126		14.9998	0.000137601
	19.9998	0.00112		19.9998	0.000119375
	24.9998	0.00103		24.9998	0.000107902
	29.9998	0.000973205		29.9998	9.98522e-05
	34.9998	0.000932034		34.9998	9.375e-05
	39.9998	0.000901454		39.9998	8.89126e-05
	44.9998	0.000877791		44.9998	8.49761e-05
	49.9998	0.00085891		49.9998	8.17674e-05
	54.9998	0.000843283		54.9998	7.89815e-05
	59.9998	0.000830339		59.9998	7.6579e-05
	64.9998	0.000819713		64.9998	7.44854e-05
	69.9998	0.000810238		69.9998	7.26631e-05
	74.9998	0.000802103		74.9998	7.09935e-05
	79.9998	0.000795126		79.9998	6.94821e-05
	84.9998	0.000788593		84.9998	6.81048e-05
	89.9998	0.00078299		89.9998	6.69108e-05
	94.9998	0.000777916		94.9998	6.57718e-05
	99.9998	0.000773209		99.9998	6.47343e-05
	105	0.000769013		105	6.379e-05
	110	0.000765379		110	6.28944e-05
	115	0.000761847		115	6.20815e-05
	120	0.000758664		120	6.12825e-05
	125	0.000755891		125	6.0592e-05
	130	0.000753073		130	5.99447e-05
	135	0.000750231		135	5.92905e-05
	140	0.000747991		140	5.86979e-05
	145	0.00074569		145	5.80318e-05
	150	0.000743644		150	5.75481e-05
	155	0.000741416		155	5.69654e-05
	160	0.000739618		160	5.65164e-05
	165	0.000737902		165	5.60412e-05
	170	0.000736323		170	5.56549e-05
	175	0.000734753		175	5.5162e-05
	180	0.000733251		180	5.47831e-05
	185	0.000731795		185	5.43776e-05
	190	0.000730412		190	5.40018e-05
	195	0.000728959		195	5.36169e-05
	200	0.000727758		200	5.33019e-05
	205	0.000726505		205	5.29455e-05
	210	0.000725338		210	5.26681e-05
	215	0.000724217		215	5.23369e-05
	220	0.000723152		220	5.20635e-05
	225	0.000722198		225	5.17668e-05
	230	0.000721278		230	5.14702e-05
	235	0.000720324		235	5.11755e-05
	240	0.000719281		240	5.09244e-05
	245	0.000718399		245	5.07104e-05
	250	0.000717395		250	5.0445e-05
	255	0.000716657		255	5.01368e-05
	260	0.000715975		260	4.9993e-05
	265	0.000715131		265	4.97087e-05
	270	0.000714521		270	4.94863e-05
	275	0.000713632		275	4.92823e-05
	280	0.000712879		280	4.90688e-05
	285	0.000712377		285	4.88305e-05
	290	0.000711626		290	4.86638e-05
	295	0.000710958		295	4.84648e-05
	300	0.00071028		300	4.82133e-05
	305	0.000709686		305	4.80531e-05
	310	0.00070919		310	4.7837e-05
	315	0.000708546		315	4.76883e-05
	320	0.000707978		320	4.75136e-05
	325	0.000707565		325	4.73384e-05
	330	0.0007069		330	4.71771e-05
	335	0.000706417		335	4.70019e-05
	340	0.00070586		340	4.68678e-05
	345	0.000705342		345	4.67418e-05
	350	0.000704841		350	4.65187e-05
	355	0.000704395		355	4.64501e-05
	360	0.000704071		360	4.62871e-05
	365	0.000703576		365	4.61936e-05
	370	0.000703		370	4.5964e-05
	375	0.000702464		375	4.58538e-05
	380	0.000702221		380	4.57412e-05
	385	0.000701884		385	4.56096e-05
	390	0.000701493		390	4.54786e-05
	395	0.000700943		395	4.53819e-05
	400	0.000700522		400	4.52156e-05
	405	0.000700103		405	4.5154e-05
	410	0.000699826		410	4.49941e-05
	415	0.000699475		415	4.48652e-05
	420	0.000699088		420	4.47592e-05
	425	0.000698602		425	4.4668e-05
	430	0.0006983		430	4.44677e-05
	435	0.000698004		435	4.44209e-05
	440	0.000697777		440	4.42908e-05
	445	0.000697443		445	4.42059e-05
	450	0.000697201		450	4.40967e-05
	455	0.000696653		455	4.40005e-05
	460	0.000696423		460	4.38736e-05
	465	0.000696133		465	4.37727e-05
	470	0.000695752		470	4.36856e-05
	475	0.000695561		475	4.3542e-05
	480	0.000695254		480	4.34994e-05
	485	0.000694889		485	4.34093e-05
	490	0.000694542		490	4.32611e-05
	495	0.000694401		495	4.32073e-05
	500	0.000693934		500	4.31133e-05
	505	0.000693749		505	4.30055e-05
	510	0.000693459		510	4.29122e-05
	515	0.000693166		515	4.28399e-05
	520	0.000692978		520	4.27858e-05
	525	0.000692735		525	4.26485e-05
	530	0.000692523		530	4.25815e-05
	535	0.000692184		535	4.24921e-05
	540	0.000692027		540	4.24567e-05
	545	0.000691909		545	4.23674e-05
	550	0.000691541		550	4.23204e-05
	555	0.000691176		555	4.21932e-05
	560	0.000690976		560	4.2135e-05
	565	0.000690811		565	4.20517e-05
	570	0.000690676		570	4.19758e-05
	575	0.000690376		575	4.19231e-05
	580	0.000690175		580	4.18381e-05
	585	0.000690044		585	4.17571e-05
	590	0.000689677		590	4.16995e-05
	595	0.000689396		595	4.16111e-05
	600	0.000689233		600	4.15847e-05
	605	0.000688934		605	4.14581e-05
	610	0.00068865		610	4.14154e-05
	615	0.000688593		615	4.13435e-05
	620	0.000688367		620	4.13157e-05
	625	0.000688003		625	4.11769e-05
	630	0.00068792		630	4.11503e-05
	635	0.000687657		635	4.10419e-05
	640	0.000687554		640	4.09799e-05
	645	0.000687501		645	4.09099e-05
	650	0.000687215		650	4.08815e-05
	655	0.000686966		655	4.07701e-05
	660	0.000686822		660	4.07515e-05
	665	0.000686541		665	4.06368e-05
	670	0.000686553		670	4.06101e-05
	675	0.000686386		675	4.05401e-05
	680	0.000686291		680	4.0493e-05
	685	0.000686126		685	4.04099e-05
	690	0.000685843		690	4.03799e-05
	695	0.000685692		695	4.0301e-05
	700	0.000685498		700	4.02713e-05
	705	0.000685355		705	4.02154e-05
	710	0.000685209		710	4.01184e-05
	715	0.000685062		715	4.00811e-05
	720	0.000684878		720	3.99652e-05
	725	0.000684699		725	3.99345e-05
	730	0.000684555		730	3.98814e-05
	735	0.000684325		735	3.98242e-05
	740	0.000684037		740	3.97974e-05
	745	0.000683918		745	3.9739e-05
	750	0.000683762		750	3.97041e-05
	755	0.00068368		755	3.96633e-05
	760	0.00068359		760	3.95859e-05
	765	0.000683377		765	3.95481e-05
	770	0.000683308		770	3.94737e-05
	775	0.000683106		775	3.94429e-05
	780	0.000682722		780	3.93421e-05
	785	0.000682724		785	3.93295e-05
	790	0.000682714		790	3.93192e-05
	795	0.000682453		795	3.9248e-05
	800	0.000682395		800	3.91775e-05
	805	0.000682261		805	3.91909e-05
	810	0.000682312		810	3.91388e-05
	815	0.000682034		815	3.91037e-05
	820	0.000681897		820	3.90577e-05
	825	0.000681699		825	3.90258e-05
	830	0.000681615		830	3.89494e-05
	835	0.000681382		835	3.89319e-05
	840	0.000681352		840	3.88944e-05
	845	0.000681307		845	3.8895e-05
	850	0.000681124		850	3.87775e-05
	855	0.000681099		855	3.87441e-05
	860	0.000680986		860	3.86638e-05
	865	0.000680846		865	3.866e-05
	870	0.000680744		870	3.85881e-05
	875	0.000680415		875	3.85344e-05
	880	0.000680354		880	3.8493e-05
	885	0.000680256		885	3.84618e-05
	890	0.00068019		890	3.84232e-05
	895	0.000679982		895	3.8382e-05
	900	0.000679822		900	3.83097e-05
	905	0.000679692		905	3.82851e-05
	910	0.000679541		910	3.82616e-05
	915	0.000679449		915	3.82128e-05
	920	0.000679405		920	3.81698e-05
	925	0.000679345		925	3.81652e-05
	930	0.000679038		930	3.81435e-05
	935	0.000679035		935	3.80975e-05
	940	0.000679053		940	3.80554e-05
	945	0.000678939		945	3.79548e-05
	950	0.000678814		950	3.79649e-05
	955	0.000678695		955	3.79196e-05
	960	0.000678626		960	3.78672e-05
	965	0.000678486		965	3.78358e-05
	970	0.000678408		970	3.78088e-05
	975	0.00067824		975	3.77485e-05
	980	0.000678028		980	3.77225e-05
	985	0.00067789		985	3.76693e-05
	990	0.00067778		990	3.767e-05
	995	0.000677754		995	3.75854e-05
	1000	0.000677714		1000	3.75684e-05
	1005	0.000677463		1005	3.75232e-05
	1010	0.000677455		1010	3.75147e-05
	1015	0.000677325		1015	3.74551e-05
	1020	0.000677166		1020	3.74274e-05
	1025	0.00067713		1025	3.74108e-05
	1030	0.000677132		1030	3.73326e-05
	1035	0.000677012		1035	3.72704e-05
	1040	0.000676903		1040	3.72555e-05
	1045	0.000676901		1045	3.71689e-05
	1050	0.000676683		1050	3.71769e-05
	1055	0.000676497		1055	3.71243e-05
	1060	0.000676419		1060	3.70773e-05
	1065	0.000676374		1065	3.70263e-05
	1070	0.000676179		1070	3.70391e-05
	1075	0.0006762		1075	3.69662e-05
	1080	0.000676087		1080	3.69384e-05
	1085	0.000675892		1085	3.69014e-05
	1090	0.000675926		1090	3.69048e-05
	1095	0.000675797		1095	3.6848e-05
	1100	0.000675681		1100	3.68165e-05
	1105	0.000675765		1105	3.67889e-05
	1110	0.000675659		1110	3.67685e-05
	1115	0.000675415		1115	3.66689e-05
	1120	0.000675397		1120	3.66909e-05
	1125	0.000675278		1125	3.66678e-05
	1130	0.00067516		1130	3.66047e-05
	1135	0.000675141		1135	3.65568e-05
	1140	0.000674935		1140	3.6541e-05
	1145	0.000674944		1145	3.6511e-05
	1150	0.000674823		1150	3.64838e-05
	1155	0.000674752		1155	3.64616e-05
	1160	0.000674783		1160	3.64055e-05
	1165	0.000674591		1165	3.63804e-05
	1170	0.000674628		1170	3.63621e-05
	1175	0.000674591		1175	3.63226e-05
	1180	0.000674492		1180	3.62884e-05
	1185	0.000674364		1185	3.62934e-05
	1190	0.000674177		1190	3.62347e-05
	1195	0.000674135		1195	3.62106e-05
	1200	0.000674264		1200	3.61788e-05
	1205	0.000674085		1205	3.61813e-05
	1210	0.000673985		1210	3.61174e-05
	1215	0.000673892		1215	3.61227e-05
	1220	0.000673761		1220	3.60515e-05
	1225	0.000673761		1225	3.60638e-05
	1230	0.000673708		1230	3.60268e-05
	1235	0.000673552		1235	3.60002e-05
	1240	0.00067336		1240	3.59496e-05
	1245	0.000673321		1245	3.59471e-05
	1250	0.00067326		1250	3.58552e-05
	1255	0.000673194		1255	3.59008e-05
	1260	0.000673175		1260	3.58668e-05
	1265	0.00067304		1265	3.58378e-05
	1270	0.000672941		1270	3.57899e-05
	1275	0.000673011		1275	3.57874e-05
	1280	0.000672908		1280	3.57147e-05
	1285	0.000672826		1285	3.574e-05
	1290	0.000672568		1290	3.57245e-05
	1295	0.000672502		1295	3.56687e-05
	1300	0.000672451		1300	3.56623e-05
	1305	0.00067239		1305	3.56146e-05
	1310	0.00067233		1310	3.55775e-05
	1315	0.000672299		1315	3.55614e-05
	1320	0.000672166		1320	3.55168e-05
	1325	0.000672149		1325	3.5515e-05
	1330	0.000672026		1330	3.5444e-05
	1335	0.000672062		1335	3.54407e-05
	1340	0.000672037		1340	3.5429e-05
	1345	0.000671941		1345	3.5376e-05
	1350	0.000671749		1350	3.53743e-05
	1355	0.000671705		1355	3.53859e-05
	1360	0.000671653		1360	3.53465e-05
	1365	0.000671586		1365	3.53043e-05
	1370	0.000671559		1370	3.52474e-05
	1375	0.000671395		1375	3.52521e-05
	1380	0.000671417		1380	3.52284e-05
	1385	0.0006713		1385	3.52387e-05
	1390	0.000671258		1390	3.52049e-05
	1395	0.000671121		1395	3.51574e-05
	1400	0.000671016		1400	3.51477e-05
	1405	0.000671078		1405	3.5139e-05
	1410	0.000670998		1410	3.50981e-05
	1415	0.000670896		1415	3.50913e-05
	1420	0.000670843		1420	3.50274e-05
	1425	0.00067077		1425	3.5028e-05
	1430	0.000670735		1430	3.50296e-05
	1435	0.000670634		1435	3.49978e-05
	1440	0.000670503		1440	3.50006e-05
	1445	0.000670498		1445	3.4949e-05
	1450	0.000670395		1450	3.49539e-05
	1455	0.000670376		1455	3.49014e-05
	1460	0.000670269		1460	3.48979e-05
	1465	0.000670309		1465	3.48419e-05
	1470	0.000670085		1470	3.48164e-05
	1475	0.000670149		1475	3.47989e-05
	1480	0.000670078		1480	3.47745e-05
	1485	0.000670037		1485	3.47267e-05
	1490	0.000669885		1490	3.47343e-05
	1495	0.0006698		1495	3.47383e-05
	1500	0.000669733		1500	3.46786e-05
	1505	0.000669834		1505	3.46042e-05
	1510	0.000669743		1510	3.4626e-05
	1515	0.000669615		1515	3.46258e-05
	1520	0.000669461		1520	3.46283e-05
	1525	0.000669622		1525	3.45868e-05
	1530	0.000669445		1530	3.45638e-05
	1535	0.000669381		1535	3.45221e-05
	1540	0.000669347		1540	3.45025e-05
	1545	0.000669362		1545	3.44892e-05
	1550	0.000669335		1550	3.4458e-05
	1555	0.000669239		1555	3.44317e-05
	1560	0.000669275		1560	3.44079e-05
	1565	0.000669307		1565	3.43678e-05
	1570	0.000669114		1570	3.43712e-05
	1575	0.000669196		1575	3.43289e-05
	1580	0.000668994		1580	3.43231e-05
	1585	0.000669031		1585	3.42797e-05
	1590	0.000669012		1590	3.42993e-05
	1595	0.000669003		1595	3.42568e-05
	1600	0.00066893		1600	3.42855e-05
	1605	0.000668814		1605	3.42593e-05
	1610	0.000668783		1610	3.42753e-05
	1615	0.000668657		1615	3.41708e-05
	1620	0.000668599		1620	3.41687e-05
	1625	0.000668466		1625	3.41268e-05
	1630	0.000668437		1630	3.41724e-05
	1635	0.000668601		1635	3.41139e-05
	1640	0.000668451		1640	3.41047e-05
	1645	0.000668389		1645	3.40387e-05
	1650	0.000668355		1650	3.40649e-05
	1655	0.000668105		1655	3.40597e-05
	1660	0.000668124		1660	3.39817e-05
	1665	0.000668086		1665	3.40099e-05
	1670	0.000668164		1670	3.3932e-05
	1675	0.00066809		1675	3.39674e-05
	1680	0.000668004		1680	3.39373e-05
	1685	0.000668002		1685	3.39259e-05
	1690	0.000667913		1690	3.38545e-05
	1695	0.000667857		1695	3.38706e-05
	1700	0.00066788		1700	3.38076e-05
	1705	0.000667774		1705	3.38074e-05
	1710	0.000667693		1710	3.37776e-05
	1715	0.000667725		1715	3.37901e-05
	1720	0.000667719		1720	3.37607e-05
	1725	0.000667553		1725	3.37462e-05
	1730	0.000667462		1730	3.37261e-05
	1735	0.000667395		1735	3.36923e-05
	1740	0.000667323		1740	3.36325e-05
	1745	0.000667497		1745	3.36824e-05
	1750	0.000667357		1750	3.36472e-05
	1755	0.000667311		1755	3.36326e-05
	1760	0.000667256		1760	3.36341e-05
	1765	0.000667214		1765	3.36513e-05
	1770	0.000667139		1770	3.36143e-05
	1775	0.00066702		1775	3.36067e-05
	1780	0.00066699		1780	3.35774e-05
	1785	0.000666993		1785	3.35595e-05
	1790	0.000666949		1790	3.35338e-05
	1795	0.000666738		1795	3.35463e-05
	1800	0.000666818		1800	3.35103e-05
	1805	0.00066689		1805	3.35076e-05
	1810	0.000666837		1810	3.34606e-05
	1815	0.000666783		1815	3.34644e-05
	1820	0.000666704		1820	3.33813e-05
	1825	0.000666644		1825	3.34166e-05
	1830	0.000666514		1830	3.33559e-05
	1835	0.000666472		1835	3.33596e-05
	1840	0.000666634		1840	3.33611e-05
	1845	0.000666554		1845	3.33179e-05
	1850	0.000666512		1850	3.32296e-05
	1855	0.000666324		1855	3.32393e-05
	1860	0.000666315		1860	3.32181e-05
	1865	0.00066648		1865	3.32053e-05
	1870	0.000666401		1870	3.3212e-05
	1875	0.00066634		1875	3.31302e-05
	1880	0.000666279		1880	3.31444e-05
	1885	0.000666306		1885	3.31352e-05
	1890	0.000666209		1890	3.31475e-05
	1895	0.000666138		1895	3.31058e-05
	1900	0.000666203		1900	3.30875e-05
	1905	0.000666281		1905	3.30723e-05
	1910	0.000666129		1910	3.30732e-05
	1915	0.000666134		1915	3.30623e-05
	1920	0.000666071		1920	3.30327e-05
	1925	0.000666032		1925	3.29771e-05
	1930	0.000666014		1930	3.30014e-05
	1935	0.000665879		1935	3.29563e-05
	1940	0.000665769		1940	3.29325e-05
	1945	0.000665634		1945	3.29279e-05
	1950	0.000665671		1950	3.29392e-05
	1955	0.000665582		1955	3.28863e-05
	1960	0.000665653		1960	3.28684e-05
	1965	0.000665538		1965	3.28413e-05
	1970	0.000665487		1970	3.28572e-05
	1975	0.000665447		1975	3.2844e-05
	1980	0.000665509		1980	3.27632e-05
	1985	0.000665358		1985	3.27496e-05
	1990	0.000665353		1990	3.27768e-05
	1995	0.000665326		1995	3.27562e-05
	2000	0.000665386		2000	3.2758e-05
	2005	0.000665241		2005	3.27773e-05
	2010	0.000665265		2010	3.27104e-05
	2015	0.000665399		2015	3.27231e-05
	2020	0.000665274		2020	3.26859e-05
	2025	0.000665135		2025	3.26947e-05
	2030	0.000665123		2030	3.26912e-05
	2035	0.000665143		2035	3.26412e-05
	2040	0.000665104		2040	3.26475e-05
	2045	0.000665145		2045	3.26589e-05
	2050	0.000665182		2050	3.26048e-05
	2055	0.000664959		2055	3.25795e-05
	2060	0.000664995		2060	3.25932e-05
	2065	0.000664914		2065	3.24952e-05
	2070	0.00066481		2070	3.25465e-05
	2075	0.000664707		2075	3.24989e-05
	2080	0.00066458		2080	3.24969e-05
	2085	0.000664714		2085	3.24633e-05
	2090	0.000664733		2090	3.24732e-05
	2095	0.000664641		2095	3.24661e-05
	2100	0.000664635		2100	3.24831e-05
	2105	0.000664704		2105	3.24624e-05
	2110	0.000664587		2110	3.24603e-05
	2115	0.00066457		2115	3.2383e-05
	2120	0.000664497		2120	3.23844e-05
	2125	0.0006644		2125	3.2345e-05
	2130	0.0006643		2130	3.23287e-05
	2135	0.000664312		2135	3.2324e-05
	2140	0.000664302		2140	3.22976e-05
	2145	0.000664304		2145	3.23377e-05
	2150	0.000664087		2150	3.22503e-05
	2155	0.000664132		2155	3.22419e-05
	2160	0.000664099		2160	3.22094e-05
	2165	0.000664177		2165	3.22063e-05
	2170	0.000664076		2170	3.21895e-05
	2175	0.000664083		2175	3.21901e-05
	2180	0.000663981		2180	3.2135e-05
	2185	0.00066392		2185	3.21719e-05
	2190	0.000663859		2190	3.21136e-05
	2195	0.000663826		2195	3.21594e-05
	2200	0.000663803		2200	3.20951e-05
	2205	0.00066373		2205	3.21037e-05
	2210	0.000663763		2210	3.21251e-05
	2215	0.000663795		2215	3.20771e-05
	2220	0.000663866		2220	3.20683e-05
	2225	0.000663728		2225	3.20928e-05
	2230	0.000663703		2230	3.20571e-05
	2235	0.000663725		2235	3.20801e-05
	2240	0.000663647		2240	3.20186e-05
	2245	0.00066357		2245	3.20372e-05
	2250	0.000663477		2250	3.20168e-05
	2255	0.000663511		2255	3.20123e-05
	2260	0.000663469		2260	3.19725e-05
	2265	0.000663539		2265	3.19886e-05
	2270	0.000663486		2270	3.19229e-05
	2275	0.000663446		2275	3.19306e-05
	2280	0.000663447		2280	3.19082e-05
	2285	0.000663347		2285	3.18883e-05
	2290	0.000663397		2290	3.19005e-05
	2295	0.000663349		2295	3.18809e-05
	2300	0.000663213		2300	3.18617e-05
	2305	0.000663382		2305	3.18555e-05
	2310	0.00066332		2310	3.18252e-05
	2315	0.000663245		2315	3.18493e-05
	2320	0.000663261		2320	3.17913e-05
	2325	0.000663164		2325	3.1807e-05
	2330	0.000663176		2330	3.17656e-05
	2335	0.00066311		2335	3.17792e-05
	2340	0.000663101		2340	3.17909e-05
	2345	0.00066295		2345	3.17761e-05
	2350	0.000663021		2350	3.17447e-05
	2355	0.000663003		2355	3.17451e-05
	2360	0.000663022		2360	3.17095e-05
	2365	0.000662976		2365	3.16755e-05
	2370	0.000662843		2370	3.16993e-05
	2375	0.000662779		2375	3.16565e-05
	2380	0.000662849		2380	3.16637e-05
	2385	0.000662782		2385	3.16239e-05
	2390	0.000662715		2390	3.16295e-05
	2395	0.000662702		2395	3.159e-05
	2400	0.000662627		2400	3.16342e-05
	2405	0.000662592		2405	3.15707e-05
	2410	0.000662702		2410	3.15908e-05
	2415	0.000662673		2415	3.15575e-05
	2420	0.000662737		2420	3.15941e-05
	2425	0.000662596		2425	3.15371e-05
	2430	0.000662634		2430	3.15642e-05
	2435	0.000662516		2435	3.14873e-05
	2440	0.000662493		2440	3.15085e-05
	2445	0.00066253		2445	3.14685e-05
	2450	0.000662406		2450	3.14851e-05
	2455	0.000662381		2455	3.14591e-05
	2460	0.00066239		2460	3.1458e-05
	2465	0.000662382		2465	3.1416e-05
	2470	0.000662473		2470	3.14173e-05
	2475	0.000662333		2475	3.13273e-05
	2480	0.000662276		2480	3.13733e-05
	2485	0.00066223		2485	3.13613e-05
	2490	0.000662293		2490	3.13122e-05
	2495	0.000662253		2495	3.13177e-05
	2500	0.000662159		2500	3.13676e-05
	2505	0.000662089		2505	3.13178e-05
	2510	0.000661987		2510	3.12875e-05
	2515	0.000661971		2515	3.1276e-05
	2520	0.00066205		2520	3.12738e-05
	2525	0.000662069		2525	3.12686e-05
	2530	0.000662121		2530	3.12637e-05
	2535	0.000661991		2535	3.12422e-05
	2540	0.000662061		2540	3.12395e-05
	2545	0.000662		2545	3.12262e-05
	2550	0.000662012		2550	3.11647e-05
	2555	0.00066183		2555	3.11815e-05
	2560	0.000661806		2560	3.1211e-05
	2565	0.000661694		2565	3.11433e-05
	2570	0.000661759		2570	3.11426e-05
	2575	0.00066166		2575	3.11418e-05
	2580	0.00066161		2580	3.11308e-05
	2585	0.000661577		2585	3.10901e-05
	2590	0.000661743		2590	3.11053e-05
	2595	0.000661615		2595	3.11116e-05
	2600	0.000661637		2600	3.1113e-05
	2605	0.00066156		2605	3.11054e-05
	2610	0.000661596		2610	3.10453e-05
	2615	0.000661545		2615	3.10795e-05
	2620	0.000661414		2620	3.10997e-05
	2625	0.000661365		2625	3.10382e-05
	2630	0.000661392		2630	3.102e-05
	2635	0.000661357		2635	3.10551e-05
	2640	0.000661362		2640	3.09941e-05
	2645	0.000661314		2645	3.09869e-05
	2650	0.000661311		2650	3.09703e-05
	2655	0.000661227		2655	3.09746e-05
	2660	0.00066122		2660	3.0943e-05
	2665	0.000661164		2665	3.0939e-05
	2670	0.000661231		2670	3.0941e-05
	2675	0.000661186		2675	3.09459e-05
	2680	0.000661228		2680	3.08821e-05
	2685	0.000661132		2685	3.08903e-05
	2690	0.000661192		2690	3.08632e-05
	2695	0.00066113		2695	3.08621e-05
	2700	0.000661155		2700	3.08337e-05
	2705	0.000661121		2705	3.08349e-05
	2710	0.000661059		2710	3.08375e-05
	2715	0.000661116		2715	3.07767e-05
	2720	0.000661		2720	3.07688e-05
	2725	0.00066096		2725	3.07904e-05
	2730	0.000660918		2730	3.07652e-05
	2735	0.000660943		2735	3.08027e-05
	2740	0.000660954		2740	3.07462e-05
	2745	0.000660916		2745	3.07702e-05
	2750	0.000660873		2750	3.07269e-05
	2755	0.000660875		2755	3.07435e-05
	2760	0.000660859		2760	3.07231e-05
	2765	0.000660904		2765	3.07251e-05
	2770	0.000660807		2770	3.06894e-05
	2775	0.000660734		2775	3.06294e-05
	2780	0.000660776		2780	3.06151e-05
	2785	0.00066062		2785	3.06452e-05
	2790	0.000660734		2790	3.06091e-05
	2795	0.000660604		2795	3.06205e-05
	2800	0.000660612		2800	3.06031e-05
	2805	0.000660578		2805	3.05776e-05
	2810	0.000660558		2810	3.05903e-05
	2815	0.000660493		2815	3.05702e-05
	2820	0.000660667		2820	3.05859e-05
	2825	0.000660638		2825	3.05529e-05
	2830	0.000660381		2830	3.05521e-05
	2835	0.000660484		2835	3.05245e-05
	2840	0.000660363		2840	3.05464e-05
	2845	0.000660328		2845	3.04897e-05
	2850	0.000660458		2850	3.05129e-05
	2855	0.000660288		2855	3.04611e-05
	2860	0.000660312		2860	3.0469e-05
	2865	0.000660197		2865	3.04816e-05
	2870	0.000660226		2870	3.04676e-05
	2875	0.000660217		2875	3.04108e-05
	2880	0.000660143		2880	3.04339e-05
	2885	0.000660156		2885	3.04519e-05
	2890	0.000660176		2890	3.04534e-05
	2895	0.000660128		2895	3.0406e-05
	2900	0.000660164		2900	3.04258e-05
	2905	0.00066005		2905	3.04077e-05
	2910	0.000660185		2910	3.03881e-05
	2915	0.000660156		2915	3.04035e-05
	2920	0.000660044		2920	3.03475e-05
	2925	0.000659937		2925	3.03085e-05
	2930	0.000659968		2930	3.03663e-05
	2935	0.000659913		2935	3.03133e-05
	2940	0.000660054		2940	3.03142e-05
	2945	0.000659975		2945	3.02878e-05
	2950	0.000659826		2950	3.02885e-05
	2955	0.000660002		2955	3.02787e-05
	2960	0.000659905		2960	3.02938e-05
	2965	0.00065984		2965	3.02478e-05
	2970	0.0006599		2970	3.02634e-05
	2975	0.000659816		2975	3.02423e-05
	2980	0.000659732		2980	3.0241e-05
	2985	0.00065971		2985	3.02463e-05
	2990	0.000659647		2990	3.02265e-05
	2995	0.000659598		2995	3.02113e-05
	3000	0.000659741		3000	3.0233e-05
	3005	0.000659842		3005	3.01974e-05
	3010	0.000659834		3010	3.01944e-05
	3015	0.000659793		3015	3.0177e-05
	3020	0.00065976		3020	3.01767e-05
	3025	0.000659753		3025	3.01721e-05
	3030	0.000659648		3030	3.01372e-05
	3035	0.0006596		3035	3.01532e-05
	3040	0.000659572		3040	3.01108e-05
	3045	0.000659617		3045	3.01225e-05
	3050	0.000659614		3050	3.01067e-05
	3055	0.000659675		3055	3.00944e-05
	3060	0.000659485		3060	3.00641e-05
	3065	0.000659449		3065	3.00507e-05
	3070	0.00065946		3070	3.00394e-05
	3075	0.00065943		3075	3.00598e-05
	3080	0.000659348		3080	3.00148e-05
	3085	0.000659346		3085	2.99943e-05
	3090	0.000659384		3090	2.99771e-05
	3095	0.000659447		3095	2.99933e-05
	3100	0.000659435		3100	2.9983e-05
	3105	0.000659414		3105	2.9998e-05
	3110	0.000659375		3110	2.9931e-05
	3115	0.000659372		3115	2.99502e-05
	3120	0.000659437		3120	2.99016e-05
	3125	0.000659246		3125	2.9895e-05
	3130	0.00065933		3130	2.98753e-05
	3135	0.000659306		3135	2.99087e-05
	3140	0.000659315		3140	2.98399e-05
	3145	0.000659121		3145	2.98872e-05
	3150	0.000659064		3150	2.98543e-05
	3155	0.000659169		3155	2.98504e-05
	3160	0.000659219		3160	2.97815e-05
	3165	0.000659171		3165	2.98402e-05
	3170	0.000659073		3170	2.98239e-05
	3175	0.000659126		3175	2.98165e-05
	3180	0.00065922		3180	2.98022e-05
	3185	0.000659174		3185	2.98124e-05
	3190	0.000659171		3190	2.97632e-05
	3195	0.000659089		3195	2.98082e-05
	3200	0.000659114		3200	2.97882e-05
	3205	0.000658952		3205	2.98058e-05
	3210	0.000658909		3210	2.97699e-05
	3215	0.000658908		3215	2.97187e-05
	3220	0.000658917		3220	2.97005e-05
	3225	0.00065883		3225	2.96866e-05
	3230	0.000658944		3230	2.96987e-05
	3235	0.000658898		3235	2.97034e-05
	3240	0.000658836		3240	2.9664e-05
	3245	0.00065865		3245	2.96574e-05
	3250	0.000658797		3250	2.96116e-05
	3255	0.000658761		3255	2.96333e-05
	3260	0.000658733		3260	2.96236e-05
	3265	0.000658673		3265	2.96265e-05
	3270	0.000658761		3270	2.9638e-05
	3275	0.000658787		3275	2.95998e-05
	3280	0.000658785		3280	2.96031e-05
	3285	0.000658726		3285	2.96039e-05
	3290	0.000658617		3290	2.9586e-05
	3295	0.000658566		3295	2.95351e-05
	3300	0.000658521		3300	2.95844e-05
	3305	0.000658552		3305	2.95558e-05
	3310	0.000658662		3310	2.95659e-05
	3315	0.00065858		3315	2.95172e-05
	3320	0.000658536		3320	2.95761e-05
	3325	0.000658498		3325	2.95048e-05
	3330	0.000658423		3330	2.95546e-05
	3335	0.000658395		3335	2.95203e-05
	3340	0.000658384		3340	2.9544e-05
	3345	0.00065844		3345	2.95189e-05
	3350	0.000658492		3350	2.95564e-05
	3355	0.000658575		3355	2.95018e-05
	3360	0.000658475		3360	2.95362e-05
	3365	0.000658438		3365	2.94961e-05
	3370	0.000658449		3370	2.94928e-05
	3375	0.000658433		3375	2.9465e-05
	3380	0.000658387		3380	2.94906e-05
	3385	0.000658381		3385	2.94653e-05
	3390	0.000658255		3390	2.94568e-05
	3395	0.000658358		3395	2.94185e-05
	3400	0.000658328		3400	2.94194e-05
	3405	0.000658357		3405	2.94197e-05
	3410	0.000658176		3410	2.94335e-05
	3415	0.000658173		3415	2.94154e-05
	3420	0.000658276		3420	2.93923e-05
	3425	0.000658216		3425	2.93391e-05
	3430	0.000658198		3430	2.93756e-05
	3435	0.000658255		3435	2.93581e-05
	3440	0.00065818		3440	2.93308e-05
	3445	0.000658115		3445	2.93196e-05
	3450	0.000658141		3450	2.93215e-05
	3455	0.000658183		3455	2.93276e-05
	3460	0.000658093		3460	2.92648e-05
	3465	0.000658084		3465	2.92538e-05
	3470	0.00065818		3470	2.92982e-05
	3475	0.000658194		3475	2.92724e-05
	3480	0.000658111		3480	2.92821e-05
	3485	0.000658056		3485	2.93141e-05
	3490	0.000658041		3490	2.92826e-05
	3495	0.000658033		3495	2.93035e-05
	3500	0.000657884		3500	2.92497e-05
	3505	0.000657869		3505	2.92865e-05
	3510	0.000657901		3510	2.92319e-05
	3515	0.00065784		3515	2.92402e-05
	3520	0.000657829		3520	2.92082e-05
	3525	0.000657799		3525	2.92254e-05
	3530	0.000657808		3530	2.91854e-05
	3535	0.000657745		3535	2.92184e-05
	3540	0.000657756		3540	2.91657e-05
	3545	0.000657657		3545	2.91911e-05
	3550	0.000657633		3550	2.91386e-05
	3555	0.00065783		3555	2.91859e-05
	3560	0.000657884		3560	2.9137e-05
	3565	0.000657845		3565	2.91582e-05
	3570	0.000657867		3570	2.91364e-05
	3575	0.000657854		3575	2.91014e-05
	3580	0.000657757		3580	2.90762e-05
	3585	0.00065772		3585	2.91088e-05
	3590	0.000657813		3590	2.9047e-05
	3595	0.000657741		3595	2.90693e-05
	3600	0.000657663		3600	2.90522e-05
	3600	0.000657283		3600	2.47272e-05

## Sheet: Fig. 1b
Bare NCM	Time	<I>/mA	LiDFP NCM	Time	<I>/mA
	14.9998	0.13204		14.9998	0.13292
	19.9998	0.12889		19.9998	0.129
	24.9998	0.1284		24.9998	0.12846
	29.9998	0.12819		29.9998	0.12821
	34.9998	0.12808		34.9998	0.12807
	39.9998	0.12798		39.9998	0.12798
	44.9998	0.12793		44.9998	0.12791
	49.9998	0.12787		49.9998	0.12785
	54.9998	0.12783		54.9998	0.12781
	59.9998	0.1278		59.9998	0.12778
	64.9998	0.12779		64.9998	0.12776
	69.9998	0.12776		69.9998	0.12773
	74.9998	0.12774		74.9998	0.12772
	79.9998	0.12772		79.9998	0.12771
	84.9998	0.12767		84.9998	0.1277
	89.9998	0.12764		89.9998	0.12768
	94.9998	0.12765		94.9998	0.12767
	99.9998	0.12765		99.9998	0.12765
	105	0.12763		105	0.12764
	110	0.12762		110	0.12763
	115	0.1276		115	0.12764
	120	0.12759		120	0.12763
	125	0.12758		125	0.12762
	130	0.12757		130	0.12762
	135	0.12755		135	0.12761
	140	0.12754		140	0.1276
	145	0.12754		145	0.1276
	150	0.12752		150	0.12759
	155	0.12752		155	0.1276
	160	0.12751		160	0.12759
	165	0.12751		165	0.12759
	170	0.12751		170	0.12757
	175	0.1275		175	0.12756
	180	0.12747		180	0.12757
	185	0.12748		185	0.12756
	190	0.1275		190	0.12755
	195	0.12747		195	0.12755
	200	0.12747		200	0.12756
	205	0.12745		205	0.12753
	210	0.12745		210	0.12753
	215	0.12743		215	0.12753
	220	0.12743		220	0.12752
	225	0.12742		225	0.12752
	230	0.12741		230	0.12751
	235	0.12741		235	0.12751
	240	0.12739		240	0.1275
	245	0.12738		245	0.12751
	250	0.12738		250	0.1275
	255	0.12736		255	0.12749
	260	0.12736		260	0.12749
	265	0.12734		265	0.12748
	270	0.12734		270	0.12748
	275	0.12734		275	0.12749
	280	0.12732		280	0.12748
	285	0.12733		285	0.12748
	290	0.12734		290	0.12746
	295	0.12732		295	0.12747
	300	0.12729		300	0.12748
	305	0.12729		305	0.12748
	310	0.12728		310	0.12746
	315	0.12726		315	0.12745
	320	0.12725		320	0.12745
	325	0.12726		325	0.12746
	330	0.12726		330	0.12746
	335	0.12725		335	0.12746
	340	0.12725		340	0.12744
	345	0.12723		345	0.12744
	350	0.12721		350	0.12744
	355	0.12722		355	0.12743
	360	0.12724		360	0.12742
	365	0.12723		365	0.12742
	370	0.12722		370	0.12742
	375	0.12721		375	0.12742
	380	0.12722		380	0.12741
	385	0.1272		385	0.12741
	390	0.12718		390	0.12741
	395	0.12717		395	0.1274
	400	0.12717		400	0.12739
	405	0.12716		405	0.12739
	410	0.12716		410	0.12739
	415	0.12714		415	0.12738
	420	0.12714		420	0.12738
	425	0.12713		425	0.12737
	430	0.12713		430	0.12737
	435	0.12714		435	0.12736
	440	0.12714		440	0.12736
	445	0.12711		445	0.12736
	450	0.12713		450	0.12735
	455	0.12709		455	0.12734
	460	0.1271		460	0.12732
	465	0.1271		465	0.12733
	470	0.1271		470	0.12732
	475	0.12709		475	0.12732
	480	0.12709		480	0.12732
	485	0.12707		485	0.12731
	490	0.12708		490	0.12732
	495	0.12708		495	0.12732
	500	0.12707		500	0.12731
	505	0.12705		505	0.12731
	510	0.12706		510	0.12731
	515	0.12704		515	0.1273
	520	0.12702		520	0.1273
	525	0.12703		525	0.1273
	530	0.12702		530	0.12728
	535	0.12702		535	0.12728
	540	0.12702		540	0.12728
	545	0.12701		545	0.12728
	550	0.127		550	0.12727
	555	0.12698		555	0.12726
	560	0.12698		560	0.12725
	565	0.12698		565	0.12724
	570	0.12696		570	0.12724
	575	0.12696		575	0.12725
	580	0.12694		580	0.12723
	585	0.12696		585	0.12724
	590	0.12694		590	0.12723
	595	0.12693		595	0.12722
	600	0.12694		600	0.12722
	605	0.12691		605	0.12722
	610	0.12692		610	0.12722
	615	0.1269		615	0.12722
	620	0.1269		620	0.1272
	625	0.12689		625	0.1272
	630	0.1269		630	0.1272
	635	0.12689		635	0.1272
	640	0.12689		640	0.1272
	645	0.12687		645	0.12719
	650	0.12686		650	0.12718
	655	0.12686		655	0.12717
	660	0.12684		660	0.12717
	665	0.12686		665	0.12718
	670	0.12684		670	0.12717
	675	0.12684		675	0.12717
	680	0.12684		680	0.12716
	685	0.12683		685	0.12715
	690	0.12681		690	0.12715
	695	0.12683		695	0.12715
	700	0.12683		700	0.12715
	705	0.12682		705	0.12714
	710	0.12681		710	0.12713
	715	0.1268		715	0.12714
	720	0.12679		720	0.12714
	725	0.1268		725	0.12712
	730	0.1268		730	0.12712
	735	0.12679		735	0.12712
	740	0.12675		740	0.12712
	745	0.12673		745	0.12711
	750	0.12673		750	0.1271
	755	0.12674		755	0.1271
	760	0.12674		760	0.12711
	765	0.12673		765	0.12709
	770	0.12673		770	0.12709
	775	0.12673		775	0.12708
	780	0.12671		780	0.12708
	785	0.1267		785	0.12708
	790	0.1267		790	0.12707
	795	0.12671		795	0.12708
	800	0.12669		800	0.12707
	805	0.1267		805	0.12706
	810	0.1267		810	0.12706
	815	0.12669		815	0.12707
	820	0.12668		820	0.12705
	825	0.12666		825	0.12704
	830	0.12665		830	0.12704
	835	0.12664		835	0.12703
	840	0.12666		840	0.12702
	845	0.12666		845	0.12702
	850	0.12663		850	0.12701
	855	0.12661		855	0.12701
	860	0.12659		860	0.12701
	865	0.12661		865	0.127
	870	0.1266		870	0.127
	875	0.12659		875	0.12699
	880	0.1266		880	0.12699
	885	0.1266		885	0.12698
	890	0.12658		890	0.12697
	895	0.12655		895	0.12696
	900	0.12656		900	0.12697
	905	0.12656		905	0.12696
	910	0.12656		910	0.12694
	915	0.12656		915	0.12694
	920	0.12656		920	0.12693
	925	0.12653		925	0.12693
	930	0.12653		930	0.12693
	935	0.12654		935	0.12692
	940	0.12652		940	0.12691
	945	0.1265		945	0.12691
	950	0.12648		950	0.1269
	955	0.1265		955	0.12691
	960	0.12649		960	0.1269
	965	0.12649		965	0.12689
	970	0.12648		970	0.12688
	975	0.12645		975	0.12687
	980	0.12645		980	0.12687
	985	0.12646		985	0.12686
	990	0.12645		990	0.12686
	995	0.12645		995	0.12685
	1000	0.12643		1000	0.12684
	1005	0.12644		1005	0.12684
	1010	0.12642		1010	0.12684
	1015	0.12641		1015	0.12684
	1020	0.12641		1020	0.12683
	1025	0.12639		1025	0.12683
	1030	0.12638		1030	0.12683
	1035	0.12637		1035	0.12681
	1040	0.12638		1040	0.12681
	1045	0.12637		1045	0.1268
	1050	0.12635		1050	0.12679
	1055	0.12634		1055	0.12678
	1060	0.12635		1060	0.12678
	1065	0.12637		1065	0.12678
	1070	0.12635		1070	0.12678
	1075	0.12634		1075	0.12677
	1080	0.12632		1080	0.12676
	1085	0.12631		1085	0.12674
	1090	0.12632		1090	0.12673
	1095	0.12633		1095	0.12671
	1100	0.12632		1100	0.12671
	1105	0.12631		1105	0.12669
	1110	0.1263		1110	0.12669
	1115	0.12628		1115	0.12669
	1120	0.12626		1120	0.12667
	1125	0.12627		1125	0.12668
	1130	0.12627		1130	0.12667
	1135	0.12627		1135	0.12665
	1140	0.12625		1140	0.12665
	1145	0.12626		1145	0.12664
	1150	0.12625		1150	0.12662
	1155	0.12623		1155	0.12661
	1160	0.12621		1160	0.1266
	1165	0.12623		1165	0.12659
	1170	0.1262		1170	0.12659
	1175	0.12619		1175	0.12658
	1180	0.1262		1180	0.12658
	1185	0.12619		1185	0.12658
	1190	0.12619		1190	0.12657
	1195	0.12619		1195	0.12655
	1200	0.12617		1200	0.12654
	1205	0.12615		1205	0.12653
	1210	0.12615		1210	0.12653
	1215	0.12615		1215	0.12653
	1220	0.12615		1220	0.12652
	1225	0.12615		1225	0.12652
	1230	0.12614		1230	0.12651
	1235	0.12612		1235	0.1265
	1240	0.12613		1240	0.1265
	1245	0.1261		1245	0.1265
	1250	0.12609		1250	0.12649
	1255	0.1261		1255	0.1265
	1260	0.1261		1260	0.1265
	1265	0.12607		1265	0.12649
	1270	0.12606		1270	0.12647
	1275	0.12605		1275	0.12646
	1280	0.12605		1280	0.12646
	1285	0.12605		1285	0.12646
	1290	0.12605		1290	0.12645
	1295	0.12605		1295	0.12644
	1300	0.12605		1300	0.12642
	1305	0.12604		1305	0.12642
	1310	0.12602		1310	0.12641
	1315	0.12601		1315	0.12641
	1320	0.126		1320	0.1264
	1325	0.12599		1325	0.12639
	1330	0.126		1330	0.12639
	1335	0.12601		1335	0.12638
	1340	0.12599		1340	0.12637
	1345	0.126		1345	0.12636
	1350	0.12599		1350	0.12636
	1355	0.12598		1355	0.12636
	1360	0.12599		1360	0.12635
	1365	0.12598		1365	0.12634
	1370	0.12597		1370	0.12634
	1375	0.12596		1375	0.12633
	1380	0.12594		1380	0.12633
	1385	0.12596		1385	0.12633
	1390	0.12596		1390	0.12632
	1395	0.12596		1395	0.12631
	1400	0.12595		1400	0.12631
	1405	0.12594		1405	0.1263
	1410	0.12594		1410	0.1263
	1415	0.12594		1415	0.1263
	1420	0.12592		1420	0.12628
	1425	0.12592		1425	0.12627
	1430	0.12591		1430	0.12626
	1435	0.12591		1435	0.12625
	1440	0.12588		1440	0.12624
	1445	0.12589		1445	0.12624
	1450	0.12589		1450	0.12623
	1455	0.12588		1455	0.12624
	1460	0.12588		1460	0.12622
	1465	0.12585		1465	0.12621
	1470	0.12585		1470	0.12621
	1475	0.12585		1475	0.12622
	1480	0.12585		1480	0.12621
	1485	0.12583		1485	0.1262
	1490	0.12583		1490	0.1262
	1495	0.12581		1495	0.12621
	1500	0.12581		1500	0.12617
	1505	0.12581		1505	0.12617
	1510	0.1258		1510	0.12617
	1515	0.12579		1515	0.12616
	1520	0.12579		1520	0.12615
	1525	0.12577		1525	0.12614
	1530	0.12576		1530	0.12614
	1535	0.12576		1535	0.12613
	1540	0.12577		1540	0.12612
	1545	0.12575		1545	0.12612
	1550	0.12574		1550	0.12611
	1555	0.12571		1555	0.12611
	1560	0.12571		1560	0.12611
	1565	0.12572		1565	0.1261
	1570	0.1257		1570	0.12609
	1575	0.12569		1575	0.1261
	1580	0.1257		1580	0.12608
	1585	0.12569		1585	0.12608
	1590	0.12569		1590	0.12607
	1595	0.12569		1595	0.12607
	1600	0.12569		1600	0.12606
	1605	0.12568		1605	0.12605
	1610	0.12566		1610	0.12605
	1615	0.12565		1615	0.12604
	1620	0.12564		1620	0.12604
	1625	0.12564		1625	0.12602
	1630	0.12563		1630	0.12603
	1635	0.12562		1635	0.12602
	1640	0.12561		1640	0.126
	1645	0.12561		1645	0.12599
	1650	0.12561		1650	0.126
	1655	0.12559		1655	0.12598
	1660	0.1256		1660	0.12596
	1665	0.12558		1665	0.12595
	1670	0.12559		1670	0.12595
	1675	0.12556		1675	0.12594
	1680	0.12555		1680	0.12593
	1685	0.12553		1685	0.12592
	1690	0.12553		1690	0.12591
	1695	0.12551		1695	0.12592
	1700	0.1255		1700	0.12591
	1705	0.12552		1705	0.1259
	1710	0.12553		1710	0.1259
	1715	0.12553		1715	0.12588
	1720	0.12551		1720	0.12588
	1725	0.1255		1725	0.12589
	1730	0.1255		1730	0.12587
	1735	0.12549		1735	0.12586
	1740	0.12551		1740	0.12585
	1745	0.12549		1745	0.12585
	1750	0.12546		1750	0.12584
	1755	0.12545		1755	0.12585
	1760	0.12545		1760	0.12584
	1765	0.12543		1765	0.12583
	1770	0.12543		1770	0.12582
	1775	0.12542		1775	0.12581
	1780	0.12541		1780	0.1258
	1785	0.12542		1785	0.12579
	1790	0.12541		1790	0.1258
	1795	0.12541		1795	0.12581
	1800	0.12541		1800	0.1258
	1805	0.12539		1805	0.12578
	1810	0.12537		1810	0.12577
	1815	0.12538		1815	0.12577
	1820	0.1254		1820	0.12576
	1825	0.12536		1825	0.12576
	1830	0.12535		1830	0.12573
	1835	0.12533		1835	0.12573
	1840	0.12533		1840	0.12573
	1845	0.12532		1845	0.12572
	1850	0.1253		1850	0.12571
	1855	0.1253		1855	0.12571
	1860	0.12529		1860	0.1257
	1865	0.12528		1865	0.1257
	1870	0.12526		1870	0.12569
	1875	0.12526		1875	0.12568
	1880	0.12528		1880	0.12568
	1885	0.12527		1885	0.12567
	1890	0.12524		1890	0.12566
	1895	0.12525		1895	0.12564
	1900	0.12523		1900	0.12564
	1905	0.12523		1905	0.12563
	1910	0.12522		1910	0.12562
	1915	0.12521		1915	0.12561
	1920	0.12521		1920	0.12561
	1925	0.12522		1925	0.12561
	1930	0.12521		1930	0.1256
	1935	0.12521		1935	0.12559
	1940	0.12519		1940	0.12558
	1945	0.12517		1945	0.12558
	1950	0.12518		1950	0.12557
	1955	0.12519		1955	0.12557
	1960	0.12518		1960	0.12556
	1965	0.12518		1965	0.12555
	1970	0.12515		1970	0.12554
	1975	0.12514		1975	0.12554
	1980	0.12516		1980	0.12554
	1985	0.12514		1985	0.12554
	1990	0.12513		1990	0.12553
	1995	0.12513		1995	0.12552
	2000	0.12512		2000	0.12551
	2005	0.1251		2005	0.12551
	2010	0.1251		2010	0.1255
	2015	0.12509		2015	0.12549
	2020	0.12508		2020	0.12548
	2025	0.1251		2025	0.12549
	2030	0.12509		2030	0.12548
	2035	0.12509		2035	0.12547
	2040	0.12508		2040	0.12545
	2045	0.12505		2045	0.12544
	2050	0.12506		2050	0.12543
	2055	0.12507		2055	0.12543
	2060	0.12505		2060	0.12542
	2065	0.12503		2065	0.12542
	2070	0.12503		2070	0.12541
	2075	0.12502		2075	0.12541
	2080	0.12503		2080	0.12541
	2085	0.12502		2085	0.1254
	2090	0.125		2090	0.1254
	2095	0.125		2095	0.12538
	2100	0.12498		2100	0.12539
	2105	0.12496		2105	0.1254
	2110	0.12497		2110	0.12538
	2115	0.12496		2115	0.12537
	2120	0.12494		2120	0.12536
	2125	0.12494		2125	0.12536
	2130	0.12495		2130	0.12534
	2135	0.12492		2135	0.12533
	2140	0.12491		2140	0.12534
	2145	0.12491		2145	0.12532
	2150	0.12492		2150	0.12531
	2155	0.1249		2155	0.12531
	2160	0.1249		2160	0.1253
	2165	0.1249		2165	0.12529
	2170	0.1249		2170	0.12528
	2175	0.12488		2175	0.12528
	2180	0.12488		2180	0.12527
	2185	0.12488		2185	0.12527
	2190	0.12487		2190	0.12526
	2195	0.12486		2195	0.12527
	2200	0.12483		2200	0.12526
	2205	0.12484		2205	0.12526
	2210	0.12484		2210	0.12524
	2215	0.12482		2215	0.12524
	2220	0.12483		2220	0.12522
	2225	0.12482		2225	0.12521
	2230	0.12479		2230	0.12521
	2235	0.1248		2235	0.12521
	2240	0.12481		2240	0.1252
	2245	0.12479		2245	0.12519
	2250	0.12477		2250	0.12518
	2255	0.12478		2255	0.12518
	2260	0.12477		2260	0.12517
	2265	0.12476		2265	0.12515
	2270	0.12475		2270	0.12515
	2275	0.12475		2275	0.12513
	2280	0.12475		2280	0.12512
	2285	0.12474		2285	0.12511
	2290	0.1247		2290	0.12511
	2295	0.12471		2295	0.12509
	2300	0.12469		2300	0.12509
	2305	0.12469		2305	0.12508
	2310	0.1247		2310	0.12507
	2315	0.12468		2315	0.12506
	2320	0.12465		2320	0.12505
	2325	0.12464		2325	0.12505
	2330	0.12463		2330	0.12505
	2335	0.12463		2335	0.12504
	2340	0.12464		2340	0.12503
	2345	0.12462		2345	0.12502
	2350	0.12463		2350	0.12501
	2355	0.12462		2355	0.12501
	2360	0.12461		2360	0.12501
	2365	0.12462		2365	0.12499
	2370	0.1246		2370	0.12499
	2375	0.12457		2375	0.12497
	2380	0.12456		2380	0.12497
	2385	0.12458		2385	0.12496
	2390	0.12457		2390	0.12495
	2395	0.12455		2395	0.12494
	2400	0.12456		2400	0.12493
	2405	0.12455		2405	0.12493
	2410	0.12455		2410	0.12492
	2415	0.12454		2415	0.12491
	2420	0.12455		2420	0.12491
	2425	0.12454		2425	0.12491
	2430	0.12453		2430	0.12489
	2435	0.12449		2435	0.12487
	2440	0.1245		2440	0.12487
	2445	0.12448		2445	0.12487
	2450	0.12449		2450	0.12486
	2455	0.12447		2455	0.12485
	2460	0.12448		2460	0.12484
	2465	0.12449		2465	0.12484
	2470	0.12446		2470	0.12483
	2475	0.12445		2475	0.12482
	2480	0.12444		2480	0.12481
	2485	0.12444		2485	0.1248
	2490	0.12443		2490	0.1248
	2495	0.12441		2495	0.12479
	2500	0.12441		2500	0.12479
	2505	0.12442		2505	0.12478
	2510	0.1244		2510	0.12476
	2515	0.1244		2515	0.12477
	2520	0.12439		2520	0.12475
	2525	0.12437		2525	0.12475
	2530	0.12435		2530	0.12474
	2535	0.12434		2535	0.12474
	2540	0.12434		2540	0.12473
	2545	0.12434		2545	0.12471
	2550	0.12434		2550	0.1247
	2555	0.12434		2555	0.12469
	2560	0.12434		2560	0.12467
	2565	0.12433		2565	0.12466
	2570	0.12431		2570	0.12466
	2575	0.12431		2575	0.12466
	2580	0.12431		2580	0.12465
	2585	0.12431		2585	0.12463
	2590	0.1243		2590	0.12463
	2595	0.1243		2595	0.12462
	2600	0.12429		2600	0.12462
	2605	0.12427		2605	0.12461
	2610	0.12428		2610	0.12462
	2615	0.12429		2615	0.12461
	2620	0.12429		2620	0.12459
	2625	0.12429		2625	0.12458
	2630	0.12428		2630	0.12457
	2635	0.12426		2635	0.12458
	2640	0.12424		2640	0.12457
	2645	0.12424		2645	0.12456
	2650	0.12421		2650	0.12455
	2655	0.12422		2655	0.12454
	2660	0.1242		2660	0.12453
	2665	0.12419		2665	0.12452
	2670	0.1242		2670	0.12451
	2675	0.12419		2675	0.1245
	2680	0.12419		2680	0.12449
	2685	0.12416		2685	0.12448
	2690	0.12416		2690	0.12447
	2695	0.12413		2695	0.12447
	2700	0.12416		2700	0.12447
	2705	0.12417		2705	0.12446
	2710	0.12416		2710	0.12445
	2715	0.12414		2715	0.12443
	2720	0.12413		2720	0.12443
	2725	0.12414		2725	0.12443
	2730	0.12412		2730	0.12441
	2735	0.12411		2735	0.12439
	2740	0.12412		2740	0.12438
	2745	0.12409		2745	0.12438
	2750	0.12408		2750	0.12438
	2755	0.12407		2755	0.12437
	2760	0.12406		2760	0.12435
	2765	0.12404		2765	0.12435
	2770	0.12404		2770	0.12434
	2775	0.12403		2775	0.12433
	2780	0.12404		2780	0.12431
	2785	0.12403		2785	0.12431
	2790	0.124		2790	0.1243
	2795	0.12401		2795	0.1243
	2800	0.124		2800	0.12428
	2805	0.12399		2805	0.12426
	2810	0.12399		2810	0.12427
	2815	0.12399		2815	0.12424
	2820	0.124		2820	0.12423
	2825	0.12399		2825	0.12422
	2830	0.12397		2830	0.12421
	2835	0.12395		2835	0.1242
	2840	0.12393		2840	0.12421
	2845	0.12395		2845	0.12419
	2850	0.12392		2850	0.12419
	2855	0.1239		2855	0.12418
	2860	0.12389		2860	0.12418
	2865	0.12389		2865	0.12417
	2870	0.12389		2870	0.12417
	2875	0.12387		2875	0.12415
	2880	0.12385		2880	0.12415
	2885	0.12386		2885	0.12414
	2890	0.12387		2890	0.12412
	2895	0.12386		2895	0.12413
	2900	0.12385		2900	0.1241
	2905	0.12387		2905	0.1241
	2910	0.12387		2910	0.1241
	2915	0.12384		2915	0.12409
	2920	0.12382		2920	0.12408
	2925	0.12383		2925	0.12407
	2930	0.12382		2930	0.12406
	2935	0.1238		2935	0.12405
	2940	0.12378		2940	0.12404
	2945	0.1238		2945	0.12404
	2950	0.12379		2950	0.12403
	2955	0.12378		2955	0.12402
	2960	0.12378		2960	0.12401
	2965	0.12377		2965	0.124
	2970	0.12377		2970	0.124
	2975	0.12377		2975	0.124
	2980	0.12375		2980	0.12398
	2985	0.12375		2985	0.12398
	2990	0.12372		2990	0.12398
	2995	0.12371		2995	0.12395
	3000	0.12373		3000	0.12394
	3005	0.12372		3005	0.12394
	3010	0.12372		3010	0.12393
	3015	0.12371		3015	0.12392
	3020	0.12371		3020	0.12391
	3025	0.12369		3025	0.1239
	3030	0.12369		3030	0.12389
	3035	0.12368		3035	0.12388
	3040	0.12368		3040	0.12388
	3045	0.12367		3045	0.12386
	3050	0.12367		3050	0.12384
	3055	0.12366		3055	0.12384
	3060	0.12365		3060	0.12384
	3065	0.12363		3065	0.12381
	3070	0.12361		3070	0.1238
	3075	0.12362		3075	0.12379
	3080	0.1236		3080	0.12378
	3085	0.12361		3085	0.12377
	3090	0.12358		3090	0.12377
	3095	0.12357		3095	0.12375
	3100	0.12358		3100	0.12375
	3105	0.12356		3105	0.12373
	3110	0.12356		3110	0.12372
	3115	0.12356		3115	0.12373
	3120	0.12356		3120	0.12372
	3125	0.12356		3125	0.12372
	3130	0.12356		3130	0.12371
	3135	0.12354		3135	0.12369
	3140	0.12351		3140	0.12367
	3145	0.1235		3145	0.12366
	3150	0.12352		3150	0.12364
	3155	0.12351		3155	0.12363
	3160	0.1235		3160	0.12362
	3165	0.12348		3165	0.12363
	3170	0.12352		3170	0.12361
	3175	0.1235		3175	0.12362
	3180	0.12349		3180	0.12359
	3185	0.12347		3185	0.12358
	3190	0.12346		3190	0.12356
	3195	0.12343		3195	0.12356
	3200	0.12345		3200	0.12355
	3205	0.12343		3205	0.12355
	3210	0.12342		3210	0.12355
	3215	0.1234		3215	0.12353
	3220	0.1234		3220	0.12351
	3225	0.12341		3225	0.1235
	3230	0.1234		3230	0.12349
	3235	0.12338		3235	0.12348
	3240	0.12338		3240	0.12347
	3245	0.12336		3245	0.12347
	3250	0.12336		3250	0.12344
	3255	0.12335		3255	0.12343
	3260	0.12334		3260	0.12343
	3265	0.12334		3265	0.12343
	3270	0.12334		3270	0.12342
	3275	0.12334		3275	0.12341
	3280	0.12332		3280	0.12339
	3285	0.12333		3285	0.12338
	3290	0.12333		3290	0.12338
	3295	0.12333		3295	0.12338
	3300	0.1233		3300	0.12336
	3305	0.12329		3305	0.12335
	3310	0.12328		3310	0.12333
	3315	0.12329		3315	0.12333
	3320	0.1233		3320	0.12331
	3325	0.12327		3325	0.1233
	3330	0.12326		3330	0.12328
	3335	0.12327		3335	0.12327
	3340	0.12326		3340	0.12327
	3345	0.12326		3345	0.12326
	3350	0.12324		3350	0.12324
	3355	0.12323		3355	0.12322
	3360	0.12323		3360	0.12321
	3365	0.12322		3365	0.12319
	3370	0.12323		3370	0.12319
	3375	0.12321		3375	0.12317
	3380	0.12321		3380	0.12315
	3385	0.1232		3385	0.12315
	3390	0.12319		3390	0.12314
	3395	0.12318		3395	0.12314
	3400	0.12315		3400	0.12314
	3405	0.12316		3405	0.12313
	3410	0.12316		3410	0.12313
	3415	0.12315		3415	0.12311
	3420	0.12315		3420	0.1231
	3425	0.12315		3425	0.12309
	3430	0.12314		3430	0.12308
	3435	0.12312		3435	0.12306
	3440	0.12312		3440	0.12304
	3445	0.12309		3445	0.12303
	3450	0.12309		3450	0.12301
	3455	0.12309		3455	0.12301
	3460	0.1231		3460	0.123
	3465	0.12308		3465	0.12299
	3470	0.12307		3470	0.12299
	3475	0.12308		3475	0.12296
	3480	0.12306		3480	0.12294
	3485	0.12305		3485	0.12294
	3490	0.12304		3490	0.12293
	3495	0.12302		3495	0.12291
	3500	0.12302		3500	0.1229
	3505	0.12302		3505	0.12291
	3510	0.12301		3510	0.12288
	3515	0.12301		3515	0.12287
	3520	0.12298		3520	0.12287
	3525	0.12298		3525	0.12286
	3530	0.12297		3530	0.12285
	3535	0.12298		3535	0.12282
	3540	0.12298		3540	0.12281
	3545	0.12296		3545	0.12279
	3550	0.12293		3550	0.12278
	3555	0.12294		3555	0.12278
	3560	0.12294		3560	0.12277
	3565	0.12293		3565	0.12277
	3570	0.12294		3570	0.12276
	3575	0.12291		3575	0.12274
	3580	0.12292		3580	0.12273
	3585	0.12291		3585	0.12272
	3590	0.12288		3590	0.12272
	3595	0.12286		3595	0.12269
	3600	0.12286		3600	0.12268
	3605	0.12286		3605	0.12268
	3610	0.12287		3610	0.12267
	3610	0.12278		3610	0.12255

## Sheet: Fig. 1c
Time (x)	S-	LiS-	PS3-	NiO2-
0.9421	0.0583	0.04371	0.07635	0.00875
2.8262	0.11713	0.07516	0.09704	0.02348
4.7104	0.18365	0.13491	0.10278	0.03552
6.5946	0.23525	0.14835	0.10545	0.04988
8.4787	0.26961	0.17336	0.10564	0.05882
10.3629	0.3058	0.21616	0.10084	0.06662
12.247	0.32912	0.24105	0.10455	0.07594
14.1312	0.36233	0.27778	0.10534	0.08079
16.0154	0.3873	0.26643	0.10092	0.08777
17.8995	0.41052	0.28678	0.09635	0.09693
19.7837	0.42704	0.33136	0.09703	0.09888
21.6678	0.44701	0.32704	0.09745	0.09998
23.552	0.46864	0.35819	0.09068	0.11
25.4362	0.49459	0.42047	0.09746	0.1076
27.3203	0.49953	0.40904	0.09314	0.10654
29.2045	0.51996	0.4446	0.08687	0.12144
31.0886	0.54777	0.47955	0.09266	0.11421
32.9728	0.54366	0.48418	0.09091	0.11564
34.857	0.58241	0.50007	0.08863	0.11829
36.7411	0.60113	0.53413	0.09594	0.12347
38.6253	0.61747	0.58364	0.09668	0.11901
40.5094	0.6457	0.59216	0.09352	0.12898
42.3936	0.68271	0.60582	0.09683	0.13
44.2778	0.72068	0.63299	0.09359	0.1293
46.1619	0.74685	0.64715	0.09588	0.13203
48.0461	0.7468	0.70693	0.09788	0.13414
49.9302	0.75754	0.72242	0.0986	0.13649
51.8144	0.79709	0.74852	0.10087	0.13914
53.6986	0.78843	0.78076	0.10172	0.14312
55.5827	0.82037	0.78594	0.10766	0.14623
57.4669	0.85054	0.81609	0.11397	0.14743
59.351	0.86576	0.82056	0.11628	0.14798
61.2352	0.87833	0.79442	0.11193	0.14549
63.1194	0.89035	0.85633	0.12168	0.15276
65.0035	0.88163	0.89334	0.12181	0.16018
66.8877	0.89628	0.94704	0.12653	0.1547
68.7718	0.88496	0.93723	0.13749	0.15454
70.656	0.91142	0.91883	0.14106	0.15756
72.5402	0.91521	0.91917	0.14559	0.15978
74.4243	0.91881	0.94338	0.15	0.16304
76.3085	0.92054	0.96374	0.1526	0.17274
78.1926	0.92322	0.93799	0.16261	0.16665
80.0768	0.92075	0.96983	0.1755	0.16323
81.961	0.92475	0.97156	0.1785	0.17239
83.8451	0.93211	0.94306	0.19071	0.16702
85.7293	0.93603	0.96547	0.19562	0.17119
87.6134	0.93319	0.93797	0.19931	0.18067
89.4976	0.9491	0.92501	0.21065	0.17822
91.3818	0.93874	1	0.22309	0.18559
93.2659	0.93909	0.97467	0.23151	0.18298
95.1501	0.93833	0.97545	0.24473	0.1834
97.0342	0.93953	0.96173	0.2594	0.18816
98.9184	0.94452	0.93518	0.26777	0.1878
100.803	0.93972	0.93827	0.29278	0.18896
102.687	0.95071	0.90537	0.29069	0.19466
104.571	0.94677	0.91527	0.30811	0.19419
106.455	0.94773	0.93783	0.32704	0.19879
108.339	0.94346	0.92493	0.33917	0.19803
110.223	0.94588	0.88456	0.34669	0.20146
112.108	0.94464	0.88424	0.36209	0.20101
113.992	0.958	0.85814	0.38109	0.20377
115.876	0.95085	0.8732	0.38689	0.20925
117.76	0.94442	0.89363	0.40393	0.20942
119.644	0.95421	0.84127	0.4242	0.20699
121.528	0.94879	0.84756	0.43652	0.20751
123.412	0.95113	0.83716	0.46184	0.21262
125.297	0.9498	0.8451	0.47873	0.21873
127.181	0.94976	0.82649	0.48376	0.21849
129.065	0.94705	0.76776	0.5102	0.22504
130.949	0.94202	0.7843	0.52863	0.22501
132.833	0.95299	0.79683	0.53466	0.21989
134.717	0.94901	0.7762	0.54638	0.22928
136.602	0.94801	0.74741	0.55726	0.22912
138.486	0.94852	0.76121	0.59365	0.23126
140.37	0.94544	0.75818	0.61574	0.23506
142.254	0.94369	0.75003	0.61605	0.24121
144.138	0.95668	0.70661	0.62215	0.23549
146.022	0.9538	0.71525	0.63731	0.23473
147.907	0.94693	0.71451	0.66005	0.23998
149.791	0.95391	0.71188	0.67376	0.23688
151.675	0.95563	0.71207	0.67742	0.24716
153.559	0.95789	0.70445	0.7068	0.2437
155.443	0.94778	0.68275	0.70194	0.24943
157.327	0.94923	0.7038	0.71405	0.24285
159.212	0.95071	0.67948	0.72571	0.25171
161.096	0.94776	0.67015	0.76098	0.25169
162.98	0.94977	0.64728	0.76232	0.24241
164.864	0.94775	0.68116	0.77212	0.25483
166.748	0.9528	0.65704	0.77406	0.24593
168.632	0.95217	0.62673	0.79525	0.2603
170.517	0.95074	0.64882	0.80474	0.26093
172.401	0.95097	0.66268	0.81409	0.26499
174.285	0.95715	0.67128	0.82524	0.25911
176.169	0.95732	0.66528	0.81724	0.25928
178.053	0.94789	0.63217	0.83682	0.26022
179.937	0.9612	0.62952	0.84968	0.26144
181.821	0.95606	0.64505	0.85922	0.27065
183.706	0.94722	0.62022	0.86453	0.27124
185.59	0.95973	0.62419	0.84809	0.26277
187.474	0.95893	0.63107	0.88194	0.27412
189.358	0.9693	0.61545	0.86751	0.27341
191.242	0.95903	0.62588	0.86992	0.27199
193.126	0.95296	0.61867	0.88506	0.28053
195.011	0.95083	0.62558	0.89594	0.28026
196.895	0.94802	0.60982	0.8973	0.27535
198.779	0.94578	0.63197	0.8987	0.26902
200.663	0.94753	0.62453	0.90594	0.28178
202.547	0.95077	0.61647	0.90047	0.27726
204.431	0.94712	0.63065	0.92207	0.28475
206.315	0.95252	0.60607	0.91398	0.27864
208.2	0.94523	0.62767	0.92814	0.28861
210.084	0.94999	0.59473	0.94305	0.29329
211.968	0.95634	0.58942	0.92522	0.28272
213.852	0.95705	0.5861	0.95525	0.28618
215.736	0.95939	0.59464	0.95013	0.28829
217.62	0.94772	0.61227	0.95747	0.29582
219.505	0.95649	0.59751	0.94081	0.29324
221.389	0.95355	0.59568	0.92807	0.28986
223.273	0.95201	0.5948	0.9413	0.28606
225.157	0.95415	0.61545	0.94837	0.29808
227.041	0.95986	0.6006	0.93707	0.2958
228.925	0.95945	0.60611	0.93566	0.2985
230.81	0.97463	0.60743	0.93807	0.30568
232.694	0.96893	0.59969	0.94201	0.29899
234.578	0.97717	0.59786	0.9524	0.30065
236.462	0.96011	0.59954	0.95421	0.30569
238.346	0.95941	0.58979	0.96098	0.30586
240.23	0.96571	0.60628	0.95017	0.30249
242.115	0.94896	0.60868	0.94568	0.30972
243.999	0.95944	0.59193	0.96574	0.3053
245.883	0.96894	0.58273	0.95828	0.31177
247.767	0.94635	0.60879	0.96507	0.31294
249.651	0.96187	0.59934	0.96636	0.30842
251.535	0.97	0.58573	0.98514	0.31948
253.419	0.94623	0.61639	0.96285	0.30894
255.304	0.95209	0.59418	0.96719	0.31561
257.188	0.95124	0.62366	0.95747	0.32261
259.072	0.9517	0.60667	0.96708	0.3221
260.956	0.94841	0.60881	0.97771	0.32196
262.84	0.94925	0.60992	0.96801	0.32777
264.724	0.95385	0.61079	0.98986	0.31317
266.609	0.94999	0.61651	0.96593	0.32654
268.493	0.95117	0.58561	0.97821	0.32192
270.377	0.94747	0.60345	0.96786	0.33206
272.261	0.95351	0.62497	0.99413	0.32745
274.145	0.95278	0.59278	0.95876	0.32771
276.029	0.94855	0.61039	0.99142	0.33201
277.914	0.9539	0.60351	0.98988	0.3343
279.798	0.95331	0.6073	0.95479	0.33161
281.682	0.96331	0.6075	0.97006	0.33858
283.566	0.95991	0.6016	1	0.33404
285.45	0.96722	0.5841	0.97654	0.33409
287.334	0.95353	0.60599	0.97769	0.33751
289.219	0.95389	0.60656	0.97771	0.3396
291.103	0.95842	0.59797	0.97413	0.33713
292.987	0.97194	0.60668	0.96997	0.34549
294.871	0.96121	0.6137	0.97598	0.34752
296.755	0.95048	0.61255	0.95821	0.34007
298.639	0.96546	0.61353	0.96018	0.3457
300.524	0.96074	0.59429	0.95626	0.34857
302.408	0.9553	0.58405	0.9716	0.35816
304.292	0.9689	0.59673	0.97961	0.34796
306.176	0.9539	0.61366	0.96307	0.35151
308.06	0.96599	0.59817	0.98644	0.35031
309.944	0.95685	0.61308	0.95315	0.35455
311.829	0.95324	0.61999	0.97574	0.35236
313.713	0.9486	0.61121	0.96882	0.35107
315.597	0.94411	0.60671	0.96843	0.36516
317.481	0.95201	0.62065	0.96414	0.35891
319.365	0.9502	0.60168	0.95705	0.36048
321.249	0.95329	0.61541	0.95795	0.36227
323.133	0.97732	0.6037	0.96716	0.36716
325.018	0.97295	0.60158	0.97073	0.37028
326.902	0.95862	0.60352	0.97612	0.36667
328.786	0.96206	0.61324	0.96656	0.36925
330.67	0.95809	0.62411	0.95888	0.36301
332.554	0.96101	0.60645	0.9568	0.36834
334.438	0.9557	0.61569	0.93448	0.37196
336.323	0.953	0.61741	0.97202	0.37241
338.207	0.95256	0.60488	0.96747	0.371
340.091	0.95494	0.62951	0.95449	0.37645
341.975	0.96761	0.61215	0.97237	0.37038
343.859	0.96451	0.6013	0.95778	0.36843
345.743	0.9593	0.59882	0.95354	0.38426
347.627	0.97113	0.60102	0.92608	0.37367
349.512	0.95629	0.60281	0.96398	0.37669
351.396	0.9703	0.62931	0.97156	0.37806
353.28	0.968	0.58427	0.96137	0.37945
355.164	0.9703	0.63016	0.9435	0.378
357.048	0.96976	0.63783	0.9653	0.37703
358.933	0.98278	0.60443	0.94461	0.38672
360.817	0.95602	0.59846	0.95435	0.38914
362.701	0.96404	0.62517	0.95272	0.3843
364.585	0.97092	0.62329	0.94023	0.39054
366.469	0.96016	0.61686	0.93566	0.38449
368.353	0.9568	0.61934	0.93856	0.38961
370.237	0.9714	0.59731	0.95907	0.38639
372.122	0.97731	0.61238	0.95795	0.39308
374.006	0.96594	0.62386	0.94049	0.39026
375.89	0.96371	0.61886	0.93945	0.39713
377.774	0.97085	0.63029	0.93613	0.39596
379.658	0.96563	0.59016	0.94153	0.39816
381.542	0.95351	0.6055	0.93756	0.39671
383.427	0.97395	0.57639	0.9335	0.39703
385.311	0.96747	0.61425	0.92172	0.40147
387.195	0.97248	0.588	0.95493	0.39378
389.079	0.96952	0.62521	0.93699	0.40797
390.963	0.97467	0.59641	0.93618	0.40422
392.847	0.95931	0.61896	0.94197	0.40477
394.731	0.96204	0.6099	0.9249	0.40578
396.616	0.95712	0.60619	0.91938	0.40725
398.5	0.96903	0.61642	0.94353	0.40689
400.384	0.97752	0.62673	0.91937	0.40855
402.268	0.97825	0.60639	0.94291	0.41401
404.152	0.9606	0.60777	0.93143	0.41297
406.036	0.95561	0.59867	0.91269	0.41855
407.921	0.9704	0.599	0.92427	0.40635
409.805	0.96375	0.58224	0.91414	0.41654
411.689	0.97385	0.59975	0.9213	0.4088
413.573	0.96234	0.59505	0.91027	0.40895
415.457	0.95581	0.62849	0.903	0.41378
417.341	0.95382	0.60415	0.90773	0.41583
419.226	0.95759	0.62309	0.91397	0.41603
421.11	0.96294	0.61688	0.90964	0.41862
422.994	0.97259	0.6198	0.9232	0.41141
424.878	0.97298	0.60339	0.89282	0.42323
426.762	0.964	0.57945	0.91477	0.42045
428.646	0.9617	0.60868	0.90981	0.42158
430.531	0.96054	0.62898	0.90902	0.42187
432.415	0.9692	0.62259	0.91326	0.42352
434.299	0.96961	0.58281	0.90337	0.42382
436.183	0.95956	0.63427	0.9294	0.42838
438.067	0.95149	0.60008	0.89206	0.43447
439.951	0.96075	0.58998	0.90932	0.42097
441.836	0.95393	0.60769	0.91718	0.42659
443.72	0.96345	0.61153	0.89078	0.42594
445.604	0.96955	0.6218	0.91231	0.43533
447.488	0.95755	0.60455	0.90437	0.42976
449.372	0.96677	0.6091	0.89915	0.43068
451.256	0.96926	0.61073	0.88944	0.44176
453.14	0.96992	0.60648	0.89371	0.43771
455.025	0.95542	0.61535	0.90805	0.43767
456.909	0.96831	0.60697	0.89183	0.42351
458.793	0.96961	0.61529	0.88822	0.4457
460.677	0.95739	0.60814	0.89749	0.42915
462.561	0.97371	0.60404	0.89737	0.44128
464.445	0.95963	0.58927	0.88506	0.44407
466.33	0.96686	0.63186	0.87361	0.44308
468.214	0.95693	0.61407	0.88508	0.44403
470.098	0.97262	0.58957	0.87148	0.44528
471.982	0.96344	0.6221	0.88176	0.44953
473.866	0.96355	0.61177	0.87734	0.44802
475.75	0.96268	0.6031	0.87619	0.43674
477.635	0.9653	0.6459	0.88506	0.44577
479.519	0.96839	0.62996	0.88561	0.44037
481.403	0.97926	0.62827	0.88155	0.44821
483.287	0.95997	0.59424	0.87704	0.44542
485.171	0.94898	0.57336	0.86413	0.44987
487.055	0.95936	0.61055	0.86455	0.44086
488.94	0.96664	0.63246	0.8619	0.45391
490.824	0.96027	0.59659	0.86829	0.45869
492.708	0.95683	0.61133	0.88804	0.4627
494.592	0.95358	0.57744	0.84951	0.44872
496.476	0.9662	0.62064	0.86799	0.45007
498.36	0.95567	0.59663	0.84463	0.45685
500.245	0.95773	0.60949	0.86278	0.45881
502.129	0.95891	0.59003	0.86088	0.45964
504.013	0.95649	0.63208	0.86083	0.47191
505.897	0.96456	0.60283	0.86648	0.469
507.781	0.95054	0.61796	0.88084	0.46626
509.665	0.95152	0.59984	0.86329	0.45862
511.549	0.95621	0.62405	0.84387	0.46731
513.434	0.95095	0.59608	0.85213	0.45555
515.318	0.9584	0.62316	0.86384	0.46113
517.202	0.95399	0.61847	0.85434	0.4609
519.086	0.95676	0.59912	0.84021	0.45673
520.97	0.95052	0.60403	0.85112	0.46436
522.854	0.94813	0.59489	0.85655	0.47691
524.739	0.95425	0.60697	0.84435	0.47377
526.623	0.95442	0.58935	0.86061	0.47012
528.507	0.96109	0.614	0.85567	0.47517
530.391	0.9612	0.6208	0.84195	0.47826
532.275	0.97115	0.6079	0.84326	0.48868
534.159	0.96319	0.57307	0.8359	0.48283
536.043	0.95903	0.60341	0.83371	0.46956
537.928	0.96479	0.60847	0.81863	0.47057
539.812	0.96121	0.61174	0.83136	0.48832
541.696	0.96457	0.63049	0.83745	0.48028
543.58	0.96035	0.61898	0.8354	0.47144
545.464	0.9548	0.61827	0.8414	0.48064
547.348	0.96633	0.60121	0.80679	0.47749
549.233	0.95004	0.59663	0.84433	0.48516
551.117	0.95726	0.61715	0.83015	0.48523
553.001	0.94997	0.6168	0.81658	0.48804
554.885	0.95456	0.60685	0.82197	0.48683
556.769	0.94992	0.58339	0.81124	0.49148
558.653	0.95182	0.61424	0.82516	0.48652
560.538	0.9517	0.61744	0.81068	0.48498
562.422	0.963	0.60497	0.82128	0.47701
564.306	0.96909	0.63738	0.81967	0.49087
566.19	0.96048	0.61361	0.82589	0.48579
568.074	0.95817	0.61305	0.81145	0.48614
569.958	0.95233	0.5941	0.8272	0.49016
571.843	0.95325	0.60982	0.80808	0.49904
573.727	0.95097	0.62722	0.80919	0.49423
575.611	0.9513	0.58843	0.8169	0.49901
577.495	0.95147	0.60465	0.80744	0.48576
579.379	0.95663	0.60318	0.81409	0.50451
581.263	0.9532	0.60161	0.80961	0.49599
583.148	0.95866	0.56	0.82408	0.49298
585.032	0.95688	0.61937	0.80096	0.50591
586.916	0.96391	0.6033	0.81873	0.49565
588.8	0.96406	0.60779	0.80368	0.49608
590.684	0.95612	0.57514	0.79414	0.49867
592.568	0.95852	0.5946	0.7942	0.51204
594.452	0.94992	0.59505	0.82397	0.49931
596.337	0.9547	0.62452	0.80359	0.50698
598.221	0.95382	0.5865	0.80361	0.50538
600.105	0.95822	0.58358	0.77906	0.50386
601.989	0.95168	0.59699	0.79316	0.51476
603.873	0.95009	0.61209	0.79527	0.50493
605.757	0.95517	0.61007	0.78613	0.50201
607.642	0.95067	0.60302	0.78716	0.51193
609.526	0.96452	0.5914	0.78734	0.49876
611.41	0.95068	0.5948	0.78404	0.5161
613.294	0.95566	0.6025	0.77896	0.51039
615.178	0.95462	0.58956	0.79364	0.50853
617.062	0.94901	0.60956	0.77445	0.51485
618.947	0.95908	0.58477	0.77396	0.51953
620.831	0.95481	0.56535	0.76286	0.51408
622.715	0.95844	0.60156	0.77555	0.51443
624.599	0.95642	0.61168	0.77533	0.51229
626.483	0.96658	0.60831	0.75843	0.51295
628.367	0.94778	0.56622	0.76171	0.51575
630.251	0.9568	0.58256	0.76851	0.52582
632.136	0.96489	0.60619	0.77121	0.5116
634.02	0.94899	0.59833	0.78373	0.51468
635.904	0.96469	0.57814	0.75648	0.51656
637.788	0.9599	0.5972	0.77326	0.51943
639.672	0.95503	0.59934	0.7541	0.50818
641.557	0.95639	0.61247	0.76807	0.52266
643.441	0.95834	0.58127	0.77215	0.52482
645.325	0.95629	0.59385	0.75547	0.52691
647.209	0.95008	0.59737	0.75792	0.53709
649.093	0.95624	0.58947	0.77406	0.51851
650.977	0.9626	0.57861	0.74731	0.52248
652.861	0.95182	0.60029	0.75535	0.52579
654.746	0.95361	0.63315	0.75169	0.52106
656.63	0.95384	0.5838	0.74391	0.52262
658.514	0.9524	0.58018	0.76738	0.53685
660.398	0.95927	0.58974	0.74831	0.52726
662.282	0.96921	0.61227	0.74962	0.52448
664.166	0.95897	0.6039	0.75225	0.53302
666.051	0.95626	0.60122	0.74568	0.5375
667.935	0.95791	0.58976	0.7439	0.52417
669.819	0.96182	0.59079	0.75065	0.53375
671.703	0.9598	0.5985	0.72839	0.52762
673.587	0.96189	0.59541	0.74154	0.54253
675.471	0.95264	0.58663	0.74912	0.53138
677.356	0.95471	0.61407	0.74383	0.52996
679.24	0.95622	0.57204	0.74901	0.53513
681.124	0.96086	0.61281	0.72605	0.53367
683.008	0.96064	0.59238	0.74651	0.52304
684.892	0.9594	0.58658	0.72764	0.54037
686.776	0.9713	0.6088	0.73714	0.52731
688.66	0.96518	0.59543	0.73472	0.53604
690.545	0.96354	0.58477	0.73259	0.54274
692.429	0.95901	0.61084	0.7235	0.53406
694.313	0.9601	0.60271	0.73169	0.54549
696.197	0.96285	0.60336	0.73742	0.53554
698.081	0.9661	0.60563	0.71514	0.53683
699.965	0.97691	0.61461	0.71764	0.53526
701.85	0.97799	0.58862	0.7163	0.54447
703.734	0.98404	0.61239	0.72297	0.53247
705.618	0.96945	0.60216	0.72457	0.54549
707.502	0.96332	0.58096	0.72654	0.53856
709.386	0.97695	0.59462	0.71638	0.54753
711.27	0.97204	0.60288	0.72081	0.54229
713.155	0.95628	0.58667	0.69593	0.54675
715.039	0.9711	0.591	0.71293	0.55056
716.923	0.96002	0.58143	0.72627	0.54471
718.807	0.96282	0.57935	0.711	0.54832
720.691	0.963	0.61043	0.71214	0.54817
722.575	0.97154	0.59293	0.70242	0.55518
724.46	0.95793	0.60414	0.71076	0.54217
726.344	0.95711	0.61361	0.70139	0.54409
728.228	0.96482	0.613	0.72435	0.5397
730.112	0.95809	0.6042	0.70455	0.56071
731.996	0.96513	0.59466	0.69776	0.55114
733.88	0.95749	0.59118	0.70218	0.54772
735.764	0.97125	0.61411	0.69687	0.55987
737.649	0.96397	0.5899	0.70312	0.55588
739.533	0.95499	0.61949	0.70373	0.54779
741.417	0.95894	0.59861	0.67556	0.55032
743.301	0.95589	0.59491	0.70887	0.55634
745.185	0.95212	0.61193	0.68916	0.55281
747.069	0.96864	0.61939	0.69022	0.55155
748.954	0.9591	0.60619	0.68953	0.56041
750.838	0.97109	0.60497	0.69169	0.56506
752.722	0.95299	0.59191	0.69714	0.55484
754.606	0.96019	0.58462	0.69585	0.56145
756.49	0.95712	0.59647	0.67781	0.55924
758.374	0.95621	0.60347	0.68098	0.55487
760.259	0.95826	0.59725	0.67856	0.55453
762.143	0.95753	0.59345	0.67943	0.55643
764.027	0.96397	0.58434	0.6746	0.56377
765.911	0.96084	0.58931	0.66929	0.55867
767.795	0.9607	0.59336	0.69724	0.57657
769.679	0.96252	0.6022	0.67706	0.56517
771.563	0.9531	0.57536	0.6621	0.56498
773.448	0.96149	0.59045	0.68472	0.56052
775.332	0.9606	0.58022	0.66339	0.5585
777.216	0.95574	0.59263	0.67518	0.56643
779.1	0.97176	0.58071	0.67096	0.56421
780.984	0.96528	0.5657	0.65842	0.57887
782.869	0.97032	0.59235	0.65989	0.57624
784.753	0.97703	0.60836	0.66536	0.55612
786.637	0.95445	0.6025	0.65961	0.57761
788.521	0.95833	0.58615	0.65595	0.5562
790.405	0.97322	0.621	0.66923	0.57766
792.289	0.971	0.61114	0.64834	0.57195
794.173	0.9678	0.57004	0.66079	0.56999
796.058	0.96516	0.56706	0.66923	0.57761
797.942	0.96822	0.58708	0.65154	0.5755
799.826	0.96749	0.58958	0.63862	0.57361
801.71	0.96542	0.60139	0.66285	0.58031
803.594	0.95847	0.6219	0.65536	0.56243
805.478	0.98268	0.59466	0.65271	0.58106
807.363	0.97	0.62554	0.65938	0.57485
809.247	0.97947	0.62628	0.65932	0.57431
811.131	0.9811	0.59934	0.64605	0.58148
813.015	0.98734	0.57314	0.64927	0.58052
814.899	0.96478	0.59651	0.6425	0.57127
816.783	0.98742	0.61546	0.65268	0.57945
818.668	0.96165	0.57278	0.63939	0.59683
820.552	0.96638	0.59564	0.65202	0.57743
822.436	0.96835	0.61456	0.65127	0.57623
824.32	0.96109	0.58265	0.63394	0.58149
826.204	0.96152	0.57686	0.63031	0.57961
828.088	0.97661	0.57668	0.64677	0.58772
829.972	0.96361	0.58906	0.63411	0.59578
831.857	0.95411	0.58277	0.64478	0.58625
833.741	0.95537	0.61235	0.64602	0.58214
835.625	0.97144	0.59297	0.62476	0.58338
837.509	0.95869	0.59618	0.63917	0.59548
839.393	0.95895	0.58098	0.6227	0.57847
841.277	0.95571	0.60216	0.62569	0.5836
843.162	0.96448	0.58968	0.63496	0.58212
845.046	0.96047	0.57989	0.62518	0.59445
846.93	0.96118	0.57708	0.61991	0.58979
848.814	0.96286	0.59175	0.63036	0.58822
850.698	0.96711	0.60376	0.6252	0.58588
852.582	0.98992	0.6029	0.62048	0.58142
854.467	0.96887	0.59483	0.62898	0.57966
856.351	0.9523	0.6148	0.60672	0.59546
858.235	0.96039	0.59524	0.6306	0.57962
860.119	0.96113	0.59464	0.61424	0.59663
862.003	0.96233	0.58171	0.60972	0.59638
863.887	0.9741	0.5777	0.6172	0.60169
865.771	0.96974	0.60542	0.62246	0.61364
867.656	0.98621	0.59183	0.61144	0.59289
869.54	0.97035	0.56081	0.61415	0.59669
871.424	0.98434	0.5974	0.61279	0.60574
873.308	0.97827	0.5769	0.60933	0.59626
875.192	0.96375	0.57924	0.60883	0.60134
877.077	0.96085	0.55864	0.61657	0.58742
878.961	0.96399	0.57824	0.60887	0.59612
880.845	0.98088	0.60062	0.6201	0.59944
882.729	0.98745	0.59314	0.60391	0.61063
884.613	0.96652	0.58426	0.61064	0.60841
886.497	0.98318	0.60964	0.60922	0.59541
888.381	0.95827	0.56783	0.60958	0.6029
890.266	0.96235	0.57975	0.60923	0.60603
892.15	0.95462	0.58976	0.6016	0.59957
894.034	0.95352	0.59761	0.60041	0.60853
895.918	0.9554	0.60139	0.59678	0.6043
897.802	0.95483	0.60622	0.58906	0.60582
899.686	0.96283	0.62174	0.58666	0.61261
901.571	0.95534	0.57706	0.59771	0.59546
903.455	0.95189	0.58518	0.59531	0.60252
905.339	0.97048	0.59586	0.58635	0.61851
907.223	0.96009	0.59988	0.57712	0.60372
909.107	0.95855	0.60916	0.58335	0.61496
910.991	0.95819	0.59678	0.59359	0.60762
912.875	0.94968	0.60476	0.58548	0.60461
914.76	0.96028	0.59605	0.58352	0.61706
916.644	0.96631	0.6015	0.57864	0.61738
918.528	0.95257	0.59341	0.58252	0.61708
920.412	0.95113	0.59008	0.5768	0.62554
922.296	0.95773	0.58418	0.58705	0.61869
924.181	0.9545	0.58616	0.58505	0.60891
926.065	0.95638	0.59302	0.5772	0.61845
927.949	0.95699	0.58416	0.5802	0.60743
929.833	0.95676	0.57788	0.58379	0.61241
931.717	0.95451	0.6026	0.5788	0.6121
933.601	0.96802	0.61014	0.56802	0.61406
935.485	0.95903	0.5874	0.5711	0.62869
937.37	0.95565	0.57329	0.57185	0.62806
939.254	0.958	0.56473	0.57774	0.61002
941.138	0.95101	0.58438	0.5685	0.61457
943.022	0.96218	0.60546	0.57397	0.60873
944.906	0.95487	0.58171	0.57713	0.62394
946.79	0.95147	0.59324	0.56413	0.62308
948.675	0.95335	0.57752	0.57724	0.61279
950.559	0.95383	0.5832	0.56445	0.61814
952.443	0.96409	0.56287	0.56353	0.61292
954.327	0.95498	0.58651	0.56801	0.61367
956.211	0.96847	0.58868	0.55955	0.6216
958.095	0.96819	0.59769	0.56086	0.62002
959.98	0.9706	0.58252	0.56728	0.62565
961.864	0.94896	0.57253	0.55349	0.61914
963.748	0.96743	0.58462	0.55527	0.6263
965.632	0.96595	0.61602	0.54661	0.61937
967.516	0.95666	0.60079	0.54322	0.6174
969.4	0.95954	0.5806	0.55404	0.62404
971.284	0.95416	0.6159	0.54344	0.62992
973.169	0.95445	0.58686	0.52989	0.62393
975.053	0.95202	0.5926	0.55238	0.62748
976.937	0.95476	0.61173	0.55182	0.62983
978.821	0.95474	0.57063	0.54396	0.63313
980.705	0.95535	0.56693	0.55233	0.63606
982.589	0.95483	0.58489	0.55323	0.63038
984.474	0.9537	0.59381	0.5485	0.63647
986.358	0.95309	0.58288	0.54992	0.63607
988.242	0.95155	0.58295	0.53472	0.63329
990.126	0.97213	0.5863	0.54121	0.63106
992.01	0.95188	0.60636	0.54208	0.63062
993.894	0.9551	0.59944	0.54359	0.62911
995.779	0.95683	0.61204	0.54151	0.63053
997.663	0.95371	0.58153	0.53337	0.64348
999.547	0.95189	0.57617	0.55189	0.6376
1001.43	0.95541	0.59085	0.51943	0.63901
1003.32	0.96049	0.59216	0.54	0.64489
1005.2	0.95307	0.58781	0.52432	0.64159
1007.08	0.9562	0.61968	0.52951	0.64186
1008.97	0.95863	0.57664	0.52728	0.63718
1010.85	0.95779	0.57828	0.53501	0.64488
1012.74	0.95236	0.56461	0.52793	0.63573
1014.62	0.95475	0.60664	0.51921	0.62628
1016.5	0.9582	0.57656	0.53141	0.63514
1018.39	0.95001	0.60403	0.52047	0.64754
1020.27	0.95486	0.56701	0.51977	0.63194
1022.16	0.95484	0.59934	0.52274	0.6407
1024.04	0.96728	0.59062	0.5146	0.64991
1025.93	0.94911	0.59001	0.51427	0.64075
1027.81	0.95056	0.60224	0.5069	0.64163
1029.69	0.9549	0.58354	0.52637	0.63074
1031.58	0.95258	0.59977	0.51216	0.63706
1033.46	0.96006	0.57551	0.5231	0.64385
1035.35	0.95056	0.59948	0.51473	0.65444
1037.23	0.96077	0.59322	0.52013	0.65312
1039.11	0.95392	0.58789	0.51649	0.63558
1041	0.963	0.58161	0.51226	0.64326
1042.88	0.95455	0.58156	0.50881	0.65081
1044.77	0.96158	0.6086	0.50538	0.64189
1046.65	0.95339	0.58242	0.51302	0.63781
1048.54	0.95813	0.60599	0.50344	0.64412
1050.42	0.95265	0.59794	0.50495	0.64004
1052.3	0.95775	0.60673	0.51289	0.6443
1054.19	0.95368	0.58456	0.50582	0.64802
1056.07	0.96289	0.60598	0.51553	0.64632
1057.96	0.96353	0.57375	0.5119	0.64055
1059.84	0.96107	0.61504	0.50405	0.6465
1061.72	0.96677	0.56599	0.50026	0.65718
1063.61	0.9504	0.59557	0.49649	0.6509
1065.49	0.96505	0.59787	0.49435	0.65033
1067.38	0.96349	0.58436	0.49845	0.6561
1069.26	0.9722	0.59568	0.49417	0.64822
1071.14	0.95245	0.58379	0.49427	0.64115
1073.03	0.95903	0.56589	0.49205	0.64598
1074.91	0.95738	0.60102	0.48941	0.64951
1076.8	0.9532	0.60102	0.49012	0.65678
1078.68	0.95596	0.60004	0.50107	0.65179
1080.57	0.95315	0.58295	0.49302	0.65402
1082.45	0.95764	0.60087	0.4978	0.65009
1084.33	0.97062	0.59871	0.4782	0.65481
1086.22	0.96539	0.61888	0.49042	0.65241
1088.1	0.95617	0.56698	0.47751	0.65927
1089.99	0.95153	0.5922	0.48705	0.66248
1091.87	0.95054	0.58112	0.49329	0.64995
1093.75	0.95437	0.59511	0.47981	0.65141
1095.64	0.95868	0.59984	0.48584	0.65564
1097.52	0.95239	0.59041	0.48527	0.67468
1099.41	0.953	0.57649	0.48378	0.65441
1101.29	0.95725	0.59702	0.48842	0.65446
1103.18	0.95672	0.57649	0.47916	0.65817
1105.06	0.95466	0.59102	0.47738	0.67007
1106.94	0.96336	0.58827	0.46761	0.66209
1108.83	0.95377	0.58854	0.48024	0.67053
1110.71	0.96254	0.59213	0.48052	0.65309
1112.6	0.95813	0.60146	0.4742	0.65968
1114.48	0.95847	0.60289	0.47655	0.66801
1116.36	0.95627	0.59593	0.47635	0.66374
1118.25	0.96084	0.60997	0.47681	0.66458
1120.13	0.97107	0.60829	0.46262	0.67231
1122.02	0.95024	0.55945	0.46771	0.65818
1123.9	0.95326	0.60773	0.46007	0.6617
1125.79	0.95889	0.57347	0.46545	0.66267
1127.67	0.95544	0.6009	0.47168	0.66101
1129.55	0.95879	0.55483	0.46967	0.65824
1131.44	0.952	0.5922	0.45354	0.6729
1133.32	0.95273	0.6155	0.45458	0.65919
1135.21	0.96483	0.59011	0.46548	0.66232
1137.09	0.95522	0.58719	0.46902	0.67105
1138.97	0.95095	0.59863	0.47121	0.66202
1140.86	0.95858	0.57663	0.46164	0.67486
1142.74	0.95425	0.60678	0.47754	0.67598
1144.63	0.95534	0.59456	0.45672	0.66648
1146.51	0.95947	0.5636	0.46532	0.65546
1148.4	0.95718	0.57059	0.44972	0.66932
1150.28	0.95562	0.58876	0.45088	0.67314
1152.16	0.95141	0.56378	0.45131	0.67888
1154.05	0.95136	0.56924	0.46453	0.66373
1155.93	0.95268	0.61971	0.44947	0.65914
1157.82	0.96083	0.57873	0.46324	0.67986
1159.7	0.9581	0.58882	0.46106	0.67488
1161.58	0.95375	0.59442	0.45836	0.67417
1163.47	0.95204	0.58518	0.44977	0.67543
1165.35	0.95763	0.5899	0.45199	0.67488
1167.24	0.95382	0.62628	0.45204	0.66783
1169.12	0.95163	0.59948	0.44558	0.67571
1171.01	0.95139	0.57791	0.44579	0.6704
1172.89	0.95595	0.56873	0.44014	0.67004
1174.77	0.9605	0.57046	0.44599	0.6746
1176.66	0.9534	0.57905	0.4416	0.67383
1178.54	0.95716	0.61019	0.44401	0.68158
1180.43	0.96235	0.59771	0.45305	0.67893
1182.31	0.95843	0.55718	0.44242	0.68078
1184.19	0.95708	0.58552	0.44214	0.67777
1186.08	0.95901	0.58852	0.44381	0.69157
1187.96	0.95678	0.6183	0.44203	0.67979
1189.85	0.95543	0.58223	0.44403	0.68171
1191.73	0.95623	0.57004	0.43422	0.66609
1193.62	0.95136	0.57481	0.43834	0.68739
1195.5	0.95717	0.56353	0.4398	0.67685
1197.38	0.96238	0.58552	0.43993	0.67458
1199.27	0.95112	0.57661	0.4395	0.68771
1201.15	0.95661	0.57784	0.43801	0.68322
1203.04	0.95388	0.60833	0.43093	0.69236
1204.92	0.96006	0.60164	0.42762	0.6806
1206.8	0.95286	0.59658	0.43329	0.6733
1208.69	0.95289	0.56691	0.43003	0.6823
1210.57	0.95229	0.60283	0.43056	0.67942
1212.46	0.95668	0.61472	0.43214	0.67605
1214.34	0.95303	0.58215	0.43024	0.68435
1216.23	0.9569	0.60084	0.43406	0.69359
1218.11	0.95789	0.57878	0.43409	0.68444
1219.99	0.95689	0.59634	0.43058	0.68537
1221.88	0.95252	0.58932	0.43391	0.69488
1223.76	0.9583	0.57857	0.42737	0.68159
1225.65	0.95516	0.5835	0.42267	0.69679
1227.53	0.94801	0.602	0.41667	0.67977
1229.41	0.95385	0.58569	0.4278	0.68901
1231.3	0.95785	0.59207	0.42095	0.67847
1233.18	0.95801	0.59354	0.41349	0.69768
1235.07	0.95107	0.60131	0.41978	0.68463
1236.95	0.95694	0.57507	0.42082	0.68315
1238.84	0.95382	0.59052	0.42016	0.6749
1240.72	0.95479	0.59237	0.42138	0.6866
1242.6	0.95712	0.59915	0.42163	0.69463
1244.49	0.96135	0.58358	0.41777	0.67923
1246.37	0.95008	0.58914	0.40321	0.69843
1248.26	0.95442	0.57355	0.41081	0.67697
1250.14	0.95677	0.58455	0.41677	0.70011
1252.02	0.95608	0.58854	0.40145	0.69401
1253.91	0.95614	0.59033	0.41288	0.69437
1255.79	0.95083	0.56254	0.40728	0.69962
1257.68	0.96425	0.59367	0.40848	0.69146
1259.56	0.96112	0.59455	0.40579	0.69818
1261.45	0.95054	0.55949	0.40878	0.69086
1263.33	0.9581	0.58449	0.40449	0.69843
1265.21	0.95613	0.60428	0.41007	0.68507
1267.1	0.95434	0.58233	0.41045	0.69642
1268.98	0.95354	0.58537	0.40239	0.68648
1270.87	0.98133	0.5644	0.412	0.6827
1272.75	0.96778	0.58949	0.40762	0.69578
1274.63	0.95834	0.60423	0.39325	0.67817
1276.52	0.98599	0.57888	0.40129	0.69576
1278.4	0.97718	0.58811	0.40637	0.69411
1280.29	0.97845	0.58102	0.39683	0.70268
1282.17	0.96172	0.58714	0.40032	0.6933
1284.06	0.96949	0.57008	0.40256	0.70678
1285.94	0.95514	0.60105	0.39598	0.69838
1287.82	0.95948	0.59034	0.39255	0.70236
1289.71	0.96565	0.58671	0.40001	0.70429
1291.59	0.96392	0.61181	0.38815	0.70761
1293.48	0.96	0.58781	0.39192	0.70296
1295.36	0.97974	0.60386	0.402	0.70359
1297.24	0.96144	0.5664	0.40239	0.69574
1299.13	0.954	0.60928	0.39932	0.70258
1301.01	0.95397	0.58324	0.39484	0.70471
1302.9	0.96845	0.58325	0.39625	0.70559
1304.78	0.95899	0.58342	0.38783	0.70562
1306.66	0.98205	0.57999	0.38617	0.70364
1308.55	0.95211	0.57307	0.38251	0.71299
1310.43	0.96586	0.59013	0.38158	0.70893
1312.32	0.95868	0.57677	0.39234	0.69727
1314.2	0.95779	0.59333	0.39328	0.70037
1316.09	0.95632	0.59004	0.38606	0.70684
1317.97	0.94991	0.5808	0.37933	0.70691
1319.85	0.9583	0.58314	0.37563	0.71214
1321.74	0.96027	0.57437	0.38256	0.72694
1323.62	0.95244	0.61888	0.38442	0.70271
1325.51	0.9514	0.60145	0.37943	0.70435
1327.39	0.95612	0.59223	0.37607	0.70495
1329.27	0.95889	0.58537	0.39761	0.70276
1331.16	0.95824	0.58441	0.37949	0.70666
1333.04	0.95229	0.58059	0.37147	0.70746
1334.93	0.95446	0.59483	0.37079	0.70815
1336.81	0.94783	0.59154	0.37975	0.70703
1338.7	0.95549	0.59374	0.37729	0.71173
1340.58	0.95563	0.56603	0.37584	0.72016
1342.46	0.9583	0.58218	0.38098	0.71707
1344.35	0.95145	0.62088	0.36646	0.71128
1346.23	0.95695	0.59144	0.37521	0.71135
1348.12	0.95726	0.56069	0.37044	0.69437
1350	0.95027	0.62312	0.37272	0.71344
1351.88	0.95513	0.61698	0.36866	0.69858
1353.77	0.9534	0.60077	0.37786	0.70947
1355.65	0.9556	0.59481	0.38184	0.71669
1357.54	0.95464	0.60577	0.37088	0.70313
1359.42	0.95286	0.58054	0.3645	0.71461
1361.31	0.95343	0.58983	0.37636	0.71621
1363.19	0.96136	0.56909	0.3775	0.72078
1365.07	0.9582	0.57788	0.36886	0.69883
1366.96	0.95503	0.60032	0.378	0.72454
1368.84	0.95564	0.55863	0.36385	0.71387
1370.73	0.95158	0.61594	0.3568	0.71171
1372.61	0.95737	0.59076	0.35889	0.71928
1374.49	0.95821	0.58821	0.35981	0.72489
1376.38	0.96175	0.57708	0.35069	0.71485
1378.26	0.94982	0.57864	0.35479	0.71747
1380.15	0.95435	0.60397	0.36108	0.70723
1382.03	0.9521	0.58934	0.36455	0.74382
1383.92	0.95576	0.60663	0.36206	0.71973
1385.8	0.95146	0.58862	0.36159	0.72147
1387.68	0.95729	0.5967	0.35595	0.72209
1389.57	0.95224	0.62678	0.35825	0.72604
1391.45	0.95452	0.59902	0.36916	0.73038
1393.34	0.95574	0.56782	0.35728	0.71942
1395.22	0.98335	0.59824	0.36866	0.7492
1397.1	0.96327	0.59882	0.35891	0.73258
1398.99	0.97149	0.60627	0.35916	0.71286
1400.87	0.95894	0.60281	0.35517	0.70851
1402.76	0.96258	0.56387	0.34659	0.72764
1404.64	0.97141	0.57588	0.36311	0.73297
1406.53	0.95795	0.58883	0.352	0.73325
1408.41	0.96163	0.6009	0.3594	0.72827
1410.29	0.9494	0.61978	0.34561	0.71642
1412.18	0.95537	0.58562	0.35298	0.72647
1414.06	0.9594	0.58804	0.35185	0.72663
1415.95	0.95101	0.60754	0.35315	0.73307
1417.83	0.95877	0.58218	0.35096	0.72118
1419.71	0.95743	0.57883	0.34937	0.73117
1421.6	0.96776	0.6106	0.34953	0.71742
1423.48	0.97061	0.62395	0.35216	0.72646
1425.37	0.96156	0.5949	0.34202	0.73322
1427.25	0.96658	0.578	0.34506	0.72972
1429.14	0.9492	0.61076	0.34348	0.74453
1431.02	0.95218	0.56939	0.34517	0.73258
1432.9	0.9508	0.60434	0.33418	0.71249
1434.79	0.95181	0.60875	0.34929	0.73486
1436.67	0.95291	0.56389	0.34924	0.71961
1438.56	0.952	0.58583	0.34644	0.72907
1440.44	0.95286	0.61349	0.33071	0.73611
1442.32	0.9489	0.60241	0.34127	0.72715
1444.21	0.95632	0.60049	0.34881	0.73851
1446.09	0.9606	0.5608	0.34184	0.74246
1447.98	0.94933	0.58467	0.34228	0.73168
1449.86	0.95586	0.59835	0.33919	0.73562
1451.75	0.9584	0.61092	0.33685	0.7474
1453.63	0.96555	0.59649	0.34021	0.7323
1455.51	0.94634	0.58938	0.34173	0.71826
1457.4	0.96295	0.5785	0.33346	0.73071
1459.28	0.96257	0.59026	0.3297	0.73912
1461.17	0.97331	0.59688	0.33407	0.73824
1463.05	0.95224	0.58343	0.33714	0.73516
1464.93	0.95195	0.59375	0.34314	0.74749
1466.82	0.94951	0.59983	0.33939	0.74263
1468.7	0.95487	0.62335	0.33083	0.73393
1470.59	0.9635	0.56986	0.33561	0.73756
1472.47	0.95767	0.59391	0.33504	0.73571
1474.36	0.97256	0.60754	0.32777	0.73109
1476.24	0.95857	0.58729	0.32935	0.73488
1478.12	0.95756	0.55491	0.32754	0.73662
1480.01	0.95772	0.59612	0.32742	0.74282
1481.89	0.95965	0.60042	0.3309	0.74007
1483.78	0.96916	0.58317	0.33806	0.73761
1485.66	0.95612	0.57219	0.31553	0.73845
1487.54	0.96707	0.60762	0.33176	0.74029
1489.43	0.95653	0.57966	0.32845	0.74357
1491.31	0.96544	0.60179	0.33115	0.74853
1493.2	0.96587	0.61207	0.3277	0.74211
1495.08	0.95851	0.61235	0.32166	0.75145
1496.97	0.95736	0.60317	0.31514	0.75239
1498.85	0.95523	0.59911	0.32432	0.76081
1500.73	0.94955	0.61251	0.32494	0.74825
1502.62	0.95953	0.59677	0.31714	0.74039
1504.5	0.95121	0.5831	0.32275	0.74859
1506.39	0.95087	0.61087	0.33042	0.74562
1508.27	0.96091	0.63008	0.32701	0.74309
1510.15	0.95787	0.56553	0.32267	0.75184
1512.04	0.96475	0.60816	0.31624	0.74359
1513.92	0.9582	0.61745	0.31553	0.75265
1515.81	0.95727	0.58627	0.32223	0.74271
1517.69	0.95538	0.61786	0.32077	0.7444
1519.58	0.9547	0.59907	0.31847	0.73605
1521.46	0.95088	0.58102	0.32048	0.74522
1523.34	0.95401	0.56582	0.30763	0.74508
1525.23	0.95478	0.61684	0.31483	0.74936
1527.11	0.95871	0.59671	0.31767	0.74859
1529	0.95608	0.59996	0.31115	0.73893
1530.88	0.96791	0.6081	0.31193	0.74985
1532.76	0.96629	0.58895	0.31905	0.74757
1534.65	0.95465	0.58506	0.30999	0.74292
1536.53	0.95003	0.584	0.31391	0.75381
1538.42	0.97709	0.62738	0.31035	0.7537
1540.3	0.97587	0.60848	0.30617	0.7592
1542.18	0.95145	0.62472	0.31275	0.75528
1544.07	0.96183	0.61664	0.30708	0.75051
1545.95	0.96918	0.59219	0.3006	0.75143
1547.84	0.97936	0.59757	0.30985	0.75571
1549.72	0.96796	0.58627	0.30511	0.75263
1551.61	0.97001	0.57985	0.31474	0.77282
1553.49	0.97076	0.58633	0.30774	0.75361
1555.37	0.98173	0.60903	0.30607	0.74509
1557.26	0.97642	0.60175	0.30938	0.74769
1559.14	0.96733	0.56808	0.30967	0.75935
1561.03	0.95702	0.56582	0.30058	0.75448
1562.91	0.9602	0.60149	0.3009	0.74904
1564.79	0.98286	0.59451	0.30164	0.76875
1566.68	0.96318	0.58799	0.30739	0.7554
1568.56	0.9658	0.62309	0.29749	0.75742
1570.45	0.95214	0.60297	0.29383	0.74756
1572.33	0.96747	0.5808	0.298	0.76245
1574.22	0.95907	0.61657	0.29988	0.75194
1576.1	0.95809	0.61506	0.30273	0.7689
1577.98	0.95409	0.58569	0.30656	0.75001
1579.87	0.957	0.57705	0.29786	0.76725
1581.75	0.9448	0.61593	0.30503	0.77089
1583.64	0.95798	0.5919	0.30088	0.75822
1585.52	0.95829	0.61373	0.2992	0.75666
1587.4	0.9534	0.59641	0.29448	0.7568
1589.29	0.9513	0.62744	0.30189	0.76117
1591.17	0.95689	0.59736	0.30012	0.75252
1593.06	0.95383	0.61141	0.29791	0.76582
1594.94	0.96202	0.6116	0.29558	0.77377
1596.83	0.96114	0.58877	0.28927	0.76647
1598.71	0.95571	0.6027	0.2896	0.75909
1600.59	0.9579	0.59582	0.29158	0.76914
1602.48	0.95282	0.59173	0.28761	0.77486
1604.36	0.9566	0.59426	0.29655	0.77663
1606.25	0.95596	0.58922	0.29263	0.75928
1608.13	0.95078	0.59385	0.287	0.7668
1610.01	0.96379	0.60497	0.28927	0.76602
1611.9	0.94871	0.61263	0.2844	0.76898
1613.78	0.95679	0.5881	0.28975	0.75751
1615.67	0.9648	0.6235	0.2875	0.75495
1617.55	0.958	0.60212	0.29014	0.76475
1619.44	0.9542	0.61484	0.28789	0.74915
1621.32	0.95668	0.60588	0.2909	0.77709
1623.2	0.95007	0.56997	0.28074	0.75894
1625.09	0.95276	0.57518	0.27924	0.75337
1626.97	0.95415	0.59004	0.29204	0.76446
1628.86	0.95629	0.59761	0.29107	0.76654
1630.74	0.95382	0.60491	0.29356	0.77717
1632.62	0.95717	0.58055	0.28331	0.76762
1634.51	0.95379	0.59971	0.29371	0.77105
1636.39	0.95311	0.60901	0.29062	0.76964
1638.28	0.95133	0.6015	0.2811	0.76356
1640.16	0.95776	0.58194	0.28551	0.78102
1642.05	0.97404	0.60691	0.2762	0.77091
1643.93	0.95524	0.58445	0.27923	0.77382
1645.81	0.95532	0.61329	0.2839	0.79679
1647.7	0.95553	0.59118	0.28634	0.77836
1649.58	0.95005	0.59077	0.27953	0.77128
1651.47	0.95805	0.60443	0.27819	0.77333
1653.35	0.9498	0.58033	0.28622	0.77092
1655.23	0.95684	0.62705	0.28131	0.77051
1657.12	0.9604	0.59022	0.27211	0.7821
1659	0.95913	0.58905	0.28284	0.77365
1660.89	0.95192	0.60667	0.2843	0.76634
1662.77	0.96997	0.60622	0.28075	0.76586
1664.66	0.95205	0.59691	0.27282	0.78935
1666.54	0.96384	0.61345	0.27745	0.78098
1668.42	0.96383	0.59154	0.27524	0.78784
1670.31	0.95292	0.61234	0.27423	0.78973
1672.19	0.95647	0.59992	0.27893	0.77623
1674.08	0.9586	0.61235	0.28398	0.78364
1675.96	0.96874	0.603	0.26969	0.77847
1677.84	0.9734	0.59467	0.27705	0.7706
1679.73	0.95915	0.59481	0.26823	0.77854
1681.61	0.97087	0.605	0.27222	0.78241
1683.5	0.97232	0.61167	0.26794	0.78089
1685.38	0.98157	0.58735	0.2763	0.79193
1687.27	0.96188	0.59958	0.27423	0.7874
1689.15	0.96069	0.62558	0.27858	0.78288
1691.03	0.97506	0.57759	0.26312	0.79504
1692.92	0.96426	0.60945	0.27484	0.7918
1694.8	0.9635	0.58377	0.274	0.78758
1696.69	0.95533	0.61374	0.26018	0.78793
1698.57	0.96825	0.59618	0.26745	0.78364
1700.45	0.96677	0.60349	0.2686	0.77484
1702.34	0.95389	0.60233	0.27607	0.77743
1704.22	0.95587	0.60521	0.27214	0.77378
1706.11	0.95706	0.60106	0.27078	0.78707
1707.99	0.95285	0.59784	0.27559	0.77467
1709.88	0.95929	0.59775	0.26733	0.78055
1711.76	0.95797	0.59516	0.27382	0.79061
1713.64	0.97194	0.60903	0.26341	0.79921
1715.53	0.95883	0.60343	0.2649	0.7732
1717.41	0.95404	0.61459	0.26615	0.78868
1719.3	0.95696	0.6007	0.26064	0.80181
1721.18	0.95899	0.5947	0.2558	0.80575
1723.06	0.95319	0.62112	0.2638	0.77564
1724.95	0.95448	0.58719	0.26828	0.76531
1726.83	0.96139	0.60865	0.26117	0.80521
1728.72	0.95497	0.5783	0.25471	0.80072
1730.6	0.95254	0.60509	0.25945	0.77453
1732.49	0.95519	0.60476	0.26244	0.7984
1734.37	0.95729	0.61447	0.26045	0.80284
1736.25	0.9511	0.608	0.25783	0.79252
1738.14	0.95184	0.63064	0.26424	0.78693
1740.02	0.9537	0.60309	0.25365	0.78897
1741.91	0.95495	0.57676	0.25719	0.79036
1743.79	0.95299	0.60216	0.2553	0.78193
1745.67	0.95857	0.62101	0.25164	0.78529
1747.56	0.95309	0.60363	0.24948	0.79353
1749.44	0.96182	0.58614	0.25268	0.79082
1751.33	0.95756	0.63725	0.25735	0.78493
1753.21	0.96223	0.61701	0.2544	0.79753
1755.1	0.96162	0.60383	0.26042	0.77074
1756.98	0.9608	0.61369	0.25168	0.78646
1758.86	0.95523	0.61533	0.25727	0.7852
1760.75	0.95701	0.62771	0.25639	0.78406
1762.63	0.95658	0.59951	0.24915	0.78622
1764.52	0.9633	0.62113	0.25447	0.79741
1766.4	0.95778	0.6161	0.25547	0.79332
1768.28	0.95947	0.60626	0.24932	0.78725
1770.17	0.96068	0.61451	0.24903	0.79976
1772.05	0.96101	0.61892	0.25155	0.79039
1773.94	0.96128	0.61357	0.25481	0.78038
1775.82	0.95484	0.61492	0.25278	0.80236
1777.7	0.95304	0.60497	0.24388	0.794
1779.59	0.95242	0.62411	0.2512	0.7834
1781.47	0.96563	0.61691	0.25052	0.79207
1783.36	0.95339	0.62498	0.24292	0.79604
1785.24	0.94941	0.62772	0.24617	0.79397
1787.13	0.94983	0.61565	0.25042	0.80397
1789.01	0.96823	0.60724	0.24832	0.7922
1790.89	0.96322	0.59337	0.24289	0.80466
1792.78	0.96046	0.5827	0.24303	0.8002
1794.66	0.96898	0.60239	0.25439	0.80423
1796.55	0.96122	0.62996	0.24794	0.80007
1798.43	0.96417	0.60109	0.24806	0.80117
1800.31	0.97075	0.60241	0.24794	0.79282
1802.2	0.96122	0.63481	0.248	0.80175
1804.08	0.96887	0.6028	0.24189	0.79144
1805.97	0.97576	0.60422	0.24563	0.79386
1807.85	0.96453	0.63868	0.2536	0.79701
1809.74	0.96643	0.60216	0.23838	0.79292
1811.62	0.96845	0.58378	0.24132	0.81273
1813.5	0.98028	0.60509	0.24004	0.79702
1815.39	0.96912	0.6219	0.23143	0.81781
1817.27	0.96303	0.61553	0.2481	0.80342
1819.16	0.96753	0.61366	0.24503	0.78882
1821.04	0.97207	0.61533	0.23879	0.79396
1822.92	0.95876	0.58144	0.23944	0.80511
1824.81	0.96622	0.60436	0.24393	0.79571
1826.69	0.95653	0.61288	0.23619	0.80473
1828.58	0.96066	0.61932	0.23888	0.79499
1830.46	0.96184	0.61088	0.23799	0.80237
1832.35	0.96111	0.61095	0.24028	0.7993
1834.23	0.96624	0.61337	0.23841	0.79751
1836.11	0.96202	0.59546	0.24467	0.80097
1838	0.96832	0.60278	0.22981	0.81066
1839.88	0.98138	0.62268	0.24383	0.81407
1841.77	0.97105	0.59338	0.24381	0.81553
1843.65	0.96188	0.62393	0.23655	0.80554
1845.53	0.9648	0.61324	0.23889	0.80967
1847.42	0.974	0.62657	0.24032	0.81
1849.3	0.97766	0.59691	0.24301	0.80286
1851.19	0.96172	0.59475	0.24156	0.8081
1853.07	0.95174	0.60761	0.23891	0.80415
1854.96	0.96153	0.59643	0.23585	0.7939
1856.84	0.97393	0.60179	0.23284	0.80473
1858.72	0.9628	0.62834	0.24262	0.80566
1860.61	0.96358	0.61455	0.23779	0.81128
1862.49	0.95209	0.59244	0.23084	0.80737
1864.38	0.95109	0.60862	0.23499	0.80502
1866.26	0.94995	0.64537	0.22858	0.80232
1868.14	0.95944	0.6168	0.23097	0.80971
1870.03	0.95032	0.6271	0.23545	0.81783
1871.91	0.99007	0.61782	0.23151	0.80737
1873.8	0.9524	0.6249	0.23379	0.80607
1875.68	0.95433	0.61403	0.24018	0.81878
1877.57	0.95774	0.62885	0.2395	0.80649
1879.45	0.95194	0.60026	0.23198	0.80756
1881.33	0.95993	0.60978	0.22977	0.806
1883.22	0.95383	0.60604	0.2319	0.80074
1885.1	0.98431	0.607	0.23421	0.80967
1886.99	0.97202	0.6055	0.23188	0.80502
1888.87	0.9556	0.61614	0.23167	0.81269
1890.75	0.95763	0.5804	0.22926	0.82297
1892.64	0.96258	0.61561	0.22251	0.82423
1894.52	0.96408	0.60681	0.22596	0.80472
1896.41	0.98318	0.62325	0.23355	0.80311
1898.29	0.96286	0.60142	0.2235	0.81894
1900.18	0.96398	0.61403	0.22658	0.82471
1902.06	0.95495	0.61868	0.22108	0.80024
1903.94	0.96242	0.59942	0.22995	0.82364
1905.83	0.96701	0.58142	0.21944	0.80976
1907.71	0.95946	0.60411	0.22832	0.81884
1909.6	0.98347	0.62067	0.22175	0.82295
1911.48	0.96907	0.58906	0.22848	0.82519
1913.36	0.96407	0.60835	0.2313	0.82081
1915.25	0.97581	0.60571	0.22732	0.83105
1917.13	0.97573	0.60635	0.22492	0.81357
1919.02	0.98194	0.59892	0.22159	0.84576
1920.9	0.97407	0.61946	0.22308	0.81658
1922.79	0.97508	0.62595	0.22898	0.81129
1924.67	0.97086	0.62166	0.22887	0.81811
1926.55	0.97012	0.63618	0.21898	0.81169
1928.44	0.96157	0.60517	0.22029	0.82267
1930.32	0.96648	0.60977	0.21968	0.81289
1932.21	0.96637	0.61182	0.22137	0.8259
1934.09	0.97097	0.62284	0.22568	0.80864
1935.97	0.96036	0.5937	0.22118	0.81818
1937.86	0.96617	0.60299	0.22286	0.81197
1939.74	0.98294	0.61005	0.22057	0.82345
1941.63	0.96573	0.60619	0.2197	0.83063
1943.51	0.97212	0.59948	0.21913	0.82511
1945.4	0.96501	0.59585	0.22601	0.82968
1947.28	0.95757	0.60146	0.22071	0.82965
1949.16	0.97397	0.61256	0.22006	0.81671
1951.05	0.97327	0.6042	0.21959	0.81976
1952.93	0.97868	0.61532	0.21926	0.83196
1954.82	0.97481	0.63368	0.22326	0.81772
1956.7	0.96414	0.59085	0.2168	0.82747
1958.58	0.94728	0.6108	0.21615	0.81138
1960.47	0.96917	0.62558	0.22021	0.81661
1962.35	0.96728	0.63033	0.21617	0.83681
1964.24	0.96912	0.62202	0.21533	0.82276
1966.12	0.98307	0.62403	0.21663	0.81154
1968.01	0.97535	0.60117	0.21585	0.84032
1969.89	0.96132	0.61875	0.21922	0.82012
1971.77	0.96023	0.62525	0.21674	0.82705
1973.66	0.96157	0.6411	0.22453	0.82451
1975.54	0.99685	0.61467	0.21265	0.8308
1977.43	0.96675	0.60966	0.2154	0.81792
1979.31	0.95491	0.61748	0.21744	0.83217
1981.19	0.9765	0.62329	0.22132	0.84055
1983.08	0.96661	0.63697	0.2173	0.82073
1984.96	0.97052	0.60268	0.21458	0.82117
1986.85	0.97076	0.60942	0.21158	0.81037
1988.73	0.9702	0.62423	0.21326	0.83738
1990.62	0.95376	0.61484	0.21686	0.81764
1992.5	0.96459	0.6051	0.20952	0.81943
1994.38	0.95762	0.61875	0.21079	0.8288
1996.27	0.9645	0.60494	0.20708	0.82311
1998.15	0.9756	0.60857	0.21421	0.81968
2000.04	0.98626	0.6065	0.21364	0.83777
2001.92	0.96886	0.61532	0.20988	0.84512
2003.8	0.95873	0.61381	0.20689	0.83293
2005.69	0.97592	0.63093	0.20787	0.831
2007.57	0.9719	0.63071	0.20757	0.8065
2009.46	0.97181	0.58419	0.20735	0.83738
2011.34	0.96789	0.62524	0.21486	0.81108
2013.22	0.98142	0.60434	0.20572	0.82045
2015.11	0.95853	0.59591	0.20509	0.82906
2016.99	0.958	0.61831	0.21001	0.81927
2018.88	0.95959	0.59776	0.21264	0.83366
2020.76	0.97163	0.60019	0.2089	0.84711
2022.65	0.96533	0.61223	0.2016	0.83313
2024.53	0.97063	0.62518	0.20666	0.83375
2026.41	0.97184	0.59352	0.21073	0.82918
2028.3	0.96733	0.61071	0.20763	0.82514
2030.18	0.97404	0.62455	0.21295	0.82713
2032.07	0.97682	0.60698	0.21236	0.83992
2033.95	0.96286	0.61537	0.212	0.84703
2035.83	0.96866	0.59476	0.19997	0.85033
2037.72	0.95263	0.61961	0.2025	0.83701
2039.6	0.95375	0.59691	0.20246	0.8378
2041.49	0.95189	0.64008	0.1977	0.83224
2043.37	0.95407	0.60991	0.20214	0.83275
2045.26	0.95161	0.59991	0.20286	0.84147
2047.14	0.96109	0.61218	0.20409	0.84248
2049.02	0.95578	0.60731	0.20552	0.81942
2050.91	0.96242	0.60171	0.19648	0.81535
2052.79	0.95399	0.62161	0.20759	0.82292
2054.68	0.95599	0.62382	0.2101	0.8493
2056.56	0.95823	0.60847	0.2	0.8238
2058.44	0.96147	0.62268	0.20553	0.83354
2060.33	0.96055	0.62397	0.19785	0.83906
2062.21	0.95518	0.59666	0.19948	0.84356
2064.1	0.96533	0.60529	0.20391	0.83726
2065.98	0.96007	0.65261	0.19935	0.85213
2067.87	0.97091	0.61668	0.19904	0.83303
2069.75	0.9638	0.61367	0.20584	0.84846
2071.63	0.96163	0.58858	0.19555	0.84981
2073.52	0.9625	0.63209	0.19703	0.84144
2075.4	0.96258	0.5993	0.19949	0.83381
2077.29	0.95201	0.63422	0.19155	0.8555
2079.17	0.96237	0.58594	0.19459	0.84281
2081.05	0.96595	0.61623	0.19946	0.84829
2082.94	0.96579	0.60741	0.20207	0.84201
2084.82	0.96357	0.58406	0.19255	0.82578
2086.71	0.95763	0.61978	0.195	0.83226
2088.59	0.97649	0.61268	0.19654	0.83222
2090.48	0.97056	0.61034	0.20074	0.84052
2092.36	0.98126	0.57799	0.19894	0.83467
2094.24	0.97631	0.61142	0.19614	0.84925
2096.13	0.96712	0.60546	0.2002	0.8422
2098.01	0.97765	0.61317	0.19267	0.83946
2099.9	0.96841	0.61177	0.19985	0.83914
2101.78	0.96296	0.63221	0.19341	0.83208
2103.66	0.98606	0.6009	0.19369	0.82258
2105.55	0.96135	0.61451	0.19466	0.8443
2107.43	0.97054	0.62705	0.19344	0.83919
2109.32	0.95914	0.63672	0.20015	0.8566
2111.2	0.96949	0.60791	0.19318	0.85105
2113.09	0.96223	0.61146	0.18945	0.84101
2114.97	0.96628	0.60232	0.18675	0.85823
2116.85	0.9663	0.63662	0.18807	0.85067
2118.74	0.98767	0.61937	0.19306	0.84077
2120.62	0.95411	0.62139	0.19352	0.83347
2122.51	0.95649	0.64746	0.1937	0.83865
2124.39	0.9723	0.57848	0.18332	0.83354
2126.27	0.97252	0.61812	0.19185	0.83681
2128.16	0.95545	0.61404	0.18285	0.83076
2130.04	0.9565	0.60505	0.19267	0.83879
2131.93	0.95397	0.60986	0.18966	0.8486
2133.81	0.96736	0.60982	0.19284	0.847
2135.7	0.96573	0.61414	0.18467	0.83721
2137.58	0.98057	0.63721	0.19548	0.83272
2139.46	0.9585	0.62873	0.18996	0.85137
2141.35	0.95564	0.61442	0.19238	0.852
2143.23	0.95522	0.62705	0.19129	0.82891
2145.12	0.95811	0.60306	0.18615	0.84739
2147	0.96158	0.62167	0.1855	0.8379
2148.88	0.96438	0.57463	0.19523	0.84466
2150.77	0.95299	0.6246	0.18721	0.85055
2152.65	0.96975	0.61378	0.19002	0.85697
2154.54	0.95181	0.61165	0.19136	0.85147
2156.42	0.96614	0.6197	0.18689	0.8503
2158.31	0.96197	0.60682	0.19704	0.86537
2160.19	0.96233	0.6437	0.19251	0.85999
2162.07	0.98024	0.61414	0.1874	0.84648
2163.96	0.97298	0.63071	0.18886	0.84885
2165.84	0.96659	0.60909	0.1882	0.84942
2167.73	0.97014	0.60457	0.18545	0.83914
2169.61	0.96847	0.60856	0.18223	0.84754
2171.49	0.97618	0.62034	0.18582	0.85542
2173.38	0.9663	0.63197	0.18292	0.84496
2175.26	0.95289	0.61949	0.18601	0.85257
2177.15	0.97717	0.5979	0.18696	0.84674
2179.03	0.96175	0.59666	0.18027	0.85259
2180.92	0.96603	0.60509	0.18952	0.86463
2182.8	0.99396	0.5983	0.18331	0.86081
2184.68	0.97696	0.5991	0.18615	0.85988
2186.57	0.96917	0.61019	0.18343	0.85017
2188.45	0.96419	0.60347	0.18612	0.86134
2190.34	0.96359	0.65408	0.1832	0.8319
2192.22	0.95923	0.61569	0.17643	0.84465
2194.1	0.98605	0.63132	0.18018	0.85972
2195.99	0.97722	0.64148	0.181	0.86248
2197.87	0.96591	0.6108	0.18479	0.85488
2199.76	0.959	0.60578	0.18359	0.84638
2201.64	0.96546	0.62796	0.18206	0.84723
2203.53	0.9553	0.6257	0.19077	0.84134
2205.41	0.95606	0.61676	0.18011	0.85731
2207.29	0.95487	0.63352	0.17929	0.84624
2209.18	0.97076	0.61341	0.18226	0.84473
2211.06	0.96441	0.60226	0.18454	0.85585
2212.95	0.98807	0.63464	0.18713	0.84732
2214.83	0.97227	0.62538	0.18041	0.85364
2216.71	0.96285	0.63819	0.18147	0.83741
2218.6	0.97153	0.62505	0.18115	0.8562
2220.48	0.96505	0.63685	0.18507	0.86012
2222.37	0.98512	0.6139	0.17759	0.85759
2224.25	0.99667	0.61912	0.17468	0.86375
2226.14	0.97467	0.6168	0.1711	0.86504
2228.02	0.96357	0.6033	0.18485	0.87196
2229.9	0.9567	0.61811	0.17148	0.87829
2231.79	0.96173	0.61878	0.17965	0.85601
2233.67	0.95957	0.61032	0.18247	0.84035
2235.56	0.96056	0.63241	0.18084	0.85132
2237.44	0.96827	0.60881	0.18261	0.86832
2239.32	0.95498	0.61934	0.17803	0.86182
2241.21	0.95244	0.6049	0.18477	0.84991
2243.09	0.96277	0.62709	0.18281	0.86511
2244.98	0.96978	0.60494	0.17653	0.86849
2246.86	0.96785	0.62129	0.1799	0.85192
2248.74	0.96516	0.60128	0.1711	0.86081
2250.63	0.95635	0.62783	0.17597	0.865
2252.51	0.96053	0.61639	0.17661	0.86633
2254.4	0.95954	0.61623	0.18465	0.85151
2256.28	0.95798	0.63139	0.17224	0.85759
2258.17	0.95608	0.63725	0.17247	0.85542
2260.05	0.9636	0.63995	0.17236	0.87401
2261.93	0.96843	0.62457	0.17555	0.85939
2263.82	0.97899	0.60581	0.17225	0.86448
2265.7	0.95596	0.60171	0.17891	0.87528
2267.59	0.96261	0.6066	0.17843	0.8614
2269.47	0.97621	0.64053	0.17424	0.86352
2271.35	0.96363	0.58364	0.17593	0.86066
2273.24	0.9619	0.62329	0.17955	0.88442
2275.12	0.9599	0.63901	0.17215	0.86676
2277.01	0.95867	0.62313	0.17511	0.85961
2278.89	0.95227	0.59659	0.17668	0.85865
2280.78	0.97121	0.62138	0.17043	0.85224
2282.66	0.96545	0.62932	0.17561	0.84866
2284.54	0.95748	0.62456	0.17424	0.85101
2286.43	0.96712	0.63218	0.16893	0.86295
2288.31	0.95611	0.62041	0.17007	0.86456
2290.2	0.9639	0.59259	0.17222	0.87848
2292.08	0.9642	0.62607	0.17589	0.86379
2293.96	0.96939	0.60249	0.17239	0.8708
2295.85	0.95769	0.62574	0.17118	0.87803
2297.73	0.95525	0.61937	0.16861	0.88081
2299.62	0.96297	0.63356	0.16931	0.87384
2301.5	0.95902	0.61256	0.17061	0.862
2303.39	0.95337	0.65251	0.16752	0.85096
2305.27	0.95685	0.61797	0.17218	0.85696
2307.15	0.95557	0.61904	0.17162	0.88115
2309.04	0.95551	0.61487	0.1658	0.86549
2310.92	0.95289	0.61855	0.17101	0.86923
2312.81	0.97674	0.62264	0.17058	0.87428
2314.69	0.96787	0.624	0.17101	0.86382
2316.57	0.95327	0.60501	0.16668	0.87667
2318.46	0.96058	0.62312	0.16782	0.86952
2320.34	0.96108	0.63012	0.16217	0.87749
2322.23	0.96908	0.63664	0.16772	0.86179
2324.11	0.95387	0.6208	0.16481	0.86881
2326	0.96131	0.62346	0.17075	0.87557
2327.88	0.95767	0.63708	0.16906	0.87913
2329.76	0.95661	0.60841	0.16635	0.87953
2331.65	0.9503	0.61632	0.17168	0.86923
2333.53	0.94923	0.63721	0.17039	0.86489
2335.42	0.96641	0.63842	0.16946	0.87797
2337.3	0.95791	0.63373	0.16472	0.87191
2339.18	0.96226	0.65696	0.16499	0.85949
2341.07	0.9564	0.61112	0.16545	0.88035
2342.95	0.95756	0.61082	0.1681	0.87863
2344.84	0.96146	0.64714	0.16276	0.86585
2346.72	0.96673	0.64775	0.16929	0.87551
2348.61	0.95797	0.60424	0.16949	0.88191
2350.49	0.9754	0.62873	0.15863	0.88432
2352.37	0.96314	0.60379	0.16481	0.86727
2354.26	0.95545	0.61896	0.15864	0.85793
2356.14	0.95896	0.61337	0.16521	0.87502
2358.03	0.96224	0.6104	0.16492	0.87741
2359.91	0.95794	0.62276	0.16679	0.87466
2361.79	0.95345	0.62886	0.16414	0.87551
2363.68	0.95656	0.63631	0.1626	0.88074
2365.56	0.95814	0.63696	0.16353	0.87884
2367.45	0.97366	0.62459	0.1653	0.8705
2369.33	0.95658	0.61227	0.1625	0.88228
2371.22	0.95411	0.62394	0.16198	0.87774
2373.1	0.95885	0.60826	0.16959	0.87756
2374.98	0.96368	0.63114	0.16043	0.89271
2376.87	0.96001	0.62717	0.16767	0.8912
2378.75	0.96403	0.63033	0.15699	0.87763
2380.64	0.9571	0.59569	0.16806	0.88124
2382.52	0.9727	0.64339	0.16646	0.87034
2384.4	0.96783	0.65099	0.16643	0.87469
2386.29	0.95727	0.63398	0.1691	0.8803
2388.17	0.962	0.6177	0.16395	0.8778
2390.06	0.95793	0.62754	0.16387	0.88171
2391.94	0.96083	0.61092	0.16481	0.88125
2393.83	0.9562	0.62068	0.16063	0.87946
2395.71	0.9656	0.62207	0.16091	0.88121
2397.59	0.96118	0.60725	0.16024	0.89389
2399.48	0.95879	0.61463	0.15905	0.91448
2401.36	0.96401	0.6436	0.16449	0.88304
2403.25	0.97249	0.6369	0.16372	0.8994
2405.13	0.97287	0.63135	0.1627	0.87769
2407.01	0.97606	0.6294	0.15656	0.89464
2408.9	0.97411	0.62513	0.16684	0.88704
2410.78	0.97566	0.61639	0.16058	0.87492
2412.67	0.96365	0.62141	0.16038	0.8982
2414.55	0.96648	0.635	0.15804	0.89086
2416.44	0.97208	0.60492	0.16249	0.89336
2418.32	0.97681	0.62603	0.15486	0.90678
2420.2	0.99149	0.6437	0.16136	0.90178
2422.09	0.96681	0.63148	0.16433	0.9104
2423.97	0.96415	0.63819	0.16145	0.88922
2425.86	0.97375	0.62211	0.15501	0.89246
2427.74	0.97985	0.65915	0.15269	0.89879
2429.62	0.96404	0.61357	0.16209	0.89397
2431.51	0.9742	0.61983	0.15424	0.89766
2433.39	0.97957	0.62787	0.15559	0.89515
2435.28	0.97978	0.63354	0.1628	0.90096
2437.16	0.97081	0.62738	0.15852	0.89959
2439.05	0.97082	0.63266	0.15952	0.88768
2440.93	1	0.63434	0.15666	0.88991
2442.81	0.96088	0.63037	0.15486	0.89274
2444.7	0.95793	0.61476	0.1574	0.89838
2446.58	0.9612	0.64044	0.15875	0.90468
2448.47	0.97458	0.64036	0.15949	0.9075
2450.35	0.9641	0.64307	0.15762	0.90879
2452.23	0.9772	0.60684	0.16277	0.8927
2454.12	0.96205	0.64418	0.16246	0.89773
2456	0.97524	0.6295	0.15734	0.90328
2457.89	0.97501	0.65334	0.15411	0.89616
2459.77	0.96422	0.62975	0.16059	0.89693
2461.66	0.95923	0.63843	0.16285	0.88496
2463.54	0.97275	0.63931	0.15889	0.90719
2465.42	0.96642	0.60843	0.15815	0.90489
2467.31	0.97163	0.59968	0.15501	0.909
2469.19	0.95171	0.62732	0.15743	0.90723
2471.08	0.96462	0.61328	0.16043	0.90455
2472.96	0.96045	0.63389	0.1508	0.90209
2474.84	0.98746	0.61305	0.15748	0.9174
2476.73	0.97358	0.61467	0.16094	0.90091
2478.61	0.96069	0.62448	0.15314	0.89942
2480.5	0.95472	0.62033	0.15451	0.89277
2482.38	0.95137	0.62107	0.15359	0.91121
2484.26	0.96849	0.63682	0.157	0.89641
2486.15	0.95981	0.63082	0.15846	0.89404
2488.03	0.95715	0.64069	0.15226	0.91173
2489.92	0.97994	0.63075	0.15092	0.9082
2491.8	0.96843	0.60644	0.14928	0.90497
2493.69	0.97102	0.64837	0.14951	0.89132
2495.57	0.96619	0.64318	0.15673	0.88586
2497.45	0.98233	0.64677	0.15356	0.90367
2499.34	0.95691	0.6131	0.15043	0.90716
2501.22	0.98747	0.63992	0.1532	0.90551
2503.11	0.95955	0.64369	0.1516	0.90253
2504.99	0.96561	0.61712	0.15357	0.89686
2506.87	0.95908	0.64434	0.15455	0.90819
2508.76	0.96867	0.63532	0.15244	0.9003
2510.64	0.96343	0.61459	0.15215	0.9043
2512.53	0.96775	0.62006	0.14755	0.90106
2514.41	0.98296	0.61157	0.1556	0.90421
2516.3	0.96851	0.62447	0.15278	0.89323
2518.18	0.97115	0.60505	0.15604	0.9114
2520.06	0.97525	0.64175	0.15017	0.92279
2521.95	0.97528	0.62398	0.14973	0.90975
2523.83	0.97998	0.63962	0.15376	0.91289
2525.72	0.96337	0.62873	0.15925	0.89673
2527.6	0.97098	0.6345	0.14955	0.92283
2529.48	0.9572	0.63021	0.15074	0.92167
2531.37	0.96891	0.62534	0.15198	0.92321
2533.25	0.97618	0.61888	0.15627	0.89112
2535.14	0.97152	0.6457	0.14866	0.9156
2537.02	0.97454	0.63637	0.15124	0.91528
2538.91	0.9739	0.64143	0.15174	0.90301
2540.79	0.96707	0.61712	0.15536	0.90664
2542.67	0.97747	0.64025	0.14985	0.91238
2544.56	0.96701	0.66993	0.14646	0.90279
2546.44	0.96799	0.67384	0.14514	0.90412
2548.33	0.97207	0.62914	0.15144	0.91777
2550.21	0.95877	0.62603	0.15046	0.90042
2552.09	0.96518	0.61967	0.14818	0.90645
2553.98	0.97627	0.64627	0.14972	0.90559
2555.86	0.96903	0.64123	0.14855	0.9192
2557.75	0.9701	0.63524	0.14748	0.91216
2559.63	0.97459	0.63622	0.14965	0.9157
2561.52	0.96865	0.62113	0.15119	0.90238
2563.4	0.98169	0.62489	0.14887	0.92038
2565.28	0.98038	0.63528	0.1501	0.91868
2567.17	0.98651	0.66875	0.15229	0.91934
2569.05	0.95912	0.63352	0.15256	0.8998
2570.94	0.96879	0.61721	0.14933	0.91932
2572.82	0.97066	0.6388	0.14767	0.91731
2574.7	0.96941	0.63303	0.15357	0.91316
2576.59	0.96167	0.65392	0.14957	0.89805
2578.47	0.98307	0.60901	0.14849	0.90585
2580.36	0.95836	0.60102	0.15141	0.91341
2582.24	0.98144	0.63816	0.14931	0.92066
2584.13	0.98504	0.59221	0.14865	0.93066
2586.01	0.97269	0.63528	0.14783	0.91323
2587.89	0.96874	0.63505	0.14496	0.91921
2589.78	0.95958	0.64653	0.15058	0.90145
2591.66	0.96435	0.65169	0.14689	0.93407
2593.55	0.95718	0.59535	0.15016	0.92466
2595.43	0.96696	0.63883	0.14498	0.90983
2597.31	0.97626	0.6279	0.14698	0.9216
2599.2	0.96424	0.61512	0.14475	0.92103
2601.08	0.97328	0.60907	0.14464	0.9124
2602.97	0.95758	0.61953	0.14826	0.93946
2604.85	0.98376	0.62918	0.14771	0.92053
2606.74	0.99505	0.63598	0.14339	0.90943
2608.62	0.96432	0.62257	0.15306	0.92901
2610.5	0.95898	0.63852	0.14663	0.90925
2612.39	0.95713	0.61549	0.14781	0.91262
2614.27	0.96639	0.63139	0.14372	0.93461
2616.16	0.97055	0.60021	0.14721	0.93469
2618.04	0.97007	0.64072	0.14657	0.91877
2619.92	0.95862	0.64718	0.14878	0.9278
2621.81	0.9546	0.63619	0.14794	0.93608
2623.69	0.96469	0.63028	0.14144	0.93424
2625.58	0.95962	0.64181	0.14335	0.93154
2627.46	0.96077	0.64053	0.14572	0.93928
2629.35	0.96933	0.62382	0.14483	0.92215
2631.23	0.96992	0.63319	0.13916	0.9131
2633.11	0.96517	0.62164	0.14027	0.92362
2635	0.95816	0.60451	0.14613	0.93829
2636.88	0.9811	0.65367	0.13556	0.92729
2638.77	0.96311	0.62116	0.13974	0.90957
2640.65	0.9636	0.64401	0.1416	0.92972
2642.53	0.98597	0.64234	0.14509	0.9222
2644.42	0.95428	0.6101	0.14956	0.92579
2646.3	0.97381	0.63889	0.14392	0.91458
2648.19	0.96488	0.63001	0.1388	0.93706
2650.07	0.96163	0.68851	0.14262	0.91241
2651.96	0.98534	0.62165	0.14814	0.93143
2653.84	0.96966	0.63451	0.14122	0.92437
2655.72	0.95367	0.61773	0.13946	0.93572
2657.61	0.96108	0.64574	0.13893	0.92334
2659.49	0.96227	0.63918	0.14681	0.91269
2661.38	0.96449	0.63	0.14065	0.9025
2663.26	0.96819	0.63399	0.1427	0.91505
2665.14	0.96057	0.6361	0.14273	0.94233
2667.03	0.95547	0.62456	0.1425	0.94015
2668.91	0.95649	0.62898	0.1419	0.93151
2670.8	0.97579	0.63086	0.14155	0.92267
2672.68	0.96267	0.63004	0.13775	0.92623
2674.57	0.96287	0.6371	0.13719	0.92242
2676.45	0.95328	0.63864	0.13939	0.92553
2678.33	0.95671	0.66454	0.14496	0.92798
2680.22	0.95709	0.62475	0.1434	0.93024
2682.1	0.95718	0.66549	0.14089	0.93183
2683.99	0.95198	0.64619	0.1418	0.93467
2685.87	0.96235	0.62865	0.1439	0.91831
2687.75	0.96156	0.61544	0.13928	0.94052
2689.64	0.95923	0.62144	0.13657	0.92567
2691.52	0.95708	0.66256	0.14252	0.93362
2693.41	0.97513	0.6088	0.13803	0.92924
2695.29	0.96544	0.64282	0.13864	0.91976
2697.18	0.98962	0.64282	0.1429	0.93195
2699.06	0.97955	0.62701	0.13912	0.9262
2700.94	0.96942	0.63139	0.13998	0.94136
2702.83	0.97757	0.63995	0.13716	0.93919
2704.71	0.9709	0.66055	0.13537	0.95048
2706.6	0.96085	0.61325	0.13885	0.94028
2708.48	0.96187	0.61272	0.13816	0.9498
2710.36	0.96643	0.65362	0.1395	0.93477
2712.25	0.96508	0.64705	0.13792	0.95125
2714.13	0.96718	0.63131	0.14076	0.93665
2716.02	0.96908	0.64328	0.14192	0.94446
2717.9	0.96851	0.64348	0.13687	0.92138
2719.78	0.96942	0.63438	0.13631	0.92216
2721.67	0.95851	0.63012	0.12869	0.93545
2723.55	0.9635	0.63079	0.13732	0.92554
2725.44	0.96007	0.65141	0.1393	0.9354
2727.32	0.97244	0.64564	0.13653	0.95593
2729.21	0.97191	0.6327	0.13903	0.94208
2731.09	0.9789	0.64804	0.13467	0.94272
2732.97	0.96276	0.65671	0.14146	0.92859
2734.86	0.95685	0.61892	0.13826	0.94082
2736.74	0.96878	0.61939	0.13783	0.9303
2738.63	0.97639	0.61504	0.13679	0.93189
2740.51	0.95398	0.63348	0.14029	0.94289
2742.39	0.96692	0.62368	0.13357	0.95502
2744.28	0.96232	0.64998	0.13358	0.94744
2746.16	0.97094	0.65117	0.13269	0.93666
2748.05	0.97328	0.63221	0.13769	0.94632
2749.93	0.96652	0.64369	0.13981	0.94294
2751.82	0.96239	0.63925	0.13629	0.93264
2753.7	0.95433	0.64316	0.13606	0.94986
2755.58	0.95534	0.63561	0.13956	0.96503
2757.47	0.98702	0.6405	0.13868	0.94487
2759.35	0.97434	0.65272	0.13335	0.94606
2761.24	0.97002	0.65894	0.1324	0.93638
2763.12	0.98146	0.64385	0.13702	0.94357
2765	0.97788	0.637	0.14183	0.94693
2766.89	0.96034	0.62739	0.13865	0.94871
2768.77	0.97191	0.63909	0.13038	0.96145
2770.66	0.96127	0.65407	0.13942	0.95028
2772.54	0.96781	0.62881	0.14375	0.94833
2774.43	0.97592	0.63898	0.1387	0.93983
2776.31	0.9637	0.64367	0.13325	0.95041
2778.19	0.97519	0.65316	0.13185	0.95077
2780.08	0.96818	0.65391	0.13169	0.96797
2781.96	0.97379	0.62125	0.13411	0.94169
2783.85	0.96831	0.66074	0.13652	0.95826
2785.73	0.95368	0.62615	0.13908	0.9292
2787.61	0.95761	0.65087	0.1387	0.94921
2789.5	0.95653	0.64397	0.13319	0.95421
2791.38	0.95877	0.63114	0.13427	0.96415
2793.27	0.95326	0.63552	0.14277	0.94199
2795.15	0.95586	0.64024	0.13353	0.93582
2797.04	0.9607	0.65252	0.13231	0.94598
2798.92	0.96136	0.61203	0.13324	0.96124
2800.8	0.96426	0.64164	0.13308	0.95557
2802.69	0.96104	0.62678	0.13627	0.9664
2804.57	0.95506	0.62937	0.13171	0.9662
2806.46	0.96051	0.63582	0.13401	0.94975
2808.34	0.96128	0.63815	0.12906	0.96121
2810.22	0.97046	0.656	0.13279	0.94716
2812.11	0.97792	0.62242	0.13538	0.9509
2813.99	0.98285	0.66214	0.1306	0.96173
2815.88	0.9811	0.65269	0.13233	0.94345
2817.76	0.99061	0.64619	0.13389	0.95417
2819.65	0.96096	0.64493	0.13379	0.94621
2821.53	0.9654	0.62963	0.13992	0.96293
2823.41	0.97975	0.65535	0.13248	0.94481
2825.3	0.96101	0.62362	0.13113	0.93742
2827.18	0.96263	0.6422	0.13369	0.97291
2829.07	0.96507	0.66362	0.13605	0.93858
2830.95	0.97438	0.65112	0.13484	0.96722
2832.83	0.98412	0.63934	0.12911	0.9434
2834.72	0.96703	0.62705	0.13329	0.94981
2836.6	0.97111	0.63641	0.13189	0.94968
2838.49	0.95233	0.65284	0.13423	0.95021
2840.37	0.9699	0.63	0.12387	0.95728
2842.26	0.9719	0.66358	0.13468	0.95378
2844.14	0.98857	0.63033	0.12786	0.95578
2846.02	0.96208	0.64692	0.1299	0.96172
2847.91	0.97302	0.6583	0.13144	0.94719
2849.79	0.96534	0.64746	0.13247	0.96296
2851.68	0.95312	0.64816	0.12799	0.96045
2853.56	0.95036	0.64167	0.13035	0.95938
2855.44	0.953	0.63807	0.12979	0.94028
2857.33	0.95335	0.65078	0.12771	0.96385
2859.21	0.96043	0.62633	0.13374	0.94455
2861.1	0.95881	0.63151	0.12932	0.9415
2862.98	0.95693	0.65118	0.12771	0.97278
2864.87	0.97432	0.62444	0.13104	0.93556
2866.75	0.97728	0.62211	0.13008	0.97159
2868.63	0.97983	0.63192	0.12736	0.96284
2870.52	0.98385	0.64086	0.13079	0.95933
2872.4	0.97681	0.62812	0.12985	0.95713
2874.29	0.98171	0.61974	0.12868	0.94525
2876.17	0.98024	0.65506	0.12931	0.9611
2878.05	0.96612	0.66127	0.13355	0.95537
2879.94	0.96322	0.68306	0.12824	0.96946
2881.82	0.96251	0.65635	0.13173	0.97685
2883.71	0.97263	0.63635	0.12738	0.96226
2885.59	0.98239	0.61349	0.13235	0.9541
2887.48	0.96891	0.64603	0.1336	0.96748
2889.36	0.97431	0.67587	0.1302	0.96891
2891.24	0.96471	0.64401	0.1285	0.96048
2893.13	0.96396	0.64951	0.12732	0.95844
2895.01	0.96652	0.66	0.13239	0.95856
2896.9	0.96567	0.65811	0.13304	0.94654
2898.78	0.96471	0.65639	0.12987	0.95881
2900.66	0.96797	0.62673	0.1346	0.95953
2902.55	0.95965	0.63368	0.13017	0.97083
2904.43	0.96732	0.67493	0.12818	0.96629
2906.32	0.97998	0.65422	0.12922	0.9651
2908.2	0.96968	0.63659	0.12562	0.96943
2910.09	0.96717	0.64894	0.13247	0.97089
2911.97	0.968	0.63094	0.13142	0.95169
2913.85	0.97305	0.63451	0.1251	0.98129
2915.74	0.9692	0.65733	0.12564	0.94739
2917.62	0.98164	0.63676	0.12274	0.96585
2919.51	0.96977	0.6332	0.12989	0.96412
2921.39	0.96839	0.63901	0.12908	0.94445
2923.27	0.97534	0.65802	0.12597	0.98609
2925.16	0.96969	0.6363	0.13019	0.97124
2927.04	0.95928	0.62636	0.13125	0.9595
2928.93	0.95792	0.66425	0.12542	0.97363
2930.81	0.95904	0.62354	0.12024	0.96033
2932.7	0.97884	0.62194	0.1286	0.96258
2934.58	0.97491	0.65803	0.12632	0.96063
2936.46	0.98144	0.62787	0.12709	0.9613
2938.35	0.97158	0.67465	0.1287	0.96846
2940.23	0.9726	0.61945	0.12776	0.97193
2942.12	0.97504	0.65317	0.12785	0.97644
2944	0.96861	0.65696	0.12388	0.95189
2945.88	0.96124	0.63303	0.12628	0.93975
2947.77	0.97927	0.68446	0.1241	0.97131
2949.65	0.9655	0.64229	0.12916	0.97785
2951.54	0.96971	0.65445	0.12599	0.96963
2953.42	0.96741	0.6526	0.13007	0.95784
2955.3	0.96217	0.65096	0.12289	0.97688
2957.19	0.96321	0.63242	0.12546	0.98707
2959.07	0.96056	0.61578	0.12467	0.96215
2960.96	0.96254	0.64091	0.12489	0.97286
2962.84	0.96608	0.60399	0.12533	0.96358
2964.73	0.95334	0.69145	0.12259	0.96672
2966.61	0.96514	0.68354	0.12507	0.97083
2968.49	0.96393	0.63583	0.12632	0.97702
2970.38	0.97533	0.62677	0.1268	0.97368
2972.26	0.95847	0.68588	0.12614	0.96107
2974.15	0.96254	0.62444	0.12576	0.97477
2976.03	0.95803	0.65852	0.12721	0.98093
2977.91	0.96176	0.6508	0.12724	0.97427
2979.8	0.97139	0.62574	0.12568	0.97521
2981.68	0.97048	0.64074	0.12303	0.98405
2983.57	0.95974	0.65946	0.12998	0.97568
2985.45	0.96509	0.63074	0.12964	0.99495
2987.34	0.95122	0.63143	0.12627	1
2989.22	0.95465	0.65442	0.12748	0.97883
2991.1	0.95433	0.6479	0.12827	0.98092
2992.99	0.95493	0.66334	0.1285	0.96651
2994.87	0.96821	0.62603	0.12148	0.96053
2996.76	0.95075	0.63516	0.1201	0.99614
2998.64	0.95357	0.64775	0.1207	0.97052

## Sheet: Fig. 1d
Time (x)	S-	LiS-	PS3-	NiO2-
0.9421	0.11151	0.20658	0.44145	0.03459
2.8262	0.18979	0.18083	0.40563	0.04913
4.7104	0.2708	0.19179	0.41757	0.06367
6.5946	0.33601	0.21982	0.4393	0.07491
8.4787	0.39512	0.24082	0.45032	0.08247
10.3629	0.43714	0.2691	0.44779	0.09065
12.247	0.47756	0.28781	0.45747	0.09516
14.1312	0.52786	0.29899	0.46661	0.10307
16.0154	0.5428	0.3012	0.48032	0.10813
17.8995	0.58965	0.28835	0.50312	0.11285
19.7837	0.61743	0.31012	0.53044	0.11983
21.6678	0.63568	0.31893	0.57263	0.12701
23.552	0.68699	0.33345	0.60641	0.12697
25.4362	0.696	0.32801	0.63955	0.13361
27.3203	0.74035	0.37774	0.66986	0.13903
29.2045	0.77718	0.36807	0.71877	0.13847
31.0886	0.81041	0.39627	0.73508	0.14491
32.9728	0.82112	0.40683	0.7871	0.1496
34.857	0.8448	0.39688	0.79382	0.14955
36.7411	0.84176	0.44298	0.83133	0.15827
38.6253	0.8587	0.45652	0.84722	0.16549
40.5094	0.88289	0.46584	0.85465	0.16495
42.3936	0.87829	0.47584	0.86995	0.17393
44.2778	0.89411	0.46614	0.89514	0.17119
46.1619	0.91155	0.4985	0.89834	0.16849
48.0461	0.91187	0.50175	0.90666	0.17375
49.9302	0.90843	0.52663	0.90709	0.18025
51.8144	0.9154	0.53342	0.93386	0.17891
53.6986	0.92668	0.50434	0.92503	0.18471
55.5827	0.92746	0.53449	0.94526	0.18738
57.4669	0.92952	0.56599	0.93154	0.19454
59.351	0.91847	0.54881	0.94209	0.18791
61.2352	0.93376	0.54467	0.9396	0.19334
63.1194	0.92847	0.55962	0.92589	0.19598
65.0035	0.92636	0.57413	0.95179	0.19897
66.8877	0.93093	0.61492	0.94924	0.19687
68.7718	0.93597	0.59696	0.94795	0.19813
70.656	0.92976	0.57437	0.94179	0.20079
72.5402	0.93495	0.57224	0.95838	0.20367
74.4243	0.93677	0.60501	0.95324	0.20712
76.3085	0.94139	0.63516	0.95177	0.21117
78.1926	0.93491	0.64957	0.961	0.21377
80.0768	0.93401	0.62761	0.96689	0.21562
81.961	0.94044	0.61231	0.95986	0.21169
83.8451	0.95433	0.63496	0.97283	0.21962
85.7293	0.93492	0.66449	0.97784	0.22758
87.6134	0.94135	0.66503	0.9697	0.22403
89.4976	0.93598	0.63622	0.98462	0.21802
91.3818	0.93074	0.64201	0.97425	0.22253
93.2659	0.94067	0.64899	0.97403	0.22092
95.1501	0.93445	0.69885	0.97156	0.22631
97.0342	0.94738	0.64163	0.9659	0.23525
98.9184	0.94769	0.68042	0.99452	0.23297
100.803	0.94073	0.68895	0.9868	0.22881
102.687	0.9428	0.65714	0.98601	0.2418
104.571	0.95432	0.67079	0.97986	0.24554
106.455	0.94603	0.6857	0.97857	0.24409
108.339	0.94296	0.6967	0.96996	0.24058
110.223	0.94168	0.67756	0.97134	0.25009
112.108	0.95132	0.67257	0.98097	0.24261
113.992	0.94448	0.70377	0.98896	0.2478
115.876	0.93496	0.69357	0.99239	0.25252
117.76	0.93951	0.70311	0.98334	0.24576
119.644	0.94144	0.70496	0.985	0.25485
121.528	0.94113	0.72933	0.97588	0.25558
123.412	0.94616	0.71695	0.97001	0.26149
125.297	0.94438	0.71481	0.98994	0.26257
127.181	0.94135	0.71637	1	0.26256
129.065	0.94177	0.72182	0.97081	0.25921
130.949	0.94676	0.69513	0.97743	0.26338
132.833	0.93931	0.73545	0.96331	0.27011
134.717	0.9444	0.68025	0.97868	0.26532
136.602	0.945	0.70557	0.98935	0.26892
138.486	0.94337	0.73818	0.97436	0.2703
140.37	0.94672	0.73666	0.98517	0.2761
142.254	0.95148	0.74655	0.99285	0.2829
144.138	0.9404	0.72226	0.98909	0.27579
146.022	0.95449	0.70756	0.97457	0.28127
147.907	0.94231	0.7449	0.9775	0.27803
149.791	0.95991	0.73519	0.99497	0.2806
151.675	0.94911	0.74895	0.97611	0.27949
153.559	0.94951	0.73818	0.96835	0.28743
155.443	0.95259	0.72844	0.97415	0.28244
157.327	0.94598	0.71036	0.96965	0.28275
159.212	0.95316	0.72804	0.97856	0.28815
161.096	0.95014	0.71641	0.97893	0.29519
162.98	0.94464	0.74805	0.96367	0.28788
164.864	0.94641	0.74264	0.97358	0.29544
166.748	0.94771	0.72575	0.98508	0.29832
168.632	0.94326	0.75621	0.9697	0.29659
170.517	0.94393	0.75342	0.97527	0.30041
172.401	0.94793	0.75489	0.97203	0.30165
174.285	0.94664	0.73963	0.95924	0.30607
176.169	0.94696	0.75035	0.96333	0.30585
178.053	0.948	0.75499	0.95922	0.30236
179.937	0.94617	0.77429	0.97151	0.30709
181.821	0.94949	0.79955	0.96859	0.30468
183.706	0.96911	0.74499	0.96406	0.31367
185.59	0.95091	0.76884	0.96228	0.30202
187.474	0.94911	0.77434	0.94335	0.31002
189.358	0.94562	0.74811	0.95597	0.31332
191.242	0.94253	0.78011	0.95258	0.31782
193.126	0.94649	0.77375	0.94598	0.31706
195.011	0.94271	0.7649	0.95174	0.31264
196.895	0.94565	0.7649	0.97038	0.32045
198.779	0.95557	0.75034	0.95887	0.31642
200.663	0.94763	0.8219	0.96505	0.31329
202.547	0.94687	0.7945	0.93665	0.32828
204.431	0.94901	0.7463	0.95504	0.3187
206.315	0.94455	0.81131	0.93283	0.3252
208.2	0.9474	0.71745	0.94178	0.33171
210.084	0.94522	0.75778	0.93756	0.32712
211.968	0.94983	0.78897	0.9512	0.33228
213.852	0.94786	0.79882	0.94221	0.32452
215.736	0.94642	0.81814	0.92564	0.33726
217.62	0.95222	0.81208	0.94416	0.34062
219.505	0.94318	0.79117	0.92588	0.33207
221.389	0.94755	0.74894	0.93522	0.34505
223.273	0.94677	0.76573	0.91762	0.33814
225.157	0.94545	0.76182	0.92985	0.34888
227.041	0.94299	0.80225	0.92841	0.33616
228.925	0.94665	0.82491	0.93584	0.34749
230.81	0.94911	0.75014	0.93604	0.34314
232.694	0.94175	0.78457	0.9405	0.35581
234.578	0.94975	0.77691	0.9214	0.34163
236.462	0.95239	0.79235	0.92982	0.3426
238.346	0.94844	0.79979	0.94123	0.34129
240.23	0.94722	0.76319	0.91932	0.34855
242.115	0.9543	0.77571	0.93362	0.35153
243.999	0.96192	0.78284	0.92858	0.34557
245.883	0.94533	0.77585	0.926	0.35
247.767	0.96587	0.77898	0.93014	0.35852
249.651	0.9657	0.78991	0.91541	0.35649
251.535	0.95082	0.82561	0.91664	0.35508
253.419	0.95461	0.82942	0.89626	0.36913
255.304	0.95873	0.78652	0.91364	0.3555
257.188	0.96562	0.81563	0.90946	0.3641
259.072	0.9515	0.79143	0.90746	0.36534
260.956	0.95857	0.79426	0.90349	0.36389
262.84	0.95749	0.83361	0.89208	0.37022
264.724	0.95658	0.77717	0.89765	0.36271
266.609	0.95535	0.80235	0.91575	0.36037
268.493	0.96173	0.83306	0.9327	0.36954
270.377	0.9409	0.76599	0.91193	0.36248
272.261	0.9586	0.81006	0.88	0.36802
274.145	0.95288	0.79768	0.89838	0.37419
276.029	0.94637	0.79521	0.9017	0.38006
277.914	0.94974	0.77223	0.90964	0.37538
279.798	0.9454	0.81354	0.89627	0.36961
281.682	0.94763	0.82882	0.90628	0.36712
283.566	0.95672	0.79	0.89183	0.38017
285.45	0.94446	0.78877	0.90321	0.38197
287.334	0.9536	0.77482	0.89045	0.38433
289.219	0.96068	0.81531	0.86539	0.38012
291.103	0.95387	0.79426	0.88386	0.38807
292.987	0.95934	0.80374	0.88224	0.38493
294.871	0.9558	0.80834	0.89067	0.38491
296.755	0.97274	0.77434	0.88851	0.38993
298.639	0.95946	0.8002	0.89254	0.3916
300.524	0.95562	0.79064	0.8767	0.39301
302.408	0.95765	0.80619	0.88922	0.39058
304.292	0.95323	0.82357	0.86587	0.39257
306.176	0.95433	0.77717	0.882	0.392
308.06	0.94662	0.81621	0.87131	0.39294
309.944	0.95055	0.76418	0.86383	0.39198
311.829	0.95958	0.79598	0.88869	0.40126
313.713	0.96619	0.79073	0.86769	0.40165
315.597	0.95544	0.84559	0.87721	0.39611
317.481	0.95207	0.76226	0.86277	0.39344
319.365	0.95343	0.81456	0.85403	0.41076
321.249	0.94547	0.78176	0.86924	0.39884
323.133	0.94681	0.78285	0.86729	0.3998
325.018	0.94932	0.80647	0.86056	0.4033
326.902	0.94906	0.80819	0.86748	0.40491
328.786	0.94615	0.79979	0.88492	0.40629
330.67	0.95586	0.83783	0.86159	0.40555
332.554	0.949	0.81337	0.86113	0.41109
334.438	0.94981	0.81965	0.86413	0.41539
336.323	0.95286	0.81347	0.87327	0.4147
338.207	0.95029	0.80661	0.84763	0.40672
340.091	0.9441	0.81547	0.86788	0.41685
341.975	0.95606	0.81984	0.85548	0.40777
343.859	0.95046	0.77815	0.85624	0.41064
345.743	0.94606	0.79769	0.86808	0.41722
347.627	0.94497	0.80139	0.85062	0.40981
349.512	0.94406	0.83269	0.84067	0.42233
351.396	0.94664	0.80569	0.85186	0.41636
353.28	0.94738	0.85818	0.83962	0.4153
355.164	0.95537	0.83232	0.85088	0.41494
357.048	0.94817	0.81623	0.85762	0.42219
358.933	0.95079	0.79398	0.84445	0.42243
360.817	0.95548	0.80301	0.8508	0.42499
362.701	0.95909	0.84667	0.84277	0.43933
364.585	0.95204	0.81065	0.84084	0.42413
366.469	0.95445	0.79275	0.84997	0.42587
368.353	0.95544	0.83253	0.82031	0.43305
370.237	0.95365	0.84288	0.83237	0.42661
372.122	0.96403	0.80773	0.82868	0.43217
374.006	0.95463	0.83941	0.83537	0.43165
375.89	0.9551	0.85506	0.82344	0.43615
377.774	0.95397	0.83828	0.82504	0.42788
379.658	0.94717	0.81353	0.83684	0.43958
381.542	0.95463	0.79239	0.84051	0.44303
383.427	0.94826	0.84231	0.81984	0.43192
385.311	0.95187	0.79603	0.81656	0.43812
387.195	0.94951	0.80712	0.81537	0.44314
389.079	0.94457	0.81628	0.82129	0.44114
390.963	0.94537	0.82512	0.8164	0.43173
392.847	0.9466	0.8188	0.82889	0.43007
394.731	0.94832	0.79753	0.81212	0.43873
396.616	0.94771	0.7854	0.81655	0.45531
398.5	0.94846	0.81703	0.81911	0.43906
400.384	0.94508	0.82232	0.80481	0.44235
402.268	0.94846	0.82636	0.81499	0.4363
404.152	0.94592	0.83935	0.79893	0.44303
406.036	0.94642	0.79833	0.81054	0.44927
407.921	0.9514	0.80009	0.82152	0.45535
409.805	0.95223	0.79764	0.82404	0.4404
411.689	0.94422	0.85738	0.8137	0.44857
413.573	0.95693	0.77877	0.80917	0.45724
415.457	0.94727	0.80115	0.80847	0.45721
417.341	0.95171	0.7978	0.81477	0.44545
419.226	0.95099	0.81906	0.80408	0.45687
421.11	0.9487	0.8219	0.8069	0.45361
422.994	0.951	0.83161	0.79838	0.44877
424.878	0.95452	0.82241	0.79268	0.45689
426.762	0.95479	0.81498	0.80605	0.4533
428.646	0.95248	0.82893	0.80932	0.45533
430.531	0.95218	0.84129	0.80856	0.46272
432.415	0.94947	0.85076	0.78575	0.45822
434.299	0.95887	0.81316	0.7992	0.46347
436.183	0.95882	0.81664	0.78838	0.45838
438.067	0.95887	0.83576	0.79064	0.46449
439.951	0.95138	0.8136	0.7897	0.4689
441.836	0.96018	0.81198	0.79639	0.46748
443.72	0.9532	0.83189	0.78494	0.46616
445.604	0.95784	0.81021	0.78227	0.46621
447.488	0.97168	0.84482	0.78525	0.46766
449.372	0.95012	0.82791	0.78618	0.47031
451.256	0.95419	0.8283	0.79575	0.4615
453.14	0.96416	0.82057	0.78351	0.47135
455.025	0.95656	0.83871	0.76641	0.46696
456.909	0.95775	0.80531	0.80157	0.47205
458.793	0.9612	0.81301	0.76336	0.46678
460.677	0.96914	0.83027	0.79008	0.46142
462.561	0.96515	0.84264	0.7741	0.46658
464.445	0.95573	0.82562	0.75376	0.47003
466.33	0.95832	0.81848	0.75398	0.47674
468.214	0.96796	0.81998	0.77331	0.47996
470.098	0.95078	0.80658	0.76986	0.4746
471.982	0.96298	0.83787	0.77816	0.48525
473.866	0.96172	0.80071	0.78229	0.48027
475.75	0.96552	0.81525	0.77554	0.47179
477.635	0.95536	0.82824	0.77076	0.47792
479.519	0.95133	0.84537	0.76795	0.46665
481.403	0.94966	0.82909	0.7661	0.47803
483.287	0.94893	0.80481	0.77298	0.48826
485.171	0.96531	0.81809	0.76358	0.47825
487.055	0.96265	0.81412	0.76419	0.47443
488.94	0.95229	0.78197	0.76248	0.48657
490.824	0.95231	0.83173	0.77436	0.48724
492.708	0.94731	0.82035	0.74587	0.47975
494.592	0.94805	0.82673	0.76449	0.48631
496.476	0.95148	0.80647	0.75189	0.47867
498.36	0.94915	0.82071	0.75109	0.49161
500.245	0.95184	0.81884	0.75588	0.48344
502.129	0.95437	0.77532	0.76558	0.48907
504.013	0.95941	0.80119	0.75019	0.49123
505.897	0.96795	0.81224	0.75213	0.48572
507.781	0.95597	0.8266	0.75062	0.49201
509.665	0.94885	0.81498	0.73955	0.48694
511.549	0.95429	0.8321	0.75446	0.48314
513.434	0.97436	0.85485	0.74669	0.48833
515.318	0.97413	0.81401	0.74782	0.49134
517.202	0.94782	0.79951	0.72805	0.49515
519.086	0.96178	0.79064	0.74156	0.48789
520.97	0.95722	0.7847	0.74064	0.50237
522.854	0.96371	0.86686	0.74226	0.49629
524.739	0.95833	0.85917	0.74304	0.50898
526.623	0.95038	0.8791	0.73461	0.49936
528.507	0.94445	0.82657	0.73593	0.50064
530.391	0.96797	0.82452	0.74576	0.5035
532.275	0.95937	0.81193	0.73228	0.49248
534.159	0.95565	0.83409	0.72202	0.50151
536.043	0.96177	0.78687	0.73041	0.50522
537.928	0.96083	0.82319	0.75323	0.49614
539.812	0.94741	0.77957	0.73645	0.50224
541.696	0.95616	0.86324	0.72805	0.50004
543.58	0.94813	0.83903	0.72685	0.51108
545.464	0.95781	0.81563	0.74118	0.50041
547.348	0.94504	0.82357	0.7272	0.51408
549.233	0.9468	0.80738	0.72938	0.50938
551.117	0.95137	0.83393	0.73786	0.49217
553.001	0.96194	0.80428	0.7202	0.50816
554.885	0.95235	0.8277	0.72315	0.52021
556.769	0.94302	0.85307	0.72669	0.50734
558.653	0.95389	0.81268	0.73454	0.51465
560.538	0.95018	0.80089	0.71701	0.51761
562.422	0.94608	0.85135	0.72622	0.51266
564.306	0.94775	0.83312	0.70784	0.51971
566.19	0.95169	0.83269	0.72424	0.51426
568.074	0.94609	0.80952	0.71776	0.51804
569.958	0.94897	0.82078	0.72271	0.50884
571.843	0.94624	0.8558	0.71076	0.52554
573.727	0.95998	0.81944	0.71967	0.52271
575.611	0.95056	0.82303	0.71634	0.52794
577.495	0.95164	0.82552	0.69454	0.51672
579.379	0.95188	0.77267	0.70555	0.51206
581.263	0.95021	0.8189	0.71229	0.52018
583.148	0.94824	0.83645	0.70808	0.51826
585.032	0.95036	0.81868	0.69873	0.51545
586.916	0.95022	0.79419	0.71382	0.52496
588.8	0.96486	0.8239	0.70607	0.5318
590.684	0.96323	0.78716	0.70663	0.53103
592.568	0.94716	0.8291	0.71068	0.52009
594.452	0.95118	0.86173	0.72112	0.53893
596.337	0.94934	0.82834	0.70785	0.52898
598.221	0.95626	0.82598	0.70894	0.53616
600.105	0.94382	0.80995	0.70052	0.52756
601.989	0.95489	0.86278	0.68896	0.5254
603.873	0.95764	0.83001	0.70023	0.52367
605.757	0.95678	0.83006	0.70575	0.5315
607.642	0.9651	0.82888	0.69662	0.52847
609.526	0.95389	0.86266	0.69736	0.52728
611.41	0.95378	0.7834	0.70034	0.52906
613.294	0.95712	0.84623	0.69339	0.54248
615.178	0.95974	0.80688	0.692	0.52296
617.062	0.96095	0.81188	0.68841	0.53881
618.947	0.9627	0.82179	0.68023	0.52193
620.831	0.95694	0.85889	0.69347	0.52895
622.715	0.95278	0.82121	0.68796	0.54674
624.599	0.95518	0.86963	0.67692	0.53311
626.483	0.94931	0.8306	0.67899	0.52827
628.367	0.96472	0.8407	0.69791	0.53543
630.251	0.95007	0.81652	0.68042	0.53195
632.136	0.9488	0.85357	0.69049	0.55049
634.02	0.9576	0.81103	0.69111	0.54529
635.904	0.95491	0.83087	0.68167	0.53678
637.788	0.95209	0.86664	0.68147	0.55129
639.672	0.94961	0.83935	0.67938	0.54083
641.557	0.96456	0.76432	0.68879	0.53706
643.441	0.9514	0.81001	0.66392	0.53422
645.325	0.96037	0.80241	0.67614	0.54862
647.209	0.96067	0.82856	0.67247	0.53428
649.093	0.94687	0.82498	0.67791	0.55215
650.977	0.94623	0.83656	0.67401	0.54762
652.861	0.95313	0.80722	0.66864	0.5476
654.746	0.9449	0.79956	0.66755	0.53623
656.63	0.96722	0.81172	0.67721	0.53762
658.514	0.94849	0.80711	0.68195	0.55172
660.398	0.943	0.86471	0.67725	0.54524
662.282	0.94899	0.8429	0.66709	0.55073
664.166	0.94696	0.83838	0.65944	0.54625
666.051	0.95984	0.78603	0.66233	0.55386
667.935	0.96102	0.85377	0.66539	0.55333
669.819	0.95791	0.79892	0.65543	0.55499
671.703	0.952	0.82248	0.64572	0.55749
673.587	0.94854	0.81267	0.66101	0.55803
675.471	0.9504	0.8579	0.66127	0.55511
677.356	0.95422	0.78295	0.66239	0.54297
679.24	0.95656	0.80304	0.65763	0.55285
681.124	0.95252	0.81308	0.66532	0.55083
683.008	0.9528	0.8084	0.66657	0.56428
684.892	0.94629	0.79009	0.65045	0.55214
686.776	0.94609	0.87513	0.64212	0.56246
688.66	0.94799	0.82547	0.64579	0.55232
690.545	0.95081	0.8054	0.65322	0.55515
692.429	0.96142	0.82227	0.65547	0.5623
694.313	0.9506	0.8083	0.65106	0.55537
696.197	0.94951	0.81986	0.65419	0.55135
698.081	0.94953	0.82904	0.65896	0.55545
699.965	0.94898	0.83555	0.64867	0.56147
701.85	0.96579	0.81669	0.65203	0.56989
703.734	0.95725	0.8457	0.64384	0.56579
705.618	0.96345	0.78022	0.64847	0.5412
707.502	0.96199	0.81285	0.64403	0.55734
709.386	0.94718	0.80829	0.64123	0.56088
711.27	0.94935	0.80619	0.63752	0.55528
713.155	0.94515	0.81247	0.63523	0.55977
715.039	0.94707	0.84081	0.63609	0.55934
716.923	0.94522	0.84178	0.63445	0.56776
718.807	0.95122	0.79181	0.64355	0.55403
720.691	0.94985	0.84059	0.64445	0.55915
722.575	0.94932	0.81425	0.63983	0.55583
724.46	0.94669	0.81584	0.62865	0.56318
726.344	0.95198	0.83232	0.63308	0.57086
728.228	0.95059	0.83715	0.62364	0.56132
730.112	0.94696	0.77771	0.63845	0.5792
731.996	0.9532	0.84081	0.61976	0.57458
733.88	0.95726	0.83414	0.6302	0.56553
735.764	0.94902	0.80304	0.62323	0.55397
737.649	0.94547	0.79754	0.62328	0.57522
739.533	0.95122	0.77468	0.62489	0.56854
741.417	0.95074	0.79283	0.63207	0.57466
743.301	0.94882	0.82072	0.63304	0.57886
745.185	0.9533	0.83592	0.62776	0.57333
747.069	0.96275	0.82	0.62808	0.5657
748.954	0.94943	0.82411	0.61593	0.57623
750.838	0.94421	0.82207	0.61528	0.58333
752.722	0.95028	0.85194	0.62503	0.56818
754.606	0.95681	0.84376	0.61024	0.57239
756.49	0.94901	0.81198	0.61932	0.58018
758.374	0.94841	0.8211	0.62216	0.58034
760.259	0.95055	0.84586	0.61869	0.57664
762.143	0.94915	0.79211	0.61624	0.57599
764.027	0.94867	0.84803	0.61003	0.58258
765.911	0.95453	0.82544	0.60535	0.5783
767.795	0.95214	0.83187	0.60607	0.57047
769.679	0.94898	0.83613	0.61602	0.5894
771.563	0.94927	0.84693	0.60792	0.58334
773.448	0.95499	0.82129	0.59679	0.58137
775.332	0.94537	0.83552	0.60266	0.58859
777.216	0.95807	0.81707	0.61471	0.58311
779.1	0.94565	0.82759	0.60666	0.58571
780.984	0.94656	0.81993	0.61601	0.58856
782.869	0.9468	0.85802	0.60271	0.58821
784.753	0.94798	0.8248	0.6005	0.58914
786.637	0.95334	0.80266	0.59749	0.5855
788.521	0.95813	0.84736	0.60353	0.58627
790.405	0.95568	0.83522	0.61516	0.58653
792.289	0.95062	0.82313	0.59295	0.58904
794.173	0.96337	0.83667	0.60477	0.58607
796.058	0.95296	0.8158	0.60045	0.58664
797.942	0.9467	0.86153	0.60753	0.591
799.826	0.94967	0.83635	0.58518	0.58783
801.71	0.94511	0.8311	0.59478	0.59202
803.594	0.95052	0.82646	0.58777	0.59169
805.478	0.94594	0.85738	0.58551	0.58518
807.363	0.95785	0.79073	0.58365	0.58835
809.247	0.94674	0.83291	0.59431	0.59548
811.131	0.96393	0.80978	0.58753	0.59053
813.015	0.94885	0.82244	0.58141	0.60243
814.899	0.94716	0.85753	0.58378	0.59302
816.783	0.9448	0.79818	0.60304	0.60107
818.668	0.95157	0.83371	0.5823	0.5931
820.552	0.94941	0.80415	0.5835	0.59834
822.436	0.95015	0.82088	0.57985	0.60569
824.32	0.95272	0.85275	0.58361	0.58525
826.204	0.94696	0.80107	0.57792	0.59833
828.088	0.94685	0.80604	0.58603	0.59645
829.972	0.9519	0.79353	0.57771	0.60827
831.857	0.94491	0.79657	0.57423	0.60389
833.741	0.94713	0.80299	0.55936	0.6016
835.625	0.94271	0.81295	0.59022	0.58925
837.509	0.95178	0.79113	0.57511	0.59992
839.393	0.94823	0.82479	0.58036	0.60093
841.277	0.95289	0.80726	0.57797	0.59974
843.162	0.94571	0.81667	0.57421	0.60385
845.046	0.95686	0.83605	0.57801	0.59768
846.93	0.94445	0.84624	0.5727	0.60279
848.814	0.95716	0.79363	0.56767	0.61558
850.698	0.94627	0.8247	0.56537	0.61402
852.582	0.95344	0.82416	0.57363	0.60144
854.467	0.95161	0.81969	0.56431	0.59864
856.351	0.9522	0.81236	0.56559	0.58811
858.235	0.94644	0.79359	0.5674	0.59861
860.119	0.94947	0.81252	0.56987	0.62831
862.003	0.94953	0.85323	0.57112	0.60439
863.887	0.94916	0.82668	0.56476	0.6145
865.771	0.95897	0.80325	0.56633	0.61122
867.656	0.94894	0.80081	0.56489	0.60554
869.54	0.94776	0.81498	0.56703	0.61476
871.424	0.95652	0.84532	0.56218	0.6078
873.308	0.94868	0.83801	0.55686	0.6139
875.192	0.95011	0.81757	0.55162	0.61765
877.077	0.95043	0.81311	0.54438	0.61432
878.961	0.95058	0.83179	0.54539	0.6189
880.845	0.94896	0.77228	0.55925	0.6109
882.729	0.94759	0.83635	0.55741	0.60557
884.613	0.94861	0.83142	0.56102	0.61402
886.497	0.9458	0.81515	0.56552	0.6153
888.381	0.95107	0.82571	0.55044	0.60735
890.266	0.94751	0.81237	0.55357	0.62437
892.15	0.9487	0.80228	0.54338	0.61614
894.034	0.9442	0.81129	0.55095	0.61014
895.918	0.96362	0.85781	0.5459	0.6117
897.802	0.95232	0.83445	0.55562	0.61666
899.686	0.94865	0.84554	0.55292	0.62056
901.571	0.94851	0.8436	0.54916	0.61753
903.455	0.9599	0.80547	0.54608	0.6185
905.339	0.94693	0.82892	0.54234	0.60996
907.223	0.94895	0.82067	0.53345	0.62961
909.107	0.94755	0.82341	0.5483	0.62922
910.991	0.94767	0.8189	0.54142	0.62324
912.875	0.94962	0.78779	0.54666	0.62298
914.76	0.95781	0.80245	0.54326	0.62722
916.644	0.95654	0.84237	0.53546	0.61805
918.528	0.95228	0.84199	0.53441	0.61555
920.412	0.94568	0.83983	0.53152	0.62323
922.296	0.94777	0.80921	0.54204	0.62959
924.181	0.95167	0.83269	0.54269	0.61997
926.065	0.95303	0.81364	0.52797	0.62207
927.949	0.95023	0.83414	0.5283	0.62225
929.833	0.94613	0.83361	0.53427	0.61641
931.717	0.95689	0.79543	0.51978	0.61374
933.601	0.94514	0.80368	0.53035	0.62892
935.485	0.9508	0.81302	0.52528	0.63315
937.37	0.95237	0.81649	0.52299	0.6281
939.254	0.94614	0.80299	0.5322	0.62947
941.138	0.9449	0.82116	0.52685	0.61808
943.022	0.94711	0.80519	0.53066	0.62844
944.906	0.94998	0.8313	0.51802	0.63518
946.79	0.95345	0.81718	0.53449	0.63796
948.675	0.95313	0.83069	0.52937	0.62457
950.559	0.94763	0.82486	0.51903	0.63271
952.443	0.95049	0.82437	0.51692	0.62114
954.327	0.95231	0.85501	0.52312	0.63717
956.211	0.94704	0.8326	0.52355	0.62157
958.095	0.94365	0.85301	0.53331	0.62146
959.98	0.94423	0.74728	0.51202	0.63686
961.864	0.95044	0.80389	0.52209	0.63465
963.748	0.95355	0.83578	0.51821	0.63924
965.632	0.94947	0.85377	0.50819	0.62926
967.516	0.94579	0.80374	0.51881	0.64429
969.4	0.95325	0.82953	0.51087	0.63078
971.284	0.9479	0.86686	0.51748	0.6114
973.169	0.94602	0.83565	0.50932	0.6347
975.053	0.94783	0.84143	0.51736	0.62437
976.937	0.9489	0.8291	0.5127	0.63786
978.821	0.94715	0.84382	0.49919	0.64487
980.705	0.94739	0.81526	0.50919	0.64011
982.589	0.94423	0.83969	0.50501	0.63602
984.474	0.95021	0.83479	0.50286	0.63946
986.358	0.95276	0.84323	0.50828	0.63846
988.242	0.95287	0.85808	0.50256	0.63407
990.126	0.96961	0.83451	0.50429	0.6335
992.01	0.95459	0.81767	0.50113	0.63052
993.894	0.96551	0.82695	0.49668	0.64434
995.779	0.95179	0.81846	0.50868	0.64029
997.663	0.94741	0.84808	0.50688	0.63804
999.547	0.95328	0.80043	0.50041	0.65891
1001.43	0.95185	0.82845	0.49573	0.65716
1003.32	0.94969	0.83871	0.49606	0.6376
1005.2	0.96028	0.83704	0.48958	0.64897
1007.08	0.9529	0.81882	0.49235	0.6492
1008.97	0.95029	0.82555	0.50218	0.64815
1010.85	0.94727	0.8116	0.4849	0.64035
1012.74	0.94275	0.81542	0.4841	0.65571
1014.62	0.94677	0.83656	0.49066	0.64668
1016.5	0.94911	0.82642	0.50739	0.63348
1018.39	0.95316	0.87588	0.50163	0.64983
1020.27	0.94622	0.83656	0.50125	0.63602
1022.16	0.95616	0.84607	0.47975	0.64022
1024.04	0.94615	0.83108	0.4849	0.64785
1025.93	0.94959	0.84174	0.47836	0.64984
1027.81	0.94296	0.86078	0.48438	0.64456
1029.69	0.948	0.82291	0.4942	0.63793
1031.58	0.94936	0.84511	0.47845	0.64417
1033.46	0.94678	0.82958	0.48665	0.65389
1035.35	0.95253	0.85447	0.47788	0.64577
1037.23	0.94953	0.8558	0.48197	0.64852
1039.11	0.94758	0.8129	0.49249	0.6514
1041	0.95545	0.8654	0.48096	0.67048
1042.88	0.95785	0.82958	0.47071	0.66605
1044.77	0.95242	0.82748	0.4852	0.64999
1046.65	0.95172	0.85709	0.48592	0.65806
1048.54	0.95009	0.80732	0.47869	0.64548
1050.42	0.95004	0.79598	0.48341	0.65652
1052.3	0.94822	0.84785	0.48025	0.65327
1054.19	0.95289	0.8077	0.47236	0.66058
1056.07	0.94824	0.82341	0.47714	0.66755
1057.96	0.94771	0.81606	0.46963	0.66014
1059.84	0.96425	0.83774	0.47325	0.66564
1061.72	0.9448	0.8175	0.47614	0.65994
1063.61	0.96218	0.85662	0.46972	0.66102
1065.49	0.95201	0.85312	0.47108	0.63297
1067.38	0.9536	0.82013	0.4667	0.6507
1069.26	0.94792	0.80947	0.46814	0.67607
1071.14	0.94861	0.82986	0.47532	0.64756
1073.03	0.9713	0.79485	0.47172	0.66064
1074.91	0.95192	0.83259	0.46621	0.65736
1076.8	0.94535	0.797	0.46417	0.65542
1078.68	0.95242	0.82486	0.47433	0.66457
1080.57	0.94968	0.82662	0.4635	0.65948
1082.45	0.94992	0.83957	0.46927	0.67078
1084.33	0.9476	0.84726	0.4593	0.66524
1086.22	0.95539	0.83665	0.47157	0.67247
1088.1	0.94838	0.8291	0.46279	0.65484
1089.99	0.94709	0.80707	0.45769	0.66202
1091.87	0.95193	0.83447	0.45736	0.65723
1093.75	0.95878	0.83071	0.47371	0.66398
1095.64	0.96187	0.83075	0.46547	0.66702
1097.52	0.9443	0.81559	0.46583	0.68187
1099.41	0.95146	0.79143	0.45743	0.66719
1101.29	0.95188	0.77688	0.44779	0.6599
1103.18	0.9672	0.82684	0.46156	0.66067
1105.06	0.94884	0.8465	0.45962	0.66068
1106.94	0.95529	0.85296	0.45152	0.66363
1108.83	0.95652	0.85238	0.45215	0.67412
1110.71	0.95128	0.85105	0.44683	0.66705
1112.6	0.94852	0.83468	0.44731	0.67291
1114.48	0.95904	0.85258	0.43944	0.66236
1116.36	0.95343	0.81621	0.44989	0.67143
1118.25	0.95034	0.81943	0.446	0.6744
1120.13	0.95008	0.81551	0.45812	0.66887
1122.02	0.95623	0.8403	0.44751	0.67758
1123.9	0.96587	0.8555	0.45767	0.67371
1125.79	0.95377	0.8219	0.45696	0.6676
1127.67	0.96086	0.80564	0.44537	0.67915
1129.55	0.9517	0.83264	0.44283	0.65952
1131.44	0.95658	0.81847	0.44682	0.66326
1133.32	0.9533	0.81093	0.44022	0.65709
1135.21	0.95324	0.82747	0.43599	0.67454
1137.09	0.95955	0.84179	0.45086	0.67962
1138.97	0.95448	0.81134	0.44906	0.67367
1140.86	0.95005	0.84597	0.437	0.69227
1142.74	0.95227	0.86379	0.44753	0.67181
1144.63	0.96228	0.85114	0.44354	0.66952
1146.51	0.96196	0.81312	0.43692	0.68383
1148.4	0.95075	0.84667	0.43921	0.67829
1150.28	0.94719	0.83183	0.43767	0.67756
1152.16	0.9545	0.84688	0.44856	0.67527
1154.05	0.95214	0.82544	0.43678	0.68962
1155.93	0.9676	0.82217	0.43294	0.66598
1157.82	0.9668	0.82116	0.43033	0.68393
1159.7	0.94508	0.85673	0.43562	0.68247
1161.58	0.95565	0.81015	0.43478	0.66753
1163.47	0.9546	0.81676	0.4381	0.68102
1165.35	0.95066	0.82371	0.43853	0.69309
1167.24	0.9502	0.82046	0.43528	0.67488
1169.12	0.94448	0.83699	0.44049	0.67993
1171.01	0.95124	0.82487	0.43257	0.68116
1172.89	0.94585	0.82116	0.42838	0.67561
1174.77	0.95307	0.80658	0.43407	0.68285
1176.66	0.95289	0.82121	0.42581	0.68585
1178.54	0.95062	0.82356	0.43278	0.67565
1180.43	0.95672	0.82008	0.42553	0.69008
1182.31	0.95315	0.80983	0.42892	0.69915
1184.19	0.94962	0.83132	0.43536	0.68874
1186.08	0.96278	0.81767	0.42176	0.6989
1187.96	0.96026	0.86088	0.43055	0.68998
1189.85	0.96295	0.82676	0.41686	0.68307
1191.73	0.96313	0.82695	0.42609	0.68227
1193.62	0.95415	0.83704	0.41398	0.68811
1195.5	0.94892	0.83161	0.42073	0.69266
1197.38	0.95086	0.82812	0.43073	0.67432
1199.27	0.96442	0.82072	0.42496	0.68956
1201.15	0.95429	0.83124	0.42518	0.68751
1203.04	0.95874	0.82013	0.41058	0.68598
1204.92	0.95491	0.77978	0.41278	0.69171
1206.8	0.96756	0.84306	0.41515	0.68357
1208.69	0.96493	0.88887	0.41377	0.68908
1210.57	0.96177	0.83273	0.41642	0.67914
1212.46	0.94783	0.83576	0.41333	0.68728
1214.34	0.96294	0.83833	0.40834	0.68765
1216.23	0.95696	0.84166	0.41506	0.7007
1218.11	0.95889	0.80875	0.401	0.69135
1219.99	0.95253	0.85888	0.41884	0.67913
1221.88	0.94889	0.85992	0.41417	0.69692
1223.76	0.95058	0.84666	0.4018	0.6962
1225.65	0.9499	0.83629	0.41163	0.6918
1227.53	0.95032	0.82116	0.40305	0.68775
1229.41	0.951	0.82574	0.4011	0.70316
1231.3	0.94722	0.83269	0.40364	0.69787
1233.18	0.9566	0.86249	0.4022	0.68302
1235.07	0.95446	0.82453	0.39882	0.69027
1236.95	0.95076	0.83366	0.39865	0.69564
1238.84	0.95376	0.84807	0.40612	0.69619
1240.72	0.94539	0.8446	0.40384	0.69087
1242.6	0.95147	0.83253	0.41009	0.69652
1244.49	0.95511	0.81745	0.40238	0.69727
1246.37	0.96139	0.8086	0.39817	0.69372
1248.26	0.95772	0.83009	0.40421	0.69864
1250.14	0.95067	0.8129	0.40169	0.6962
1252.02	0.95749	0.85269	0.39625	0.68704
1253.91	0.95587	0.81547	0.403	0.70179
1255.79	0.96281	0.83232	0.39856	0.69583
1257.68	0.96256	0.84581	0.39724	0.70763
1259.56	0.95749	0.83996	0.39698	0.7083
1261.45	0.94689	0.86803	0.39286	0.70064
1263.33	0.95078	0.78407	0.39361	0.70479
1265.21	0.94894	0.8263	0.39133	0.71111
1267.1	0.9473	0.85501	0.39027	0.69345
1268.98	0.96265	0.84458	0.38248	0.70993
1270.87	0.96105	0.80781	0.38503	0.70241
1272.75	0.96294	0.80878	0.39466	0.70389
1274.63	0.95031	0.80724	0.38812	0.70179
1276.52	0.97063	0.84242	0.38356	0.701
1278.4	0.95784	0.83183	0.39789	0.70405
1280.29	0.95584	0.85076	0.38893	0.69071
1282.17	0.96642	0.85188	0.39047	0.70136
1284.06	0.95878	0.79107	0.38678	0.70564
1285.94	0.95257	0.90358	0.39032	0.70432
1287.82	0.95367	0.8584	0.39182	0.70498
1289.71	0.95698	0.86554	0.38851	0.70419
1291.59	0.96766	0.83866	0.38065	0.7031
1293.48	0.96004	0.83919	0.37597	0.71129
1295.36	0.95091	0.83667	0.38103	0.70258
1297.24	0.95368	0.82958	0.38646	0.70043
1299.13	0.95086	0.86557	0.38174	0.71154
1301.01	0.96177	0.85	0.37111	0.70797
1302.9	0.95043	0.85151	0.37568	0.71105
1304.78	0.96251	0.88213	0.38218	0.70978
1306.66	0.95463	0.8137	0.37802	0.70607
1308.55	0.98222	0.85	0.36798	0.7005
1310.43	0.94692	0.84531	0.37584	0.72613
1312.32	0.95261	0.83851	0.37864	0.71916
1314.2	0.95055	0.85868	0.39025	0.70122
1316.09	0.9631	0.88105	0.37133	0.71811
1317.97	0.95446	0.87917	0.37388	0.71161
1319.85	0.94934	0.85307	0.36624	0.71447
1321.74	0.95347	0.81601	0.37272	0.71814
1323.62	0.9546	0.88289	0.37495	0.71826
1325.51	0.96114	0.84457	0.37539	0.70852
1327.39	0.95553	0.81192	0.37436	0.71473
1329.27	0.94879	0.81542	0.36986	0.7194
1331.16	0.94665	0.85851	0.36951	0.71882
1333.04	0.95102	0.82126	0.36932	0.71368
1334.93	0.95219	0.85293	0.36878	0.7253
1336.81	0.95097	0.82281	0.36878	0.70743
1338.7	0.94538	0.8672	0.36742	0.70985
1340.58	0.9492	0.85732	0.37834	0.72069
1342.46	0.95638	0.84726	0.36399	0.72166
1344.35	0.94954	0.86762	0.36506	0.71616
1346.23	0.94846	0.81321	0.36109	0.71748
1348.12	0.95857	0.83919	0.36027	0.71207
1350	0.95731	0.85561	0.36242	0.71572
1351.88	0.95152	0.84076	0.36337	0.72259
1353.77	0.96318	0.83275	0.36523	0.70735
1355.65	0.96431	0.83062	0.36271	0.72274
1357.54	0.95178	0.89382	0.3517	0.71715
1359.42	0.95016	0.84194	0.35905	0.71415
1361.31	0.94517	0.84585	0.35826	0.714
1363.19	0.9466	0.82201	0.36181	0.72582
1365.07	0.94968	0.84119	0.35525	0.72624
1366.96	0.94998	0.82453	0.35125	0.7226
1368.84	0.94779	0.86249	0.35414	0.71939
1370.73	0.95198	0.8407	0.36145	0.70915
1372.61	0.94799	0.83976	0.3482	0.72979
1374.49	0.95665	0.84122	0.35328	0.72197
1376.38	0.96025	0.85949	0.3531	0.70611
1378.26	0.94335	0.78082	0.35345	0.71892
1380.15	0.95222	0.82126	0.35363	0.72159
1382.03	0.95253	0.81505	0.35797	0.72366
1383.92	0.94999	0.83755	0.35025	0.72437
1385.8	0.95039	0.86925	0.3478	0.72102
1387.68	0.94738	0.87065	0.3544	0.72272
1389.57	0.95308	0.84581	0.3451	0.72963
1391.45	0.95302	0.84312	0.35183	0.71405
1393.34	0.95592	0.86143	0.35248	0.72529
1395.22	0.95968	0.8569	0.3509	0.72642
1397.1	0.94909	0.83549	0.34752	0.73383
1398.99	0.95104	0.81944	0.34563	0.73889
1400.87	0.95992	0.85501	0.35109	0.72274
1402.76	0.95222	0.81708	0.34007	0.73874
1404.64	0.95238	0.83124	0.34472	0.72677
1406.53	0.94722	0.81306	0.34558	0.73724
1408.41	0.95451	0.81896	0.33376	0.72511
1410.29	0.95159	0.82233	0.35102	0.73713
1412.18	0.95612	0.80732	0.34465	0.73709
1414.06	0.94765	0.86723	0.34118	0.72755
1415.95	0.94715	0.86757	0.34791	0.73614
1417.83	0.94552	0.86003	0.33881	0.73195
1419.71	0.95009	0.86164	0.35237	0.72536
1421.6	0.95485	0.86811	0.34227	0.73322
1423.48	0.95274	0.83586	0.33638	0.72407
1425.37	0.95532	0.8306	0.33554	0.7154
1427.25	0.95876	0.89492	0.34153	0.72237
1429.14	0.97366	0.82562	0.33965	0.73104
1431.02	0.96576	0.8562	0.33309	0.74098
1432.9	0.95479	0.82823	0.33725	0.73606
1434.79	0.96402	0.85528	0.34361	0.74128
1436.67	0.94687	0.8284	0.33488	0.72248
1438.56	0.95478	0.81054	0.32885	0.72567
1440.44	0.94915	0.88241	0.33437	0.74162
1442.32	0.94816	0.84769	0.33386	0.73973
1444.21	0.95171	0.84909	0.33305	0.73106
1446.09	0.9504	0.81777	0.33579	0.72645
1447.98	0.95258	0.84931	0.33568	0.73668
1449.86	0.95086	0.86266	0.33493	0.74131
1451.75	0.9516	0.86185	0.33099	0.73509
1453.63	0.95142	0.84585	0.3294	0.74166
1455.51	0.95286	0.89371	0.33078	0.73488
1457.4	0.95311	0.84543	0.33137	0.74641
1459.28	0.94982	0.82378	0.33064	0.74467
1461.17	0.95679	0.85824	0.32648	0.74331
1463.05	0.95615	0.88337	0.32629	0.72949
1464.93	0.95148	0.82893	0.31727	0.74379
1466.82	0.95102	0.8374	0.3228	0.73617
1468.7	0.95129	0.82572	0.32974	0.73296
1470.59	0.95123	0.85027	0.31954	0.73691
1472.47	0.94924	0.85856	0.33031	0.74383
1474.36	0.95378	0.81863	0.32405	0.74186
1476.24	0.94671	0.85641	0.32891	0.7438
1478.12	0.95266	0.84317	0.3283	0.75272
1480.01	0.94731	0.85183	0.32143	0.74482
1481.89	0.95021	0.84795	0.31588	0.75918
1483.78	0.95303	0.81486	0.3197	0.74818
1485.66	0.95055	0.84807	0.32389	0.74198
1487.54	0.94916	0.82609	0.32517	0.73778
1489.43	0.94872	0.87441	0.3196	0.75763
1491.31	0.95839	0.83113	0.31384	0.73997
1493.2	0.95554	0.86123	0.31253	0.74307
1495.08	0.96462	0.82673	0.31157	0.74744
1496.97	0.9718	0.84553	0.31318	0.74974
1498.85	0.95592	0.82738	0.31841	0.75255
1500.73	0.94725	0.8741	0.3131	0.74328
1502.62	0.95588	0.84185	0.31561	0.74767
1504.5	0.94959	0.86562	0.31127	0.75402
1506.39	0.94907	0.82163	0.31808	0.74543
1508.27	0.95042	0.87082	0.31283	0.74878
1510.15	0.95438	0.81965	0.30465	0.74959
1512.04	0.95084	0.82695	0.3103	0.74663
1513.92	0.94451	0.85371	0.31806	0.75389
1515.81	0.95111	0.85436	0.30864	0.7494
1517.69	0.94481	0.85506	0.30837	0.74457
1519.58	0.95299	0.84504	0.3144	0.75417
1521.46	0.9482	0.84425	0.3091	0.75288
1523.34	0.94679	0.84597	0.3104	0.73467
1525.23	0.95325	0.84839	0.3086	0.74463
1527.11	0.94526	0.87465	0.30954	0.73884
1529	0.94942	0.84608	0.30268	0.75465
1530.88	0.94338	0.81939	0.30723	0.73951
1532.76	0.95336	0.86045	0.3067	0.75108
1534.65	0.95211	0.84591	0.31124	0.73767
1536.53	0.94919	0.84359	0.31172	0.75207
1538.42	0.95015	0.84172	0.30865	0.75456
1540.3	0.94633	0.86562	0.31327	0.76162
1542.18	0.94592	0.85027	0.29424	0.75253
1544.07	0.94648	0.8335	0.29975	0.73476
1545.95	0.95905	0.80558	0.30949	0.74643
1547.84	0.94924	0.82185	0.3017	0.76482
1549.72	0.95042	0.84088	0.30878	0.74022
1551.61	0.95315	0.84136	0.3048	0.76453
1553.49	0.948	0.83204	0.30212	0.7508
1555.37	0.95022	0.86497	0.30154	0.75741
1557.26	0.94762	0.80839	0.30105	0.76421
1559.14	0.9471	0.86105	0.3032	0.76037
1561.03	0.95432	0.84208	0.293	0.75722
1562.91	0.9442	0.85544	0.29935	0.74807
1564.79	0.95311	0.88315	0.2906	0.75596
1566.68	0.94798	0.85022	0.29538	0.74364
1568.56	0.94991	0.83001	0.29527	0.77326
1570.45	0.95735	0.85721	0.28857	0.75486
1572.33	0.95768	0.83419	0.29794	0.75089
1574.22	0.95163	0.88661	0.29695	0.74008
1576.1	0.95191	0.8681	0.28849	0.77766
1577.98	0.95379	0.86972	0.30022	0.77224
1579.87	0.9633	0.85735	0.28418	0.76476
1581.75	0.95078	0.83016	0.29086	0.76922
1583.64	0.94976	0.90771	0.29375	0.76036
1585.52	0.96248	0.81316	0.2905	0.74064
1587.4	0.95488	0.87149	0.29496	0.74692
1589.29	0.94524	0.87048	0.29556	0.75991
1591.17	0.94823	0.8791	0.29599	0.75537
1593.06	0.9496	0.83682	0.29489	0.76896
1594.94	0.94705	0.87037	0.29093	0.75349
1596.83	0.95059	0.86627	0.28253	0.76089
1598.71	0.95824	0.85095	0.29063	0.76065
1600.59	0.94629	0.86272	0.29559	0.76633
1602.48	0.94933	0.82529	0.28867	0.77392
1604.36	0.95849	0.82538	0.2901	0.74868
1606.25	0.95102	0.8763	0.28901	0.74976
1608.13	0.94727	0.88247	0.29582	0.76849
1610.01	0.95184	0.85376	0.29077	0.76569
1611.9	0.96236	0.84494	0.29087	0.7513
1613.78	0.94737	0.85092	0.28627	0.75449
1615.67	0.95011	0.86443	0.28559	0.7643
1617.55	0.94858	0.8654	0.28276	0.77598
1619.44	0.96192	0.8248	0.28347	0.76405
1621.32	0.95385	0.81905	0.28857	0.7621
1623.2	0.95233	0.85512	0.28652	0.76383
1625.09	0.94867	0.87102	0.28606	0.7686
1626.97	0.94573	0.8562	0.28231	0.75363
1628.86	0.949	0.8791	0.28612	0.76362
1630.74	0.95417	0.81703	0.28296	0.76352
1632.62	0.94392	0.8414	0.28546	0.77086
1634.51	0.95296	0.89448	0.27427	0.76823
1636.39	0.94881	0.87789	0.27805	0.78048
1638.28	0.94455	0.83436	0.28798	0.77557
1640.16	0.9458	0.857	0.282	0.76626
1642.05	0.95801	0.92344	0.28025	0.76748
1643.93	0.95595	0.88635	0.27845	0.76228
1645.81	0.95107	0.87738	0.28292	0.76583
1647.7	0.96553	0.85386	0.27234	0.762
1649.58	0.94987	0.83276	0.27454	0.76536
1651.47	0.94801	0.86131	0.27894	0.7675
1653.35	0.95122	0.85178	0.27593	0.77369
1655.23	0.95173	0.83586	0.27577	0.76429
1657.12	0.9688	0.85571	0.27938	0.78123
1659	0.95668	0.85259	0.27718	0.78445
1660.89	0.95403	0.86404	0.27139	0.76788
1662.77	0.95245	0.87981	0.27087	0.78001
1664.66	0.96017	0.85781	0.27019	0.76586
1666.54	0.94824	0.85355	0.2731	0.77797
1668.42	0.96361	0.84624	0.26801	0.78832
1670.31	0.94401	0.90615	0.26696	0.77202
1672.19	0.9495	0.8429	0.27217	0.77279
1674.08	0.95797	0.81526	0.27271	0.77653
1675.96	0.94638	0.8499	0.25942	0.77801
1677.84	0.94723	0.87765	0.26891	0.77574
1679.73	0.95004	0.8591	0.2695	0.77526
1681.61	0.95414	0.85722	0.27116	0.77621
1683.5	0.95861	0.89175	0.26909	0.78192
1685.38	0.95721	0.84892	0.26875	0.7798
1687.27	0.95275	0.86217	0.26939	0.77066
1689.15	0.94638	0.87227	0.26634	0.76738
1691.03	0.95334	0.89163	0.26824	0.77855
1692.92	0.94797	0.88262	0.26746	0.77267
1694.8	0.94614	0.82416	0.26581	0.77772
1696.69	0.94887	0.83758	0.2696	0.77498
1698.57	0.95201	0.84306	0.26793	0.7931
1700.45	0.94983	0.83602	0.27274	0.7804
1702.34	0.95245	0.9085	0.26547	0.78621
1704.22	0.95027	0.86575	0.26021	0.79222
1706.11	0.9506	0.81896	0.26728	0.78647
1707.99	0.94376	0.84533	0.26377	0.78159
1709.88	0.94891	0.82169	0.26146	0.78414
1711.76	0.94922	0.84011	0.26155	0.77615
1713.64	0.95313	0.88473	0.26869	0.7845
1715.53	0.95249	0.86805	0.25711	0.77843
1717.41	0.94754	0.83455	0.25675	0.77282
1719.3	0.94937	0.89912	0.25955	0.7689
1721.18	0.95541	0.82051	0.2652	0.79169
1723.06	0.9566	0.88742	0.26084	0.77126
1724.95	0.96027	0.82496	0.2593	0.78594
1726.83	0.96093	0.82178	0.25662	0.78776
1728.72	0.95867	0.8506	0.25697	0.79853
1730.6	0.95212	0.8748	0.25731	0.77227
1732.49	0.97269	0.86805	0.25707	0.77705
1734.37	0.95363	0.83796	0.2638	0.77987
1736.25	0.94579	0.90639	0.2537	0.80438
1738.14	0.94874	0.87193	0.26274	0.78346
1740.02	0.94703	0.85949	0.26066	0.79711
1741.91	0.95441	0.85438	0.24907	0.78153
1743.79	0.97486	0.87026	0.25794	0.77808
1745.67	0.94795	0.84823	0.25061	0.79439
1747.56	0.96441	0.87253	0.25732	0.78199
1749.44	0.94981	0.89589	0.25603	0.78849
1751.33	0.97179	0.85205	0.25924	0.79248
1753.21	0.94888	0.85845	0.24965	0.79779
1755.1	0.95581	0.85721	0.26175	0.7867
1756.98	0.94996	0.88083	0.25625	0.79577
1758.86	0.94404	0.83246	0.25279	0.80145
1760.75	0.95423	0.85409	0.25141	0.78645
1762.63	0.95154	0.87905	0.24665	0.8108
1764.52	0.95001	0.8464	0.24886	0.7924
1766.4	0.94793	0.88026	0.24279	0.78819
1768.28	0.95363	0.91354	0.24806	0.78661
1770.17	0.95819	0.85183	0.24786	0.79733
1772.05	0.95335	0.85716	0.25162	0.80728
1773.94	0.94731	0.90527	0.25322	0.79407
1775.82	0.95308	0.87339	0.24671	0.79473
1777.7	0.95345	0.8492	0.25736	0.78299
1779.59	0.95922	0.88236	0.24911	0.78607
1781.47	0.94892	0.88012	0.24717	0.7926
1783.36	0.94917	0.84	0.24971	0.79262
1785.24	0.95507	0.83151	0.24843	0.78622
1787.13	0.94842	0.85798	0.24358	0.79198
1789.01	0.96231	0.85172	0.24784	0.78946
1790.89	0.95004	0.85803	0.2471	0.79927
1792.78	0.95539	0.90663	0.24904	0.80388
1794.66	0.94678	0.8556	0.24821	0.77871
1796.55	0.95007	0.88456	0.24349	0.79276
1798.43	0.96083	0.86955	0.24786	0.79919
1800.31	0.94837	0.87398	0.24024	0.78985
1802.2	0.94644	0.88018	0.24136	0.81249
1804.08	0.94417	0.89653	0.23575	0.80527
1805.97	0.94611	0.83017	0.2453	0.78648
1807.85	0.96889	0.84485	0.24431	0.79403
1809.74	0.96685	0.86548	0.24412	0.79881
1811.62	0.95763	0.83753	0.2452	0.79754
1813.5	0.94732	0.86508	0.24032	0.79002
1815.39	0.96174	0.87876	0.23878	0.7957
1817.27	0.96709	0.82539	0.24733	0.79422
1819.16	0.9616	0.91069	0.24195	0.80187
1821.04	0.96061	0.88159	0.24272	0.78676
1822.92	0.95513	0.906	0.24007	0.78864
1824.81	0.96115	0.85264	0.23746	0.8019
1826.69	0.95299	0.88128	0.23769	0.8028
1828.58	0.94657	0.89288	0.23655	0.8139
1830.46	0.9501	0.85206	0.24584	0.77813
1832.35	0.95647	0.84049	0.23244	0.80422
1834.23	0.96706	0.86952	0.23284	0.81737
1836.11	0.95527	0.86671	0.22866	0.79919
1838	0.95556	0.82952	0.23759	0.79699
1839.88	0.94703	0.85776	0.23418	0.79913
1841.77	0.95024	0.86373	0.23394	0.79778
1843.65	0.94878	0.85259	0.2351	0.80162
1845.53	0.94653	0.85215	0.23114	0.79967
1847.42	0.95796	0.85559	0.22448	0.80453
1849.3	0.94873	0.85124	0.23346	0.80821
1851.19	0.9511	0.84204	0.2316	0.80025
1853.07	0.94964	0.79833	0.23574	0.80061
1854.96	0.94834	0.87701	0.23676	0.82043
1856.84	0.96757	0.83852	0.23231	0.79995
1858.72	0.9585	0.84859	0.233	0.80336
1860.61	0.96328	0.86347	0.23075	0.80647
1862.49	0.9508	0.85684	0.22858	0.81565
1864.38	0.96072	0.89019	0.23132	0.81213
1866.26	0.95286	0.84882	0.22876	0.80654
1868.14	0.956	0.88603	0.2314	0.82229
1870.03	0.94882	0.86455	0.23389	0.79161
1871.91	0.95376	0.90549	0.23556	0.82769
1873.8	0.94856	0.81162	0.2294	0.80661
1875.68	0.95099	0.84591	0.22333	0.80388
1877.57	0.97007	0.89616	0.22813	0.809
1879.45	0.96299	0.86983	0.22641	0.80076
1881.33	0.95901	0.86203	0.22632	0.79945
1883.22	0.97261	0.89432	0.22449	0.81371
1885.1	0.95876	0.84906	0.22272	0.80861
1886.99	0.97496	0.84597	0.22358	0.81226
1888.87	0.95836	0.8929	0.22454	0.83204
1890.75	0.95716	0.89419	0.22453	0.81548
1892.64	0.95694	0.82291	0.22748	0.80818
1894.52	0.97029	0.84774	0.22379	0.79173
1896.41	0.96669	0.83003	0.22498	0.80318
1898.29	0.95624	0.84479	0.22704	0.82065
1900.18	0.95596	0.83824	0.22132	0.80651
1902.06	0.96208	0.89787	0.2249	0.81199
1903.94	0.98164	0.84898	0.2213	0.79912
1905.83	0.94718	0.86207	0.23595	0.81049
1907.71	0.95146	0.90071	0.21694	0.82023
1909.6	0.95243	0.87523	0.22155	0.82409
1911.48	0.95045	0.86235	0.22175	0.80966
1913.36	0.95534	0.87055	0.21389	0.82378
1915.25	0.95293	0.87961	0.22593	0.8229
1917.13	0.9629	0.85825	0.22201	0.8176
1919.02	0.97773	0.87435	0.21424	0.8032
1920.9	0.95694	0.89212	0.22472	0.80886
1922.79	0.96606	0.86039	0.22256	0.80589
1924.67	0.95802	0.8815	0.22249	0.8201
1926.55	0.98145	0.83221	0.21418	0.81681
1928.44	0.97428	0.84414	0.22105	0.83051
1930.32	0.95208	0.84226	0.21647	0.80863
1932.21	0.95481	0.8741	0.226	0.81901
1934.09	0.95287	0.86443	0.21254	0.81226
1935.97	0.96592	0.83964	0.22081	0.82797
1937.86	0.96485	0.85964	0.21877	0.81008
1939.74	0.96384	0.87469	0.20733	0.80932
1941.63	0.97776	0.86989	0.21011	0.80795
1943.51	0.96	0.86471	0.21666	0.82776
1945.4	0.96202	0.89116	0.21136	0.81607
1947.28	0.95889	0.8715	0.21636	0.81462
1949.16	0.96682	0.87435	0.21373	0.8176
1951.05	0.95331	0.87746	0.20838	0.82028
1952.93	0.96459	0.88906	0.21482	0.83607
1954.82	0.96095	0.87548	0.21115	0.81617
1956.7	0.96069	0.91134	0.21173	0.8219
1958.58	0.95476	0.84508	0.21123	0.81108
1960.47	0.97355	0.87167	0.21313	0.82674
1962.35	0.96367	0.86018	0.21439	0.80789
1964.24	0.9717	0.90913	0.20922	0.81833
1966.12	0.98683	0.87707	0.20796	0.81868
1968.01	0.9643	0.89073	0.21141	0.82386
1969.89	0.95589	0.8665	0.21172	0.81686
1971.77	0.94978	0.90608	0.20859	0.8248
1973.66	0.95723	0.87818	0.2178	0.82341
1975.54	0.9558	0.90961	0.21023	0.82838
1977.43	0.94953	0.85663	0.20935	0.8282
1979.31	0.94759	0.88082	0.2052	0.81095
1981.19	0.96051	0.83334	0.20643	0.81261
1983.08	0.9683	0.89807	0.21144	0.80462
1984.96	0.9663	0.85565	0.20341	0.82828
1986.85	0.9489	0.87678	0.20483	0.80928
1988.73	0.96902	0.89877	0.20724	0.82441
1990.62	0.97875	0.87322	0.20286	0.82593
1992.5	0.95771	0.85862	0.20732	0.82166
1994.38	0.94918	0.85775	0.20677	0.83278
1996.27	0.96401	0.8828	0.20604	0.8347
1998.15	0.97243	0.89187	0.20267	0.82674
2000.04	0.96087	0.87637	0.20846	0.82436
2001.92	0.95202	0.82867	0.19838	0.83056
2003.8	0.94736	0.85526	0.21192	0.81363
2005.69	0.95432	0.89425	0.20394	0.83879
2007.57	0.97024	0.89373	0.20452	0.82695
2009.46	0.95606	0.90873	0.20819	0.82505
2011.34	0.95218	0.84892	0.20909	0.83175
2013.22	0.9529	0.90066	0.20668	0.82931
2015.11	0.96012	0.87499	0.20039	0.82803
2016.99	0.96488	0.86573	0.19727	0.83215
2018.88	0.97622	0.89966	0.20633	0.82315
2020.76	0.96234	0.8757	0.20706	0.83374
2022.65	0.94908	0.87418	0.20272	0.82046
2024.53	0.9547	0.93307	0.19769	0.8308
2026.41	0.95103	0.868	0.20503	0.82165
2028.3	0.96658	0.84418	0.19403	0.82426
2030.18	0.94416	0.89104	0.20011	0.82891
2032.07	0.9516	0.85684	0.19237	0.83101
2033.95	0.96033	0.88003	0.19522	0.82006
2035.83	0.9535	0.88765	0.20502	0.83839
2037.72	0.95083	0.87832	0.19838	0.83629
2039.6	0.94509	0.91754	0.20051	0.82355
2041.49	0.95286	0.85846	0.19978	0.81649
2043.37	0.95643	0.84129	0.19916	0.83388
2045.26	0.95287	0.84925	0.19864	0.84483
2047.14	0.94926	0.87512	0.19666	0.83282
2049.02	0.94501	0.88504	0.19162	0.83624
2050.91	0.95498	0.93034	0.19762	0.84601
2052.79	0.95018	0.87054	0.2001	0.82141
2054.68	0.94562	0.88818	0.20029	0.82269
2056.56	0.94639	0.86477	0.1947	0.83216
2058.44	0.95434	0.84468	0.19656	0.83578
2060.33	0.95431	0.84747	0.196	0.84946
2062.21	0.95014	0.8866	0.1956	0.8533
2064.1	0.95366	0.8584	0.19388	0.82709
2065.98	0.96139	0.89759	0.19058	0.83673
2067.87	0.95258	0.8707	0.19906	0.83776
2069.75	0.95046	0.88844	0.19445	0.83277
2071.63	0.95118	0.88035	0.19992	0.83387
2073.52	0.95294	0.90813	0.19151	0.84246
2075.4	0.94289	0.85958	0.1916	0.84201
2077.29	0.95135	0.86384	0.19941	0.8441
2079.17	0.94508	0.8674	0.19443	0.84614
2081.05	0.95102	0.8575	0.19572	0.82074
2082.94	0.96385	0.8569	0.19037	0.82975
2084.82	0.9525	0.85168	0.19566	0.82968
2086.71	0.95152	0.88413	0.19687	0.84489
2088.59	0.95502	0.87204	0.19059	0.8373
2090.48	0.9549	0.88231	0.19548	0.84196
2092.36	0.94547	0.84317	0.19435	0.84398
2094.24	0.95545	0.89609	0.19015	0.83063
2096.13	0.95275	0.92482	0.1906	0.84866
2098.01	0.94905	0.89377	0.18878	0.82664
2099.9	0.94649	0.9305	0.19636	0.85789
2101.78	0.95562	0.87226	0.19131	0.84
2103.66	0.94419	0.90119	0.19054	0.83203
2105.55	0.95321	0.87824	0.1899	0.8453
2107.43	0.9555	0.83785	0.19299	0.83426
2109.32	0.95411	0.90413	0.18978	0.85652
2111.2	0.95833	0.90442	0.19426	0.83887
2113.09	0.95044	0.86983	0.18423	0.84262
2114.97	0.95016	0.89515	0.18582	0.8401
2116.85	0.95224	0.87096	0.18917	0.84481
2118.74	0.9506	0.91086	0.18452	0.84964
2120.62	0.94994	0.89801	0.18467	0.8384
2122.51	0.96028	0.90104	0.17975	0.83712
2124.39	0.96241	0.91796	0.18682	0.85418
2126.27	0.95844	0.89742	0.18566	0.84418
2128.16	0.94874	0.91934	0.18715	0.85309
2130.04	0.94548	0.85367	0.18404	0.84909
2131.93	0.95424	0.90544	0.18413	0.85535
2133.81	0.94624	0.87867	0.18506	0.84481
2135.7	0.95378	0.86093	0.19342	0.84202
2137.58	0.95138	0.90246	0.18125	0.8536
2139.46	0.95652	0.91009	0.18759	0.85092
2141.35	0.95544	0.85334	0.18117	0.85273
2143.23	0.95016	0.94078	0.18116	0.83398
2145.12	0.95399	0.89469	0.18732	0.84019
2147	0.95342	0.86827	0.18299	0.84302
2148.88	0.9569	0.87992	0.18576	0.85699
2150.77	0.94679	0.88296	0.18091	0.84024
2152.65	0.95286	0.87595	0.17805	0.84536
2154.54	0.95971	0.89275	0.18323	0.83738
2156.42	0.95467	0.91266	0.17971	0.83901
2158.31	0.95523	0.86794	0.18024	0.83848
2160.19	0.95025	0.89603	0.17864	0.86144
2162.07	0.94583	0.91355	0.17581	0.8571
2163.96	0.95235	0.88218	0.17902	0.85084
2165.84	0.96169	0.93235	0.18039	0.85426
2167.73	0.94906	0.87834	0.17689	0.8531
2169.61	0.95299	0.88077	0.18076	0.85015
2171.49	0.9556	0.90185	0.18071	0.8462
2173.38	0.95364	0.87729	0.18837	0.85013
2175.26	0.95122	0.90586	0.18128	0.83567
2177.15	0.9707	0.92375	0.18133	0.85592
2179.03	0.96003	0.88818	0.176	0.85656
2180.92	0.95608	0.87856	0.1788	0.85755
2182.8	0.96193	0.94706	0.17556	0.8537
2184.68	0.96769	0.86056	0.17818	0.84336
2186.57	0.95678	0.84721	0.1838	0.8455
2188.45	0.95265	0.93229	0.17821	0.86399
2190.34	0.94999	0.92564	0.18025	0.86233
2192.22	0.95355	0.92044	0.17247	0.85144
2194.1	0.95357	0.89934	0.17684	0.85932
2195.99	0.94831	0.87626	0.17889	0.85026
2197.87	0.95132	0.8619	0.17608	0.85796
2199.76	0.94931	0.887	0.17571	0.85215
2201.64	0.951	0.92265	0.17807	0.8594
2203.53	0.95183	0.90687	0.17713	0.8625
2205.41	0.96108	0.87501	0.17672	0.86932
2207.29	0.95279	0.88018	0.17456	0.84554
2209.18	0.95359	0.89129	0.17703	0.84739
2211.06	0.94434	0.91663	0.17573	0.85808
2212.95	0.94975	0.89663	0.17653	0.84458
2214.83	0.94872	0.83651	0.17687	0.86071
2216.71	0.94649	0.87475	0.17112	0.85882
2218.6	0.95058	0.90437	0.17424	0.87222
2220.48	0.96676	0.92213	0.17948	0.84989
2222.37	0.94869	0.91164	0.17797	0.85905
2224.25	0.94973	0.91456	0.16792	0.85526
2226.14	0.94995	0.91858	0.17487	0.85683
2228.02	0.94703	0.90604	0.17339	0.84219
2229.9	0.94828	0.90836	0.17379	0.86437
2231.79	0.95794	0.88142	0.17202	0.86726
2233.67	0.95741	0.88224	0.17187	0.85486
2235.56	0.951	0.90818	0.17607	0.8753
2237.44	0.95336	0.88934	0.16905	0.85706
2239.32	0.98226	0.90246	0.17004	0.86087
2241.21	0.95366	0.88663	0.1755	0.86885
2243.09	0.96093	0.88587	0.1714	0.86995
2244.98	0.95431	0.87365	0.17252	0.85505
2246.86	0.97056	0.85851	0.16847	0.87753
2248.74	0.95359	0.91802	0.17092	0.86456
2250.63	0.94777	0.87799	0.1707	0.87772
2252.51	0.94707	0.90425	0.17033	0.86637
2254.4	0.94933	0.91027	0.17028	0.84658
2256.28	0.94852	0.87939	0.17174	0.86559
2258.17	0.95201	0.8743	0.16822	0.8728
2260.05	0.95541	0.88343	0.16934	0.87021
2261.93	0.95531	0.9002	0.16689	0.86666
2263.82	0.96488	0.93869	0.16918	0.84933
2265.7	0.95857	0.88117	0.16586	0.88213
2267.59	0.94786	0.90176	0.16619	0.8843
2269.47	0.95366	0.93209	0.16769	0.87467
2271.35	0.95928	0.95032	0.16537	0.85396
2273.24	0.95093	0.90181	0.16438	0.85913
2275.12	0.94842	0.90244	0.17114	0.87217
2277.01	0.94614	0.88064	0.16949	0.86913
2278.89	0.9539	0.84866	0.16789	0.88227
2280.78	0.96263	0.8962	0.16873	0.86348
2282.66	0.95591	0.89657	0.16427	0.87978
2284.54	0.98182	0.90335	0.17235	0.87764
2286.43	0.95483	0.91594	0.16082	0.87503
2288.31	0.96182	0.86573	0.16679	0.86972
2290.2	0.9653	0.87138	0.16766	0.87627
2292.08	0.95007	0.93277	0.16877	0.86794
2293.96	0.95988	0.89514	0.16995	0.86195
2295.85	0.95347	0.91301	0.16386	0.87601
2297.73	0.95139	0.92852	0.17102	0.87746
2299.62	0.95594	0.90491	0.16494	0.87792
2301.5	0.94904	0.86915	0.16848	0.8858
2303.39	0.95277	0.9154	0.16696	0.86423
2305.27	0.946	0.90752	0.16583	0.85891
2307.15	0.95054	0.90843	0.16664	0.86955
2309.04	0.95491	0.86686	0.16552	0.87313
2310.92	0.97156	0.85638	0.16135	0.87054
2312.81	0.96311	0.91981	0.1601	0.878
2314.69	0.96675	0.91617	0.16186	0.8864
2316.57	0.95572	0.88979	0.16123	0.87655
2318.46	0.96254	0.89283	0.16215	0.87564
2320.34	0.95682	0.88403	0.15581	0.87174
2322.23	0.97425	0.92972	0.16343	0.88913
2324.11	0.95772	0.91937	0.16068	0.87853
2326	0.974	0.8856	0.16229	0.88175
2327.88	0.95794	0.87347	0.16446	0.87151
2329.76	0.95542	0.86071	0.15986	0.8821
2331.65	0.95746	0.87494	0.16436	0.88228
2333.53	0.96545	0.95263	0.16188	0.89342
2335.42	0.97868	0.91587	0.15762	0.8857
2337.3	0.95998	0.91971	0.16069	0.89371
2339.18	0.95716	0.90783	0.16164	0.87915
2341.07	0.95642	0.90598	0.16285	0.88985
2342.95	0.97221	0.92351	0.1583	0.88303
2344.84	0.95808	0.85899	0.16074	0.88162
2346.72	0.95099	0.92231	0.16016	0.88422
2348.61	0.96729	0.92169	0.15592	0.8727
2350.49	0.95817	0.93599	0.16232	0.87321
2352.37	0.94863	0.9336	0.1599	0.88578
2354.26	0.953	0.93589	0.16055	0.87232
2356.14	0.95772	0.9222	0.15784	0.88024
2358.03	0.98349	0.92064	0.16229	0.86725
2359.91	0.95905	0.8661	0.15684	0.88847
2361.79	0.96231	0.9135	0.1578	0.87102
2363.68	0.95878	0.86658	0.15812	0.87399
2365.56	0.95136	0.94035	0.15258	0.8806
2367.45	0.95374	0.93253	0.15439	0.88269
2369.33	0.95131	0.89127	0.15337	0.9004
2371.22	0.95572	0.91012	0.15568	0.88661
2373.1	0.94931	0.93457	0.16257	0.88562
2374.98	0.95225	0.92485	0.15759	0.87152
2376.87	0.94501	0.91152	0.1544	0.88344
2378.75	0.96084	0.90029	0.15823	0.8955
2380.64	0.94957	0.8838	0.15707	0.89499
2382.52	0.94867	0.88747	0.15564	0.88096
2384.4	0.95535	0.90955	0.15316	0.868
2386.29	0.95346	0.90217	0.15292	0.87702
2388.17	0.95351	0.89311	0.16009	0.88894
2390.06	0.94715	0.91963	0.153	0.87829
2391.94	0.98186	0.90371	0.15519	0.87008
2393.83	0.97185	0.83554	0.157	0.87843
2395.71	0.96189	0.90031	0.1496	0.88685
2397.59	0.95495	0.88793	0.15311	0.88964
2399.48	0.95345	0.84382	0.15277	0.8589
2401.36	0.9545	0.92017	0.15532	0.87523
2403.25	0.95267	0.89532	0.15463	0.89236
2405.13	0.95035	0.94231	0.15356	0.88137
2407.01	0.95922	0.90663	0.15481	0.88501
2408.9	0.96671	0.88236	0.15499	0.88517
2410.78	0.94969	0.89068	0.15617	0.88313
2412.67	0.95157	0.92696	0.154	0.88762
2414.55	0.95215	0.91426	0.1516	0.88447
2416.44	0.95126	0.88903	0.14835	0.89522
2418.32	0.9555	0.93265	0.15631	0.87661
2420.2	0.95788	0.94	0.15336	0.89814
2422.09	0.95306	0.9406	0.15508	0.89449
2423.97	0.95346	0.9286	0.15256	0.87943
2425.86	0.95246	0.86788	0.14988	0.89452
2427.74	0.9555	0.90458	0.14999	0.88316
2429.62	0.95077	0.91882	0.14946	0.87741
2431.51	0.95086	0.92232	0.15124	0.89582
2433.39	0.95626	0.9191	0.14632	0.89854
2435.28	0.9544	0.8972	0.14621	0.88337
2437.16	0.96603	0.8964	0.15297	0.89535
2439.05	0.96117	0.91003	0.15167	0.88911
2440.93	0.9506	0.94817	0.14878	0.89234
2442.81	0.95145	0.93026	0.15829	0.87976
2444.7	0.9513	0.93259	0.15236	0.88983
2446.58	0.95303	0.89448	0.14593	0.89225
2448.47	0.94993	0.90306	0.14743	0.87509
2450.35	0.94791	0.93241	0.1525	0.89029
2452.23	0.94904	0.92107	0.15029	0.88538
2454.12	0.9571	0.93714	0.15373	0.89832
2456	0.95422	0.92094	0.14836	0.89774
2457.89	0.95118	0.8782	0.14627	0.8997
2459.77	0.9506	0.9163	0.14561	0.89558
2461.66	0.9556	0.89626	0.14537	0.8961
2463.54	0.94717	0.908	0.14043	0.88386
2465.42	0.95338	0.92648	0.14612	0.90237
2467.31	0.95688	0.88744	0.14525	0.89323
2469.19	0.96141	0.92739	0.15377	0.88144
2471.08	0.95549	0.88614	0.14678	0.87821
2472.96	0.95113	0.90812	0.14913	0.89289
2474.84	0.95169	0.90073	0.14618	0.8979
2476.73	0.96304	0.91593	0.14838	0.89031
2478.61	0.94894	0.92697	0.1445	0.89828
2480.5	0.95103	0.93785	0.14543	0.90656
2482.38	0.95138	0.89377	0.1497	0.91311
2484.26	0.95833	0.91933	0.15152	0.89952
2486.15	0.95674	0.92399	0.15019	0.88348
2488.03	0.94569	0.91223	0.1434	0.89541
2489.92	0.96053	0.90127	0.14528	0.9004
2491.8	0.9539	0.87689	0.14428	0.89914
2493.69	0.95452	0.96031	0.14849	0.89359
2495.57	0.94542	0.90902	0.14583	0.91668
2497.45	0.94688	0.92267	0.14501	0.90554
2499.34	0.94842	0.92266	0.14194	0.89576
2501.22	0.94578	0.89446	0.147	0.89611
2503.11	0.95955	0.90992	0.14646	0.89728
2504.99	0.95165	0.92989	0.14256	0.89384
2506.87	0.96283	0.9277	0.14113	0.89439
2508.76	0.98018	0.90076	0.14499	0.89438
2510.64	0.95154	0.92876	0.14257	0.89159
2512.53	0.9601	0.9164	0.14841	0.89775
2514.41	0.95359	0.91558	0.14495	0.91801
2516.3	0.95014	0.92608	0.14157	0.89598
2518.18	0.94628	0.94604	0.1386	0.88935
2520.06	0.95267	0.9222	0.13941	0.91759
2521.95	0.95503	0.94264	0.14722	0.89199
2523.83	0.95606	0.97541	0.14295	0.91003
2525.72	0.95323	0.89462	0.14149	0.90047
2527.6	0.95924	0.92076	0.14247	0.90304
2529.48	0.95322	0.90854	0.13958	0.91302
2531.37	0.94763	0.96215	0.14082	0.90832
2533.25	0.94593	0.93832	0.13937	0.91319
2535.14	0.95254	0.91803	0.14045	0.90355
2537.02	0.95323	0.8987	0.14194	0.89753
2538.91	0.94886	0.93956	0.14447	0.90602
2540.79	0.94867	0.91044	0.14611	0.9165
2542.67	0.95215	0.92888	0.14137	0.89251
2544.56	0.94942	0.91802	0.14071	0.91088
2546.44	0.94993	0.90233	0.1419	0.91717
2548.33	0.95188	0.88891	0.13907	0.90286
2550.21	0.95452	0.8958	0.13806	0.9146
2552.09	0.95029	0.90618	0.14418	0.91329
2553.98	0.96185	0.9127	0.14307	0.90192
2555.86	0.96017	0.90079	0.14124	0.91137
2557.75	0.9508	0.91009	0.13838	0.91948
2559.63	0.95108	0.93785	0.14684	0.91034
2561.52	0.9509	0.93692	0.14228	0.91466
2563.4	0.95209	0.92758	0.13865	0.90234
2565.28	0.95039	0.91713	0.13742	0.91486
2567.17	0.95178	0.90304	0.14033	0.90961
2569.05	0.95633	0.88635	0.14109	0.9029
2570.94	0.96663	0.90979	0.13835	0.91142
2572.82	0.95912	0.8672	0.14304	0.91288
2574.7	0.95525	0.88397	0.13773	0.89827
2576.59	0.95572	0.93846	0.13802	0.91284
2578.47	0.9525	0.91647	0.13644	0.91254
2580.36	0.95467	0.93312	0.13792	0.91552
2582.24	0.95608	0.8674	0.13719	0.90531
2584.13	0.95037	0.90759	0.13503	0.92049
2586.01	0.95414	0.89342	0.13864	0.92818
2587.89	0.94989	0.9036	0.13624	0.91201
2589.78	0.94962	0.8986	0.13727	0.89445
2591.66	0.94954	0.92474	0.13483	0.92711
2593.55	0.95179	0.89991	0.13931	0.91388
2595.43	0.96245	0.93832	0.14041	0.93182
2597.31	0.9689	0.92811	0.1402	0.9111
2599.2	0.95919	0.89198	0.14091	0.91185
2601.08	0.96743	0.93128	0.13875	0.92059
2602.97	0.96308	0.95723	0.14025	0.92104
2604.85	0.96307	0.92614	0.13697	0.91885
2606.74	0.95338	0.9114	0.13432	0.92574
2608.62	0.96763	0.92967	0.13523	0.91699
2610.5	0.9556	0.98476	0.13488	0.93194
2612.39	0.96024	0.89883	0.1398	0.90567
2614.27	0.9498	0.9428	0.13953	0.91559
2616.16	0.95146	0.91253	0.13034	0.92456
2618.04	0.95591	0.94161	0.13246	0.91956
2619.92	0.95032	0.92345	0.13751	0.91462
2621.81	0.95436	0.93229	0.13335	0.92814
2623.69	0.95387	0.92805	0.13247	0.91686
2625.58	0.96079	0.944	0.13612	0.91979
2627.46	0.96681	0.93215	0.13019	0.92609
2629.35	0.94917	0.96035	0.1336	0.93037
2631.23	0.9607	0.93187	0.14177	0.91902
2633.11	0.98144	0.91155	0.13413	0.92216
2635	0.96105	0.91725	0.13727	0.92488
2636.88	0.96362	0.95335	0.13866	0.91082
2638.77	0.96048	0.94613	0.13724	0.91732
2640.65	0.9558	0.92219	0.1342	0.92279
2642.53	0.95858	0.96092	0.13441	0.90915
2644.42	0.97933	0.91522	0.13715	0.92036
2646.3	0.95843	0.8983	0.13598	0.93164
2648.19	0.95908	0.94616	0.13836	0.93071
2650.07	0.97225	0.93593	0.13288	0.91056
2651.96	0.96194	0.93378	0.13085	0.92605
2653.84	0.96683	0.92596	0.12978	0.93017
2655.72	0.96692	0.94353	0.13379	0.91256
2657.61	0.96543	0.92793	0.13339	0.91106
2659.49	0.96657	0.89776	0.127	0.92422
2661.38	0.95646	0.9403	0.12881	0.93973
2663.26	0.96771	0.9222	0.12723	0.91001
2665.14	0.95054	0.94712	0.13074	0.91507
2667.03	0.96132	0.89405	0.13115	0.92071
2668.91	0.95116	0.9234	0.13307	0.94225
2670.8	0.95115	0.89152	0.13096	0.93656
2672.68	0.96013	0.9133	0.13033	0.91797
2674.57	0.96433	0.94179	0.1297	0.91448
2676.45	0.96294	0.94266	0.13319	0.91575
2678.33	0.94857	0.91922	0.12841	0.93659
2680.22	0.95808	0.92675	0.12962	0.92909
2682.1	0.95753	0.90961	0.13066	0.93249
2683.99	0.95012	0.91581	0.12991	0.92241
2685.87	0.96741	0.92659	0.13669	0.92932
2687.75	0.95197	0.93778	0.12783	0.93888
2689.64	0.95649	0.94832	0.1313	0.92152
2691.52	0.95824	0.91916	0.13355	0.91936
2693.41	0.96309	0.9291	0.13505	0.9303
2695.29	0.9626	0.95118	0.12873	0.9444
2697.18	0.95897	0.89609	0.13108	0.91977
2699.06	0.95338	0.91898	0.13011	0.92158
2700.94	0.96277	0.92566	0.13275	0.92012
2702.83	0.95781	0.91003	0.13095	0.9396
2704.71	0.95362	0.91033	0.12876	0.92194
2706.6	0.95978	0.92568	0.13027	0.93718
2708.48	0.96739	0.93992	0.13091	0.93615
2710.36	0.96902	0.91677	0.13244	0.93089
2712.25	0.9542	0.95568	0.12368	0.92441
2714.13	0.96	0.92315	0.12999	0.94441
2716.02	0.96642	0.89819	0.13072	0.93719
2717.9	0.97317	0.96875	0.12627	0.93858
2719.78	0.96178	0.93958	0.13002	0.91493
2721.67	0.96801	0.9191	0.1299	0.94733
2723.55	0.96193	0.8959	0.12775	0.91482
2725.44	0.97269	0.96915	0.13341	0.94086
2727.32	0.9525	0.91686	0.1249	0.92804
2729.21	0.95572	0.91995	0.12666	0.92526
2731.09	0.95729	0.91688	0.1261	0.92485
2732.97	0.97418	0.91415	0.1277	0.93051
2734.86	0.96554	0.90272	0.12619	0.92724
2736.74	0.96538	0.90425	0.13157	0.93673
2738.63	0.96083	0.9188	0.12263	0.9302
2740.51	0.95747	0.92749	0.12856	0.94309
2742.39	0.96769	0.92823	0.12102	0.93074
2744.28	0.96267	0.90771	0.13122	0.93014
2746.16	0.95152	0.96141	0.12927	0.94147
2748.05	0.95132	0.88759	0.12957	0.92566
2749.93	0.95697	0.94983	0.1271	0.95531
2751.82	0.94779	0.91898	0.1249	0.92996
2753.7	0.96608	0.92644	0.12606	0.9354
2755.58	0.9503	0.97248	0.12568	0.93769
2757.47	0.9551	0.98708	0.127	0.92245
2759.35	0.96244	0.93134	0.12407	0.94426
2761.24	0.96032	0.92811	0.12908	0.94621
2763.12	0.96261	0.95873	0.12125	0.9369
2765	0.96617	0.95647	0.12368	0.9429
2766.89	0.94786	0.97769	0.13134	0.95522
2768.77	0.94991	0.93828	0.12858	0.95562
2770.66	0.96315	0.97248	0.12801	0.94817
2772.54	0.96088	0.94287	0.12754	0.94679
2774.43	0.95852	0.95369	0.12264	0.9403
2776.31	0.96855	0.93366	0.12097	0.93022
2778.19	0.96366	0.92065	0.12897	0.92172
2780.08	0.96562	0.92578	0.12571	0.93879
2781.96	0.96042	0.92363	0.1235	0.93474
2783.85	0.96668	0.95818	0.12632	0.95228
2785.73	0.96837	0.92625	0.12289	0.94675
2787.61	0.96483	0.93504	0.12354	0.93584
2789.5	0.96959	0.964	0.12013	0.93271
2791.38	0.97044	0.96318	0.12892	0.94182
2793.27	0.96233	0.95269	0.12838	0.93715
2795.15	0.96613	0.91033	0.12237	0.94217
2797.04	0.95658	0.95806	0.12301	0.95379
2798.92	0.95599	0.92805	0.11859	0.96103
2800.8	0.94901	0.9083	0.12722	0.94354
2802.69	0.97129	0.95657	0.11962	0.94744
2804.57	0.96263	0.9017	0.12574	0.96117
2806.46	0.95696	0.93909	0.12405	0.92817
2808.34	0.96549	0.94126	0.12433	0.93864
2810.22	0.96865	0.94024	0.12897	0.95347
2812.11	0.96159	0.94437	0.12499	0.95374
2813.99	0.95739	0.89504	0.12353	0.96448
2815.88	0.94793	0.94325	0.12511	0.93553
2817.76	0.96385	0.98753	0.12401	0.95566
2819.65	0.95133	0.97096	0.12323	0.94293
2821.53	0.96614	0.90372	0.12188	0.95019
2823.41	0.95537	0.93731	0.12289	0.94752
2825.3	0.95569	0.93116	0.12501	0.9419
2827.18	0.98098	0.92023	0.12253	0.95393
2829.07	0.96494	0.96091	0.12277	0.94727
2830.95	0.96696	0.93688	0.12489	0.95396
2832.83	0.96353	0.91629	0.1237	0.95604
2834.72	0.96085	0.92649	0.12312	0.94521
2836.6	0.95739	0.95424	0.12515	0.9365
2838.49	0.95763	0.93062	0.11898	0.95225
2840.37	0.94898	0.96205	0.12102	0.94887
2842.26	0.9798	0.95395	0.12408	0.95082
2844.14	0.95264	0.96376	0.12491	0.94372
2846.02	0.96013	0.91432	0.12476	0.96635
2847.91	0.95905	0.91748	0.12373	0.96314
2849.79	0.96932	0.91236	0.12139	0.94553
2851.68	0.96524	1	0.11911	0.95326
2853.56	0.9743	0.92901	0.12458	0.95326
2855.44	0.97455	0.95467	0.12352	0.96311
2857.33	0.95662	0.93072	0.12242	0.96362
2859.21	0.97979	0.92649	0.11983	0.97611
2861.1	0.96048	0.96184	0.11784	0.94786
2862.98	0.95403	0.94305	0.11881	0.94938
2864.87	0.97255	0.95127	0.12406	0.96389
2866.75	0.95776	0.95238	0.12203	0.95506
2868.63	0.96828	0.92214	0.11891	0.96629
2870.52	0.95039	0.92711	0.1165	0.95252
2872.4	0.9579	0.9744	0.11752	0.97692
2874.29	0.97005	0.94934	0.12519	0.96085
2876.17	0.97179	0.95564	0.11914	0.94118
2878.05	0.96303	0.94024	0.1205	0.95476
2879.94	0.9718	0.97948	0.11775	0.96368
2881.82	0.95538	0.92697	0.12369	0.95301
2883.71	0.96097	0.96612	0.1216	0.95665
2885.59	0.96921	0.92782	0.12334	0.97402
2887.48	0.96544	0.97367	0.12369	0.95843
2889.36	0.96825	0.94072	0.11955	0.94954
2891.24	0.97938	0.95794	0.12503	0.96648
2893.13	0.95304	0.96056	0.11876	0.95296
2895.01	0.95222	0.93815	0.12015	0.96392
2896.9	0.97013	0.94082	0.11954	0.9802
2898.78	0.95239	0.90104	0.11709	0.96133
2900.66	0.98331	0.90819	0.12342	0.96469
2902.55	0.97361	0.97545	0.12056	0.98222
2904.43	0.96022	0.95066	0.11716	0.94445
2906.32	0.96726	0.90776	0.11636	0.96862
2908.2	0.95013	0.94	0.12195	0.96867
2910.09	0.95075	0.93217	0.11987	0.96794
2911.97	0.95029	0.95261	0.11975	0.97198
2913.85	0.96047	0.94084	0.12027	0.95821
2915.74	0.96738	0.94418	0.12073	0.96749
2917.62	0.96399	0.94455	0.11734	0.95817
2919.51	0.95117	0.92763	0.11527	0.98351
2921.39	0.95959	0.89973	0.12064	0.97626
2923.27	0.96244	0.95803	0.11751	0.9594
2925.16	1	0.92238	0.11939	0.96815
2927.04	0.95354	0.99276	0.12201	0.96108
2928.93	0.96283	0.96714	0.11685	0.97153
2930.81	0.94936	0.96326	0.1221	0.96648
2932.7	0.95294	0.93552	0.11695	0.95396
2934.58	0.95447	0.90496	0.11467	0.95647
2936.46	0.94875	0.94748	0.11901	0.97729
2938.35	0.96678	0.94101	0.11802	0.97078
2940.23	0.95232	0.93653	0.12013	0.95214
2942.12	0.95369	0.92767	0.11541	0.95657
2944	0.95057	0.94641	0.1239	0.98936
2945.88	0.95533	0.94619	0.12244	0.97397
2947.77	0.95192	0.92405	0.12214	0.96563
2949.65	0.95309	0.9684	0.1186	0.95311
2951.54	0.96112	0.94619	0.11794	0.97585
2953.42	0.97557	0.94268	0.11755	0.99263
2955.3	0.96881	0.96683	0.11714	0.97023
2957.19	0.97819	0.96715	0.12211	0.97546
2959.07	0.96067	0.93761	0.11955	0.97283
2960.96	0.96871	0.97001	0.11894	0.96775
2962.84	0.94972	0.96862	0.12096	0.98424
2964.73	0.95652	0.9492	0.11636	0.97625
2966.61	0.98561	0.95341	0.12023	0.9694
2968.49	0.96293	0.92447	0.11461	0.9711
2970.38	0.96261	0.94802	0.11711	0.97853
2972.26	0.96069	0.94992	0.1175	0.97309
2974.15	0.95074	0.94467	0.12085	0.98766
2976.03	0.95187	0.95366	0.12017	0.97933
2977.91	0.955	0.98342	0.11216	0.97294
2979.8	0.95232	0.96222	0.11941	0.97573
2981.68	0.95086	0.95234	0.11944	0.97855
2983.57	0.95305	0.98148	0.11711	0.98858
2985.45	0.96393	0.93958	0.11777	0.9753
2987.34	0.95765	0.95742	0.11783	0.95273
2989.22	0.95496	0.96106	0.11604	0.98043
2991.1	0.95044	0.94735	0.11614	0.98377
2992.99	0.96294	0.94885	0.11889	0.97012
2994.87	0.96899	0.93981	0.11468	1
2996.76	0.95225	0.9026	0.11398	0.98084
2998.64	0.95445	0.94357	0.11598	0.99251

## Sheet: Fig. 1e
Bare NCM	Cycle number	Q_Dis/M [mAh/g]	LiDFP NCM	Cycle number	Q_Dis/M [mAh/g]
	1	158.597		1	181.081
	2	149.905		2	179.122
	3	146.264		3	176.681
	4	143.255		4	175.373
	5	140.653		5	174.383
	6	116.768		6	158.875
	7	116.34		7	158.46
	8	115.748		8	157.995
	9	115.211		9	157.491
	10	114.697		10	157.03
	11	83.8735		11	137.683
	12	83.8708		12	137.838
	13	83.6195		13	137.809
	14	83.3851		14	137.647
	15	83.0998		15	137.643
	16	38.0361		16	106.08
	17	37.4217		17	106.322
	18	37.1415		18	106.455
	19	36.8566		19	106.498
	20	36.6235		20	106.581
	21	0		21	55.4339
	22	0		22	55.9353
	23	0		23	56.0693
	24	0		24	56.1249
	25	0		25	56.1356
	26	0		26	16.7989
	27	0		27	17.2612
	28	0		28	17.2428
	29	0		29	17.1941
	30	0		30	17.1287
	31	136.297		31	172.002
	32	134.983		32	170.615
	33	133.997		33	169.488
	34	132.559		34	168.757
	35	131.402		35	168

## Sheet: Fig. 1f
Bare NCM	Cycle number	Q_Dis/M [mAh/g]	C.E	LiDFP NCM	Cycle number	Q_Dis/M [mAh/g]	C.E
	1	67.5717	96.2651		1	127.268	99.7712
	2	67.4144	97.9354		2	127.686	99.9034
	3	67.1902	98.4151		3	127.935	99.9667
	4	67.0519	98.6353		4	128.075	99.9059
	5	66.8802	98.7245		5	128.498	99.9912
	6	66.7425	98.7683		6	128.212	99.9504
	7	66.5866	98.7626		7	128.191	99.9212
	8	66.4894	98.9029		8	128.135	99.9735
	9	66.4953	98.873		9	128.281	100.043
	10	66.3973	98.8423		10	128.214	99.9589
	11	66.3233	98.8362		11	128.196	99.9836
	12	66.2456	98.8397		12	128.259	100.002
	13	66.0553	98.8246		13	128.13	99.9836
	14	66.0937	98.9092		14	127.995	99.9286
	15	66.0432	98.8595		15	127.979	100.009
	16	65.953	98.8818		16	127.854	99.9999
	17	65.8847	98.8971		17	127.817	100.008
	18	65.7649	98.8351		18	127.836	100.009
	19	65.6656	98.9934		19	127.588	99.952
	20	65.6523	98.9644		20	127.531	100.052
	21	65.5782	98.9693		21	127.592	99.9978
	22	65.535	98.9887		22	127.452	100
	23	65.4645	98.9943		23	127.47	100.061
	24	65.3046	98.9982		24	127.343	99.9432
	25	65.367	99.0827		25	127.165	99.9991
	26	65.3451	99.0285		26	127.158	100.078
	27	65.3099	99.0629		27	127.189	99.984
	28	65.2485	99.0752		28	127.09	100.015
	29	65.1376	98.973		29	127.059	100.064
	30	65.0309	99.159		30	126.99	99.987
	31	65.0614	99.1333		31	126.882	100.018
	32	65.123	99.1444		32	126.917	100.052
	33	65.0786	99.1223		33	126.842	99.9913
	34	65.0307	99.1013		34	126.809	100.018
	35	64.8421	99.0208		35	126.927	100.075
	36	64.8191	99.1288		36	126.752	99.9893
	37	64.8096	99.132		37	126.734	100.028
	38	64.7707	99.1294		38	126.751	100.036
	39	64.7063	99.1163		39	126.521	99.9982
	40	64.6167	99.0357		40	126.522	100.029
	41	64.4896	99.2028		41	126.545	100.03
	42	64.5106	99.1507		42	126.395	100.028
	43	64.4908	99.138		43	126.468	100.074
	44	64.4183	99.1256		44	126.554	100.059
	45	64.4036	99.1438		45	126.351	100.019
	46	64.1679	99.0309		46	126.362	100.048
	47	64.0194	99.1291		47	126.284	100.007
	48	64.1195	99.2122		48	126.143	100.027
	49	64.1343	99.1777		49	126.142	100.054
	50	64.0909	99.1411		50	126.206	100.025
	51	63.9846	99.1311		51	125.962	100.003
	52	63.7792	99.0999		52	126.05	100.128
	53	63.7914	99.1958		53	126.076	100.015
	54	63.7503	99.1901		54	126.021	100.052
	55	63.7186	99.1653		55	126.035	100.09
	56	63.6754	99.1697		56	125.998	99.9994
	57	63.5821	99.0744		57	125.9	100.02
	58	63.5224	99.238		58	125.86	100.06
	59	63.5365	99.2102		59	125.862	100.014
	60	63.5226	99.1623		60	125.755	100.024
	61	64.1701	99.3774		61	125.739	100.072
	62	63.5527	98.9879		62	125.694	99.9915
	63	63.2527	99.0449		63	125.659	100.037
	64	63.2342	99.2107		64	125.649	100.067
	65	63.2561	99.1746		65	125.625	99.995
	66	63.2203	99.1838		66	125.58	100.018
	67	63.1779	99.1665		67	125.534	100.039
	68	63.1402	99.1928		68	125.384	100.001
	69	62.9641	99.1113		69	125.318	100.037
	70	62.9684	99.1864		70	125.403	100.075
	71	62.9382	99.2116		71	125.324	100.025
	72	62.9056	99.1736		72	125.301	100.031
	73	62.8606	99.1925		73	125.339	100.063
	74	62.7808	99.1215		74	125.218	100.028
	75	62.6943	99.2089		75	125.094	100.002
	76	62.6915	99.2167		76	125.223	100.104
	77	62.6592	99.1883		77	125.135	100.03
	78	62.6496	99.2168		78	125.088	100.041
	79	62.513	99.1044		79	125.122	100.059
	80	62.3563	99.0586		80	124.982	100.012
	81	62.2113	99.2276		81	124.867	100.013
	82	62.2305	99.2105		82	124.99	100.099
	83	62.2214	99.2023		83	124.868	100.031
	84	62.1839	99.1696		84	124.842	100.045
	85	62.1412	99.2235		85	124.912	100.075
	86	61.9754	99.1097		86	124.757	100.021
	87	61.953	99.2598		87	124.654	100.05
	88	61.9623	99.2512		88	124.706	100.059
	89	61.8679	99.1293		89	124.503	100.026
	90	61.7193	99.1911		90	124.487	100.084
	91	61.68	99.215		91	124.661	100.089
	92	61.5305	99.1626		92	124.55	100.059
	93	61.5408	99.2418		93	124.539	100.061
	94	61.5122	99.2247		94	124.539	100.046
	95	61.4894	99.2245		95	124.431	100.064
	96	61.438	99.2156		96	124.446	100.078
	97	61.3988	99.2376		97	124.464	100.053
	98	61.2546	99.1854		98	124.281	100.009
	99	61.3068	99.2362		99	124.196	100.089
	100	61.2973	99.2317		100	124.273	100.047
	101	61.2665	99.2126		101	124.119	100.024
	102	61.2074	99.2151		102	124.086	100.096
	103	61.1833	99.2221		103	124.117	100.026
	104	61.0189	99.1605		104	123.95	100.035
	105	61.053	99.2423		105	123.973	100.128
	106	61.0147	99.22		106	124.053	100.037
	107	60.9824	99.2125		107	123.955	100.046
	108	60.9312	99.2088		108	124.011	100.114
	109	60.903	99.2207		109	124.07	100.03
	110	60.7315	99.1869		110	123.947	100.034
	111	60.7929	99.2539		111	123.942	100.089
	112	60.8069	99.2368		112	123.959	100.034
	113	60.7737	99.2042		113	123.855	100.046
	114	60.7232	99.2017		114	123.837	100.095
	115	60.6457	99.1719		115	123.882	100.043
	116	60.5164	99.2151		116	123.753	100.031
	117	60.5521	99.2546		117	123.733	100.096
	118	60.5484	99.2275		118	123.788	100.049
	119	60.5149	99.2227		119	123.707	100.057
	120	60.5074	99.2352		120	123.675	100.094
	121	60.4289	99.1769		121	123.72	100.053
	122	60.2983	99.236		122	123.727	100.079
	123	60.2946	99.2157		123	123.661	100.066
	124	60.2869	99.3192		124	123.607	100.04
	125	60.3627	99.2607		125	123.578	100.066
	126	60.3383	99.249		126	123.528	100.086
	127	60.319	99.2412		127	123.547	100.055
	128	60.2497	99.2145		128	123.543	100.087
	129	60.1976	99.2524		129	123.509	100.076
	130	60.1764	99.2354		130	123.45	100.046
	131	60.1271	99.2276		131	123.379	100.068
	132	60.0759	99.2298		132	123.359	100.084
	133	60.0614	99.2136		133	123.371	100.059
	134	59.8524	99.1766		134	123.344	100.069
	135	59.9171	99.2911		135	123.279	100.079
	136	59.8949	99.2602		136	123.279	100.048
	137	59.8969	99.2752		137	123.266	100.083
	138	59.8954	99.3067		138	123.417	100.117
	139	59.9067	99.2536		139	123.398	100.045
	140	59.7688	99.1941		140	123.198	100.005
	141	59.7319	99.2647		141	123.186	100.1
	142	59.6738	99.2208		142	123.143	100.031
	143	59.6099	99.2531		143	123.019	100.048
	144	59.5655	99.2615		144	123.019	100.101
	145	59.5532	99.2742		145	122.956	100.023
	146	59.3653	99.2086		146	122.917	100.089
	147	59.4663	99.3077		147	122.99	100.12
	148	59.4626	99.281		148	122.945	100.02
	149	59.4457	99.2457		149	122.828	100.067
	150	59.3969	99.2458		150	122.866	100.101
	151	59.3546	99.26		151	122.847	100.064
	152	59.1711	99.1833		152	122.868	100.102
	153	59.1733	99.283		153	122.894	100.086
	154	59.0905	99.2201		154	122.864	100.035
	155	59.0054	99.219		155	122.839	100.082
	156	58.8895	99.2342		156	122.854	100.078
	157	58.9537	99.3305		157	122.761	100.028
	158	58.7699	99.1609		158	122.72	100.07
	159	58.7377	99.2534		159	122.8	100.115
	160	58.7226	99.2742		160	122.795	100.057
	161	58.6695	99.248		161	122.748	100.075
	162	58.6142	99.261		162	122.714	100.057
	163	58.5863	99.2656		163	122.68	100.063
	164	58.5191	99.2511		164	122.682	100.062
	165	58.5371	99.3034		165	122.633	100.082
	166	58.4994	99.2652		166	122.607	100.068
	167	58.4368	99.2507		167	122.565	100.063
	168	58.4105	99.3053		168	122.563	100.104
	169	58.3576	99.2297		169	122.514	100.063
	170	58.267	99.1451		170	122.467	100.054
	171	58.2012	99.3706		171	122.473	100.103
	172	58.254	99.3207		172	122.484	100.05
	173	58.2086	99.2662		173	122.362	100.033
	174	58.1641	99.2716		174	122.361	100.107
	175	58.1328	99.28		175	122.377	100.054
	176	58.0488	99.1944		176	122.359	100.09
	177	57.8937	99.2709		177	122.372	100.087
	178	57.9344	99.3077		178	122.229	100.007
	179	57.8893	99.2737		179	122.059	100.054
	180	57.8447	99.2503		180	122.118	100.127
	181	57.7829	99.2544		181	122.063	100.022
	182	57.745	99.2712		182	122.008	100.063
	183	57.5617	99.2112		183	122.154	100.123
	184	57.6172	99.3238		184	122.027	99.9999
	185	57.6218	99.2512		185	121.864	100.022
	186	57.5366	99.2415		186	121.996	100.171
	187	57.4698	99.2489		187	122.024	100.042
	188	57.4181	99.2738		188	121.942	100.056
	189	57.2235	99.1645		189	121.928	100.118
	190	57.227	99.3432		190	121.865	99.9964
	191	57.2375	99.3085		191	121.751	100.051
	192	57.2319	99.2806		192	121.831	100.157
	193	57.1962	99.2841		193	121.843	100
	194	57.1806	99.2872		194	121.693	100.053
	195	57.0881	99.1749		195	121.712	100.122
	196	56.9138	99.2919		196	121.759	100.015
	197	56.9198	99.3213		197	121.619	100.029
	198	56.8873	99.2882		198	121.663	100.149
	199	56.8164	99.271		199	121.714	99.996
	200	56.7503	99.2699		200	121.516	100.022
	201	56.7255	99.2868		201	121.532	100.133
	202	56.5152	99.1993		202	121.613	100.007
	203	56.5377	99.3127		203	121.501	100.031
	204	56.5461	99.285		204	121.485	100.134
	205	56.5046	99.2823		205	121.629	100.019
	206	56.4576	99.2668		206	121.508	100.035
	207	56.4556	99.287		207	121.481	100.103
	208	56.3618	99.1602		208	121.519	100.021
	209	56.2045	99.2787		209	121.491	100.046
	210	56.1912	99.2916		210	121.451	100.1
	211	56.1479	99.2513		211	121.468	100.009
	212	56.0857	99.263		212	121.325	100.027
	213	56.0516	99.283		213	121.344	100.127
	214	55.9776	99.1997		214	121.485	100.024
	215	55.8341	99.2879		215	121.261	100.013
	216	55.8748	99.3082		216	121.256	100.114
	217	55.8578	99.2976		217	121.307	100.013
	218	55.8005	99.2802		218	121.177	100.037
	219	55.7547	99.2962		219	121.465	100.2
	220	55.7553	99.2945		220	121.6	100.051
	221	55.5748	99.1559		221	121.529	100.026
	222	55.5039	99.3271		222	121.471	100.086
	223	55.5312	99.2976		223	121.513	100.021
	224	55.4711	99.2763		224	121.406	100.039
	225	55.4162	99.2788		225	121.394	100.109
	226	55.3934	99.2857		226	121.46	100.045
	227	55.3346	99.2161		227	121.298	100.017
	228	55.1741	99.2683		228	121.236	100.079
	229	55.2323	99.3116		229	121.37	100.062
	230	55.1878	99.2653		230	121.206	100.015
	231	55.1092	99.2509		231	121.2	100.1
	232	55.0667	99.2722		232	121.26	100.035
	233	54.995	99.2756		233	121.121	100.026
	234	54.858	99.1318		234	121.051	100.086
	235	54.7639	99.3327		235	121.215	100.083
	236	54.7928	99.3034		236	121.086	100.026
	237	54.7629	99.287		237	120.999	100.049
	238	54.6896	99.263		238	121.152	100.082
	239	54.6893	99.2829		239	120.937	100.001
	240	54.6499	99.3036		240	120.764	100.03
	241	54.439	99.1616		241	121.034	100.131
	242	54.3882	99.2709		242	120.884	100.009
	243	54.3414	99.2875		243	120.819	100.037
	244	54.3296	99.2701		244	120.976	100.099
	245	54.2911	99.3131		245	120.812	100.016
	246	54.2594	99.2415		246	120.681	100.007
	247	54.1422	99.1768		247	120.902	100.139
	248	54.0042	99.2988		248	120.78	100.019
	249	54.011	99.3123		249	120.641	100.01
	250	53.9789	99.3021		250	120.846	100.128
	251	53.9543	99.272		251	120.672	99.9967
	252	53.9092	99.2893		252	120.511	100.023
	253	53.874	99.2863		253	120.743	100.141
	254	53.7053	99.167		254	120.664	100.033
	255	53.6334	99.3432		255	120.588	100.042
	256	53.6541	99.3278		256	120.771	100.124
	257	53.6332	99.3086		257	120.685	100.031
	258	53.4893	99.2003		258	120.579	100.041
	259	53.4112	99.2867		259	120.634	100.079
	260	53.3671	99.3126		260	120.51	100.034
	261	53.1625	99.166		261	120.43	100.051
	262	53.1072	99.3113		262	120.546	100.112
	263	53.0829	99.2947		263	120.508	100.04
	264	53.0305	99.2965		264	120.395	100.039
	265	52.9919	99.3041		265	120.49	100.106
	266	52.9635	99.3015		266	120.339	100.034
	267	52.9381	99.3135		267	120.218	100.044
	268	52.6467	99.2011		268	120.25	100.12
	269	52.7077	99.3473		269	120.193	100.032
	270	52.6927	99.2759		270	120.075	100.055
	271	52.6559	99.3096		271	120.081	100.139
	272	52.6343	99.3052		272	120.153	100.04
	273	52.6032	99.3067		273	119.977	100.013
	274	52.5475	99.2334		274	119.712	100.091
	275	52.394	99.2524		275	119.869	100.027
	276	52.3524	99.3094		276	119.674	100.02
	277	52.3031	99.2974		277	119.612	100.127
	278	52.2367	99.2771		278	119.65	100.038
	279	52.1719	99.2879		279	119.502	100.05
	280	52.1465	99.2945		280	119.544	100.152
	281	52.0568	99.2031		281	119.649	100.048
	282	51.9389	99.3431		282	119.505	100.046
	283	51.9756	99.3307		283	119.465	100.114
	284	51.9087	99.2879		284	119.52	100.042
	285	51.8573	99.2852		285	119.3	100.038
	286	51.789	99.2833		286	119.281	100.122
	287	51.7429	99.3034		287	119.545	100.122
	288	51.6371	99.1646		288	119.419	100.019
	289	51.5106	99.3588		289	119.338	100.047
	290	51.5326	99.3268		290	119.525	100.103
	291	51.4842	99.2609		291	119.342	100.011
	292	51.4201	99.2918		292	119.244	100.036
	293	51.4143	99.296		293	119.432	100.102
	294	51.3832	99.3176		294	119.225	100.004
	295	51.2763	99.16		295	119.104	100.043
	296	51.0774	99.3223		296	119.372	100.15
	297	51.1002	99.3133		297	119.253	100.01
	298	51.0768	99.3283		298	119.171	100.041
	299	50.9749	99.2226		299	119.29	100.088
	300	50.8621	99.2751		300	119.181	100.006
	301	50.8487	99.2942		301	119.063	100.014
	302	50.7569	99.1479		302	119.175	100.091
	303	50.5774	99.3268		303	118.973	99.9665
	304	50.6037	99.3019		304	118.871	100.05
	305	50.5556	99.2801		305	119.02	100.119
	306	50.4928	99.2823		306	118.943	99.9833
	307	50.431	99.2694		307	118.821	100.033
	308	50.4072	99.2822		308	118.923	100.13
	309	50.3466	99.256		309	118.928	100.005
	310	50.1838	99.2437		310	118.841	100.028
	311	50.2424	99.3217		311	118.825	100.106
	312	50.1987	99.2683		312	118.854	99.988
	313	50.1589	99.2621		313	118.667	100.02
	314	50.1081	99.2809		314	118.7	100.127
	315	50.0579	99.2838		315	118.736	100.022
	316	50.0446	99.2866		316	118.59	100.025
	317	49.8318	99.1713		317	118.641	100.105
	318	49.8182	99.3088		318	118.743	100.046
	319	49.799	99.2867		319	118.605	100.03
	320	49.7842	99.3001		320	118.597	100.085
	321	49.7177	99.2486		321	118.732	100.052
	322	49.6777	99.2778		322	118.52	100.006
	323	49.6508	99.2961		323	118.489	100.067
	324	49.5084	99.1864		324	118.575	100.081
	325	49.4187	99.3332		325	118.401	100.026
	326	49.4238	99.3022		326	118.366	100.028
	327	49.3698	99.2851		327	118.541	100.133
	328	49.3398	99.2839		328	118.447	100.028
	329	49.2495	99.2727		329	118.354	100.033
	330	49.1964	99.3075		330	118.412	100.077
	331	49.1125	99.2104		331	118.229	100.028
	332	49.0082	99.3315		332	118.229	100.062
	333	49.0037	99.3169		333	118.33	100.109
	334	48.9756	99.2877		334	118.213	100.021
	335	48.8744	99.2935		335	118.155	100.057
	336	48.8173	99.3015		336	118.208	100.102
	337	48.7933	99.3196		337	118.169	100.016
	338	48.7509	99.3189		338	118.069	100.041
	339	48.5595	99.2108		339	118.073	100.125
	340	48.5646	99.346		340	118.09	100.017
	341	48.5319	99.3216		341	118.011	100.053
	342	48.4744	99.2918		342	118.081	100.14
	343	48.4095	99.2931		343	118.14	100.032
	344	48.3673	99.3111		344	118.039	100.047
	345	48.3141	99.3121		345	118.069	100.099
	346	48.2362	99.2315		346	118.047	100.016
	347	48.1476	99.3738		347	117.858	100.029
	348	48.1341	99.3226		348	117.844	100.086
	349	48.0726	99.2999		349	117.93	100.056
	350	48.0409	99.3263		350	117.77	100.033
	351	47.9901	99.3029		351	117.762	100.072
	352	47.9583	99.3371		352	117.888	100.106
	353	48.0599	99.4071		353	117.749	100.041
	354	47.9208	99.2105		354	117.643	100.036
	355	47.9347	99.3258		355	117.811	100.122
	356	47.9351	99.2781		356	117.68	100.024
	357	47.918	99.2833		357	117.592	100.027
	358	47.8304	99.1984		358	117.66	100.104
	359	47.6431	99.2		359	117.482	100.014
	360	47.5423	99.2651		360	117.376	100.048
	361	47.4583	99.1634		361	117.481	100.113
	362	47.3255	99.2917		362	117.412	100.019
	363	47.3399	99.3311		363	117.314	100.038
	364	47.3148	99.2869		364	117.32	100.118
	365	47.242	99.2649		365	117.385	100.037
	366	47.1588	99.2849		366	117.247	100.055
	367	47.1125	99.2836		367	117.245	100.126
	368	47.0813	99.3018		368	117.302	100.029
	369	46.8476	99.1577		369	117.172	100.033
	370	46.8941	99.3722		370	117.116	100.084
	371	46.912	99.3133		371	117.112	100.034
	372	46.8819	99.3107		372	116.979	100.028
	373	46.8372	99.2915		373	116.924	100.069
	374	46.7685	99.2771		374	117.03	100.072
	375	46.7466	99.2966		375	116.846	100.042
	376	46.7156	99.282		376	116.792	100.054
	377	46.5358	99.2257		377	116.992	100.133
	378	46.4964	99.3289		378	116.865	100.042
	379	46.4535	99.3056		379	116.78	100.049
	380	46.4336	99.2768		380	116.892	100.113
	381	46.3688	99.2662		381	116.758	100.025
	382	46.3039	99.2845		382	116.736	100.083
	383	46.2549	99.3253		383	116.754	100.093
	384	46.1624	99.1759		384	116.69	100.033
	385	46.0297	99.3188		385	116.613	100.058
	386	46.0815	99.3775		386	116.591	100.099
	387	46.1106	99.3467		387	116.6	100.016
	388	46.0989	99.297		388	116.435	100.033
	389	46.0798	99.3165		389	116.478	100.115
	390	46.0638	99.3268		390	116.417	100.022
	391	46.0312	99.3202		391	116.259	100.041
	392	45.9469	99.1365		392	116.228	100.086
	393	45.7824	99.3245		393	116.312	100.069
	394	45.7623	99.3252		394	116.183	100.042
	395	45.7491	99.301		395	116.124	100.061
	396	45.7049	99.3055		396	116.299	100.131
	397	45.6431	99.2794		397	116.139	100.03
	398	45.6189	99.2834		398	115.995	100.044
	399	45.603	99.3401		399	116.088	100.107
	400	45.4662	99.1337		400	115.964	100.042
	401	45.3624	99.3615		401	115.943	100.066
	402	45.3839	99.3189		402	116.038	100.112
	403	45.3728	99.2988		403	115.954	100.019
	404	45.3339	99.2842		404	115.868	100.053
	405	45.2741	99.2917		405	115.832	100.099
	406	45.2206	99.2853		406	115.816	100.031
	407	45.2011	99.3041		407	115.726	100.051
	408	45.0597	99.1579		408	115.703	100.109
	409	44.9374	99.2775		409	115.741	100.028
	410	44.8853	99.2951		410	115.552	100.028
	411	44.861	99.2982		411	115.521	100.079
	412	44.8376	99.3118		412	115.575	100.056
	413	44.7954	99.2836		413	115.402	100.033
	414	44.8017	99.3334		414	115.322	100.037
	415	44.7636	99.3119		415	115.426	100.102
	416	44.6468	99.1467		416	115.249	100.026
	417	44.5119	99.3444		417	115.177	100.06
	418	44.5261	99.3501		418	115.334	100.121
	419	44.5188	99.3369		419	115.231	100.012
	420	44.4732	99.3066		420	115.118	100.046
	421	44.4379	99.3327		421	115.175	100.131
	422	44.4237	99.3299		422	115.163	100.017
	423	44.4093	99.3475		423	115.033	100.031
	424	44.352	99.1869		424	115.081	100.116
	425	44.1574	99.2949		425	115.069	100.013
	426	44.1591	99.3716		426	114.946	100.037
	427	44.152	99.3321		427	114.942	100.095
	428	44.1411	99.3452		428	115.025	100.047
	429	44.1196	99.3184		429	114.882	100.025
	430	44.0995	99.3319		430	114.772	100.021
	431	44.095	99.3287		431	114.893	100.096
	432	44.0384	99.1586		432	114.763	100.027
	433	43.8193	99.3068		433	114.716	100.046
	434	43.8232	99.3394		434	114.75	100.073
	435	43.8254	99.3296		435	114.571	99.999
	436	43.7855	99.3232		436	114.448	100.049
	437	43.7599	99.3104		437	114.452	100.08
	438	43.751	99.3118		438	114.303	99.9931
	439	43.736	99.3293		439	114.17	100.032
	440	43.7192	99.2587		440	114.204	100.121
	441	43.4824	99.2048		441	114.293	100.035
	442	43.4931	99.3461		442	114.162	100.03
	443	43.4752	99.3201		443	114.072	100.062
	444	43.4669	99.324		444	114.191	100.057
	445	43.4338	99.3159		445	113.94	100.004
	446	43.4028	99.3049		446	113.805	100.015
	447	43.3879	99.3011		447	114.102	100.172
	448	43.3745	99.3352		448	113.993	100.006
	449	43.1663	99.2027		449	113.897	100.055
	450	43.1579	99.3287		450	113.956	100.085
	451	43.1447	99.3453		451	113.827	100.014
	452	43.2109	99.3549		452	113.682	100.032
	453	43.1876	99.2899		453	113.62	100.116
	454	43.1565	99.3087		454	113.677	100.008
	455	43.1465	99.2999		455	113.529	100.042
	456	43.1223	99.3175		456	113.508	100.103
	457	43.0234	99.1326		457	113.565	100.035
	458	42.908	99.3667		458	113.366	100.019
	459	42.9329	99.3318		459	113.245	100.031
	460	42.9092	99.2826		460	113.415	100.134
	461	42.7691	99.1399		461	113.282	100.015
	462	42.4771	99.2011		462	113.234	100.054
	463	42.3852	99.2805		463	113.316	100.115
	464	42.3144	99.326		464	113.179	100.005
	465	42.2953	99.344		465	113.05	100.038
	466	42.1016	99.2261		466	113.004	100.124
	467	42.124	99.3624		467	113.09	100.027
	468	42.0911	99.3257		468	112.946	100.032
	469	42.0655	99.3314		469	112.969	100.098
	470	42.0003	99.3101		470	113.038	100.067
	471	41.9771	99.3177		471	112.942	100.039
	472	41.9341	99.2666		472	112.873	100.01
	473	41.8855	99.3525		473	112.928	100.084
	474	41.8454	99.2651		474	112.732	100.001
	475	41.8129	99.3523		475	112.625	100.064
	476	41.7928	99.3221		476	112.737	100.09
	477	41.7407	99.3238		477	112.621	100.02
	478	41.668	99.2749		478	112.539	100.042
	479	41.6111	99.3064		479	112.483	100.101
	480	41.5621	99.2979		480	112.489	100.006
	481	41.5214	99.3317		481	112.338	100.009
	482	41.4709	99.3377		482	112.312	100.092
	483	41.3231	99.2379		483	112.364	100.063
	484	41.3486	99.3554		484	112.236	100.027
	485	41.3088	99.3015		485	112.148	100.054
	486	41.2647	99.2785		486	112.219	100.089
	487	41.2169	99.3093		487	112.041	100.016
	488	41.183	99.3246		488	111.916	100.056
	489	41.1436	99.3117		489	111.968	100.115
	490	41.1181	99.3453		490	111.96	100.031
	491	41.082	99.2789		491	111.836	100.027
	492	40.9183	99.2951		492	111.837	100.097
	493	40.9887	99.3384		493	111.852	100.009
	494	40.9624	99.3205		494	111.604	100.014
	495	40.9106	99.2875		495	111.571	100.052
	496	40.8547	99.3354		496	111.637	100.077
	497	40.8354	99.2888		497	111.501	100.028
	498	40.7494	99.3008		498	111.423	100.042
	499	40.7428	99.3341		499	111.524	100.109
	500	40.6888	99.2067		500	111.462	100.025
