# Supplementary material for: Interfacial chemistry-driven reaction dynamics and resultant microstructural evolution in lithium-based all-solid-state batteries
Source: Nat Commun. 2025 Oct 3;16:8838. doi: 10.1038/s41467-025-63959-1 (PMC12494980; doi:10.1038/s41467-025-63959-1)
Supplement: Supplementary file 6 — Source data [file 41467_2025_63959_MOESM6_ESM.zip › Source Data/Fig. 2.xlsx]

## Sheet: Fig. 2a
Bare NCM	Voltage (V)	Time (h)	Accumulated capacity (mAh/g)	LiDFP NCM	Voltage (V)	Time (h)	Accumulated capacity (mAh/g)
	1.65692	9.848e-08	3.64376e-06		2.56933	0.00278	0.10278
	2.27384	0.00278	0.10278		2.63675	0.00556	0.20556
	2.44034	0.00556	0.20556		2.68702	0.00833	0.30834
	2.52319	0.00833	0.30834		2.72611	0.01111	0.41111
	2.57476	0.01111	0.41111		2.76056	0.01389	0.51389
	2.60961	0.01389	0.51389		2.79168	0.01667	0.61667
	2.63902	0.01667	0.61667		2.81925	0.01944	0.71945
	2.66624	0.01944	0.71945		2.84534	0.02222	0.82222
	2.69343	0.02222	0.82223		2.86967	0.025	0.925
	2.71957	0.025	0.925		2.89287	0.02778	1.02778
	2.74473	0.02778	1.02778		2.9144	0.03056	1.13056
	2.76828	0.03056	1.13056		2.93594	0.03333	1.23334
	2.79114	0.03333	1.23334		2.9568	0.03611	1.33611
	2.81178	0.03611	1.33611		2.9747	0.03889	1.43889
	2.83195	0.03889	1.43889		2.99345	0.04167	1.54167
	2.85075	0.04167	1.54167		3.00948	0.04444	1.64445
	2.86947	0.04444	1.64445		3.02384	0.04722	1.74722
	2.88781	0.04722	1.74723		3.03573	0.05	1.85
	2.90503	0.05	1.85		3.04507	0.05278	1.95278
	2.92249	0.05278	1.95278		3.05324	0.05556	2.05556
	2.93879	0.05556	2.05556		3.05886	0.05833	2.15834
	2.95545	0.05833	2.15834		3.06434	0.06111	2.26111
	2.97007	0.06111	2.26111		3.06824	0.06389	2.36389
	2.98434	0.06389	2.36389		3.07135	0.06667	2.46667
	2.99732	0.06667	2.46667		3.07463	0.06944	2.56945
	3.00827	0.06944	2.56945		3.07621	0.07222	2.67222
	3.01806	0.07222	2.67223		3.07855	0.075	2.775
	3.02656	0.075	2.775		3.08022	0.07778	2.87778
	3.0329	0.07778	2.87778		3.08152	0.08056	2.98056
	3.0399	0.08056	2.98056		3.08268	0.08333	3.08334
	3.0438	0.08333	3.08334		3.08373	0.08611	3.18611
	3.04804	0.08611	3.18611		3.08481	0.08889	3.28889
	3.05158	0.08889	3.28889		3.08646	0.09167	3.39167
	3.05478	0.09167	3.39167		3.08631	0.09444	3.49445
	3.05723	0.09444	3.49445		3.087	0.09722	3.59722
	3.05955	0.09722	3.59723		3.08795	0.1	3.7
	3.06172	0.1	3.7		3.08844	0.10278	3.80278
	3.06356	0.10278	3.80278		3.08969	0.10556	3.90556
	3.06507	0.10556	3.90556		3.09014	0.10833	4.00834
	3.0667	0.10833	4.00834		3.09059	0.11111	4.11111
	3.06774	0.11111	4.11111		3.09072	0.11389	4.21389
	3.06921	0.11389	4.21389		3.09101	0.11667	4.31667
	3.07034	0.11667	4.31667		3.09174	0.11944	4.41945
	3.07096	0.11944	4.41945		3.09155	0.12222	4.52222
	3.07212	0.12222	4.52223		3.09227	0.125	4.625
	3.07285	0.125	4.625		3.09232	0.12778	4.72778
	3.07352	0.12778	4.72778		3.09319	0.13056	4.83056
	3.07426	0.13056	4.83056		3.09391	0.13333	4.93334
	3.07533	0.13333	4.93334		3.09374	0.13611	5.03611
	3.07582	0.13611	5.03611		3.094	0.13889	5.13889
	3.07645	0.13889	5.13889		3.09442	0.14167	5.24167
	3.0771	0.14167	5.24167		3.09414	0.14444	5.34445
	3.07769	0.14444	5.34445		3.09509	0.14722	5.44722
	3.07829	0.14722	5.44723		3.09494	0.15	5.55
	3.07873	0.15	5.55		3.09533	0.15278	5.65278
	3.079	0.15278	5.65278		3.09526	0.15556	5.75556
	3.07979	0.15556	5.75556		3.09582	0.15833	5.85834
	3.07997	0.15833	5.85834		3.09556	0.16111	5.96111
	3.08035	0.16111	5.96111		3.09648	0.16389	6.06389
	3.08095	0.16389	6.06389		3.09649	0.16667	6.16667
	3.08133	0.16667	6.16667		3.09648	0.16944	6.26945
	3.0814	0.16944	6.26945		3.09674	0.17222	6.37222
	3.08204	0.17222	6.37223		3.09694	0.175	6.475
	3.08264	0.175	6.475		3.09749	0.17778	6.57778
	3.08292	0.17778	6.57778		3.09721	0.18056	6.68056
	3.0828	0.18056	6.68056		3.09762	0.18333	6.78334
	3.08387	0.18333	6.78334		3.09851	0.18611	6.88611
	3.08409	0.18611	6.88611		3.09764	0.18889	6.98889
	3.08374	0.18889	6.98889		3.09831	0.19167	7.09167
	3.08463	0.19167	7.09167		3.09816	0.19444	7.19445
	3.08513	0.19444	7.19445		3.09887	0.19722	7.29722
	3.0853	0.19722	7.29723		3.09872	0.2	7.4
	3.08537	0.2	7.4		3.09853	0.20278	7.50278
	3.08542	0.20278	7.50278		3.09919	0.20556	7.60556
	3.08587	0.20556	7.60556		3.09898	0.20833	7.70834
	3.08639	0.20833	7.70834		3.09915	0.21111	7.81111
	3.08665	0.21111	7.81111		3.09964	0.21389	7.91389
	3.08704	0.21389	7.91389		3.09968	0.21667	8.01667
	3.08698	0.21667	8.01667		3.09975	0.21944	8.11945
	3.0871	0.21944	8.11945		3.10009	0.22222	8.22222
	3.08774	0.22222	8.22223		3.09989	0.225	8.325
	3.08801	0.225	8.325		3.10013	0.22778	8.42778
	3.08818	0.22778	8.42778		3.09975	0.23056	8.53056
	3.08832	0.23056	8.53056		3.10044	0.23333	8.63334
	3.08865	0.23333	8.63334		3.10039	0.23611	8.73611
	3.0891	0.23611	8.73611		3.10086	0.23889	8.83889
	3.08914	0.23889	8.83889		3.10045	0.24167	8.94167
	3.08933	0.24167	8.94167		3.10128	0.24444	9.04445
	3.08927	0.24444	9.04445		3.10118	0.24722	9.14722
	3.09039	0.24722	9.14723		3.10186	0.25	9.25
	3.08969	0.25	9.25		3.10176	0.25278	9.35278
	3.09001	0.25278	9.35278		3.10144	0.25556	9.45556
	3.09034	0.25556	9.45556		3.10182	0.25833	9.55834
	3.09077	0.25833	9.55834		3.10194	0.26111	9.66111
	3.09051	0.26111	9.66111		3.10172	0.26389	9.76389
	3.09067	0.26389	9.76389		3.10204	0.26667	9.86667
	3.09126	0.26667	9.86667		3.10167	0.26944	9.96945
	3.09137	0.26944	9.96945		3.10239	0.27222	10.0722
	3.0913	0.27222	10.0722		3.10236	0.275	10.175
	3.09161	0.275	10.175		3.10233	0.27778	10.2778
	3.09261	0.27778	10.2778		3.10256	0.28056	10.3806
	3.0921	0.28056	10.3806		3.10265	0.28333	10.4833
	3.09225	0.28333	10.4833		3.10247	0.28611	10.5861
	3.0926	0.28611	10.5861		3.103	0.28889	10.6889
	3.0928	0.28889	10.6889		3.10299	0.29167	10.7917
	3.09288	0.29167	10.7917		3.10283	0.29444	10.8945
	3.0935	0.29444	10.8945		3.10408	0.29722	10.9972
	3.09332	0.29722	10.9972		3.10345	0.3	11.1
	3.09338	0.3	11.1		3.10414	0.30278	11.2028
	3.09368	0.30278	11.2028		3.10398	0.30556	11.3056
	3.09361	0.30556	11.3056		3.10338	0.30833	11.4083
	3.09406	0.30833	11.4083		3.10402	0.31111	11.5111
	3.09448	0.31111	11.5111		3.10422	0.31389	11.6139
	3.0943	0.31389	11.6139		3.10455	0.31667	11.7167
	3.09469	0.31667	11.7167		3.10467	0.31944	11.8194
	3.09495	0.31944	11.8194		3.10437	0.32222	11.9222
	3.09465	0.32222	11.9222		3.10527	0.325	12.025
	3.09554	0.325	12.025		3.10479	0.32778	12.1278
	3.09559	0.32778	12.1278		3.10507	0.33056	12.2306
	3.09577	0.33056	12.2306		3.10539	0.33333	12.3333
	3.09605	0.33333	12.3333		3.1052	0.33611	12.4361
	3.09621	0.33611	12.4361		3.10529	0.33889	12.5389
	3.09656	0.33889	12.5389		3.10544	0.34167	12.6417
	3.09631	0.34167	12.6417		3.10571	0.34444	12.7445
	3.09637	0.34444	12.7445		3.10558	0.34722	12.8472
	3.09696	0.34722	12.8472		3.10588	0.35	12.95
	3.09678	0.35	12.95		3.10632	0.35278	13.0528
	3.09758	0.35278	13.0528		3.10587	0.35556	13.1556
	3.09684	0.35556	13.1556		3.10594	0.35833	13.2583
	3.09709	0.35833	13.2583		3.10602	0.36111	13.3611
	3.09764	0.36111	13.3611		3.1064	0.36389	13.4639
	3.09746	0.36389	13.4639		3.10578	0.36667	13.5667
	3.09783	0.36667	13.5667		3.10684	0.36944	13.6694
	3.09818	0.36944	13.6694		3.10634	0.37222	13.7722
	3.09806	0.37222	13.7722		3.10668	0.375	13.875
	3.09851	0.375	13.875		3.10677	0.37778	13.9778
	3.09844	0.37778	13.9778		3.10683	0.38056	14.0806
	3.09841	0.38056	14.0806		3.10726	0.38333	14.1833
	3.09882	0.38333	14.1833		3.10713	0.38611	14.2861
	3.09924	0.38611	14.2861		3.10729	0.38889	14.3889
	3.09918	0.38889	14.3889		3.10741	0.39167	14.4917
	3.09987	0.39167	14.4917		3.10753	0.39444	14.5945
	3.09993	0.39444	14.5945		3.10761	0.39722	14.6972
	3.10003	0.39722	14.6972		3.10731	0.4	14.8
	3.10037	0.4	14.8		3.10799	0.40278	14.9028
	3.10042	0.40278	14.9028		3.10773	0.40556	15.0056
	3.10009	0.40556	15.0056		3.10834	0.40833	15.1083
	3.10059	0.40833	15.1083		3.10802	0.41111	15.2111
	3.10114	0.41111	15.2111		3.10914	0.41389	15.3139
	3.10091	0.41389	15.3139		3.10829	0.41667	15.4167
	3.10066	0.41667	15.4167		3.10847	0.41944	15.5195
	3.10121	0.41944	15.5195		3.10844	0.42222	15.6222
	3.10141	0.42222	15.6222		3.10925	0.425	15.725
	3.10184	0.425	15.725		3.10886	0.42778	15.8278
	3.10161	0.42778	15.8278		3.10928	0.43056	15.9306
	3.10157	0.43056	15.9306		3.10897	0.43333	16.0333
	3.10204	0.43333	16.0333		3.10944	0.43611	16.1361
	3.10184	0.43611	16.1361		3.10987	0.43889	16.2389
	3.10249	0.43889	16.2389		3.10971	0.44167	16.3417
	3.10206	0.44167	16.3417		3.11002	0.44444	16.4444
	3.10285	0.44444	16.4444		3.11007	0.44722	16.5472
	3.10267	0.44722	16.5472		3.11016	0.45	16.65
	3.10324	0.45	16.65		3.1098	0.45278	16.7528
	3.10327	0.45278	16.7528		3.11045	0.45556	16.8556
	3.10317	0.45556	16.8556		3.1104	0.45833	16.9583
	3.10358	0.45833	16.9583		3.11116	0.46111	17.0611
	3.10358	0.46111	17.0611		3.11086	0.46389	17.1639
	3.10424	0.46389	17.1639		3.11046	0.46667	17.2667
	3.10427	0.46667	17.2667		3.11088	0.46944	17.3695
	3.10429	0.46944	17.3695		3.11074	0.47222	17.4722
	3.10425	0.47222	17.4722		3.11116	0.475	17.575
	3.1044	0.475	17.575		3.11132	0.47778	17.6778
	3.10456	0.47778	17.6778		3.11105	0.48056	17.7806
	3.10477	0.48056	17.7806		3.11097	0.48333	17.8833
	3.10496	0.48333	17.8833		3.11201	0.48611	17.9861
	3.10563	0.48611	17.9861		3.1115	0.48889	18.0889
	3.10535	0.48889	18.0889		3.1122	0.49167	18.1917
	3.10535	0.49167	18.1917		3.11202	0.49444	18.2945
	3.10541	0.49444	18.2945		3.11162	0.49722	18.3972
	3.10595	0.49722	18.3972		3.11211	0.5	18.5
	3.10614	0.5	18.5		3.11183	0.50278	18.6028
	3.10668	0.50278	18.6028		3.11185	0.50556	18.7056
	3.10632	0.50556	18.7056		3.112	0.50833	18.8083
	3.10639	0.50833	18.8083		3.11226	0.51111	18.9111
	3.1068	0.51111	18.9111		3.11261	0.51389	19.0139
	3.10699	0.51389	19.0139		3.11245	0.51667	19.1167
	3.10708	0.51667	19.1167		3.11308	0.51944	19.2194
	3.10719	0.51944	19.2194		3.11322	0.52222	19.3222
	3.10751	0.52222	19.3222		3.11293	0.525	19.425
	3.10775	0.525	19.425		3.11321	0.52778	19.5278
	3.10765	0.52778	19.5278		3.11345	0.53056	19.6306
	3.10764	0.53056	19.6306		3.11327	0.53333	19.7333
	3.10815	0.53333	19.7333		3.11335	0.53611	19.8361
	3.10814	0.53611	19.8361		3.11381	0.53889	19.9389
	3.10854	0.53889	19.9389		3.11377	0.54167	20.0417
	3.10852	0.54167	20.0417		3.11352	0.54444	20.1444
	3.10864	0.54444	20.1444		3.11402	0.54722	20.2472
	3.10869	0.54722	20.2472		3.11467	0.55	20.35
	3.10916	0.55	20.35		3.11423	0.55278	20.4528
	3.10917	0.55278	20.4528		3.11436	0.55556	20.5556
	3.10933	0.55556	20.5556		3.11489	0.55833	20.6583
	3.10997	0.55833	20.6583		3.11452	0.56111	20.7611
	3.1096	0.56111	20.7611		3.11456	0.56389	20.8639
	3.10965	0.56389	20.8639		3.11485	0.56667	20.9667
	3.10979	0.56667	20.9667		3.11482	0.56944	21.0694
	3.1099	0.56944	21.0694		3.1146	0.57222	21.1722
	3.11044	0.57222	21.1722		3.11522	0.575	21.275
	3.11054	0.575	21.275		3.11578	0.57778	21.3778
	3.11106	0.57778	21.3778		3.11516	0.58056	21.4806
	3.11088	0.58056	21.4806		3.11569	0.58333	21.5833
	3.11149	0.58333	21.5833		3.11547	0.58611	21.6861
	3.11108	0.58611	21.6861		3.11638	0.58889	21.7889
	3.11168	0.58889	21.7889		3.11583	0.59167	21.8917
	3.11162	0.59167	21.8917		3.11612	0.59444	21.9945
	3.1117	0.59444	21.9945		3.11655	0.59722	22.0972
	3.11228	0.59722	22.0972		3.11595	0.6	22.2
	3.11178	0.6	22.2		3.11629	0.60278	22.3028
	3.11232	0.60278	22.3028		3.1164	0.60556	22.4056
	3.11272	0.60556	22.4056		3.11694	0.60833	22.5083
	3.11266	0.60833	22.5083		3.11682	0.61111	22.6111
	3.11281	0.61111	22.6111		3.11611	0.61389	22.7139
	3.11285	0.61389	22.7139		3.11701	0.61667	22.8167
	3.11323	0.61667	22.8167		3.11729	0.61944	22.9195
	3.11302	0.61944	22.9195		3.11781	0.62222	23.0222
	3.11373	0.62222	23.0222		3.11683	0.625	23.125
	3.11341	0.625	23.125		3.11733	0.62778	23.2278
	3.11388	0.62778	23.2278		3.11763	0.63056	23.3306
	3.11398	0.63056	23.3306		3.11805	0.63333	23.4333
	3.11433	0.63333	23.4333		3.11807	0.63611	23.5361
	3.11473	0.63611	23.5361		3.11708	0.63889	23.6389
	3.11465	0.63889	23.6389		3.11784	0.64167	23.7417
	3.11486	0.64167	23.7417		3.11846	0.64444	23.8444
	3.11486	0.64444	23.8444		3.1185	0.64722	23.9472
	3.11551	0.64722	23.9472		3.11736	0.65	24.05
	3.11548	0.65	24.05		3.11896	0.65278	24.1528
	3.11535	0.65278	24.1528		3.11871	0.65556	24.2556
	3.11554	0.65556	24.2556		3.11893	0.65833	24.3583
	3.11571	0.65833	24.3583		3.11883	0.66111	24.4611
	3.11575	0.66111	24.4611		3.11903	0.66389	24.5639
	3.11594	0.66389	24.5639		3.11928	0.66667	24.6667
	3.11648	0.66667	24.6667		3.11879	0.66944	24.7694
	3.11643	0.66944	24.7694		3.11937	0.67222	24.8722
	3.11653	0.67222	24.8722		3.12008	0.675	24.975
	3.11662	0.675	24.975		3.11995	0.67778	25.0778
	3.11707	0.67778	25.0778		3.12004	0.68056	25.1806
	3.11729	0.68056	25.1806		3.1201	0.68333	25.2833
	3.11746	0.68333	25.2833		3.11994	0.68611	25.3861
	3.11753	0.68611	25.3861		3.1204	0.68889	25.4889
	3.11767	0.68889	25.4889		3.12089	0.69167	25.5917
	3.11774	0.69167	25.5917		3.1206	0.69444	25.6944
	3.1184	0.69444	25.6944		3.12036	0.69722	25.7972
	3.11838	0.69722	25.7972		3.12102	0.7	25.9
	3.11869	0.7	25.9		3.12003	0.70278	26.0028
	3.11848	0.70278	26.0028		3.12124	0.70556	26.1056
	3.11861	0.70556	26.1056		3.12132	0.70833	26.2083
	3.11898	0.70833	26.2083		3.1213	0.71111	26.3111
	3.11896	0.71111	26.3111		3.12111	0.71389	26.4139
	3.11894	0.71389	26.4139		3.12145	0.71667	26.5167
	3.11954	0.71667	26.5167		3.12172	0.71944	26.6195
	3.11972	0.71944	26.6195		3.1214	0.72222	26.7222
	3.11989	0.72222	26.7222		3.12199	0.725	26.825
	3.1199	0.725	26.825		3.12142	0.72778	26.9278
	3.12051	0.72778	26.9278		3.12169	0.73056	27.0306
	3.12025	0.73056	27.0306		3.12242	0.73333	27.1333
	3.12025	0.73333	27.1333		3.12238	0.73611	27.2361
	3.12089	0.73611	27.2361		3.1219	0.73889	27.3389
	3.12143	0.73889	27.3389		3.12264	0.74167	27.4417
	3.12106	0.74167	27.4417		3.12296	0.74444	27.5445
	3.12101	0.74444	27.5445		3.12281	0.74722	27.6472
	3.12165	0.74722	27.6472		3.12314	0.75	27.75
	3.12172	0.75	27.75		3.12313	0.75278	27.8528
	3.12169	0.75278	27.8528		3.12369	0.75556	27.9556
	3.12207	0.75556	27.9556		3.12337	0.75833	28.0583
	3.12194	0.75833	28.0583		3.12374	0.76111	28.1611
	3.12225	0.76111	28.1611		3.12301	0.76389	28.2639
	3.1225	0.76389	28.2639		3.1236	0.76667	28.3667
	3.12309	0.76667	28.3667		3.12446	0.76944	28.4694
	3.1228	0.76944	28.4694		3.12434	0.77222	28.5722
	3.12292	0.77222	28.5722		3.12455	0.775	28.675
	3.12333	0.775	28.675		3.124	0.77778	28.7778
	3.12367	0.77778	28.7778		3.12488	0.78056	28.8806
	3.1236	0.78056	28.8806		3.12452	0.78333	28.9833
	3.12388	0.78333	28.9833		3.12435	0.78611	29.0861
	3.12412	0.78611	29.0861		3.12461	0.78889	29.1889
	3.12409	0.78889	29.1889		3.12511	0.79167	29.2917
	3.12452	0.79167	29.2917		3.1253	0.79444	29.3944
	3.1243	0.79444	29.3944		3.12535	0.79722	29.4972
	3.1247	0.79722	29.4972		3.12554	0.8	29.6
	3.12532	0.8	29.6		3.12543	0.80278	29.7028
	3.12514	0.80278	29.7028		3.1256	0.80556	29.8056
	3.12514	0.80556	29.8056		3.12547	0.80833	29.9083
	3.12545	0.80833	29.9083		3.12651	0.81111	30.0111
	3.12587	0.81111	30.0111		3.1254	0.81389	30.1139
	3.12519	0.81389	30.1139		3.12596	0.81667	30.2167
	3.1256	0.81667	30.2167		3.1261	0.81944	30.3194
	3.12584	0.81944	30.3194		3.12721	0.82222	30.4222
	3.12629	0.82222	30.4222		3.12664	0.825	30.525
	3.12646	0.825	30.525		3.12672	0.82778	30.6278
	3.12677	0.82778	30.6278		3.12765	0.83056	30.7306
	3.12725	0.83056	30.7306		3.12689	0.83333	30.8333
	3.12686	0.83333	30.8333		3.12753	0.83611	30.9361
	3.12771	0.83611	30.9361		3.12761	0.83889	31.0389
	3.12723	0.83889	31.0389		3.12749	0.84167	31.1417
	3.1278	0.84167	31.1417		3.12738	0.84444	31.2445
	3.1277	0.84444	31.2445		3.12777	0.84722	31.3472
	3.12819	0.84722	31.3472		3.1275	0.85	31.45
	3.12852	0.85	31.45		3.12769	0.85278	31.5528
	3.12822	0.85278	31.5528		3.128	0.85556	31.6556
	3.12819	0.85556	31.6556		3.12819	0.85833	31.7583
	3.12884	0.85833	31.7583		3.12817	0.86111	31.8611
	3.12929	0.86111	31.8611		3.12844	0.86389	31.9639
	3.12914	0.86389	31.9639		3.1282	0.86667	32.0667
	3.12904	0.86667	32.0667		3.12847	0.86944	32.1694
	3.1294	0.86944	32.1694		3.12877	0.87222	32.2722
	3.12912	0.87222	32.2722		3.12893	0.875	32.375
	3.12957	0.875	32.375		3.12895	0.87778	32.4778
	3.12967	0.87778	32.4778		3.1291	0.88056	32.5806
	3.13013	0.88056	32.5806		3.12903	0.88333	32.6833
	3.13033	0.88333	32.6833		3.12884	0.88611	32.7861
	3.13063	0.88611	32.7861		3.1294	0.88889	32.8889
	3.13011	0.88889	32.8889		3.12966	0.89167	32.9917
	3.13139	0.89167	32.9917		3.12982	0.89444	33.0945
	3.13085	0.89444	33.0945		3.12987	0.89722	33.1972
	3.13136	0.89722	33.1972		3.13	0.9	33.3
	3.13129	0.9	33.3		3.13011	0.90278	33.4028
	3.13191	0.90278	33.4028		3.12959	0.90556	33.5056
	3.13201	0.90556	33.5056		3.13034	0.90833	33.6083
	3.13222	0.90833	33.6083		3.13077	0.91111	33.7111
	3.13214	0.91111	33.7111		3.13113	0.91389	33.8139
	3.13237	0.91389	33.8139		3.13111	0.91667	33.9167
	3.13264	0.91667	33.9167		3.13086	0.91944	34.0194
	3.13286	0.91944	34.0194		3.13102	0.92222	34.1222
	3.13264	0.92222	34.1222		3.13069	0.925	34.225
	3.13314	0.925	34.225		3.13116	0.92778	34.3278
	3.13325	0.92778	34.3278		3.131	0.93056	34.4306
	3.13335	0.93056	34.4306		3.13191	0.93333	34.5333
	3.13359	0.93333	34.5333		3.1323	0.93611	34.6361
	3.13391	0.93611	34.6361		3.13215	0.93889	34.7389
	3.13384	0.93889	34.7389		3.13253	0.94167	34.8417
	3.13436	0.94167	34.8417		3.1329	0.94444	34.9445
	3.13451	0.94444	34.9445		3.1324	0.94722	35.0472
	3.13467	0.94722	35.0472		3.13235	0.95	35.15
	3.1347	0.95	35.15		3.13284	0.95278	35.2528
	3.13502	0.95278	35.2528		3.13287	0.95556	35.3556
	3.135	0.95556	35.3556		3.133	0.95833	35.4583
	3.13543	0.95833	35.4583		3.13287	0.96111	35.5611
	3.13572	0.96111	35.5611		3.1331	0.96389	35.6639
	3.13562	0.96389	35.6639		3.13311	0.96667	35.7667
	3.1358	0.96667	35.7667		3.13306	0.96944	35.8695
	3.13596	0.96944	35.8695		3.13321	0.97222	35.9722
	3.13629	0.97222	35.9722		3.13385	0.975	36.075
	3.13638	0.975	36.075		3.134	0.97778	36.1778
	3.13679	0.97778	36.1778		3.13386	0.98056	36.2806
	3.13688	0.98056	36.2806		3.13442	0.98333	36.3833
	3.13726	0.98333	36.3833		3.13386	0.98611	36.4861
	3.13683	0.98611	36.4861		3.13367	0.98889	36.5889
	3.13725	0.98889	36.5889		3.13498	0.99167	36.6917
	3.1377	0.99167	36.6917		3.13472	0.99444	36.7944
	3.1376	0.99444	36.7944		3.13484	0.99722	36.8972
	3.13804	0.99722	36.8972		3.13527	1	37
	3.1381	1	37		3.1356	1.00278	37.1028
	3.13823	1.00278	37.1028		3.13534	1.00556	37.2056
	3.13851	1.00556	37.2056		3.13542	1.00833	37.3083
	3.13884	1.00833	37.3083		3.13556	1.01111	37.4111
	3.13906	1.01111	37.4111		3.13568	1.01389	37.5139
	3.13914	1.01389	37.5139		3.13596	1.01667	37.6167
	3.13939	1.01667	37.6167		3.13631	1.01944	37.7195
	3.13944	1.01944	37.7195		3.13608	1.02222	37.8222
	3.13978	1.02222	37.8222		3.13621	1.025	37.925
	3.13988	1.025	37.925		3.13705	1.02778	38.0278
	3.14028	1.02778	38.0278		3.13624	1.03056	38.1306
	3.14023	1.03056	38.1306		3.13652	1.03333	38.2333
	3.14041	1.03333	38.2333		3.13685	1.03611	38.3361
	3.14064	1.03611	38.3361		3.13701	1.03889	38.4389
	3.14069	1.03889	38.4389		3.13669	1.04167	38.5417
	3.14093	1.04167	38.5417		3.13755	1.04444	38.6444
	3.14107	1.04444	38.6444		3.13721	1.04722	38.7472
	3.14125	1.04722	38.7472		3.13805	1.05	38.85
	3.14178	1.05	38.85		3.13787	1.05278	38.9528
	3.14172	1.05278	38.9528		3.13768	1.05556	39.0556
	3.14201	1.05556	39.0556		3.13803	1.05833	39.1583
	3.14212	1.05833	39.1583		3.13802	1.06111	39.2611
	3.14279	1.06111	39.2611		3.13848	1.06389	39.3639
	3.14246	1.06389	39.3639		3.13861	1.06667	39.4667
	3.14275	1.06667	39.4667		3.13866	1.06944	39.5695
	3.1427	1.06944	39.5695		3.13882	1.07222	39.6722
	3.14287	1.07222	39.6722		3.13906	1.075	39.775
	3.14339	1.075	39.775		3.13896	1.07778	39.8778
	3.14358	1.07778	39.8778		3.13929	1.08056	39.9806
	3.14377	1.08056	39.9806		3.13861	1.08333	40.0833
	3.14359	1.08333	40.0833		3.13936	1.08611	40.1861
	3.14422	1.08611	40.1861		3.13956	1.08889	40.2889
	3.14429	1.08889	40.2889		3.13969	1.09167	40.3917
	3.14439	1.09167	40.3917		3.13969	1.09444	40.4945
	3.14466	1.09444	40.4945		3.14002	1.09722	40.5972
	3.14493	1.09722	40.5972		3.14001	1.1	40.7
	3.14483	1.1	40.7		3.1405	1.10278	40.8028
	3.14502	1.10278	40.8028		3.14023	1.10556	40.9056
	3.14542	1.10556	40.9056		3.14025	1.10833	41.0083
	3.14534	1.10833	41.0083		3.14085	1.11111	41.1111
	3.14584	1.11111	41.1111		3.14088	1.11389	41.2139
	3.14598	1.11389	41.2139		3.14134	1.11667	41.3167
	3.14571	1.11667	41.3167		3.14115	1.11944	41.4194
	3.14631	1.11944	41.4194		3.14157	1.12222	41.5222
	3.14665	1.12222	41.5222		3.14152	1.125	41.625
	3.14674	1.125	41.625		3.14137	1.12778	41.7278
	3.14665	1.12778	41.7278		3.14135	1.13056	41.8306
	3.14698	1.13056	41.8306		3.14203	1.13333	41.9333
	3.14679	1.13333	41.9333		3.14199	1.13611	42.0361
	3.14746	1.13611	42.0361		3.14227	1.13889	42.1389
	3.14764	1.13889	42.1389		3.14264	1.14167	42.2417
	3.14763	1.14167	42.2417		3.14243	1.14444	42.3445
	3.148	1.14444	42.3445		3.14213	1.14722	42.4472
	3.1485	1.14722	42.4472		3.14244	1.15	42.55
	3.14871	1.15	42.55		3.14256	1.15278	42.6528
	3.14826	1.15278	42.6528		3.14314	1.15556	42.7556
	3.14878	1.15556	42.7556		3.14298	1.15833	42.8583
	3.14916	1.15833	42.8583		3.14373	1.16111	42.9611
	3.1493	1.16111	42.9611		3.14328	1.16389	43.0639
	3.1491	1.16389	43.0639		3.14336	1.16667	43.1667
	3.14958	1.16667	43.1667		3.14337	1.16944	43.2694
	3.14968	1.16944	43.2694		3.14395	1.17222	43.3722
	3.15005	1.17222	43.3722		3.14412	1.175	43.475
	3.15011	1.175	43.475		3.14386	1.17778	43.5778
	3.14999	1.17778	43.5778		3.14399	1.18056	43.6806
	3.15071	1.18056	43.6806		3.14437	1.18333	43.7833
	3.15053	1.18333	43.7833		3.14444	1.18611	43.8861
	3.15077	1.18611	43.8861		3.14483	1.18889	43.9889
	3.15094	1.18889	43.9889		3.14502	1.19167	44.0917
	3.15113	1.19167	44.0917		3.14458	1.19444	44.1945
	3.1514	1.19444	44.1945		3.14515	1.19722	44.2972
	3.15201	1.19722	44.2972		3.14519	1.2	44.4
	3.15205	1.2	44.4		3.14545	1.20278	44.5028
	3.15221	1.20278	44.5028		3.14575	1.20556	44.6056
	3.15201	1.20556	44.6056		3.14595	1.20833	44.7083
	3.15223	1.20833	44.7083		3.14553	1.21111	44.8111
	3.15268	1.21111	44.8111		3.14588	1.21389	44.9139
	3.15324	1.21389	44.9139		3.14611	1.21667	45.0167
	3.15286	1.21667	45.0167		3.14618	1.21944	45.1195
	3.15331	1.21944	45.1195		3.14707	1.22222	45.2222
	3.15328	1.22222	45.2222		3.14653	1.225	45.325
	3.15332	1.225	45.325		3.14598	1.22778	45.4278
	3.15343	1.22778	45.4278		3.14617	1.23056	45.5306
	3.15416	1.23056	45.5306		3.14669	1.23333	45.6333
	3.15433	1.23333	45.6333		3.14707	1.23611	45.7361
	3.15429	1.23611	45.7361		3.14741	1.23889	45.8389
	3.15452	1.23889	45.8389		3.14717	1.24167	45.9417
	3.1549	1.24167	45.9417		3.148	1.24444	46.0444
	3.1547	1.24444	46.0444		3.14793	1.24722	46.1472
	3.1547	1.24722	46.1472		3.14753	1.25	46.25
	3.1552	1.25	46.25		3.14812	1.25278	46.3528
	3.15596	1.25278	46.3528		3.14824	1.25556	46.4556
	3.15542	1.25556	46.4556		3.14837	1.25833	46.5583
	3.15577	1.25833	46.5583		3.14808	1.26111	46.6611
	3.15626	1.26111	46.6611		3.14884	1.26389	46.7639
	3.15599	1.26389	46.7639		3.14903	1.26667	46.8667
	3.15628	1.26667	46.8667		3.14856	1.26944	46.9695
	3.15666	1.26944	46.9695		3.14933	1.27222	47.0722
	3.15694	1.27222	47.0722		3.14908	1.275	47.175
	3.15713	1.275	47.175		3.14936	1.27778	47.2778
	3.15716	1.27778	47.2778		3.14924	1.28056	47.3806
	3.15715	1.28056	47.3806		3.14918	1.28333	47.4833
	3.15748	1.28333	47.4833		3.14998	1.28611	47.5861
	3.15779	1.28611	47.5861		3.15041	1.28889	47.6889
	3.15809	1.28889	47.6889		3.14997	1.29167	47.7917
	3.15834	1.29167	47.7917		3.15061	1.29444	47.8944
	3.15802	1.29444	47.8944		3.15123	1.29722	47.9972
	3.15848	1.29722	47.9972		3.15046	1.3	48.1
	3.15897	1.3	48.1		3.15028	1.30278	48.2028
	3.15879	1.30278	48.2028		3.15068	1.30556	48.3056
	3.15908	1.30556	48.3056		3.15083	1.30833	48.4083
	3.15896	1.30833	48.4083		3.15179	1.31111	48.5111
	3.15986	1.31111	48.5111		3.15123	1.31389	48.6139
	3.15945	1.31389	48.6139		3.15061	1.31667	48.7167
	3.15992	1.31667	48.7167		3.15169	1.31944	48.8195
	3.1601	1.31944	48.8195		3.15135	1.32222	48.9222
	3.16039	1.32222	48.9222		3.15148	1.325	49.025
	3.16037	1.325	49.025		3.15232	1.32778	49.1278
	3.16041	1.32778	49.1278		3.15199	1.33056	49.2306
	3.16072	1.33056	49.2306		3.15225	1.33333	49.3333
	3.16099	1.33333	49.3333		3.1528	1.33611	49.4361
	3.16107	1.33611	49.4361		3.1525	1.33889	49.5389
	3.16131	1.33889	49.5389		3.1526	1.34167	49.6417
	3.16172	1.34167	49.6417		3.15367	1.34444	49.7445
	3.16179	1.34444	49.7445		3.1528	1.34722	49.8472
	3.16209	1.34722	49.8472		3.15315	1.35	49.95
	3.16208	1.35	49.95		3.15306	1.35278	50.0528
	3.16235	1.35278	50.0528		3.15344	1.35556	50.1556
	3.16303	1.35556	50.1556		3.15325	1.35833	50.2583
	3.16268	1.35833	50.2583		3.15411	1.36111	50.3611
	3.1629	1.36111	50.3611		3.15376	1.36389	50.4639
	3.16302	1.36389	50.4639		3.15448	1.36667	50.5667
	3.16315	1.36667	50.5667		3.15391	1.36944	50.6694
	3.16315	1.36944	50.6694		3.15425	1.37222	50.7722
	3.16378	1.37222	50.7722		3.1549	1.375	50.875
	3.16388	1.375	50.875		3.15481	1.37778	50.9778
	3.16414	1.37778	50.9778		3.15525	1.38056	51.0806
	3.16417	1.38056	51.0806		3.15499	1.38333	51.1833
	3.1643	1.38333	51.1833		3.15532	1.38611	51.2861
	3.1646	1.38611	51.2861		3.15522	1.38889	51.3889
	3.16482	1.38889	51.3889		3.15562	1.39167	51.4917
	3.16512	1.39167	51.4917		3.15595	1.39444	51.5945
	3.1653	1.39444	51.5945		3.15548	1.39722	51.6972
	3.16562	1.39722	51.6972		3.15626	1.4	51.8
	3.16543	1.4	51.8		3.15529	1.40278	51.9028
	3.16513	1.40278	51.9028		3.15604	1.40556	52.0056
	3.16635	1.40556	52.0056		3.15671	1.40833	52.1083
	3.16617	1.40833	52.1083		3.1561	1.41111	52.2111
	3.1664	1.41111	52.2111		3.15669	1.41389	52.3139
	3.16619	1.41389	52.3139		3.15707	1.41667	52.4167
	3.16661	1.41667	52.4167		3.15681	1.41944	52.5194
	3.16695	1.41944	52.5194		3.15739	1.42222	52.6222
	3.16703	1.42222	52.6222		3.15736	1.425	52.725
	3.16739	1.425	52.725		3.15714	1.42778	52.8278
	3.16729	1.42778	52.8278		3.15704	1.43056	52.9306
	3.16774	1.43056	52.9306		3.15755	1.43333	53.0333
	3.16773	1.43333	53.0333		3.15834	1.43611	53.1361
	3.16819	1.43611	53.1361		3.15786	1.43889	53.2389
	3.16833	1.43889	53.2389		3.15829	1.44167	53.3417
	3.1686	1.44167	53.3417		3.15871	1.44444	53.4445
	3.16849	1.44444	53.4445		3.15837	1.44722	53.5472
	3.16885	1.44722	53.5472		3.15871	1.45	53.65
	3.16906	1.45	53.65		3.15895	1.45278	53.7528
	3.16931	1.45278	53.7528		3.15868	1.45556	53.8556
	3.16923	1.45556	53.8556		3.1589	1.45833	53.9583
	3.17002	1.45833	53.9583		3.15917	1.46111	54.0611
	3.16982	1.46111	54.0611		3.15919	1.46389	54.1639
	3.16993	1.46389	54.1639		3.15968	1.46667	54.2667
	3.1701	1.46667	54.2667		3.15909	1.46944	54.3695
	3.17024	1.46944	54.3695		3.15951	1.47222	54.4722
	3.17058	1.47222	54.4722		3.15962	1.475	54.575
	3.17092	1.475	54.575		3.16029	1.47778	54.6778
	3.17126	1.47778	54.6778		3.15956	1.48056	54.7806
	3.17103	1.48056	54.7806		3.16061	1.48333	54.8833
	3.17116	1.48333	54.8833		3.16072	1.48611	54.9861
	3.17153	1.48611	54.9861		3.16076	1.48889	55.0889
	3.17164	1.48889	55.0889		3.16065	1.49167	55.1917
	3.17196	1.49167	55.1917		3.16105	1.49444	55.2944
	3.1724	1.49444	55.2944		3.16127	1.49722	55.3972
	3.17233	1.49722	55.3972		3.1612	1.5	55.5
	3.17265	1.5	55.5		3.16185	1.50278	55.6028
	3.17295	1.50278	55.6028		3.16141	1.50556	55.7056
	3.17315	1.50556	55.7056		3.16209	1.50833	55.8083
	3.17334	1.50833	55.8083		3.16153	1.51111	55.9111
	3.17343	1.51111	55.9111		3.1621	1.51389	56.0139
	3.17374	1.51389	56.0139		3.1621	1.51667	56.1167
	3.17356	1.51667	56.1167		3.16243	1.51944	56.2195
	3.1739	1.51944	56.2195		3.16241	1.52222	56.3222
	3.17377	1.52222	56.3222		3.16252	1.525	56.425
	3.17406	1.525	56.425		3.16291	1.52778	56.5278
	3.17445	1.52778	56.5278		3.16328	1.53056	56.6306
	3.17503	1.53056	56.6306		3.16335	1.53333	56.7333
	3.17521	1.53333	56.7333		3.16304	1.53611	56.8361
	3.175	1.53611	56.8361		3.16381	1.53889	56.9389
	3.17498	1.53889	56.9389		3.16375	1.54167	57.0417
	3.17543	1.54167	57.0417		3.16397	1.54444	57.1444
	3.17574	1.54444	57.1444		3.16354	1.54722	57.2472
	3.17601	1.54722	57.2472		3.1638	1.55	57.35
	3.17595	1.55	57.35		3.16383	1.55278	57.4528
	3.17613	1.55278	57.4528		3.16416	1.55556	57.5556
	3.17637	1.55556	57.5556		3.16431	1.55833	57.6583
	3.17642	1.55833	57.6583		3.16454	1.56111	57.7611
	3.1767	1.56111	57.7611		3.16464	1.56389	57.8639
	3.17743	1.56389	57.8639		3.16511	1.56667	57.9667
	3.17754	1.56667	57.9667		3.16506	1.56944	58.0695
	3.17745	1.56944	58.0695		3.16515	1.57222	58.1722
	3.1776	1.57222	58.1722		3.16504	1.575	58.275
	3.1778	1.575	58.275		3.16551	1.57778	58.3778
	3.17842	1.57778	58.3778		3.16567	1.58056	58.4806
	3.17874	1.58056	58.4806		3.16576	1.58333	58.5833
	3.17833	1.58333	58.5833		3.16551	1.58611	58.6861
	3.17862	1.58611	58.6861		3.16631	1.58889	58.7889
	3.17896	1.58889	58.7889		3.16632	1.59167	58.8917
	3.17874	1.59167	58.8917		3.16641	1.59444	58.9945
	3.17914	1.59444	58.9945		3.16658	1.59722	59.0972
	3.17954	1.59722	59.0972		3.16676	1.6	59.2
	3.17958	1.6	59.2		3.16686	1.60278	59.3028
	3.17993	1.60278	59.3028		3.16688	1.60556	59.4056
	3.17967	1.60556	59.4056		3.16753	1.60833	59.5083
	3.1803	1.60833	59.5083		3.16746	1.61111	59.6111
	3.18043	1.61111	59.6111		3.16751	1.61389	59.7139
	3.18056	1.61389	59.7139		3.16751	1.61667	59.8167
	3.18074	1.61667	59.8167		3.16829	1.61944	59.9194
	3.18124	1.61944	59.9194		3.16819	1.62222	60.0222
	3.18134	1.62222	60.0222		3.16837	1.625	60.125
	3.1814	1.625	60.125		3.16834	1.62778	60.2278
	3.18125	1.62778	60.2278		3.16851	1.63056	60.3306
	3.18165	1.63056	60.3306		3.16892	1.63333	60.4333
	3.18194	1.63333	60.4333		3.16843	1.63611	60.5361
	3.18221	1.63611	60.5361		3.16925	1.63889	60.6389
	3.18203	1.63889	60.6389		3.16947	1.64167	60.7417
	3.18247	1.64167	60.7417		3.1697	1.64444	60.8445
	3.18263	1.64444	60.8445		3.16977	1.64722	60.9472
	3.18284	1.64722	60.9472		3.16977	1.65	61.05
	3.18318	1.65	61.05		3.17001	1.65278	61.1528
	3.18334	1.65278	61.1528		3.17012	1.65556	61.2556
	3.18382	1.65556	61.2556		3.17038	1.65833	61.3583
	3.18349	1.65833	61.3583		3.17032	1.66111	61.4611
	3.18426	1.66111	61.4611		3.17034	1.66389	61.5639
	3.18409	1.66389	61.5639		3.17067	1.66667	61.6667
	3.18403	1.66667	61.6667		3.17103	1.66944	61.7694
	3.18425	1.66944	61.7694		3.17107	1.67222	61.8722
	3.1851	1.67222	61.8722		3.17103	1.675	61.975
	3.18496	1.675	61.975		3.17109	1.67778	62.0778
	3.18496	1.67778	62.0778		3.17123	1.68056	62.1806
	3.18572	1.68056	62.1806		3.17176	1.68333	62.2833
	3.18554	1.68333	62.2833		3.17189	1.68611	62.3861
	3.18575	1.68611	62.3861		3.17155	1.68889	62.4889
	3.18598	1.68889	62.4889		3.17159	1.69167	62.5917
	3.18605	1.69167	62.5917		3.1723	1.69444	62.6945
	3.1862	1.69444	62.6945		3.1724	1.69722	62.7972
	3.18628	1.69722	62.7972		3.17282	1.7	62.9
	3.18684	1.7	62.9		3.17281	1.70278	63.0028
	3.18702	1.70278	63.0028		3.17262	1.70556	63.1056
	3.18669	1.70556	63.1056		3.17304	1.70833	63.2083
	3.18719	1.70833	63.2083		3.17388	1.71111	63.3111
	3.18723	1.71111	63.3111		3.1729	1.71389	63.4139
	3.18769	1.71389	63.4139		3.17351	1.71667	63.5167
	3.18741	1.71667	63.5167		3.17414	1.71944	63.6195
	3.1881	1.71944	63.6195		3.17392	1.72222	63.7222
	3.18787	1.72222	63.7222		3.1737	1.725	63.825
	3.1886	1.725	63.825		3.17372	1.72778	63.9278
	3.18892	1.72778	63.9278		3.17453	1.73056	64.0306
	3.18864	1.73056	64.0306		3.17454	1.73333	64.1333
	3.18894	1.73333	64.1333		3.17434	1.73611	64.2361
	3.18949	1.73611	64.2361		3.17419	1.73889	64.3389
	3.18922	1.73889	64.3389		3.17494	1.74167	64.4417
	3.18951	1.74167	64.4417		3.17478	1.74444	64.5444
	3.1898	1.74444	64.5444		3.17441	1.74722	64.6472
	3.19056	1.74722	64.6472		3.17487	1.75	64.75
	3.19006	1.75	64.75		3.17554	1.75278	64.8528
	3.19043	1.75278	64.8528		3.17559	1.75556	64.9556
	3.19029	1.75556	64.9556		3.1763	1.75833	65.0583
	3.19104	1.75833	65.0583		3.17607	1.76111	65.1611
	3.19099	1.76111	65.1611		3.17585	1.76389	65.2639
	3.19109	1.76389	65.2639		3.17632	1.76667	65.3667
	3.19134	1.76667	65.3667		3.17638	1.76944	65.4694
	3.19162	1.76944	65.4694		3.17666	1.77222	65.5722
	3.19199	1.77222	65.5722		3.17692	1.775	65.675
	3.19225	1.775	65.675		3.17711	1.77778	65.7778
	3.19237	1.77778	65.7778		3.17689	1.78056	65.8806
	3.19273	1.78056	65.8806		3.17754	1.78333	65.9833
	3.19267	1.78333	65.9833		3.17753	1.78611	66.0861
	3.19295	1.78611	66.0861		3.17778	1.78889	66.1889
	3.1929	1.78889	66.1889		3.17794	1.79167	66.2917
	3.19343	1.79167	66.2917		3.17779	1.79444	66.3945
	3.19354	1.79444	66.3945		3.17812	1.79722	66.4972
	3.1936	1.79722	66.4972		3.17887	1.8	66.6
	3.19413	1.8	66.6		3.178	1.80278	66.7028
	3.19452	1.80278	66.7028		3.17849	1.80556	66.8056
	3.19435	1.80556	66.8056		3.17842	1.80833	66.9083
	3.19472	1.80833	66.9083		3.17856	1.81111	67.0111
	3.1949	1.81111	67.0111		3.17852	1.81389	67.1139
	3.19526	1.81389	67.1139		3.17928	1.81667	67.2167
	3.19525	1.81667	67.2167		3.179	1.81944	67.3195
	3.19558	1.81944	67.3195		3.17988	1.82222	67.4222
	3.19546	1.82222	67.4222		3.17975	1.825	67.525
	3.19592	1.825	67.525		3.17996	1.82778	67.6278
	3.19591	1.82778	67.6278		3.17991	1.83056	67.7306
	3.19612	1.83056	67.7306		3.18025	1.83333	67.8333
	3.1966	1.83333	67.8333		3.18034	1.83611	67.9361
	3.19701	1.83611	67.9361		3.18045	1.83889	68.0389
	3.19686	1.83889	68.0389		3.18106	1.84167	68.1417
	3.1968	1.84167	68.1417		3.18106	1.84444	68.2445
	3.19707	1.84444	68.2445		3.18123	1.84722	68.3472
	3.1975	1.84722	68.3472		3.18134	1.85	68.45
	3.19797	1.85	68.45		3.18139	1.85278	68.5528
	3.19812	1.85278	68.5528		3.18189	1.85556	68.6556
	3.19808	1.85556	68.6556		3.18162	1.85833	68.7583
	3.19818	1.85833	68.7583		3.1823	1.86111	68.8611
	3.1984	1.86111	68.8611		3.18231	1.86389	68.9639
	3.19886	1.86389	68.9639		3.18284	1.86667	69.0667
	3.19887	1.86667	69.0667		3.18238	1.86944	69.1694
	3.1992	1.86944	69.1694		3.18248	1.87222	69.2722
	3.1994	1.87222	69.2722		3.18304	1.875	69.375
	3.19964	1.875	69.375		3.18266	1.87778	69.4778
	3.19926	1.87778	69.4778		3.18321	1.88056	69.5806
	3.19987	1.88056	69.5806		3.18336	1.88333	69.6833
	3.2001	1.88333	69.6833		3.18344	1.88611	69.7861
	3.20008	1.88611	69.7861		3.18317	1.88889	69.8889
	3.20055	1.88889	69.8889		3.18358	1.89167	69.9917
	3.20051	1.89167	69.9917		3.18384	1.89444	70.0944
	3.20072	1.89444	70.0944		3.18431	1.89722	70.1972
	3.20156	1.89722	70.1972		3.18476	1.9	70.3
	3.20133	1.9	70.3		3.18439	1.90278	70.4028
	3.20168	1.90278	70.4028		3.18493	1.90556	70.5056
	3.20183	1.90556	70.5056		3.18438	1.90833	70.6083
	3.2022	1.90833	70.6083		3.18466	1.91111	70.7111
	3.20235	1.91111	70.7111		3.18524	1.91389	70.8139
	3.20232	1.91389	70.8139		3.18502	1.91667	70.9167
	3.20286	1.91667	70.9167		3.18578	1.91944	71.0195
	3.20285	1.91944	71.0195		3.1854	1.92222	71.1222
	3.20274	1.92222	71.1222		3.18582	1.925	71.225
	3.20329	1.925	71.225		3.18591	1.92778	71.3278
	3.20336	1.92778	71.3278		3.18631	1.93056	71.4306
	3.20404	1.93056	71.4306		3.18628	1.93333	71.5333
	3.20413	1.93333	71.5333		3.18691	1.93611	71.6361
	3.20392	1.93611	71.6361		3.1872	1.93889	71.7389
	3.20373	1.93889	71.7389		3.18649	1.94167	71.8417
	3.20478	1.94167	71.8417		3.18757	1.94444	71.9445
	3.20533	1.94444	71.9445		3.18735	1.94722	72.0472
	3.20525	1.94722	72.0472		3.18668	1.95	72.15
	3.2052	1.95	72.15		3.18701	1.95278	72.2528
	3.20503	1.95278	72.2528		3.18795	1.95556	72.3556
	3.20579	1.95556	72.3556		3.18789	1.95833	72.4583
	3.20589	1.95833	72.4583		3.1878	1.96111	72.5611
	3.20618	1.96111	72.5611		3.18818	1.96389	72.6639
	3.20617	1.96389	72.6639		3.18816	1.96667	72.7667
	3.20618	1.96667	72.7667		3.18883	1.96944	72.8695
	3.20691	1.96944	72.8695		3.18845	1.97222	72.9722
	3.20717	1.97222	72.9722		3.18887	1.975	73.075
	3.20736	1.975	73.075		3.18926	1.97778	73.1778
	3.20774	1.97778	73.1778		3.18892	1.98056	73.2806
	3.20749	1.98056	73.2806		3.18991	1.98333	73.3833
	3.20758	1.98333	73.3833		3.18971	1.98611	73.4861
	3.20806	1.98611	73.4861		3.18976	1.98889	73.5889
	3.20873	1.98889	73.5889		3.18947	1.99167	73.6917
	3.20826	1.99167	73.6917		3.19021	1.99444	73.7944
	3.20906	1.99444	73.7944		3.19058	1.99722	73.8972
	3.20914	1.99722	73.8972		3.19051	2	74
	3.20913	2	74		3.19073	2.00278	74.1028
	3.20925	2.00278	74.1028		3.19078	2.00556	74.2056
	3.20962	2.00556	74.2056		3.19177	2.00833	74.3083
	3.20999	2.00833	74.3083		3.19095	2.01111	74.4111
	3.21014	2.01111	74.4111		3.19152	2.01389	74.5139
	3.21041	2.01389	74.5139		3.19148	2.01667	74.6167
	3.21034	2.01667	74.6167		3.19145	2.01944	74.7194
	3.21052	2.01944	74.7194		3.19191	2.02222	74.8222
	3.21091	2.02222	74.8222		3.19207	2.025	74.925
	3.21114	2.025	74.925		3.19255	2.02778	75.0278
	3.21165	2.02778	75.0278		3.19207	2.03056	75.1306
	3.21162	2.03056	75.1306		3.19272	2.03333	75.2333
	3.21186	2.03333	75.2333		3.1926	2.03611	75.3361
	3.21197	2.03611	75.3361		3.19291	2.03889	75.4389
	3.21243	2.03889	75.4389		3.19363	2.04167	75.5417
	3.21272	2.04167	75.5417		3.19347	2.04444	75.6445
	3.21291	2.04444	75.6445		3.19382	2.04722	75.7472
	3.21293	2.04722	75.7472		3.19359	2.05	75.85
	3.21377	2.05	75.85		3.19411	2.05278	75.9528
	3.21346	2.05278	75.9528		3.194	2.05556	76.0556
	3.21365	2.05556	76.0556		3.19423	2.05833	76.1583
	3.21383	2.05833	76.1583		3.19451	2.06111	76.2611
	3.21376	2.06111	76.2611		3.19465	2.06389	76.3639
	3.21381	2.06389	76.3639		3.19476	2.06667	76.4667
	3.21436	2.06667	76.4667		3.19502	2.06944	76.5695
	3.2142	2.06944	76.5695		3.19518	2.07222	76.6722
	3.21494	2.07222	76.6722		3.19536	2.075	76.775
	3.21534	2.075	76.775		3.19562	2.07778	76.8778
	3.21532	2.07778	76.8778		3.19608	2.08056	76.9806
	3.21586	2.08056	76.9806		3.19594	2.08333	77.0833
	3.21571	2.08333	77.0833		3.19644	2.08611	77.1861
	3.21601	2.08611	77.1861		3.19624	2.08889	77.2889
	3.21592	2.08889	77.2889		3.19648	2.09167	77.3917
	3.21676	2.09167	77.3917		3.19688	2.09444	77.4945
	3.21676	2.09444	77.4945		3.19673	2.09722	77.5972
	3.21665	2.09722	77.5972		3.19678	2.1	77.7
	3.21699	2.1	77.7		3.19793	2.10278	77.8028
	3.21727	2.10278	77.8028		3.19739	2.10556	77.9056
	3.21768	2.10556	77.9056		3.19776	2.10833	78.0083
	3.21792	2.10833	78.0083		3.19834	2.11111	78.1111
	3.21815	2.11111	78.1111		3.19824	2.11389	78.2139
	3.21847	2.11389	78.2139		3.19817	2.11667	78.3167
	3.21879	2.11667	78.3167		3.19862	2.11944	78.4194
	3.21891	2.11944	78.4194		3.19808	2.12222	78.5222
	3.21907	2.12222	78.5222		3.19867	2.125	78.625
	3.21894	2.125	78.625		3.19903	2.12778	78.7278
	3.21963	2.12778	78.7278		3.1992	2.13056	78.8306
	3.21986	2.13056	78.8306		3.19931	2.13333	78.9333
	3.22014	2.13333	78.9333		3.19897	2.13611	79.0361
	3.22028	2.13611	79.0361		3.19999	2.13889	79.1389
	3.22049	2.13889	79.1389		3.20005	2.14167	79.2417
	3.22054	2.14167	79.2417		3.20071	2.14444	79.3444
	3.22099	2.14444	79.3444		3.20008	2.14722	79.4472
	3.22075	2.14722	79.4472		3.20047	2.15	79.55
	3.22134	2.15	79.55		3.20091	2.15278	79.6528
	3.22146	2.15278	79.6528		3.20093	2.15556	79.7556
	3.22173	2.15556	79.7556		3.20086	2.15833	79.8583
	3.22228	2.15833	79.8583		3.20122	2.16111	79.9611
	3.22178	2.16111	79.9611		3.20154	2.16389	80.0639
	3.22209	2.16389	80.0639		3.20123	2.16667	80.1667
	3.22273	2.16667	80.1667		3.20172	2.16944	80.2695
	3.22269	2.16944	80.2695		3.20184	2.17222	80.3722
	3.22293	2.17222	80.3722		3.20212	2.175	80.475
	3.22325	2.175	80.475		3.20211	2.17778	80.5778
	3.22355	2.17778	80.5778		3.20261	2.18056	80.6806
	3.22378	2.18056	80.6806		3.20306	2.18333	80.7833
	3.22408	2.18333	80.7833		3.20284	2.18611	80.8861
	3.22415	2.18611	80.8861		3.2035	2.18889	80.9889
	3.22461	2.18889	80.9889		3.20321	2.19167	81.0917
	3.22454	2.19167	81.0917		3.20352	2.19444	81.1945
	3.22498	2.19444	81.1945		3.20391	2.19722	81.2972
	3.22524	2.19722	81.2972		3.2037	2.2	81.4
	3.22532	2.2	81.4		3.20379	2.20278	81.5028
	3.22595	2.20278	81.5028		3.20456	2.20556	81.6056
	3.22622	2.20556	81.6056		3.20442	2.20833	81.7083
	3.22675	2.20833	81.7083		3.20522	2.21111	81.8111
	3.2264	2.21111	81.8111		3.20448	2.21389	81.9139
	3.22654	2.21389	81.9139		3.20495	2.21667	82.0167
	3.227	2.21667	82.0167		3.20526	2.21944	82.1195
	3.22748	2.21944	82.1195		3.20544	2.22222	82.2222
	3.22765	2.22222	82.2222		3.20569	2.225	82.325
	3.22755	2.225	82.325		3.20591	2.22778	82.4278
	3.22784	2.22778	82.4278		3.20616	2.23056	82.5306
	3.22804	2.23056	82.5306		3.20595	2.23333	82.6333
	3.22833	2.23333	82.6333		3.20623	2.23611	82.7361
	3.22916	2.23611	82.7361		3.20646	2.23889	82.8389
	3.22904	2.23889	82.8389		3.20656	2.24167	82.9417
	3.22956	2.24167	82.9417		3.20737	2.24444	83.0444
	3.22971	2.24444	83.0444		3.20738	2.24722	83.1472
	3.22981	2.24722	83.1472		3.20727	2.25	83.25
	3.22984	2.25	83.25		3.20766	2.25278	83.3528
	3.23018	2.25278	83.3528		3.20763	2.25556	83.4556
	3.23025	2.25556	83.4556		3.20798	2.25833	83.5583
	3.23055	2.25833	83.5583		3.20809	2.26111	83.6611
	3.23076	2.26111	83.6611		3.20829	2.26389	83.7639
	3.23099	2.26389	83.7639		3.20897	2.26667	83.8667
	3.23137	2.26667	83.8667		3.20868	2.26944	83.9694
	3.23152	2.26944	83.9694		3.20917	2.27222	84.0722
	3.23179	2.27222	84.0722		3.20918	2.275	84.175
	3.23238	2.275	84.175		3.21013	2.27778	84.2778
	3.23267	2.27778	84.2778		3.20987	2.28056	84.3806
	3.2329	2.28056	84.3806		3.2093	2.28333	84.4833
	3.23292	2.28333	84.4833		3.2106	2.28611	84.5861
	3.23315	2.28611	84.5861		3.21057	2.28889	84.6889
	3.23344	2.28889	84.6889		3.21069	2.29167	84.7917
	3.23343	2.29167	84.7917		3.21027	2.29444	84.8945
	3.23405	2.29444	84.8945		3.21125	2.29722	84.9972
	3.23435	2.29722	84.9972		3.21062	2.3	85.1
	3.23442	2.3	85.1		3.21159	2.30278	85.2028
	3.23464	2.30278	85.2028		3.21149	2.30556	85.3056
	3.23518	2.30556	85.3056		3.21191	2.30833	85.4083
	3.23549	2.30833	85.4083		3.21265	2.31111	85.5111
	3.23532	2.31111	85.5111		3.21243	2.31389	85.6139
	3.23575	2.31389	85.6139		3.21243	2.31667	85.7167
	3.23595	2.31667	85.7167		3.21253	2.31944	85.8195
	3.23643	2.31944	85.8195		3.21322	2.32222	85.9222
	3.23655	2.32222	85.9222		3.21295	2.325	86.025
	3.23652	2.325	86.025		3.21309	2.32778	86.1278
	3.23719	2.32778	86.1278		3.21327	2.33056	86.2306
	3.23742	2.33056	86.2306		3.21409	2.33333	86.3333
	3.23762	2.33333	86.3333		3.2139	2.33611	86.4361
	3.23783	2.33611	86.4361		3.21401	2.33889	86.5389
	3.23848	2.33889	86.5389		3.21453	2.34167	86.6417
	3.23824	2.34167	86.6417		3.21461	2.34444	86.7445
	3.23879	2.34444	86.7445		3.2156	2.34722	86.8472
	3.23921	2.34722	86.8472		3.2148	2.35	86.95
	3.23893	2.35	86.95		3.21518	2.35278	87.0528
	3.23927	2.35278	87.0528		3.21535	2.35556	87.1556
	3.23949	2.35556	87.1556		3.21563	2.35833	87.2583
	3.23976	2.35833	87.2583		3.21556	2.36111	87.3611
	3.24041	2.36111	87.3611		3.21632	2.36389	87.4639
	3.24043	2.36389	87.4639		3.21556	2.36667	87.5667
	3.24071	2.36667	87.5667		3.21659	2.36944	87.6694
	3.24109	2.36944	87.6694		3.21691	2.37222	87.7722
	3.24106	2.37222	87.7722		3.21658	2.375	87.875
	3.24139	2.375	87.875		3.21777	2.37778	87.9778
	3.24173	2.37778	87.9778		3.21747	2.38056	88.0806
	3.24246	2.38056	88.0806		3.21815	2.38333	88.1833
	3.24217	2.38333	88.1833		3.21805	2.38611	88.2861
	3.24282	2.38611	88.2861		3.21784	2.38889	88.3889
	3.24305	2.38889	88.3889		3.218	2.39167	88.4917
	3.24355	2.39167	88.4917		3.21807	2.39444	88.5944
	3.24331	2.39444	88.5944		3.2185	2.39722	88.6972
	3.24353	2.39722	88.6972		3.21936	2.4	88.8
	3.24417	2.4	88.8		3.21929	2.40278	88.9028
	3.24412	2.40278	88.9028		3.21894	2.40556	89.0056
	3.24433	2.40556	89.0056		3.21979	2.40833	89.1083
	3.24444	2.40833	89.1083		3.21978	2.41111	89.2111
	3.24533	2.41111	89.2111		3.22034	2.41389	89.3139
	3.24508	2.41389	89.3139		3.21962	2.41667	89.4167
	3.24529	2.41667	89.4167		3.22043	2.41944	89.5195
	3.24559	2.41944	89.5195		3.22039	2.42222	89.6222
	3.24625	2.42222	89.6222		3.22107	2.425	89.725
	3.24657	2.425	89.725		3.2215	2.42778	89.8278
	3.24697	2.42778	89.8278		3.2214	2.43056	89.9306
	3.24629	2.43056	89.9306		3.22168	2.43333	90.0333
	3.2474	2.43333	90.0333		3.22165	2.43611	90.1361
	3.24741	2.43611	90.1361		3.22229	2.43889	90.2389
	3.24758	2.43889	90.2389		3.22255	2.44167	90.3417
	3.24791	2.44167	90.3417		3.22202	2.44444	90.4445
	3.24825	2.44444	90.4445		3.22272	2.44722	90.5472
	3.24822	2.44722	90.5472		3.22267	2.45	90.65
	3.24894	2.45	90.65		3.22328	2.45278	90.7528
	3.24913	2.45278	90.7528		3.22328	2.45556	90.8556
	3.24964	2.45556	90.8556		3.22361	2.45833	90.9583
	3.24965	2.45833	90.9583		3.22393	2.46111	91.0611
	3.25009	2.46111	91.0611		3.22419	2.46389	91.1639
	3.24997	2.46389	91.1639		3.22466	2.46667	91.2667
	3.25014	2.46667	91.2667		3.2244	2.46944	91.3695
	3.25075	2.46944	91.3695		3.22519	2.47222	91.4722
	3.25072	2.47222	91.4722		3.225	2.475	91.575
	3.25137	2.475	91.575		3.22535	2.47778	91.6778
	3.25186	2.47778	91.6778		3.22494	2.48056	91.7806
	3.25156	2.48056	91.7806		3.22547	2.48333	91.8833
	3.25202	2.48333	91.8833		3.22588	2.48611	91.9861
	3.25271	2.48611	91.9861		3.22709	2.48889	92.0889
	3.25324	2.48889	92.0889		3.22674	2.49167	92.1917
	3.25308	2.49167	92.1917		3.2265	2.49444	92.2944
	3.25322	2.49444	92.2944		3.227	2.49722	92.3972
	3.25357	2.49722	92.3972		3.22704	2.5	92.5
	3.2536	2.5	92.5		3.22774	2.50278	92.6028
	3.25421	2.50278	92.6028		3.22753	2.50556	92.7056
	3.25432	2.50556	92.7056		3.22775	2.50833	92.8083
	3.25505	2.50833	92.8083		3.22811	2.51111	92.9111
	3.25568	2.51111	92.9111		3.2289	2.51389	93.0139
	3.25547	2.51389	93.0139		3.22818	2.51667	93.1167
	3.25593	2.51667	93.1167		3.22874	2.51944	93.2194
	3.25602	2.51944	93.2194		3.22908	2.52222	93.3222
	3.25605	2.52222	93.3222		3.22962	2.525	93.425
	3.25614	2.525	93.425		3.22939	2.52778	93.5278
	3.25698	2.52778	93.5278		3.22941	2.53056	93.6306
	3.25763	2.53056	93.6306		3.23008	2.53333	93.7333
	3.25734	2.53333	93.7333		3.23085	2.53611	93.8361
	3.25788	2.53611	93.8361		3.23043	2.53889	93.9389
	3.25823	2.53889	93.9389		3.23094	2.54167	94.0417
	3.2582	2.54167	94.0417		3.2312	2.54444	94.1445
	3.2585	2.54444	94.1445		3.23161	2.54722	94.2472
	3.2588	2.54722	94.2472		3.23146	2.55	94.35
	3.2593	2.55	94.35		3.23172	2.55278	94.4528
	3.25982	2.55278	94.4528		3.23204	2.55556	94.5556
	3.25987	2.55556	94.5556		3.23226	2.55833	94.6583
	3.25989	2.55833	94.6583		3.23244	2.56111	94.7611
	3.26037	2.56111	94.7611		3.23279	2.56389	94.8639
	3.26046	2.56389	94.8639		3.23331	2.56667	94.9667
	3.26089	2.56667	94.9667		3.23327	2.56944	95.0695
	3.26097	2.56944	95.0695		3.23318	2.57222	95.1722
	3.26107	2.57222	95.1722		3.23387	2.575	95.275
	3.26193	2.575	95.275		3.2337	2.57778	95.3778
	3.26252	2.57778	95.3778		3.23402	2.58056	95.4806
	3.26235	2.58056	95.4806		3.23415	2.58333	95.5833
	3.26284	2.58333	95.5833		3.23484	2.58611	95.6861
	3.26302	2.58611	95.6861		3.23474	2.58889	95.7889
	3.26322	2.58889	95.7889		3.23511	2.59167	95.8917
	3.26392	2.59167	95.8917		3.23625	2.59444	95.9945
	3.26394	2.59444	95.9945		3.23578	2.59722	96.0972
	3.26414	2.59722	96.0972		3.23661	2.6	96.2
	3.26444	2.6	96.2		3.23606	2.60278	96.3028
	3.26466	2.60278	96.3028		3.23654	2.60556	96.4056
	3.2653	2.60556	96.4056		3.23703	2.60833	96.5083
	3.26539	2.60833	96.5083		3.2372	2.61111	96.6111
	3.26569	2.61111	96.6111		3.23709	2.61389	96.7139
	3.26656	2.61389	96.7139		3.2374	2.61667	96.8167
	3.26646	2.61667	96.8167		3.23813	2.61944	96.9194
	3.267	2.61944	96.9194		3.23838	2.62222	97.0222
	3.26706	2.62222	97.0222		3.23823	2.625	97.125
	3.26724	2.625	97.125		3.23879	2.62778	97.2278
	3.26704	2.62778	97.2278		3.23923	2.63056	97.3306
	3.26779	2.63056	97.3306		3.23919	2.63333	97.4333
	3.26852	2.63333	97.4333		3.23922	2.63611	97.5361
	3.26864	2.63611	97.5361		3.2396	2.63889	97.6389
	3.26893	2.63889	97.6389		3.23988	2.64167	97.7417
	3.26948	2.64167	97.7417		3.23989	2.64444	97.8444
	3.26969	2.64444	97.8444		3.24027	2.64722	97.9472
	3.26999	2.64722	97.9472		3.24098	2.65	98.05
	3.27067	2.65	98.05		3.24088	2.65278	98.1528
	3.27039	2.65278	98.1528		3.24085	2.65556	98.2556
	3.27098	2.65556	98.2556		3.24174	2.65833	98.3583
	3.27163	2.65833	98.3583		3.24175	2.66111	98.4611
	3.27185	2.66111	98.4611		3.24204	2.66389	98.5639
	3.27127	2.66389	98.5639		3.24245	2.66667	98.6667
	3.27229	2.66667	98.6667		3.24314	2.66944	98.7695
	3.27263	2.66944	98.7695		3.24232	2.67222	98.8722
	3.27293	2.67222	98.8722		3.24338	2.675	98.975
	3.27311	2.675	98.975		3.2434	2.67778	99.0778
	3.27333	2.67778	99.0778		3.24413	2.68056	99.1806
	3.27393	2.68056	99.1806		3.24367	2.68333	99.2833
	3.27432	2.68333	99.2833		3.24462	2.68611	99.3861
	3.2746	2.68611	99.3861		3.24408	2.68889	99.4889
	3.27472	2.68889	99.4889		3.2448	2.69167	99.5917
	3.27527	2.69167	99.5917		3.24512	2.69444	99.6945
	3.27544	2.69444	99.6945		3.24576	2.69722	99.7972
	3.27588	2.69722	99.7972		3.24585	2.7	99.9
	3.27626	2.7	99.9		3.24582	2.70278	100.003
	3.2764	2.70278	100.003		3.24638	2.70556	100.106
	3.27625	2.70556	100.106		3.24588	2.70833	100.208
	3.27727	2.70833	100.208		3.24622	2.71111	100.311
	3.2773	2.71111	100.311		3.24706	2.71389	100.414
	3.27756	2.71389	100.414		3.24698	2.71667	100.517
	3.27795	2.71667	100.517		3.24775	2.71944	100.619
	3.27857	2.71944	100.619		3.24772	2.72222	100.722
	3.27956	2.72222	100.722		3.24778	2.725	100.825
	3.27927	2.725	100.825		3.24877	2.72778	100.928
	3.27991	2.72778	100.928		3.24888	2.73056	101.031
	3.27967	2.73056	101.031		3.24897	2.73333	101.133
	3.28028	2.73333	101.133		3.24921	2.73611	101.236
	3.28041	2.73611	101.236		3.24981	2.73889	101.339
	3.28092	2.73889	101.339		3.24991	2.74167	101.442
	3.28132	2.74167	101.442		3.25005	2.74444	101.544
	3.28161	2.74444	101.544		3.25001	2.74722	101.647
	3.28185	2.74722	101.647		3.25054	2.75	101.75
	3.28211	2.75	101.75		3.25115	2.75278	101.853
	3.28233	2.75278	101.853		3.25092	2.75556	101.956
	3.28311	2.75556	101.956		3.25156	2.75833	102.058
	3.28341	2.75833	102.058		3.25154	2.76111	102.161
	3.28366	2.76111	102.161		3.25182	2.76389	102.264
	3.28393	2.76389	102.264		3.25195	2.76667	102.367
	3.28435	2.76667	102.367		3.25263	2.76944	102.469
	3.28459	2.76944	102.469		3.25358	2.77222	102.572
	3.28485	2.77222	102.572		3.25311	2.775	102.675
	3.28554	2.775	102.675		3.25377	2.77778	102.778
	3.28579	2.77778	102.778		3.25369	2.78056	102.881
	3.28613	2.78056	102.881		3.2538	2.78333	102.983
	3.28615	2.78333	102.983		3.25495	2.78611	103.086
	3.28691	2.78611	103.086		3.25486	2.78889	103.189
	3.28731	2.78889	103.189		3.25508	2.79167	103.292
	3.28765	2.79167	103.292		3.25503	2.79444	103.394
	3.288	2.79444	103.394		3.25584	2.79722	103.497
	3.28838	2.79722	103.497		3.25625	2.8	103.6
	3.28857	2.8	103.6		3.25614	2.80278	103.703
	3.28936	2.80278	103.703		3.25671	2.80556	103.806
	3.28927	2.80556	103.806		3.25742	2.80833	103.908
	3.29022	2.80833	103.908		3.25715	2.81111	104.011
	3.28987	2.81111	104.011		3.25738	2.81389	104.114
	3.29035	2.81389	104.114		3.25752	2.81667	104.217
	3.29088	2.81667	104.217		3.25829	2.81944	104.319
	3.29109	2.81944	104.319		3.25787	2.82222	104.422
	3.29163	2.82222	104.422		3.25855	2.825	104.525
	3.29189	2.825	104.525		3.25888	2.82778	104.628
	3.29254	2.82778	104.628		3.25884	2.83056	104.731
	3.29231	2.83056	104.731		3.25928	2.83333	104.833
	3.29288	2.83333	104.833		3.26049	2.83611	104.936
	3.29377	2.83611	104.936		3.25965	2.83889	105.039
	3.29377	2.83889	105.039		3.26045	2.84167	105.142
	3.29433	2.84167	105.142		3.26082	2.84444	105.244
	3.29477	2.84444	105.244		3.26137	2.84722	105.347
	3.29482	2.84722	105.347		3.26142	2.85	105.45
	3.29519	2.85	105.45		3.26139	2.85278	105.553
	3.29578	2.85278	105.553		3.26163	2.85556	105.656
	3.29578	2.85556	105.656		3.26229	2.85833	105.758
	3.2963	2.85833	105.758		3.26218	2.86111	105.861
	3.29655	2.86111	105.861		3.26274	2.86389	105.964
	3.29744	2.86389	105.964		3.26327	2.86667	106.067
	3.29744	2.86667	106.067		3.26349	2.86944	106.169
	3.29802	2.86944	106.169		3.2639	2.87222	106.272
	3.2979	2.87222	106.272		3.26459	2.875	106.375
	3.29868	2.875	106.375		3.26465	2.87778	106.478
	3.29905	2.87778	106.478		3.26457	2.88056	106.581
	3.29953	2.88056	106.581		3.26497	2.88333	106.683
	3.2998	2.88333	106.683		3.26528	2.88611	106.786
	3.30037	2.88611	106.786		3.26529	2.88889	106.889
	3.30072	2.88889	106.889		3.2663	2.89167	106.992
	3.30086	2.89167	106.992		3.26628	2.89444	107.094
	3.30126	2.89444	107.094		3.26676	2.89722	107.197
	3.30185	2.89722	107.197		3.26718	2.9	107.3
	3.30225	2.9	107.3		3.26729	2.90278	107.403
	3.30238	2.90278	107.403		3.26744	2.90556	107.506
	3.30339	2.90556	107.506		3.2675	2.90833	107.608
	3.30335	2.90833	107.608		3.26846	2.91111	107.711
	3.30377	2.91111	107.711		3.26841	2.91389	107.814
	3.30439	2.91389	107.814		3.26866	2.91667	107.917
	3.30485	2.91667	107.917		3.26907	2.91944	108.019
	3.30536	2.91944	108.019		3.26971	2.92222	108.122
	3.30543	2.92222	108.122		3.26991	2.925	108.225
	3.30602	2.925	108.225		3.2701	2.92778	108.328
	3.30628	2.92778	108.328		3.27047	2.93056	108.431
	3.3068	2.93056	108.431		3.27124	2.93333	108.533
	3.30744	2.93333	108.533		3.27131	2.93611	108.636
	3.30755	2.93611	108.636		3.27097	2.93889	108.739
	3.30799	2.93889	108.739		3.27241	2.94167	108.842
	3.30836	2.94167	108.842		3.27205	2.94444	108.944
	3.30884	2.94444	108.944		3.27255	2.94722	109.047
	3.30904	2.94722	109.047		3.27252	2.95	109.15
	3.30975	2.95	109.15		3.2734	2.95278	109.253
	3.31021	2.95278	109.253		3.27284	2.95556	109.356
	3.3102	2.95556	109.356		3.27391	2.95833	109.458
	3.31084	2.95833	109.458		3.2749	2.96111	109.561
	3.31146	2.96111	109.561		3.27431	2.96389	109.664
	3.31208	2.96389	109.664		3.27431	2.96667	109.767
	3.31196	2.96667	109.767		3.27549	2.96944	109.869
	3.31263	2.96944	109.869		3.27584	2.97222	109.972
	3.31276	2.97222	109.972		3.27608	2.975	110.075
	3.31316	2.975	110.075		3.27617	2.97778	110.178
	3.31373	2.97778	110.178		3.27647	2.98056	110.281
	3.31416	2.98056	110.281		3.27671	2.98333	110.383
	3.31475	2.98333	110.383		3.27713	2.98611	110.486
	3.31479	2.98611	110.486		3.27754	2.98889	110.589
	3.31549	2.98889	110.589		3.27839	2.99167	110.692
	3.31617	2.99167	110.692		3.27826	2.99444	110.794
	3.31627	2.99444	110.794		3.27832	2.99722	110.897
	3.31698	2.99722	110.897		3.27878	3	111
	3.31721	3	111		3.27946	3.00278	111.103
	3.31781	3.00278	111.103		3.28003	3.00556	111.206
	3.31805	3.00556	111.206		3.28005	3.00833	111.308
	3.3185	3.00833	111.308		3.2796	3.01111	111.411
	3.31904	3.01111	111.411		3.28064	3.01389	111.514
	3.3191	3.01389	111.514		3.28152	3.01667	111.617
	3.31993	3.01667	111.617		3.28181	3.01944	111.719
	3.32013	3.01944	111.719		3.28152	3.02222	111.822
	3.32046	3.02222	111.822		3.2818	3.025	111.925
	3.32128	3.025	111.925		3.28182	3.02778	112.028
	3.3214	3.02778	112.028		3.28304	3.03056	112.131
	3.32204	3.03056	112.131		3.28283	3.03333	112.233
	3.32255	3.03333	112.233		3.28359	3.03611	112.336
	3.32307	3.03611	112.336		3.28446	3.03889	112.439
	3.32343	3.03889	112.439		3.28434	3.04167	112.542
	3.32368	3.04167	112.542		3.28449	3.04444	112.644
	3.32387	3.04444	112.644		3.2847	3.04722	112.747
	3.32477	3.04722	112.747		3.28571	3.05	112.85
	3.32536	3.05	112.85		3.28585	3.05278	112.953
	3.32557	3.05278	112.953		3.28642	3.05556	113.056
	3.3262	3.05556	113.056		3.28639	3.05833	113.158
	3.32643	3.05833	113.158		3.28684	3.06111	113.261
	3.3274	3.06111	113.261		3.28729	3.06389	113.364
	3.3276	3.06389	113.364		3.28734	3.06667	113.467
	3.32821	3.06667	113.467		3.28809	3.06944	113.569
	3.32836	3.06944	113.569		3.28842	3.07222	113.672
	3.32842	3.07222	113.672		3.28867	3.075	113.775
	3.32963	3.075	113.775		3.28926	3.07778	113.878
	3.32963	3.07778	113.878		3.28943	3.08056	113.981
	3.32968	3.08056	113.981		3.29026	3.08333	114.083
	3.33055	3.08333	114.083		3.29021	3.08611	114.186
	3.33067	3.08611	114.186		3.29063	3.08889	114.289
	3.33169	3.08889	114.289		3.29109	3.09167	114.392
	3.33209	3.09167	114.392		3.29146	3.09444	114.494
	3.33248	3.09444	114.494		3.29117	3.09722	114.597
	3.33281	3.09722	114.597		3.29174	3.1	114.7
	3.33301	3.1	114.7		3.29198	3.10278	114.803
	3.33388	3.10278	114.803		3.29319	3.10556	114.906
	3.33447	3.10556	114.906		3.29335	3.10833	115.008
	3.3347	3.10833	115.008		3.29337	3.11111	115.111
	3.33535	3.11111	115.111		3.29373	3.11389	115.214
	3.33529	3.11389	115.214		3.29409	3.11667	115.317
	3.33577	3.11667	115.317		3.29484	3.11944	115.419
	3.33687	3.11944	115.419		3.29555	3.12222	115.522
	3.33728	3.12222	115.522		3.29516	3.125	115.625
	3.33757	3.125	115.625		3.29553	3.12778	115.728
	3.33791	3.12778	115.728		3.29651	3.13056	115.831
	3.33855	3.13056	115.831		3.29658	3.13333	115.933
	3.33875	3.13333	115.933		3.29703	3.13611	116.036
	3.33981	3.13611	116.036		3.29756	3.13889	116.139
	3.33981	3.13889	116.139		3.29717	3.14167	116.242
	3.34016	3.14167	116.242		3.2984	3.14444	116.344
	3.34054	3.14444	116.344		3.29859	3.14722	116.447
	3.34135	3.14722	116.447		3.299	3.15	116.55
	3.34203	3.15	116.55		3.29953	3.15278	116.653
	3.34166	3.15278	116.653		3.29993	3.15556	116.756
	3.3423	3.15556	116.756		3.29974	3.15833	116.858
	3.34322	3.15833	116.858		3.30092	3.16111	116.961
	3.34366	3.16111	116.961		3.30103	3.16389	117.064
	3.34397	3.16389	117.064		3.30092	3.16667	117.167
	3.34468	3.16667	117.167		3.30172	3.16944	117.269
	3.34477	3.16944	117.269		3.30231	3.17222	117.372
	3.3453	3.17222	117.372		3.30215	3.175	117.475
	3.34643	3.175	117.475		3.3031	3.17778	117.578
	3.34611	3.17778	117.578		3.303	3.18056	117.681
	3.34671	3.18056	117.681		3.30347	3.18333	117.783
	3.34742	3.18333	117.783		3.30397	3.18611	117.886
	3.34796	3.18611	117.886		3.30464	3.18889	117.989
	3.34875	3.18889	117.989		3.30471	3.19167	118.092
	3.34893	3.19167	118.092		3.30545	3.19444	118.194
	3.34922	3.19444	118.194		3.30609	3.19722	118.297
	3.34992	3.19722	118.297		3.3063	3.2	118.4
	3.35028	3.2	118.4		3.3067	3.20278	118.503
	3.3509	3.20278	118.503		3.30723	3.20556	118.606
	3.3512	3.20556	118.606		3.30731	3.20833	118.708
	3.35187	3.20833	118.708		3.30797	3.21111	118.811
	3.35213	3.21111	118.811		3.30832	3.21389	118.914
	3.353	3.21389	118.914		3.30947	3.21667	119.017
	3.3535	3.21667	119.017		3.30892	3.21944	119.119
	3.35368	3.21944	119.119		3.30975	3.22222	119.222
	3.35438	3.22222	119.222		3.30989	3.225	119.325
	3.35481	3.225	119.325		3.30996	3.22778	119.428
	3.35557	3.22778	119.428		3.31062	3.23056	119.531
	3.35596	3.23056	119.531		3.31175	3.23333	119.633
	3.35688	3.23333	119.633		3.31238	3.23611	119.736
	3.35659	3.23611	119.736		3.31125	3.23889	119.839
	3.35713	3.23889	119.839		3.31231	3.24167	119.942
	3.35817	3.24167	119.942		3.3127	3.24444	120.044
	3.35859	3.24444	120.044		3.31287	3.24722	120.147
	3.35917	3.24722	120.147		3.31372	3.25	120.25
	3.35942	3.25	120.25		3.31461	3.25278	120.353
	3.35996	3.25278	120.353		3.31457	3.25556	120.456
	3.36052	3.25556	120.456		3.31536	3.25833	120.558
	3.36132	3.25833	120.558		3.31547	3.26111	120.661
	3.36181	3.26111	120.661		3.31599	3.26389	120.764
	3.36221	3.26389	120.764		3.31675	3.26667	120.867
	3.36241	3.26667	120.867		3.31686	3.26944	120.969
	3.36319	3.26944	120.969		3.31711	3.27222	121.072
	3.36374	3.27222	121.072		3.31759	3.275	121.175
	3.36413	3.275	121.175		3.31809	3.27778	121.278
	3.36499	3.27778	121.278		3.31835	3.28056	121.381
	3.36535	3.28056	121.381		3.31874	3.28333	121.483
	3.366	3.28333	121.483		3.31912	3.28611	121.586
	3.3662	3.28611	121.586		3.31983	3.28889	121.689
	3.36647	3.28889	121.689		3.32005	3.29167	121.792
	3.36743	3.29167	121.792		3.32035	3.29444	121.894
	3.36796	3.29444	121.894		3.3212	3.29722	121.997
	3.36846	3.29722	121.997		3.32194	3.3	122.1
	3.36921	3.3	122.1		3.32171	3.30278	122.203
	3.36953	3.30278	122.203		3.32273	3.30556	122.306
	3.37028	3.30556	122.306		3.3226	3.30833	122.408
	3.37033	3.30833	122.408		3.32285	3.31111	122.511
	3.3713	3.31111	122.511		3.32399	3.31389	122.614
	3.37165	3.31389	122.614		3.32377	3.31667	122.717
	3.37239	3.31667	122.717		3.32405	3.31944	122.819
	3.37256	3.31944	122.819		3.32519	3.32222	122.922
	3.37339	3.32222	122.922		3.32533	3.325	123.025
	3.37378	3.325	123.025		3.32598	3.32778	123.128
	3.37442	3.32778	123.128		3.32666	3.33056	123.231
	3.37509	3.33056	123.231		3.32676	3.33333	123.333
	3.37523	3.33333	123.333		3.32741	3.33611	123.436
	3.37619	3.33611	123.436		3.32775	3.33889	123.539
	3.37667	3.33889	123.539		3.32791	3.34167	123.642
	3.37701	3.34167	123.642		3.32892	3.34444	123.744
	3.37742	3.34444	123.744		3.32878	3.34722	123.847
	3.37809	3.34722	123.847		3.3288	3.35	123.95
	3.37868	3.35	123.95		3.33037	3.35278	124.053
	3.37883	3.35278	124.053		3.33046	3.35556	124.156
	3.37968	3.35556	124.156		3.33086	3.35833	124.258
	3.38023	3.35833	124.258		3.33148	3.36111	124.361
	3.38081	3.36111	124.361		3.33133	3.36389	124.464
	3.38188	3.36389	124.464		3.33157	3.36667	124.567
	3.38226	3.36667	124.567		3.33287	3.36944	124.669
	3.38227	3.36944	124.669		3.33341	3.37222	124.772
	3.38244	3.37222	124.772		3.33294	3.375	124.875
	3.3832	3.375	124.875		3.334	3.37778	124.978
	3.38391	3.37778	124.978		3.33456	3.38056	125.081
	3.38425	3.38056	125.081		3.33542	3.38333	125.183
	3.38489	3.38333	125.183		3.3354	3.38611	125.286
	3.38523	3.38611	125.286		3.33576	3.38889	125.389
	3.38604	3.38889	125.389		3.3363	3.39167	125.492
	3.38654	3.39167	125.492		3.33749	3.39444	125.594
	3.38663	3.39444	125.594		3.33727	3.39722	125.697
	3.38715	3.39722	125.697		3.33826	3.4	125.8
	3.38799	3.4	125.8		3.33837	3.40278	125.903
	3.3883	3.40278	125.903		3.33877	3.40556	126.006
	3.38888	3.40556	126.006		3.33938	3.40833	126.108
	3.38963	3.40833	126.108		3.33955	3.41111	126.211
	3.39014	3.41111	126.211		3.34037	3.41389	126.314
	3.39038	3.41389	126.314		3.34083	3.41667	126.417
	3.39072	3.41667	126.417		3.34096	3.41944	126.519
	3.3919	3.41944	126.519		3.34144	3.42222	126.622
	3.39193	3.42222	126.622		3.3421	3.425	126.725
	3.39209	3.425	126.725		3.34259	3.42778	126.828
	3.39291	3.42778	126.828		3.34357	3.43056	126.931
	3.39327	3.43056	126.931		3.34384	3.43333	127.033
	3.394	3.43333	127.033		3.34396	3.43611	127.136
	3.39466	3.43611	127.136		3.34438	3.43889	127.239
	3.39504	3.43889	127.239		3.34535	3.44167	127.342
	3.39538	3.44167	127.342		3.34507	3.44444	127.444
	3.39649	3.44444	127.444		3.34574	3.44722	127.547
	3.3969	3.44722	127.547		3.34611	3.45	127.65
	3.39698	3.45	127.65		3.34694	3.45278	127.753
	3.39777	3.45278	127.753		3.34758	3.45556	127.856
	3.39838	3.45556	127.856		3.34769	3.45833	127.958
	3.39794	3.45833	127.958		3.34807	3.46111	128.061
	3.39921	3.46111	128.061		3.34775	3.46389	128.164
	3.39961	3.46389	128.164		3.34883	3.46667	128.267
	3.40068	3.46667	128.267		3.34999	3.46944	128.369
	3.40087	3.46944	128.369		3.34999	3.47222	128.472
	3.40134	3.47222	128.472		3.35092	3.475	128.575
	3.402	3.475	128.575		3.35133	3.47778	128.678
	3.40264	3.47778	128.678		3.35139	3.48056	128.781
	3.40312	3.48056	128.781		3.35208	3.48333	128.883
	3.40347	3.48333	128.883		3.35308	3.48611	128.986
	3.4041	3.48611	128.986		3.35279	3.48889	129.089
	3.40448	3.48889	129.089		3.35334	3.49167	129.192
	3.40531	3.49167	129.192		3.35418	3.49444	129.294
	3.4056	3.49444	129.294		3.3546	3.49722	129.397
	3.40604	3.49722	129.397		3.35536	3.5	129.5
	3.4068	3.5	129.5		3.3557	3.50278	129.603
	3.4073	3.50278	129.603		3.35624	3.50556	129.706
	3.40763	3.50556	129.706		3.35615	3.50833	129.808
	3.40847	3.50833	129.808		3.35688	3.51111	129.911
	3.4085	3.51111	129.911		3.35761	3.51389	130.014
	3.40915	3.51389	130.014		3.35783	3.51667	130.117
	3.40991	3.51667	130.117		3.35872	3.51944	130.219
	3.41018	3.51944	130.219		3.35974	3.52222	130.322
	3.411	3.52222	130.322		3.3596	3.525	130.425
	3.41118	3.525	130.425		3.36028	3.52778	130.528
	3.41196	3.52778	130.528		3.36031	3.53056	130.631
	3.41245	3.53056	130.631		3.36094	3.53333	130.733
	3.41312	3.53333	130.733		3.36174	3.53611	130.836
	3.41325	3.53611	130.836		3.36207	3.53889	130.939
	3.41415	3.53889	130.939		3.36244	3.54167	131.042
	3.41456	3.54167	131.042		3.36337	3.54444	131.144
	3.41499	3.54444	131.144		3.36324	3.54722	131.247
	3.41556	3.54722	131.247		3.36392	3.55	131.35
	3.41582	3.55	131.35		3.3643	3.55278	131.453
	3.41676	3.55278	131.453		3.36536	3.55556	131.556
	3.4171	3.55556	131.556		3.3654	3.55833	131.658
	3.41737	3.55833	131.658		3.36574	3.56111	131.761
	3.4181	3.56111	131.761		3.36645	3.56389	131.864
	3.41856	3.56389	131.864		3.36717	3.56667	131.967
	3.41911	3.56667	131.967		3.36772	3.56944	132.069
	3.41947	3.56944	132.069		3.36755	3.57222	132.172
	3.42026	3.57222	132.172		3.36904	3.575	132.275
	3.42069	3.575	132.275		3.369	3.57778	132.378
	3.42126	3.57778	132.378		3.36948	3.58056	132.481
	3.42182	3.58056	132.481		3.36972	3.58333	132.583
	3.42201	3.58333	132.583		3.37052	3.58611	132.686
	3.4231	3.58611	132.686		3.3712	3.58889	132.789
	3.4238	3.58889	132.789		3.3719	3.59167	132.892
	3.42398	3.59167	132.892		3.37242	3.59444	132.994
	3.42469	3.59444	132.994		3.37224	3.59722	133.097
	3.42508	3.59722	133.097		3.37317	3.6	133.2
	3.42573	3.6	133.2		3.37385	3.60278	133.303
	3.42625	3.60278	133.303		3.37455	3.60556	133.406
	3.42641	3.60556	133.406		3.37465	3.60833	133.508
	3.42718	3.60833	133.508		3.37541	3.61111	133.611
	3.42791	3.61111	133.611		3.37554	3.61389	133.714
	3.42824	3.61389	133.714		3.37629	3.61667	133.817
	3.4289	3.61667	133.817		3.37658	3.61944	133.919
	3.4297	3.61944	133.919		3.37754	3.62222	134.022
	3.43006	3.62222	134.022		3.37806	3.625	134.125
	3.43013	3.625	134.125		3.37864	3.62778	134.228
	3.43108	3.62778	134.228		3.37933	3.63056	134.331
	3.43155	3.63056	134.331		3.37975	3.63333	134.433
	3.43229	3.63333	134.433		3.38003	3.63611	134.536
	3.43263	3.63611	134.536		3.38067	3.63889	134.639
	3.43338	3.63889	134.639		3.3807	3.64167	134.742
	3.43376	3.64167	134.742		3.38192	3.64444	134.844
	3.43419	3.64444	134.844		3.38239	3.64722	134.947
	3.43492	3.64722	134.947		3.38226	3.65	135.05
	3.43501	3.65	135.05		3.38287	3.65278	135.153
	3.43552	3.65278	135.153		3.38363	3.65556	135.256
	3.43605	3.65556	135.256		3.38479	3.65833	135.358
	3.43658	3.65833	135.358		3.38443	3.66111	135.461
	3.4371	3.66111	135.461		3.38498	3.66389	135.564
	3.43777	3.66389	135.564		3.38616	3.66667	135.667
	3.43839	3.66667	135.667		3.38632	3.66944	135.769
	3.43886	3.66944	135.769		3.38693	3.67222	135.872
	3.43921	3.67222	135.872		3.38729	3.675	135.975
	3.4397	3.675	135.975		3.3877	3.67778	136.078
	3.44045	3.67778	136.078		3.38807	3.68056	136.181
	3.44063	3.68056	136.181		3.38867	3.68333	136.283
	3.44112	3.68333	136.283		3.38909	3.68611	136.386
	3.4419	3.68611	136.386		3.38984	3.68889	136.489
	3.44265	3.68889	136.489		3.39056	3.69167	136.592
	3.44293	3.69167	136.592		3.38998	3.69444	136.694
	3.44359	3.69444	136.694		3.39174	3.69722	136.797
	3.44437	3.69722	136.797		3.39213	3.7	136.9
	3.44516	3.7	136.9		3.39249	3.70278	137.003
	3.44508	3.70278	137.003		3.39264	3.70556	137.106
	3.44605	3.70556	137.106		3.39343	3.70833	137.208
	3.4462	3.70833	137.208		3.39459	3.71111	137.311
	3.44678	3.71111	137.311		3.39481	3.71389	137.414
	3.44733	3.71389	137.414		3.39524	3.71667	137.517
	3.44799	3.71667	137.517		3.39562	3.71944	137.619
	3.44899	3.71944	137.619		3.39655	3.72222	137.722
	3.44882	3.72222	137.722		3.39666	3.725	137.825
	3.44959	3.725	137.825		3.39782	3.72778	137.928
	3.44964	3.72778	137.928		3.3977	3.73056	138.031
	3.45086	3.73056	138.031		3.39847	3.73333	138.133
	3.45095	3.73333	138.133		3.39948	3.73611	138.236
	3.45189	3.73611	138.236		3.40028	3.73889	138.339
	3.45224	3.73889	138.339		3.39996	3.74167	138.442
	3.45275	3.74167	138.442		3.39996	3.74444	138.544
	3.45301	3.74444	138.544		3.40127	3.74722	138.647
	3.45349	3.74722	138.647		3.40161	3.75	138.75
	3.4543	3.75	138.75		3.40226	3.75278	138.853
	3.45492	3.75278	138.853		3.40292	3.75556	138.956
	3.45512	3.75556	138.956		3.40315	3.75833	139.058
	3.45604	3.75833	139.058		3.40392	3.76111	139.161
	3.45651	3.76111	139.161		3.4043	3.76389	139.264
	3.45698	3.76389	139.264		3.40499	3.76667	139.367
	3.45781	3.76667	139.367		3.40591	3.76944	139.469
	3.45834	3.76944	139.469		3.40615	3.77222	139.572
	3.45836	3.77222	139.572		3.40727	3.775	139.675
	3.45914	3.775	139.675		3.40746	3.77778	139.778
	3.45989	3.77778	139.778		3.40809	3.78056	139.881
	3.4606	3.78056	139.881		3.40833	3.78333	139.983
	3.46089	3.78333	139.983		3.4094	3.78611	140.086
	3.46147	3.78611	140.086		3.40971	3.78889	140.189
	3.46193	3.78889	140.189		3.40996	3.79167	140.292
	3.46212	3.79167	140.292		3.41056	3.79444	140.394
	3.4628	3.79444	140.394		3.41096	3.79722	140.497
	3.4634	3.79722	140.497		3.41182	3.8	140.6
	3.46387	3.8	140.6		3.4121	3.80278	140.703
	3.46442	3.80278	140.703		3.41275	3.80556	140.806
	3.46478	3.80556	140.806		3.41306	3.80833	140.908
	3.46584	3.80833	140.908		3.41421	3.81111	141.011
	3.46625	3.81111	141.011		3.41431	3.81389	141.114
	3.46666	3.81389	141.114		3.41506	3.81667	141.217
	3.4671	3.81667	141.217		3.41544	3.81944	141.319
	3.46805	3.81944	141.319		3.41659	3.82222	141.422
	3.4682	3.82222	141.422		3.41694	3.825	141.525
	3.46904	3.825	141.525		3.41692	3.82778	141.628
	3.46929	3.82778	141.628		3.41839	3.83056	141.731
	3.46975	3.83056	141.731		3.41867	3.83333	141.833
	3.4709	3.83333	141.833		3.41824	3.83611	141.936
	3.47084	3.83611	141.936		3.41992	3.83889	142.039
	3.47136	3.83889	142.039		3.42062	3.84167	142.142
	3.47239	3.84167	142.142		3.42078	3.84444	142.244
	3.47274	3.84444	142.244		3.42131	3.84722	142.347
	3.4732	3.84722	142.347		3.42181	3.85	142.45
	3.47375	3.85	142.45		3.42259	3.85278	142.553
	3.47431	3.85278	142.553		3.42371	3.85556	142.656
	3.47502	3.85556	142.656		3.42322	3.85833	142.758
	3.47544	3.85833	142.758		3.42407	3.86111	142.861
	3.47571	3.86111	142.861		3.42524	3.86389	142.964
	3.4771	3.86389	142.964		3.42584	3.86667	143.067
	3.47746	3.86667	143.067		3.42565	3.86944	143.169
	3.47742	3.86944	143.169		3.42635	3.87222	143.272
	3.47801	3.87222	143.272		3.42691	3.875	143.375
	3.47854	3.875	143.375		3.4276	3.87778	143.478
	3.47923	3.87778	143.478		3.42807	3.88056	143.581
	3.47998	3.88056	143.581		3.42876	3.88333	143.683
	3.4803	3.88333	143.683		3.42955	3.88611	143.786
	3.48041	3.88611	143.786		3.43013	3.88889	143.889
	3.48124	3.88889	143.889		3.43031	3.89167	143.992
	3.48171	3.89167	143.992		3.43137	3.89444	144.094
	3.48251	3.89444	144.094		3.43199	3.89722	144.197
	3.48286	3.89722	144.197		3.43271	3.9	144.3
	3.48356	3.9	144.3		3.43336	3.90278	144.403
	3.48419	3.90278	144.403		3.43337	3.90556	144.506
	3.4847	3.90556	144.506		3.43427	3.90833	144.608
	3.48522	3.90833	144.608		3.43451	3.91111	144.711
	3.48568	3.91111	144.711		3.43503	3.91389	144.814
	3.48598	3.91389	144.814		3.43647	3.91667	144.917
	3.48698	3.91667	144.917		3.43668	3.91944	145.019
	3.48715	3.91944	145.019		3.43673	3.92222	145.122
	3.48792	3.92222	145.122		3.43754	3.925	145.225
	3.48867	3.925	145.225		3.43812	3.92778	145.328
	3.4891	3.92778	145.328		3.43856	3.93056	145.431
	3.48975	3.93056	145.431		3.43907	3.93333	145.533
	3.49018	3.93333	145.533		3.43989	3.93611	145.636
	3.49007	3.93611	145.636		3.44039	3.93889	145.739
	3.49116	3.93889	145.739		3.44081	3.94167	145.842
	3.49162	3.94167	145.842		3.44193	3.94444	145.944
	3.4924	3.94444	145.944		3.44186	3.94722	146.047
	3.49259	3.94722	146.047		3.44271	3.95	146.15
	3.49339	3.95	146.15		3.44319	3.95278	146.253
	3.49389	3.95278	146.253		3.44374	3.95556	146.356
	3.49466	3.95556	146.356		3.44461	3.95833	146.458
	3.49494	3.95833	146.458		3.44449	3.96111	146.561
	3.49543	3.96111	146.561		3.4457	3.96389	146.664
	3.49589	3.96389	146.664		3.4461	3.96667	146.767
	3.49681	3.96667	146.767		3.44652	3.96944	146.869
	3.49664	3.96944	146.869		3.44708	3.97222	146.972
	3.49801	3.97222	146.972		3.44762	3.975	147.075
	3.49836	3.975	147.075		3.44883	3.97778	147.178
	3.49922	3.97778	147.178		3.44936	3.98056	147.281
	3.49964	3.98056	147.281		3.44956	3.98333	147.383
	3.50015	3.98333	147.383		3.4503	3.98611	147.486
	3.50075	3.98611	147.486		3.45072	3.98889	147.589
	3.50084	3.98889	147.589		3.45173	3.99167	147.692
	3.50169	3.99167	147.692		3.45193	3.99444	147.794
	3.50253	3.99444	147.794		3.4523	3.99722	147.897
	3.50335	3.99722	147.897		3.45311	4	148
	3.50382	4	148		3.45447	4.00278	148.103
	3.50378	4.00278	148.103		3.45437	4.00556	148.206
	3.50407	4.00556	148.206		3.45482	4.00833	148.308
	3.50516	4.00833	148.308		3.45541	4.01111	148.411
	3.50553	4.01111	148.411		3.45581	4.01389	148.514
	3.50627	4.01389	148.514		3.4566	4.01667	148.617
	3.50741	4.01667	148.617		3.45732	4.01944	148.719
	3.50728	4.01944	148.719		3.45775	4.02222	148.822
	3.50827	4.02222	148.822		3.45826	4.025	148.925
	3.50821	4.025	148.925		3.45927	4.02778	149.028
	3.5089	4.02778	149.028		3.45959	4.03056	149.131
	3.50931	4.03056	149.131		3.45993	4.03333	149.233
	3.50993	4.03333	149.233		3.46098	4.03611	149.336
	3.51039	4.03611	149.336		3.46125	4.03889	149.439
	3.51124	4.03889	149.439		3.46191	4.04167	149.542
	3.51167	4.04167	149.542		3.46249	4.04444	149.644
	3.51261	4.04444	149.644		3.46296	4.04722	149.747
	3.51319	4.04722	149.747		3.4635	4.05	149.85
	3.51344	4.05	149.85		3.46458	4.05278	149.953
	3.5138	4.05278	149.953		3.46494	4.05556	150.056
	3.51479	4.05556	150.056		3.46556	4.05833	150.158
	3.51538	4.05833	150.158		3.46661	4.06111	150.261
	3.51592	4.06111	150.261		3.46639	4.06389	150.364
	3.51596	4.06389	150.364		3.4673	4.06667	150.467
	3.51695	4.06667	150.467		3.46815	4.06944	150.569
	3.51751	4.06944	150.569		3.46851	4.07222	150.672
	3.51809	4.07222	150.672		3.46964	4.075	150.775
	3.51835	4.075	150.775		3.46962	4.07778	150.878
	3.51922	4.07778	150.878		3.4703	4.08056	150.981
	3.51993	4.08056	150.981		3.47085	4.08333	151.083
	3.52069	4.08333	151.083		3.47131	4.08611	151.186
	3.52125	4.08611	151.186		3.47174	4.08889	151.289
	3.52155	4.08889	151.289		3.47303	4.09167	151.392
	3.52196	4.09167	151.392		3.47381	4.09444	151.494
	3.52248	4.09444	151.494		3.47435	4.09722	151.597
	3.52321	4.09722	151.597		3.47432	4.1	151.7
	3.5238	4.1	151.7		3.47468	4.10278	151.803
	3.52434	4.10278	151.803		3.47605	4.10556	151.906
	3.52503	4.10556	151.906		3.47607	4.10833	152.008
	3.52589	4.10833	152.008		3.47674	4.11111	152.111
	3.52601	4.11111	152.111		3.47763	4.11389	152.214
	3.5266	4.11389	152.214		3.47801	4.11667	152.317
	3.52716	4.11667	152.317		3.47875	4.11944	152.419
	3.52833	4.11944	152.419		3.47923	4.12222	152.522
	3.52824	4.12222	152.522		3.48068	4.125	152.625
	3.52908	4.125	152.625		3.48058	4.12778	152.728
	3.52926	4.12778	152.728		3.48123	4.13056	152.831
	3.53034	4.13056	152.831		3.48152	4.13333	152.933
	3.53068	4.13333	152.933		3.48246	4.13611	153.036
	3.5315	4.13611	153.036		3.48293	4.13889	153.139
	3.53199	4.13889	153.139		3.48351	4.14167	153.242
	3.53266	4.14167	153.242		3.48447	4.14444	153.344
	3.533	4.14444	153.344		3.48477	4.14722	153.447
	3.53348	4.14722	153.447		3.48576	4.15	153.55
	3.53427	4.15	153.55		3.48594	4.15278	153.653
	3.53484	4.15278	153.653		3.48609	4.15556	153.756
	3.53551	4.15556	153.756		3.48728	4.15833	153.858
	3.53629	4.15833	153.858		3.48748	4.16111	153.961
	3.53653	4.16111	153.961		3.48864	4.16389	154.064
	3.53733	4.16389	154.064		3.48893	4.16667	154.167
	3.53761	4.16667	154.167		3.48948	4.16944	154.269
	3.53833	4.16944	154.269		3.49023	4.17222	154.372
	3.53915	4.17222	154.372		3.49088	4.175	154.475
	3.53971	4.175	154.475		3.4919	4.17778	154.578
	3.53991	4.17778	154.578		3.49218	4.18056	154.681
	3.5412	4.18056	154.681		3.49309	4.18333	154.783
	3.54144	4.18333	154.783		3.49353	4.18611	154.886
	3.542	4.18611	154.886		3.49457	4.18889	154.989
	3.54267	4.18889	154.989		3.49442	4.19167	155.092
	3.54325	4.19167	155.092		3.4954	4.19444	155.194
	3.54408	4.19444	155.194		3.49583	4.19722	155.297
	3.54442	4.19722	155.297		3.49662	4.2	155.4
	3.54501	4.2	155.4		3.49717	4.20278	155.503
	3.54586	4.20278	155.503		3.49782	4.20556	155.606
	3.54591	4.20556	155.606		3.49848	4.20833	155.708
	3.54663	4.20833	155.708		3.49863	4.21111	155.811
	3.54709	4.21111	155.811		3.49961	4.21389	155.914
	3.54797	4.21389	155.914		3.50052	4.21667	156.017
	3.54852	4.21667	156.017		3.50113	4.21944	156.119
	3.54903	4.21944	156.119		3.50144	4.22222	156.222
	3.54974	4.22222	156.222		3.50225	4.225	156.325
	3.55037	4.225	156.325		3.50304	4.22778	156.428
	3.55079	4.22778	156.428		3.50349	4.23056	156.531
	3.55162	4.23056	156.531		3.50389	4.23333	156.633
	3.55203	4.23333	156.633		3.50493	4.23611	156.736
	3.55267	4.23611	156.736		3.50515	4.23889	156.839
	3.55309	4.23889	156.839		3.50595	4.24167	156.942
	3.55383	4.24167	156.942		3.50705	4.24444	157.044
	3.55475	4.24444	157.044		3.50669	4.24722	157.147
	3.55496	4.24722	157.147		3.50804	4.25	157.25
	3.55578	4.25	157.25		3.50823	4.25278	157.353
	3.55643	4.25278	157.353		3.50913	4.25556	157.456
	3.55682	4.25556	157.456		3.50976	4.25833	157.558
	3.55788	4.25833	157.558		3.51082	4.26111	157.661
	3.55826	4.26111	157.661		3.51121	4.26389	157.764
	3.5589	4.26389	157.764		3.51152	4.26667	157.867
	3.55946	4.26667	157.867		3.512	4.26944	157.969
	3.55981	4.26944	157.969		3.51268	4.27222	158.072
	3.56044	4.27222	158.072		3.51354	4.275	158.175
	3.56127	4.275	158.175		3.51401	4.27778	158.278
	3.56125	4.27778	158.278		3.51506	4.28056	158.381
	3.56229	4.28056	158.381		3.51534	4.28333	158.483
	3.56312	4.28333	158.483		3.51612	4.28611	158.586
	3.56314	4.28611	158.586		3.51651	4.28889	158.689
	3.56436	4.28889	158.689		3.51774	4.29167	158.792
	3.56476	4.29167	158.792		3.51751	4.29444	158.894
	3.56532	4.29444	158.894		3.51913	4.29722	158.997
	3.56588	4.29722	158.997		3.51926	4.3	159.1
	3.56667	4.3	159.1		3.52002	4.30278	159.203
	3.56716	4.30278	159.203		3.52109	4.30556	159.306
	3.56746	4.30556	159.306		3.52139	4.30833	159.408
	3.56853	4.30833	159.408		3.52164	4.31111	159.511
	3.56911	4.31111	159.511		3.52252	4.31389	159.614
	3.56927	4.31389	159.614		3.52312	4.31667	159.717
	3.57046	4.31667	159.717		3.52313	4.31944	159.819
	3.57107	4.31944	159.819		3.52433	4.32222	159.922
	3.57133	4.32222	159.922		3.52544	4.325	160.025
	3.57191	4.325	160.025		3.52568	4.32778	160.128
	3.57264	4.32778	160.128		3.52662	4.33056	160.231
	3.57353	4.33056	160.231		3.52705	4.33333	160.333
	3.57414	4.33333	160.333		3.52745	4.33611	160.436
	3.57397	4.33611	160.436		3.52854	4.33889	160.539
	3.57522	4.33889	160.539		3.52876	4.34167	160.642
	3.57568	4.34167	160.642		3.52968	4.34444	160.744
	3.57649	4.34444	160.744		3.53026	4.34722	160.847
	3.57703	4.34722	160.847		3.53085	4.35	160.95
	3.57784	4.35	160.95		3.53206	4.35278	161.053
	3.57818	4.35278	161.053		3.53255	4.35556	161.156
	3.57931	4.35556	161.156		3.53314	4.35833	161.258
	3.57918	4.35833	161.258		3.53395	4.36111	161.361
	3.58065	4.36111	161.361		3.53487	4.36389	161.464
	3.58031	4.36389	161.464		3.53458	4.36667	161.567
	3.58147	4.36667	161.567		3.5355	4.36944	161.669
	3.582	4.36944	161.669		3.53588	4.37222	161.772
	3.58246	4.37222	161.772		3.53687	4.375	161.875
	3.58342	4.375	161.875		3.53787	4.37778	161.978
	3.5836	4.37778	161.978		3.53835	4.38056	162.081
	3.58476	4.38056	162.081		3.53886	4.38333	162.183
	3.58458	4.38333	162.183		3.53968	4.38611	162.286
	3.58569	4.38611	162.286		3.53954	4.38889	162.389
	3.58606	4.38889	162.389		3.54121	4.39167	162.492
	3.58688	4.39167	162.492		3.54208	4.39444	162.594
	3.58764	4.39444	162.594		3.54213	4.39722	162.697
	3.58812	4.39722	162.697		3.54282	4.4	162.8
	3.58853	4.4	162.8		3.54329	4.40278	162.903
	3.58953	4.40278	162.903		3.54429	4.40556	163.006
	3.58996	4.40556	163.006		3.54501	4.40833	163.108
	3.59025	4.40833	163.108		3.5457	4.41111	163.211
	3.59126	4.41111	163.211		3.54671	4.41389	163.314
	3.5919	4.41389	163.314		3.54644	4.41667	163.417
	3.59238	4.41667	163.417		3.54761	4.41944	163.519
	3.59295	4.41944	163.519		3.54802	4.42222	163.622
	3.59376	4.42222	163.622		3.5484	4.425	163.725
	3.59443	4.425	163.725		3.54988	4.42778	163.828
	3.59521	4.42778	163.828		3.55048	4.43056	163.931
	3.59551	4.43056	163.931		3.55096	4.43333	164.033
	3.59611	4.43333	164.033		3.55161	4.43611	164.136
	3.59659	4.43611	164.136		3.55203	4.43889	164.239
	3.59736	4.43889	164.239		3.55322	4.44167	164.342
	3.59769	4.44167	164.342		3.55346	4.44444	164.444
	3.59856	4.44444	164.444		3.55455	4.44722	164.547
	3.59944	4.44722	164.547		3.55488	4.45	164.65
	3.59994	4.45	164.65		3.55576	4.45278	164.753
	3.60028	4.45278	164.753		3.55658	4.45556	164.856
	3.60128	4.45556	164.856		3.55697	4.45833	164.958
	3.60228	4.45833	164.958		3.55743	4.46111	165.061
	3.60227	4.46111	165.061		3.55822	4.46389	165.164
	3.60329	4.46389	165.164		3.55852	4.46667	165.267
	3.60359	4.46667	165.267		3.55998	4.46944	165.369
	3.60459	4.46944	165.369		3.56007	4.47222	165.472
	3.60486	4.47222	165.472		3.56162	4.475	165.575
	3.60578	4.475	165.575		3.56188	4.47778	165.678
	3.60645	4.47778	165.678		3.56224	4.48056	165.781
	3.60719	4.48056	165.781		3.56322	4.48333	165.883
	3.60808	4.48333	165.883		3.56366	4.48611	165.986
	3.60836	4.48611	165.986		3.56386	4.48889	166.089
	3.60894	4.48889	166.089		3.5655	4.49167	166.192
	3.60974	4.49167	166.192		3.56614	4.49444	166.294
	3.6102	4.49444	166.294		3.56694	4.49722	166.397
	3.61086	4.49722	166.397		3.56726	4.5	166.5
	3.61149	4.5	166.5		3.56804	4.50278	166.603
	3.61228	4.50278	166.603		3.56894	4.50556	166.706
	3.61253	4.50556	166.706		3.56943	4.50833	166.808
	3.61314	4.50833	166.808		3.57057	4.51111	166.911
	3.61414	4.51111	166.911		3.57063	4.51389	167.014
	3.61462	4.51389	167.014		3.57184	4.51667	167.117
	3.61498	4.51667	167.117		3.57175	4.51944	167.219
	3.61578	4.51944	167.219		3.57262	4.52222	167.322
	3.61624	4.52222	167.322		3.57318	4.525	167.425
	3.61715	4.525	167.425		3.57386	4.52778	167.528
	3.618	4.52778	167.528		3.57556	4.53056	167.631
	3.61879	4.53056	167.631		3.57537	4.53333	167.733
	3.6193	4.53333	167.733		3.57582	4.53611	167.836
	3.6199	4.53611	167.836		3.57726	4.53889	167.939
	3.62012	4.53889	167.939		3.57753	4.54167	168.042
	3.62132	4.54167	168.042		3.57857	4.54444	168.144
	3.62202	4.54444	168.144		3.57872	4.54722	168.247
	3.62244	4.54722	168.247		3.5798	4.55	168.35
	3.62276	4.55	168.35		3.58064	4.55278	168.453
	3.62378	4.55278	168.453		3.58147	4.55556	168.556
	3.62537	4.55556	168.556		3.5818	4.55833	168.658
	3.62598	4.55833	168.658		3.58246	4.56111	168.761
	3.62662	4.56111	168.761		3.58308	4.56389	168.864
	3.62725	4.56389	168.864		3.58373	4.56667	168.967
	3.62799	4.56667	168.967		3.58446	4.56944	169.069
	3.62848	4.56944	169.069		3.58532	4.57222	169.172
	3.62967	4.57222	169.172		3.58587	4.575	169.275
	3.63031	4.575	169.275		3.58654	4.57778	169.378
	3.63063	4.57778	169.378		3.58767	4.58056	169.481
	3.63188	4.58056	169.481		3.58851	4.58333	169.583
	3.63231	4.58333	169.583		3.58944	4.58611	169.686
	3.63276	4.58611	169.686		3.58993	4.58889	169.789
	3.63351	4.58889	169.789		3.59047	4.59167	169.892
	3.63408	4.59167	169.892		3.591	4.59444	169.994
	3.63502	4.59444	169.994		3.59176	4.59722	170.097
	3.63575	4.59722	170.097		3.59205	4.6	170.2
	3.63616	4.6	170.2		3.59374	4.60278	170.303
	3.63733	4.60278	170.303		3.59384	4.60556	170.406
	3.6375	4.60556	170.406		3.59481	4.60833	170.508
	3.63768	4.60833	170.508		3.59558	4.61111	170.611
	3.63902	4.61111	170.611		3.5962	4.61389	170.714
	3.63963	4.61389	170.714		3.59622	4.61667	170.817
	3.64054	4.61667	170.817		3.59765	4.61944	170.919
	3.64105	4.61944	170.919		3.59829	4.62222	171.022
	3.6417	4.62222	171.022		3.59883	4.625	171.125
	3.64221	4.625	171.125		3.59958	4.62778	171.228
	3.64278	4.62778	171.228		3.60105	4.63056	171.331
	3.64344	4.63056	171.331		3.60065	4.63333	171.433
	3.64437	4.63333	171.433		3.60236	4.63611	171.536
	3.64502	4.63611	171.536		3.60265	4.63889	171.639
	3.6455	4.63889	171.639		3.60339	4.64167	171.742
	3.64642	4.64167	171.742		3.60434	4.64444	171.844
	3.64683	4.64444	171.844		3.60503	4.64722	171.947
	3.64778	4.64722	171.947		3.60555	4.65	172.05
	3.64829	4.65	172.05		3.60599	4.65278	172.153
	3.64878	4.65278	172.153		3.60611	4.65556	172.256
	3.64972	4.65556	172.256		3.60744	4.65833	172.358
	3.65015	4.65833	172.358		3.60832	4.66111	172.461
	3.65092	4.66111	172.461		3.60926	4.66389	172.564
	3.65153	4.66389	172.564		3.61077	4.66667	172.667
	3.65247	4.66667	172.667		3.61054	4.66944	172.769
	3.65254	4.66944	172.769		3.61142	4.67222	172.872
	3.65387	4.67222	172.872		3.61186	4.675	172.975
	3.6543	4.675	172.975		3.61303	4.67778	173.078
	3.65479	4.67778	173.078		3.61352	4.68056	173.181
	3.65556	4.68056	173.181		3.61442	4.68333	173.283
	3.6567	4.68333	173.283		3.61532	4.68611	173.386
	3.65702	4.68611	173.386		3.61609	4.68889	173.489
	3.65745	4.68889	173.489		3.61644	4.69167	173.592
	3.65867	4.69167	173.592		3.61735	4.69444	173.694
	3.65903	4.69444	173.694		3.61842	4.69722	173.797
	3.66018	4.69722	173.797		3.61906	4.7	173.9
	3.66063	4.7	173.9		3.61926	4.70278	174.003
	3.66132	4.70278	174.003		3.62004	4.70556	174.106
	3.662	4.70556	174.106		3.62039	4.70833	174.208
	3.66265	4.70833	174.208		3.62206	4.71111	174.311
	3.66315	4.71111	174.311		3.62169	4.71389	174.414
	3.66411	4.71389	174.414		3.62327	4.71667	174.517
	3.6649	4.71667	174.517		3.62359	4.71944	174.619
	3.66551	4.71944	174.619		3.62489	4.72222	174.722
	3.66585	4.72222	174.722		3.6255	4.725	174.825
	3.667	4.725	174.825		3.62561	4.72778	174.928
	3.6675	4.72778	174.928		3.62707	4.73056	175.031
	3.66811	4.73056	175.031		3.62785	4.73333	175.133
	3.66879	4.73333	175.133		3.62863	4.73611	175.236
	3.66984	4.73611	175.236		3.6288	4.73889	175.339
	3.6705	4.73889	175.339		3.62957	4.74167	175.442
	3.67106	4.74167	175.442		3.63083	4.74444	175.544
	3.6714	4.74444	175.544		3.63177	4.74722	175.647
	3.67261	4.74722	175.647		3.6324	4.75	175.75
	3.67301	4.75	175.75		3.63324	4.75278	175.853
	3.67376	4.75278	175.853		3.63337	4.75556	175.956
	3.67406	4.75556	175.956		3.63417	4.75833	176.058
	3.67504	4.75833	176.058		3.63503	4.76111	176.161
	3.67578	4.76111	176.161		3.6362	4.76389	176.264
	3.67629	4.76389	176.264		3.63645	4.76667	176.367
	3.67722	4.76667	176.367		3.63766	4.76944	176.469
	3.67802	4.76944	176.469		3.63813	4.77222	176.572
	3.6786	4.77222	176.572		3.63879	4.775	176.675
	3.67947	4.775	176.675		3.6394	4.77778	176.778
	3.68025	4.77778	176.778		3.64052	4.78056	176.881
	3.68063	4.78056	176.881		3.64133	4.78333	176.983
	3.68182	4.78333	176.983		3.64242	4.78611	177.086
	3.68211	4.78611	177.086		3.64266	4.78889	177.189
	3.6824	4.78889	177.189		3.6432	4.79167	177.292
	3.68353	4.79167	177.292		3.64321	4.79444	177.394
	3.68433	4.79444	177.394		3.64493	4.79722	177.497
	3.68446	4.79722	177.497		3.64572	4.8	177.6
	3.68583	4.8	177.6		3.64682	4.80278	177.703
	3.68617	4.80278	177.703		3.64736	4.80556	177.806
	3.68712	4.80556	177.806		3.6484	4.80833	177.908
	3.68823	4.80833	177.908		3.64913	4.81111	178.011
	3.6886	4.81111	178.011		3.64944	4.81389	178.114
	3.6892	4.81389	178.114		3.65009	4.81667	178.217
	3.68976	4.81667	178.217		3.6512	4.81944	178.319
	3.69045	4.81944	178.319		3.65193	4.82222	178.422
	3.69091	4.82222	178.422		3.65299	4.825	178.525
	3.69269	4.825	178.525		3.6535	4.82778	178.628
	3.6932	4.82778	178.628		3.65404	4.83056	178.731
	3.69348	4.83056	178.731		3.65495	4.83333	178.833
	3.69417	4.83333	178.833		3.6562	4.83611	178.936
	3.69488	4.83611	178.936		3.65623	4.83889	179.039
	3.69519	4.83889	179.039		3.65746	4.84167	179.142
	3.69636	4.84167	179.142		3.65862	4.84444	179.244
	3.69682	4.84444	179.244		3.65872	4.84722	179.347
	3.69784	4.84722	179.347		3.65978	4.85	179.45
	3.69843	4.85	179.45		3.66044	4.85278	179.553
	3.69931	4.85278	179.553		3.66138	4.85556	179.656
	3.70019	4.85556	179.656		3.66181	4.85833	179.758
	3.70049	4.85833	179.758		3.66302	4.86111	179.861
	3.70215	4.86111	179.861		3.6637	4.86389	179.964
	3.70272	4.86389	179.964		3.66423	4.86667	180.067
	3.70294	4.86667	180.067		3.66559	4.86944	180.169
	3.70386	4.86944	180.169		3.666	4.87222	180.272
	3.70442	4.87222	180.272		3.66699	4.875	180.375
	3.7051	4.875	180.375		3.66765	4.87778	180.478
	3.70585	4.87778	180.478		3.66798	4.88056	180.581
	3.70648	4.88056	180.581		3.66933	4.88333	180.683
	3.70754	4.88333	180.683		3.66959	4.88611	180.786
	3.70808	4.88611	180.786		3.67119	4.88889	180.889
	3.70911	4.88889	180.889		3.67165	4.89167	180.992
	3.70984	4.89167	180.992		3.67223	4.89444	181.094
	3.71054	4.89444	181.094		3.6727	4.89722	181.197
	3.71128	4.89722	181.197		3.67393	4.9	181.3
	3.71169	4.9	181.3		3.67497	4.90278	181.403
	3.7128	4.90278	181.403		3.6755	4.90556	181.506
	3.71342	4.90556	181.506		3.67572	4.90833	181.608
	3.71396	4.90833	181.608		3.67633	4.91111	181.711
	3.71496	4.91111	181.711		3.67799	4.91389	181.814
	3.71532	4.91389	181.814		3.67874	4.91667	181.917
	3.71617	4.91667	181.917		3.6795	4.91944	182.019
	3.71738	4.91944	182.019		3.67968	4.92222	182.122
	3.71836	4.92222	182.122		3.68089	4.925	182.225
	3.71836	4.925	182.225		3.68133	4.92778	182.328
	3.71934	4.92778	182.328		3.68226	4.93056	182.431
	3.71982	4.93056	182.431		3.68317	4.93333	182.533
	3.72117	4.93333	182.533		3.68425	4.93611	182.636
	3.7215	4.93611	182.636		3.68468	4.93889	182.739
	3.72236	4.93889	182.739		3.68619	4.94167	182.842
	3.72289	4.94167	182.842		3.68677	4.94444	182.944
	3.72381	4.94444	182.944		3.68757	4.94722	183.047
	3.72461	4.94722	183.047		3.68819	4.95	183.15
	3.72531	4.95	183.15		3.68891	4.95278	183.253
	3.72626	4.95278	183.253		3.68961	4.95556	183.356
	3.72697	4.95556	183.356		3.69066	4.95833	183.458
	3.72772	4.95833	183.458		3.69185	4.96111	183.561
	3.72801	4.96111	183.561		3.69239	4.96389	183.664
	3.72921	4.96389	183.664		3.69345	4.96667	183.767
	3.73017	4.96667	183.767		3.69428	4.96944	183.869
	3.73074	4.96944	183.869		3.69473	4.97222	183.972
	3.73137	4.97222	183.972		3.69547	4.975	184.075
	3.73202	4.975	184.075		3.69644	4.97778	184.178
	3.73299	4.97778	184.178		3.69716	4.98056	184.281
	3.73349	4.98056	184.281		3.69804	4.98333	184.383
	3.73462	4.98333	184.383		3.69937	4.98611	184.486
	3.73578	4.98611	184.486		3.69908	4.98889	184.589
	3.73597	4.98889	184.589		3.70114	4.99167	184.692
	3.73617	4.99167	184.692		3.70143	4.99444	184.794
	3.73739	4.99444	184.794		3.70247	4.99722	184.897
	3.73836	4.99722	184.897		3.70315	5	185
	3.73905	5	185		3.70375	5.00278	185.103
	3.73976	5.00278	185.103		3.70468	5.00556	185.206
	3.74085	5.00556	185.206		3.70572	5.00833	185.308
	3.74182	5.00833	185.308		3.70604	5.01111	185.411
	3.74232	5.01111	185.411		3.70754	5.01389	185.514
	3.74383	5.01389	185.514		3.70777	5.01667	185.617
	3.74399	5.01667	185.617		3.70893	5.01944	185.719
	3.74464	5.01944	185.719		3.7096	5.02222	185.822
	3.74529	5.02222	185.822		3.71056	5.025	185.925
	3.74564	5.025	185.925		3.7112	5.02778	186.028
	3.74686	5.02778	186.028		3.71257	5.03056	186.131
	3.74794	5.03056	186.131		3.71312	5.03333	186.233
	3.74863	5.03333	186.233		3.71351	5.03611	186.336
	3.7494	5.03611	186.336		3.71531	5.03889	186.439
	3.74994	5.03889	186.439		3.71523	5.04167	186.542
	3.75126	5.04167	186.542		3.71664	5.04444	186.644
	3.75187	5.04444	186.644		3.71779	5.04722	186.747
	3.75304	5.04722	186.747		3.71775	5.05	186.85
	3.75356	5.05	186.85		3.71952	5.05278	186.953
	3.75459	5.05278	186.953		3.71893	5.05556	187.056
	3.75498	5.05556	187.056		3.72097	5.05833	187.158
	3.756	5.05833	187.158		3.72177	5.06111	187.261
	3.75721	5.06111	187.261		3.72227	5.06389	187.364
	3.75739	5.06389	187.364		3.72381	5.06667	187.467
	3.75842	5.06667	187.467		3.7246	5.06944	187.569
	3.75918	5.06944	187.569		3.7251	5.07222	187.672
	3.76009	5.07222	187.672		3.72624	5.075	187.775
	3.76074	5.075	187.775		3.72724	5.07778	187.878
	3.7613	5.07778	187.878		3.72811	5.08056	187.981
	3.76232	5.08056	187.981		3.72922	5.08333	188.083
	3.76312	5.08333	188.083		3.72907	5.08611	188.186
	3.76375	5.08611	188.186		3.73043	5.08889	188.289
	3.76505	5.08889	188.289		3.73101	5.09167	188.392
	3.76568	5.09167	188.392		3.73225	5.09444	188.494
	3.76656	5.09444	188.494		3.73294	5.09722	188.597
	3.767	5.09722	188.597		3.73449	5.1	188.7
	3.76808	5.1	188.7		3.73461	5.10278	188.803
	3.76882	5.10278	188.803		3.73556	5.10556	188.906
	3.7699	5.10556	188.906		3.7362	5.10833	189.008
	3.77089	5.10833	189.008		3.73728	5.11111	189.111
	3.77159	5.11111	189.111		3.73793	5.11389	189.214
	3.77214	5.11389	189.214		3.7394	5.11667	189.317
	3.77308	5.11667	189.317		3.73955	5.11944	189.419
	3.77404	5.11944	189.419		3.74103	5.12222	189.522
	3.77482	5.12222	189.522		3.74214	5.125	189.625
	3.77562	5.125	189.625		3.74269	5.12778	189.728
	3.77666	5.12778	189.728		3.74325	5.13056	189.831
	3.77739	5.13056	189.831		3.74442	5.13333	189.933
	3.77875	5.13333	189.933		3.74538	5.13611	190.036
	3.77896	5.13611	190.036		3.74609	5.13889	190.139
	3.78005	5.13889	190.139		3.74733	5.14167	190.242
	3.78042	5.14167	190.242		3.74857	5.14444	190.344
	3.78163	5.14444	190.344		3.74971	5.14722	190.447
	3.78254	5.14722	190.447		3.75002	5.15	190.55
	3.78262	5.15	190.55		3.75071	5.15278	190.653
	3.7838	5.15278	190.653		3.75205	5.15556	190.756
	3.7849	5.15556	190.756		3.75279	5.15833	190.858
	3.78594	5.15833	190.858		3.75359	5.16111	190.961
	3.78681	5.16111	190.961		3.75431	5.16389	191.064
	3.78709	5.16389	191.064		3.75532	5.16667	191.167
	3.78845	5.16667	191.167		3.75616	5.16944	191.269
	3.78901	5.16944	191.269		3.75757	5.17222	191.372
	3.79025	5.17222	191.372		3.7585	5.175	191.475
	3.79056	5.175	191.475		3.75937	5.17778	191.578
	3.79194	5.17778	191.578		3.75986	5.18056	191.681
	3.79257	5.18056	191.681		3.76082	5.18333	191.783
	3.79349	5.18333	191.783		3.76162	5.18611	191.886
	3.79422	5.18611	191.886		3.76247	5.18889	191.989
	3.79555	5.18889	191.989		3.76352	5.19167	192.092
	3.79619	5.19167	192.092		3.76415	5.19444	192.194
	3.79708	5.19444	192.194		3.76548	5.19722	192.297
	3.79792	5.19722	192.297		3.76649	5.2	192.4
	3.79874	5.2	192.4		3.7675	5.20278	192.503
	3.79963	5.20278	192.503		3.76887	5.20556	192.606
	3.80044	5.20556	192.606		3.76963	5.20833	192.708
	3.80146	5.20833	192.708		3.77021	5.21111	192.811
	3.80217	5.21111	192.811		3.77124	5.21389	192.914
	3.80291	5.21389	192.914		3.77237	5.21667	193.017
	3.80433	5.21667	193.017		3.77241	5.21944	193.119
	3.80482	5.21944	193.119		3.77383	5.22222	193.222
	3.80562	5.22222	193.222		3.77532	5.225	193.325
	3.80657	5.225	193.325		3.77555	5.22778	193.428
	3.8077	5.22778	193.428		3.77716	5.23056	193.531
	3.80834	5.23056	193.531		3.77802	5.23333	193.633
	3.80907	5.23333	193.633		3.77848	5.23611	193.736
	3.81046	5.23611	193.736		3.77968	5.23889	193.839
	3.81102	5.23889	193.839		3.78081	5.24167	193.942
	3.81198	5.24167	193.942		3.7816	5.24444	194.044
	3.81301	5.24444	194.044		3.78277	5.24722	194.147
	3.81349	5.24722	194.147		3.78329	5.25	194.25
	3.81509	5.25	194.25		3.78418	5.25278	194.353
	3.81604	5.25278	194.353		3.78505	5.25556	194.456
	3.81639	5.25556	194.456		3.78715	5.25833	194.558
	3.81719	5.25833	194.558		3.78739	5.26111	194.661
	3.81829	5.26111	194.661		3.78801	5.26389	194.764
	3.81919	5.26389	194.764		3.78946	5.26667	194.867
	3.82051	5.26667	194.867		3.79027	5.26944	194.969
	3.82104	5.26944	194.969		3.79148	5.27222	195.072
	3.82197	5.27222	195.072		3.79247	5.275	195.175
	3.82286	5.275	195.175		3.79338	5.27778	195.278
	3.82362	5.27778	195.278		3.79419	5.28056	195.381
	3.82498	5.28056	195.381		3.7947	5.28333	195.483
	3.82591	5.28333	195.483		3.79666	5.28611	195.586
	3.82652	5.28611	195.586		3.79663	5.28889	195.689
	3.82738	5.28889	195.689		3.79845	5.29167	195.792
	3.82824	5.29167	195.792		3.79951	5.29444	195.894
	3.82939	5.29444	195.894		3.80042	5.29722	195.997
	3.83011	5.29722	195.997		3.80109	5.3	196.1
	3.83124	5.3	196.1		3.8025	5.30278	196.203
	3.83239	5.30278	196.203		3.80284	5.30556	196.306
	3.83349	5.30556	196.306		3.80431	5.30833	196.408
	3.83377	5.30833	196.408		3.80555	5.31111	196.511
	3.8355	5.31111	196.511		3.8068	5.31389	196.614
	3.83584	5.31389	196.614		3.80711	5.31667	196.717
	3.83719	5.31667	196.717		3.80779	5.31944	196.819
	3.83814	5.31944	196.819		3.80925	5.32222	196.922
	3.8392	5.32222	196.922		3.81066	5.325	197.025
	3.83941	5.325	197.025		3.81165	5.32778	197.128
	3.84019	5.32778	197.128		3.81211	5.33056	197.231
	3.84143	5.33056	197.231		3.81342	5.33333	197.333
	3.84221	5.33333	197.333		3.81478	5.33611	197.436
	3.8438	5.33611	197.436		3.81613	5.33889	197.539
	3.84438	5.33889	197.539		3.81687	5.34167	197.642
	3.84539	5.34167	197.642		3.81763	5.34444	197.744
	3.84639	5.34444	197.744		3.81877	5.34722	197.847
	3.84713	5.34722	197.847		3.82012	5.35	197.95
	3.84812	5.35	197.95		3.82121	5.35278	198.053
	3.84967	5.35278	198.053		3.82149	5.35556	198.156
	3.85015	5.35556	198.156		3.82308	5.35833	198.258
	3.85122	5.35833	198.258		3.82385	5.36111	198.361
	3.85224	5.36111	198.361		3.82483	5.36389	198.464
	3.85312	5.36389	198.464		3.82578	5.36667	198.567
	3.85376	5.36667	198.567		3.82708	5.36944	198.669
	3.85504	5.36944	198.669		3.82839	5.37222	198.772
	3.85648	5.37222	198.772		3.82954	5.375	198.875
	3.85715	5.375	198.875		3.83051	5.37778	198.978
	3.85801	5.37778	198.978		3.83167	5.38056	199.081
	3.85928	5.38056	199.081		3.83235	5.38333	199.183
	3.85963	5.38333	199.183		3.83291	5.38611	199.286
	3.86073	5.38611	199.286		3.83436	5.38889	199.389
	3.86205	5.38889	199.389		3.83586	5.39167	199.492
	3.86291	5.39167	199.492		3.8374	5.39444	199.594
	3.86408	5.39444	199.594		3.83814	5.39722	199.697
	3.86517	5.39722	199.697		3.83839	5.4	199.8
	3.86608	5.4	199.8		3.84026	5.40278	199.903
	3.86674	5.40278	199.903		3.84097	5.40556	200.006
	3.86822	5.40556	200.006		3.84259	5.40833	200.108
	3.86881	5.40833	200.108		3.84332	5.41111	200.211
	3.86962	5.41111	200.211		3.84423	5.41389	200.314
	3.87132	5.41389	200.314		3.84497	5.41667	200.417
	3.87169	5.41667	200.417		3.84696	5.41944	200.519
	3.87301	5.41944	200.519		3.84757	5.42222	200.622
	3.87425	5.42222	200.622		3.84898	5.425	200.725
	3.87518	5.425	200.725		3.84984	5.42778	200.828
	3.87607	5.42778	200.828		3.85111	5.43056	200.931
	3.87708	5.43056	200.931		3.85231	5.43333	201.033
	3.87843	5.43333	201.033		3.85344	5.43611	201.136
	3.87925	5.43611	201.136		3.85426	5.43889	201.239
	3.88018	5.43743	201.185		3.85599	5.44167	201.342
	3.88013	5.43743	201.185		3.85564	5.44444	201.444
	3.7903	5.43743	201.185		3.85772	5.44722	201.547
	3.66498	5.44021	201.288		3.85896	5.45	201.65
	3.65693	5.44299	201.391		3.86019	5.45278	201.753
	3.65055	5.44577	201.493		3.86148	5.45556	201.856
	3.6448	5.44855	201.596		3.86233	5.45833	201.958
	3.63865	5.45132	201.699		3.86318	5.46111	202.061
	3.63405	5.4541	201.802		3.86456	5.46389	202.164
	3.62903	5.45688	201.905		3.86577	5.46667	202.267
	3.62435	5.45966	202.007		3.86696	5.46944	202.369
	3.62002	5.46243	202.11		3.86836	5.47222	202.472
	3.61608	5.46521	202.213		3.86955	5.475	202.575
	3.61178	5.46799	202.316		3.87074	5.47778	202.678
	3.60743	5.47077	202.418		3.87158	5.48056	202.781
	3.60428	5.47355	202.521		3.8729	5.48333	202.883
	3.60134	5.47632	202.624		3.87357	5.48611	202.986
	3.59759	5.4791	202.727		3.87506	5.48889	203.089
	3.59428	5.48188	202.829		3.87629	5.49167	203.192
	3.59112	5.48466	202.932		3.8778	5.49444	203.294
	3.5883	5.48743	203.035		3.87946	5.49722	203.397
	3.58457	5.49021	203.138		3.88046	5.49952	203.482
	3.58157	5.49299	203.241		3.87903	5.49952	203.482
	3.57823	5.49577	203.343		3.80171	5.49952	203.482
	3.57586	5.49855	203.446		3.66698	5.50229	203.585
	3.57266	5.50132	203.549		3.66163	5.50507	203.688
	3.57026	5.5041	203.652		3.65726	5.50785	203.79
	3.56765	5.50688	203.755		3.65324	5.51063	203.893
	3.56496	5.50966	203.857		3.64933	5.51341	203.996
	3.56224	5.51243	203.96		3.64543	5.51618	204.099
	3.55899	5.51521	204.063		3.64271	5.51896	204.202
	3.55711	5.51799	204.166		3.63913	5.52174	204.304
	3.55515	5.52077	204.268		3.63501	5.52452	204.407
	3.55279	5.52355	204.371		3.63338	5.52729	204.51
	3.55028	5.52632	204.474		3.63021	5.53007	204.613
	3.54776	5.5291	204.577		3.62737	5.53285	204.715
	3.54574	5.53188	204.679		3.62502	5.53563	204.818
	3.54353	5.53466	204.782		3.62189	5.53841	204.921
	3.54115	5.53743	204.885		3.61922	5.54118	205.024
	3.53932	5.54021	204.988		3.61647	5.54396	205.127
	3.53725	5.54299	205.091		3.61451	5.54674	205.229
[truncated: 1,560 more rows]

## Sheet: Fig. 2b
2θ	XRD peaks	1	2	3	4	5	6	7	8	9	10	11	12	13	14	15	16	17	18	19	20	21	22	23	24	25	26	27	28	29	30	31	32	33	34	35	36	37	38	39	40	41	42	43	44	45	46	47	48
18		11596	11641.5	11529.4	11507.9	11549	11446.5	11473.4	11197.6	11801.2	11605.5	11636.5	11407.1	11466.4	11280.3	11606.6	11435.5	11305.9	11544.1	11408.4	11428.1	11075.4	11569.4	11432.2	11388.2	11539.9	11430.5	11432.4	11261.4	11444.3	11285.2	11387	11425.9	11511.1	11401	11492.7	11398.1	11513	11707.1	11578.1	11364.6	11565	11675.3	11439.3	11229.9	11538	11411.4	11347.5	11623.1
18.02		11550.5	11463.5	11300.6	11297.9	11378.7	11351.4	11307.7	11656.7	11385.4	11327.6	11270.7	11468.1	11442.8	11349.7	11354.5	11409	11239.7	11474.8	11629	11345.2	11539.6	11597.1	11479.2	11356.6	11447.6	11464.3	11331	11289.6	11432.1	11488.5	11415.1	11390.4	11259.2	11418	11368.1	11478.5	11346.8	11415.6	11361.6	11457.9	11383.4	11469.3	11420.9	11635.2	11471.8	11526.4	11396.6	11327
18.04		11442.7	11507.1	11231.6	11542.3	11189	11488.8	11188.1	11443.9	11370.9	11526.4	11471.8	11265.3	11544.5	11271.7	11452.1	11362.5	11326.5	11511.5	11538.6	11297.4	11454	11392.1	11450.5	11374.2	11534.7	11473	11341	11439.6	11425.6	11335.8	11472.6	11480	11219	11281	11305	11167.7	11232.1	11450.3	11625.9	11298.8	11379.9	11551.6	11443.9	11569.8	11484.1	11440.7	11507.9	11416.7
18.06		11489.1	11265.3	11218.8	11336.3	11365.7	11320.7	11279.9	11505	11534.7	11333.7	11491.1	11399	11437.6	11489.9	11529.8	11438.5	11302.2	11277.6	11459.2	11402.8	11351.1	11238.2	11366.8	11143.2	11312.4	11517.6	11407.6	11334.1	11327.9	11301.2	11475.1	11375.5	11472.4	11406.7	11349.3	11149.1	11341.2	11222.7	11439.7	11328.8	11337.6	11655.9	11593.6	11403.9	11705.3	11359.7	11485.4	11578
18.08		11595.9	11340	11310.7	11511.7	11392.6	11535.8	11409.2	11362.4	11216.1	11326.8	11383.6	11246.8	11306.8	11515.4	11214.4	11432.4	11436.7	11404.8	11375.4	11428.1	11484.9	11400	11267.2	11398.7	11466.5	11431.8	11401.8	11328.4	11445.2	11461.7	11337.2	11356.3	11492.1	11284.9	11335.8	11260.2	11513.4	11446.2	11497.9	11411	11531.6	11438.2	11528.6	11548	11624.9	11402.2	11563.4	11516
18.1		11425.6	11442.5	11429	11341.3	11361.7	11530.3	11359	11298.5	11348.5	11323	11384.7	11448.8	11559.4	11451.5	11373.4	11477.1	11468.8	11345.8	11595.5	11371.4	11565.7	11521.2	11519.8	11392.3	11434.3	11559.6	11391.7	11255.9	11388.1	11592.8	11370.7	11297.8	11322.7	11344.8	11387.9	11511.8	11645.5	11722.6	11438.7	11397.7	11441.9	11723.9	11573.5	11603.4	11482.4	11667.2	11516.1	11701.3
18.12		11447.9	11619.6	11612.1	11348.3	11395.5	11529.8	11360.3	11576.9	11463.9	11502.1	11437	11303	11442.7	11610.1	11608.8	11337.4	11265.7	11382.2	11335.7	11465.2	11466.3	11365	11406	11596.7	11765.4	11333.6	11443	11341	11453.8	11537.9	11410.5	11329.4	11321.4	11458.5	11506.1	11529.6	11648.4	11681.7	11624.6	11437.5	11531	11633.7	11502.5	11705.5	11602.7	11840.5	11786	11880.5
18.14		11436.5	11430.2	11493.2	11407.4	11408	11522.3	11525.9	11408.5	11357.6	11487.6	11381.5	11342.7	11388.8	11468.5	11330.6	11306.9	11291.5	11478.7	11487.7	11312.4	11113.8	11350.1	11441.7	11441	11462	11487.6	11278.7	11431.9	11477.5	11471.6	11283.8	11535.3	11474.1	11442.6	11460.2	11484.8	11418.1	11690.1	11431.9	11638.6	11639.6	11832.1	11639.4	11728.2	11713	11957.9	11797.6	12036.6
18.16		11301.4	11413.9	11361.3	11434.8	11367.4	11409.8	11149.6	11178.9	11395.4	11200.8	11294.5	11222.3	11109.3	11216.4	11300.7	11292.4	11282.3	11211.7	11279.5	11207	11224.1	11156.7	11074.2	11370.8	11214.6	11358.1	11298	11199.1	11555.3	11338.3	11477.9	11162.9	11222.2	11496.2	11334.2	11332.6	11396.9	11563.8	11504.4	11513.9	11395.2	11593.1	11754.9	11874.8	11897.7	11988.5	11945.2	12060.4
18.18		11068.3	11209.8	11170.2	11262.1	11242.9	11395.7	11086.3	11142.5	11149.1	11164.8	11302.1	11015	11231.6	11121.8	11173.5	11275.3	11218.8	11089.5	11164.3	11178.3	11202.3	10862.8	11322.2	11138.2	11322.5	11132.3	11188.4	11185.6	11305.3	11085.9	11230.6	11292.8	11176.8	11395	11334.5	11524.1	11439	11427.9	11495.1	11354.9	11428.3	11746.2	11883.5	11976.1	11849.4	11893.1	12187.5	12161.4
18.2		10979.6	11172.2	11101.9	11034.9	11028.8	11115.2	11010.8	11095.9	11175.3	11170.4	11079.2	11139.3	11019.4	11214.3	11058.2	11251.7	11160.9	11219.7	11118.9	11002.7	10947.9	11201.4	10889.2	11149.4	11003	11153.2	10991.8	11082.9	11305.4	11036.1	10862.6	10996.6	11108.6	10985.1	11246.1	11161.9	11518.1	11553.6	11558.9	11624.1	11549.3	11783.5	11935.7	12031.7	12172.5	12372.6	12474.5	12524.9
18.22		10902.4	11076.6	11021.9	11132	11093.3	10939.7	11012.3	11045	11050.6	11121.9	11166.2	10823.9	10776.6	10941	11175.5	10980	11094.5	10824.5	10957.1	10977.2	10996.7	11130.6	11013.8	11000.1	10972.2	11103.8	10932.7	11027.9	11289	10940.1	11208.1	10975.7	11112.1	11379.3	11265.2	11015.7	11397	11724.4	11472.4	11687.2	11925.8	11984.3	12286.5	12445.8	12396.5	12778.1	13105.4	13190.3
18.24		10963.9	11020.7	11082.2	10856.3	10888.4	10742.4	10819.1	11053.7	10944.7	10899.6	10790.5	11002.2	10775.9	10884.9	10983	11092.1	11039.9	11178.4	11015.8	10996.7	11015.1	10892.3	10895.7	10871.6	10895.5	10973.6	11052.7	11028.8	11140.6	11014.6	11035.8	11308	11017.4	11383	11414	11367	11593.3	11765.9	11828.6	12027.3	12173.7	12522	12617	13244.1	13767.5	13804.9	14093.5	14307.8
18.26		10826.7	10977.7	10783.6	11107.1	10955.3	10968.8	10755.9	10814.1	10863.6	10855	10825.9	10955.7	10797.1	10798.1	10971.1	10974.8	10986.5	10940.3	10962.2	10830.5	10927.6	10949.9	11169.5	10882.9	10880.8	10987.3	10933.6	10935.1	11043.3	11134.8	11098.1	11208.8	11245.3	11496.8	11481.4	11802	11885.6	12105.7	12311.6	12587.6	12852.8	13442.3	13758.1	14325.5	14856.6	15273.4	15931.7	16142.3
18.28		10966.5	10766.4	11073.3	11110.6	10890.6	10921.8	10694.7	10712.9	11073.8	10859.2	10902.8	10740.4	10752.4	10755.3	10938.8	10908.1	10824.9	10836.3	10912.2	10992.1	11086.5	10874.5	10928.8	10865.7	10932	10974.6	11032.6	11006	11066.7	11324	11128.6	11508	11361.1	11684.8	11949.4	12048.3	12352.8	12676.5	13114.6	13474.7	14180.1	14420.6	15099.3	15663.1	16220.8	17057.7	17463.5	18296.3
18.3		10884.6	10946.1	10911.9	10895	10696.1	10897.1	10942.6	10767.5	10823	10770.3	10699.6	10797.5	10937.7	10778.6	10892	10898.9	10895.1	10966.2	10857.9	10880.1	10745.8	11039.6	10913.5	10920.3	11014.6	11120.4	11082.7	10892.4	11261.9	11301.2	11489.9	11605.5	11807.9	11911.7	12517.1	12559.5	12897.4	13554	13954	14348.6	14912.7	15456.2	16274.6	16877.9	17607.7	18114.4	18811.1	19812.9
18.32		10869.7	11033.7	10685	10928.9	10742.1	10816.5	10924.5	11060.3	10938.3	10898.7	10835.3	10730.5	10670.2	10789	10836.6	10765.1	10753.7	10944	10948.4	10781.1	10897	10916	10985.2	10939.5	11011.3	11123.5	11115.7	11334.4	11461.4	11513.4	11692.5	12010.7	12376.3	12545	13042.2	13265.7	13783.4	14390.8	14828.3	15394.6	15656	16380.7	17006.3	17381.2	17981.2	18354.3	19198.3	20151.5
18.34		10808.6	10797.5	10863.3	10626.5	10684	10747.6	10746	10821.6	10628.5	10974.4	10918.1	10681.8	10830.8	10801.6	10968	10760.6	10887.5	10875.1	10971.6	10966.7	10862.8	11002.8	10939.6	11029.7	11073.2	11471.3	11385.8	11511.5	11664.3	11917.6	12219.9	12330.5	12749.9	13145.6	13469.6	13591.7	14453.3	14814.5	15327.4	15835.1	16152.7	16400.9	17042.3	17311.4	17943.9	18459.2	19176.5	20057.2
18.36		10819.6	10752.6	10634.9	10723.3	10749.6	10912.8	10755.9	10737.8	10881.1	10787.8	10798.6	10925.2	10778.7	10891.7	10881.8	10835.9	10864.3	10896.6	10890.3	10782.7	11018	10991	11137	10849.5	11327.9	11459.8	11607.3	11651.5	12092.7	12455.6	12551	12841.7	13185.9	13552.4	13885.3	14520.7	14743	15183.8	15550.8	15932.1	16185.7	16291.8	16869.3	17229.1	17585.6	18231.7	19074.6	19567.6
18.38		10769.7	10762.6	10848.5	10634.3	10831.5	10653.3	10871.7	10887.6	10707.6	10766.2	10824.2	10732.4	10662.4	10794.5	10818	10821.2	10859.1	10956.3	10937.8	10910.4	10913.8	11154	11276	11207.6	11738.4	11828	11880.3	12171.2	12465.2	12757.7	13019.5	13259.6	13394.1	13868.4	14320.2	14644.9	14970.7	15445	15672.8	15609.9	15975	16512.4	16768	16999.8	17617	18051.5	18643	18552.2
18.4		10685.9	10821.7	10759.4	10880.1	10590.6	10741.5	10716	10856.2	10848.4	10708.9	10754.6	10680.1	10843.9	10904.2	10871.5	11004.5	10914	11042.3	11045.6	11042.8	10991	11224.9	11508.6	11723	12079	12012.5	12248.4	12391	13014.8	12893.5	13171.4	13549.6	13827.1	14088.8	14622.6	14758.6	14964.1	15151.4	15351.4	15537.3	15917.1	16340.1	16781.4	17272.2	17730.5	18122.4	18290.3	17929.1
18.42		10683.2	10937.1	10795.2	10720.8	10698.3	10720.3	10644.6	10852.8	10893.1	10927.6	10821.3	10844.2	10902.6	10798.8	10834.1	11113.2	11050.4	11104.8	11021.6	11201.6	11231.7	11702.4	12018.6	12113.9	12129.6	12496.5	12554.8	12704.6	13105.8	13176.5	13594.1	13989.1	14193.9	14506	14587.2	14730.1	14915.8	15381.2	15398.8	15940.9	16144	16738.8	16904.4	17646.1	17893.3	17768	17568.6	16977.7
18.44		10781.6	10868	10670.6	10657	10800.1	10657.2	10663.6	10934	10707.7	10848.4	10941.7	10774.6	11046.9	10856.2	10959	11059	11302.1	11396.6	11396.3	11542.9	11652.6	11978.8	12036.4	12360.1	12440.9	12868.9	12893.9	13091.5	13400.9	13622.8	14056.8	14243.6	14436.9	14924.9	15150.2	14946.6	15186	15681.9	15731.1	16260.3	16605.8	17111.1	17518	17828	17626.5	17214.2	16956.6	16408.7
18.46		10670.9	10797.2	10745.9	10755.9	10789.4	10893.9	10690.4	10786.7	10705.7	10889.9	11050.9	10950.7	10861.3	11009.3	11223.5	11150.3	11234	11413	11554.3	11988.1	11885.1	12259	12486.9	12607.7	12955.1	13100.7	13347.7	13645.7	13920	14249.7	14677.7	14735.4	15011.4	15182.2	15100.2	15608.8	15884.8	16208.3	16467.5	17104	17473.3	17811.3	17872	17826.2	17348.9	16569.6	15929.6	15146
18.48		10768	10824.8	10810.6	10818.6	10719.2	10864	10909	10974.7	10831.6	10962.4	11129.6	11029.5	11098.7	11275.9	11294.9	11294	11415.3	11760.1	11929.2	12332.7	12383.8	12582.9	12815.9	12960.7	13395.7	13543	13695.6	13964.4	14417.8	14627.1	15081.6	15040.1	15616.1	15616.2	16019.4	16015.9	16560.5	16913.8	17577.7	17842.3	18095.1	18110.7	17921.8	17417.8	16372.9	15658.1	14843.8	14008.1
18.5		10988.6	10908.5	10932.1	10818.1	11069.2	11017.9	11017.1	11044.2	11067.3	10957.3	11031.4	11155.7	11129	11299	11524.4	11954.8	12017.2	12143	12631.6	12769.7	12897.2	13247.4	13525.4	13505.9	13932.1	14283.1	14431.6	14979	15172	15364.6	15569.1	15756.9	16043.3	16149.5	16563	17094.7	17697.6	17970.5	18482.2	18442.1	18220.2	17880.5	17500.6	16726.9	15764	14701.3	13963.8	13263
18.52		10999.7	11046.1	10900.9	11058.7	11190.7	11310.6	11145.2	11080.3	11302.2	11322.5	11304.3	11362.2	11442.7	11776.9	11882.4	12127.1	12505.6	12731.6	12866.4	13434.6	13507	13878.3	14031.3	14295.9	14705.6	15218.7	15152.1	15696.3	16087.9	16035.3	16273.5	16902.6	16966.4	17578.3	17919.6	18419.2	18734.2	18829.3	18847.1	18601.3	17937.1	17491.9	16269.9	15113.6	14774.9	13702.7	12894.2	12501.2
18.54		11344.1	11320.8	11203.3	11156.9	11291	11264.4	11023	11359.4	11503.7	11573.2	11679.7	11953.7	11951.5	12277.3	12583.6	12828.9	13089.4	13389	13769.7	13880.2	14417.3	14607.4	14911.5	15549.4	15755.6	16005.7	16355.9	16594.4	16901.4	17186.9	17456.4	17928.3	18444.6	18592.6	19103.3	19397.5	19078.5	19141.8	18506.5	17792	16868.7	16015.7	14921.8	14033.3	13464.4	12773.7	12242.9	11722.4
18.56		11716	11475.1	11446.3	11457.4	11525	11629.4	11599	11514.6	11969	11994.2	12375.7	12383	12690.5	12925.9	13335.7	13765.8	14153.6	14332.9	14585.4	15176.9	15527.1	15613.6	16438.4	16511.2	16974.9	17178.5	17694.7	18106.1	18366	18928.4	18974.3	19275.4	19676.9	19775.9	19543.2	19789.8	18928.1	18364.8	17435.1	16420.1	15471.2	14462.1	13687.6	13079.1	12531.9	11967.1	11505.3	11346.9
18.58		12137	11970.9	11919.9	12159.7	12224.7	12071.6	11859.9	12057.3	12354.6	12716.2	13017	13255.6	13805.4	13807	14447.8	14969.8	15217.8	15395.2	16159.4	16434.5	16857.4	17276.8	17484	18016.5	18467.8	18830.6	19207.3	19693.6	19902.1	20043.1	20120.2	20354.9	19950	19664.6	18972.6	18613.6	17672.2	16883.6	15736.4	15012.8	14283.5	13582.5	12556.4	12120.5	11749.6	11460.3	11126.4	11059.6
18.6		12826.3	12691	12671.7	12706.7	12834	12648.2	12717.8	12973.2	13175.4	13772.3	14014.8	14342.1	14641.1	15324	15829.6	16384.1	16595.8	17337.5	17679.8	18088.8	18524.5	19219.1	19452.6	19886.9	20427.4	20359.4	20221.7	20351.8	20233.4	20151.4	20010.8	19815.8	19265.8	18448.1	17749.4	16765.6	15997.5	15066.5	14279.6	13472.4	12879.2	12479.6	11877.7	11671	11284.1	11237.8	11049.7	10788.2
18.62		14103.8	13863.6	14064.7	13980.7	13942.1	13739.7	14029.9	14314.1	14630.5	15059.3	15394.5	15834.1	16498.7	17152.2	17439	18132.5	18463.5	19149.6	19375.8	19913.2	20018	20400.7	20537.3	20245.9	20678.3	20677.4	20076	20170.1	19558.4	19072.6	18551.1	18051	17458	16963.6	15827.7	14969.4	14248.4	13586.3	13185.8	12472.9	12089.3	11413.5	11288.8	11372.5	10968.3	10839.9	10708.1	10546.2
18.64		15976.2	15964	15927.3	16112.1	16280	15933.8	15998.2	16072.7	16658.8	17286	17698.2	18252.3	18597	19085.9	19570.9	19791.3	20270.4	20432.5	20737.4	20832.9	20695.1	20590.1	20467.7	20133.3	19782.4	19285.5	19038.8	18427.4	18387.5	17585.9	16890.1	16371.3	15617	14937.4	14000.9	13400.7	12933.9	12425.1	12033.9	11567.3	11390	11137.9	11021.6	10866.3	10798.2	10727.1	10715.3	10800.7
18.66		19926.6	19437	19694.3	19305.2	19603.8	19586.2	19425	19818.2	20006.9	20444.4	20880.8	21036.8	21269.7	21701.4	21601.4	21469.4	21297.2	21404.7	21047.9	21125.1	20475.5	20268.1	20112.8	19251.5	18812.5	18359.8	17694.6	17271.2	16422.1	15835.5	15199.3	14541.2	14031.4	13331.8	12950.6	12335.8	12094.5	11915	11708.2	11165	11131.3	11021.4	10884.7	10918.2	10774.9	10552	10746.8	10650.5
18.68		25751.7	25919.8	25852.4	25881.8	25534.1	25514.1	25462.3	25800.5	25465.3	25385.7	25224	25162	24744	24343.9	23880.7	23562.5	22972.5	22698.2	21666.6	21619.7	20436.3	20188.2	19547.6	18453.8	17812.1	17094.3	16612.3	15850.8	15328.4	14660.4	13893.9	13457.1	12947.6	12456.1	12162.5	11887	11642.2	11427.4	11258.8	11086.1	10849.4	10885	10742.1	10723.8	10689.3	10682.9	10623.3	10685.4
18.7		29436.1	29415	29146.5	29256.4	29231.9	29328.4	29523.4	29192.9	28579.8	28279.4	27409.6	26453	25832.2	25255.8	24713	23554.5	22604.6	22085.8	21098.8	20410.9	19645.3	18723.5	17913.5	17013.4	16687.1	15849.6	15193.7	14674.6	13958.7	13492.2	13062.3	12637.5	12348.6	11887.5	11825.8	11471.3	11174.3	11206.3	10870.6	10925.1	10643.6	10683.6	10561.1	10823.9	10598.2	10460.7	10568.9	10645.8
18.72		23704	23788.4	24058.4	23871.8	23946.8	24021.6	23928.6	23778.3	23325.6	22945	22345.1	21512.8	21075.8	20396.6	19986	19369.9	18766.9	18080.6	17441.9	16934.4	16475.5	15776.3	15153.7	14785.2	14380.6	13871.9	13397.9	12918.3	12660.9	12374.9	12190.1	11710.2	11532.9	11383.9	11297.5	11053.8	10863.9	10940.8	10698.2	10706.7	10731.9	10693.5	10401.2	10430.2	10445.4	10516.3	10544.2	10378.6
18.74		21071.3	21272.1	21119.4	21175.2	21326.6	21098.1	20926.7	20990.8	20454	20003.8	19655.4	18879.9	18018.1	17744.3	17284.5	16653.6	16141.1	15841.7	15223.2	14995.2	14511.3	13974.9	13866.9	13372.6	12949.4	12574.5	12273.9	12142.1	11858.4	11574.4	11548	11314	11094.1	11232.6	10906	10649	10754.3	10699.3	10628.9	10439.6	10605.5	10531.6	10499.8	10715	10440.5	10353.8	10341.5	10291.3
18.76		17003.8	17064.4	17058.2	17209.2	17118.2	17338.9	16985.7	16886.5	16459.7	16282.6	15964.7	15506.6	15147.7	14625	14463.3	14170.4	13656.2	13486.2	13261.1	12889.6	12608	12609.6	12036.2	11892.9	11830.6	11611.8	11631.1	11264.6	11051.6	11133.6	10958.4	10865.8	10834.1	10759.3	10590	10520.9	10650.2	10538.8	10595.1	10400.7	10558.6	10454.1	10532.1	10307.5	10188.4	10234.2	10155.8	10294.6
18.78		12547.1	12755.2	12541.5	12400.6	12473.1	12551.4	12516.5	12564.3	12304.6	12004.9	12315.7	11976.5	11681.3	11638.6	11616.4	11569.3	11431.4	11147.5	11307.8	11105.3	10983.9	10908.1	10949.2	10959.7	10759.4	10647.2	10656.3	10835.8	10534.7	10611.8	10470	10356.1	10545.6	10422.5	10513.4	10390.1	10313.3	10240.9	10456.4	10370.6	10421.3	10357.6	10369.7	10233.2	10352.5	10383.5	10290.7	10317.2
18.8		11072.3	11269.9	11009.3	11033.9	11285.5	11145.6	11139	10956.7	10976.9	11025.8	10869.9	10938.8	10677.4	10714.2	10845.2	10646.3	10732.8	10693.8	10676	10522.7	10672.8	10546.7	10548	10385.1	10506.5	10462	10310.4	10199.2	10370.4	10368.3	10375.4	10247.6	10284.8	10413.4	10140.7	10244.1	10333	10105.4	10195.8	10197.6	10352.6	10335.5	10402	10254.6	10220.3	9947.41	10300.2	10178.8
18.82		10797.2	10615.6	10675.4	10708.5	10693.3	10730.3	10724	10660.2	10597.3	10714.4	10636.5	10632.4	10705.5	10611.1	10725	10421.4	10417.4	10557	10407.7	10392.2	10327.5	10349.6	10445.9	10239.6	10321.1	10454.2	10388	10184.5	10322.1	10338.9	10283.5	10237.9	10328	10092.8	10139.7	10192.5	10309	10075.4	10255.3	10208.8	10315.1	10154.2	10190.4	10326.8	10340.4	10272.5	9954.56	10102.6
18.84		10478.9	10653.6	10440.2	10526.2	10470.5	10302.4	10490.7	10438.8	10350	10534.2	10609.9	10360.1	10412.2	10409.2	10392.8	10317.6	10155.9	10254.4	10395.1	10193.3	10414.3	10203.4	10391.8	10209.8	10339.2	10371.1	10059.5	10259.4	10187	10193.8	10271.4	10203.8	10242.8	10235.1	10183.4	10187.2	10222	9998.95	10123.9	10250.8	10175.5	10061.5	10015.1	10209.3	9969.83	10172.6	10202.7	10132.8
18.86		10344.9	10339.9	10310.9	10411.7	10049.2	10283.2	10370.9	10304.9	10481.5	10381.6	10306.1	10279.3	10431.8	10377.9	10339.8	10193.8	10188.8	10180.9	10292.9	10245	10230.3	10139.4	10236.3	10296.9	10118.2	10209.8	10129.6	10222.1	10158.1	10371.8	10165.6	10273.4	10114.5	10063	10228.7	10157.6	10079.3	9927.12	10004.1	10185	10278.6	10068.7	10098.4	10218.8	10032.3	10072.2	10075.4	10226.6
18.88		10253.6	10305.7	10213.3	10434.7	10241.1	10249.1	10196.1	10207.6	10326.4	10324	9993.35	10419.2	10153.5	10255.7	10179.7	10217.7	10368.4	10203.7	10119	10219.6	10083.9	10096.1	10234.4	10082.2	10213.4	10200.5	10122.6	10261.6	10085.6	10083.6	10231.5	10172.2	10201.5	10150.1	10167.7	10024.5	10240.5	10095.2	10102.3	10079.4	10037.8	10065	10095.3	10038.2	10230.5	10092.8	10169.3	10085.9
18.9		10177.1	10290.7	10182.7	10131.5	10214.5	10258.4	10155.8	10271.6	10339.9	10178.9	10296.8	10059.9	10272.1	10245.2	10279.3	10382.5	10241.1	10360.5	9971.32	10136.2	10113.7	10077.9	10044.2	9988.02	10187.8	10123.2	10210.7	10302	10059.7	10143.2	10132.9	10130.9	10011.8	10151	9972.23	10275.7	10176.9	10101.9	9997.22	10115	10137	10286.1	10111.3	10084.5	9980.25	10034.9	9930.19	10057.5
18.92		10160.3	10009	10034.2	10362.2	10117.9	10222.5	10029.8	10135.4	10043.6	10041.7	10007.2	10233.3	10056.2	10275	10202.2	10054.4	10073.1	10255.7	10401	10109.3	10065.7	10095.7	10292.1	10327.7	10138.3	10042.3	9943.58	9851.54	9999.33	10143.9	10115	10080.1	9879.14	10192.6	10130.3	10094.9	10088.4	10107.4	10125.1	9999.28	10112	10243.8	9943.17	10147	9951.49	9934.55	9956.28	9893.04
18.94		10082	10091.3	10243.4	10248.2	10098.6	9988.83	10104.8	9996.43	10032.5	10096.6	10154.1	10151.1	9887.1	10017.9	10088.4	10103.7	10133.6	10241.8	10006.5	10026.1	10029	10118.3	10287.9	10113.2	10208.4	10097.9	10050.4	10032.1	10107.1	9921.01	9945.87	9966.18	9988.92	9926.08	10127.4	10185.2	9904.75	10045.9	10252	9886.06	10063.7	9986.08	9857.3	9995.35	10041.3	9963.17	10025.4	9879.89
18.96		10120.2	10091.3	10232.4	10056.9	10077	10171.4	10084.6	10002.3	10044.4	10057.8	10061.6	10123.5	10038.2	10050.2	10084.8	10072.4	10046.3	10102.4	9891.02	10055.2	10072.4	10171.9	9961.65	9920.8	10068.5	10200.6	10140.9	10055.3	10023	9904.63	9832.37	10090.5	9996.9	9947.51	9908.62	10017.4	9999.8	10090.1	10132.4	10010.5	10167.4	9803.71	9950.69	9839.85	9906.05	10029.7	9955.6	9824.44
18.98		10154	10111.1	10224.2	10069.9	9915.34	10101.3	10073.4	10002.7	10016.1	10290.5	9845.32	10048.7	10282.1	10065.5	10037.5	10073.4	9838.03	9989.17	9886.1	9882.21	10017.1	10037.1	10038.8	9890.94	10141.1	10008.8	9930.88	10004.1	9901.04	10024.2	10010.9	10027.5	9950.11	9845.01	10009.8	10183.7	9857.82	10001.4	9941.04	10003	9996.54	9756.39	9785.06	10001.2	9903.52	9964.87	9893.49	10016.8
19		9962.86	9909.64	10054.4	9967.2	9953.23	10215.5	9784.16	9966.1	9985.66	9927.12	10089.5	9897.19	10043.6	10002	9962.55	9869.65	10085.4	9917.9	9917.82	9973.69	9897.77	9964.15	10043.7	9823.06	9974.75	9931.69	9937.89	9873.47	9919.48	9864.23	9975.23	9829.7	10032.3	9865.23	9914.18	10065.1	9778.71	9913.25	9860.33	10007	9964.57	9993.29	9840.71	9861.91	9811.06	9984.78	9933.01	9824.06
[truncated: 66 more columns]

## Sheet: Fig. 2c
2θ	XRD peaks	1	2	3	4	5	6	7	8	9	10	11	12	13	14	15	16	17	18	19	20	21	22	23	24	25	26	27	28	29	30	31	32	33	34	35	36	37	38	39	40	41	42	43	44	45	46	47	48
18		2661.03	2612.05	2578.54	2623.34	2574.76	2611.58	2724.49	2474.27	2595.42	2643.17	2606.49	2615.55	2669.4	2652.84	2592.29	2602.53	2685.02	2524.24	2681.69	2744.19	2602.53	2548.05	2591.32	2660	2638.05	2667.42	2670.88	2496.8	2634.59	2678.37	2646.42	2622.35	2685.66	2592.67	2543.56	2718.34	2662.6	2712.38	2678.22	2704.62	2653.23	2586.98	2717.13	2587.56	2671.39	2672.71	2548.33	2616.15
18.02		2595.7	2641.02	2634.74	2511.74	2567.59	2712.42	2633.72	2626.69	2620.46	2627.54	2636.95	2591.11	2658.52	2676.8	2624.72	2616.06	2616.5	2635.35	2606.03	2669.37	2699.38	2603.38	2561.47	2552.89	2650.82	2589.35	2680.12	2604.47	2577.81	2778.03	2644.71	2602.89	2688.68	2620.42	2656.26	2616.63	2502.33	2680.21	2665.23	2671.24	2595.84	2672.45	2673.76	2611.38	2619.12	2598.01	2693.79	2683.23
18.04		2615.73	2564.2	2658.1	2595.05	2629.99	2645.2	2596.44	2627.2	2599.16	2610.47	2639.66	2576.79	2564.17	2603.67	2597.46	2584.66	2632.63	2577.57	2625.61	2586.53	2612.38	2656.36	2651.9	2508.23	2585.89	2668.88	2628.57	2634.34	2598.38	2635.72	2641.47	2564.6	2657.23	2636.63	2703.45	2668.34	2567.57	2582.81	2666.81	2671.55	2619.62	2628.07	2667.22	2609.02	2647.34	2659.34	2661.75	2707.5
18.06		2640.77	2616.83	2624.49	2593.42	2640	2566.14	2612.79	2625.01	2622.16	2630.62	2641.38	2650.44	2683.95	2634.2	2723.56	2623.65	2700.37	2612.54	2603.17	2523	2648.44	2625.81	2617.65	2489.75	2551.16	2618.4	2575.7	2691.2	2595.33	2581.16	2653.98	2697.13	2626.94	2654.77	2639.41	2648.17	2631.25	2614.15	2593.22	2626.93	2614.63	2729.4	2602.79	2734.78	2607.67	2607.46	2657.15	2757.16
18.08		2629.65	2626.27	2605.39	2626.01	2616.67	2664.09	2633.95	2607.74	2634	2754.39	2694.45	2613.3	2632.77	2578.93	2658.76	2574.36	2646.86	2711.7	2694.26	2604.97	2662.68	2525.61	2593.6	2678.17	2646.53	2705.52	2595.13	2645.54	2652.56	2693.44	2679.94	2638.82	2691.96	2562.29	2709.24	2677.3	2638.76	2671.94	2677.09	2571.99	2723.3	2711.85	2728.57	2686.4	2720.71	2674.93	2624.62	2680.24
18.1		2627.87	2703.67	2608.61	2648.49	2733.54	2690.8	2687.66	2612.23	2668	2667.34	2650.83	2687.1	2672.6	2644.11	2680.94	2720.58	2688.29	2676.08	2608.43	2644.73	2665.04	2607.88	2596.72	2580.67	2624.95	2742.89	2704.16	2659.78	2662.84	2617.42	2647.66	2647.64	2709.72	2676.04	2737.24	2591.55	2611.17	2666.59	2665.86	2692.92	2741.04	2735.23	2670.13	2654.51	2730.31	2687.14	2783.97	2773.62
18.12		2755.64	2676.44	2854.77	2698.41	2742.89	2764.65	2736.78	2666.87	2710.15	2792.34	2709.88	2698.92	2823.9	2629.54	2727.26	2755.47	2724.58	2726.87	2696.21	2721.98	2771.19	2672.53	2732.56	2775.43	2743.09	2679.83	2662.38	2727.77	2662.78	2760.26	2780.4	2755.95	2802.94	2725.03	2757.93	2700.27	2754.37	2814.8	2782.68	2691.4	2819.22	2799.05	2731.1	2761.74	2848.87	2764.35	2769.37	2851.97
18.14		2758.94	2790.9	2801.73	2773.23	2768.97	2805.09	2755.68	2719.99	2729.12	2793.03	2782.01	2716.72	2788.58	2786.79	2744.02	2702.51	2768.37	2758.34	2744.36	2784.9	2838.99	2730.96	2692.27	2748.05	2685.22	2721.44	2699.29	2774.44	2700.81	2779.36	2790.23	2693.7	2804.29	2770.3	2822.25	2777.82	2789.3	2824.77	2753.4	2702.38	2847.51	2781.99	2806.67	2821.6	2839.01	2834.81	2870.18	2879.61
18.16		2613.42	2563.19	2608.7	2637.6	2589.41	2654.98	2641.44	2701.79	2550.88	2585.24	2581.09	2604.52	2659.26	2662.11	2645.15	2698.98	2656.52	2604.35	2651.79	2610.4	2702.66	2649.93	2692.75	2572.22	2707.86	2697.3	2627.05	2648.58	2722.38	2667.73	2680.16	2722.84	2729.95	2670.43	2726.55	2638.27	2665.17	2705.93	2666.42	2722.17	2673.45	2749.22	2810.47	2720.72	2834.6	2900.21	2938.84	2932.32
18.18		2574.1	2578.59	2609.98	2578.22	2603.55	2672.08	2536	2591.79	2577.14	2638.18	2593.58	2624.93	2695.72	2637.16	2552.25	2604.07	2662.36	2547.03	2556.23	2622.32	2669.47	2621.38	2617.15	2696.47	2638.79	2603.48	2612.42	2615.96	2681.34	2587.64	2523.99	2593.28	2636.89	2615.97	2684.85	2701.84	2697.07	2577.59	2693.21	2645.69	2797.16	2689.37	2718.27	2763.29	2716.7	2862.86	2903.1	2965.86
18.2		2514.26	2629.81	2612.26	2569.57	2531.43	2592.42	2531.07	2565.76	2535.78	2600.84	2496.86	2628.17	2566.72	2575.67	2574.58	2528.8	2477.7	2506.96	2466.89	2558.26	2634.28	2515.8	2542.58	2532.36	2690.68	2484	2567.32	2594.48	2521.02	2540.61	2543.24	2569.55	2578.38	2543.66	2493.82	2531.42	2595.55	2588.32	2698.2	2636.36	2617.19	2695.84	2732.85	2789.43	2800.52	2918.69	2907.28	3062.63
18.22		2464.55	2531.45	2459.43	2546.62	2564.72	2492.9	2504.61	2471.1	2520.54	2478.46	2492.29	2538.33	2500.03	2472.71	2534.9	2521.41	2512.15	2442.66	2526.18	2431.27	2527.6	2486.83	2524.94	2541.4	2504.07	2507.6	2475.56	2567.3	2460.14	2528.4	2561.98	2489.53	2580.29	2449.28	2599.86	2512.42	2514.41	2597.49	2664.96	2744.08	2691.01	2704.92	2769.98	2794.2	2930.44	2986.87	3136.25	3361.84
18.24		2497.82	2483.22	2482.13	2455.56	2488.44	2497.01	2493.83	2381.02	2526.43	2481.52	2465.08	2480.56	2453.28	2548.28	2559	2397.5	2453.83	2528.96	2472.55	2474.69	2475.42	2499.18	2441.84	2529.19	2438.42	2436.33	2501.26	2518.06	2485.72	2511.47	2494.49	2573.98	2498.73	2421.58	2559.78	2594.63	2574.88	2636.51	2613.63	2749.91	2884.31	2806.36	2918.52	3049.75	3197.13	3275.59	3602.33	3682.22
18.26		2402.09	2413.28	2432.87	2454.11	2440.65	2485.15	2493.77	2516.95	2416.53	2570.16	2492.08	2407.38	2455.47	2494.31	2403.61	2437.86	2571.38	2516.69	2530.24	2430.46	2429.54	2491.84	2417.31	2551.58	2484.19	2493.53	2589.26	2422.99	2559.54	2521.09	2509.33	2559.73	2646.43	2557.15	2546.46	2517.82	2673.69	2646.47	2778.77	2814.67	2923.4	3091.39	3173.32	3410.31	3614.97	3846.35	4091.57	4475.03
18.28		2489.97	2435.17	2485.24	2478.06	2484.21	2469.3	2474.33	2443.03	2474.62	2459.73	2471.6	2492.97	2453.29	2526.52	2392.95	2372.75	2492.48	2484.15	2489.56	2439.89	2502.68	2452.27	2478.41	2500.81	2545.95	2554.28	2567.08	2546.82	2482.28	2526.11	2516.26	2523.02	2561.53	2607.54	2666.51	2618.56	2635.98	2773.67	2869.02	3079.79	3116.27	3302.01	3555.85	3828.12	4253.51	4669.65	5063.41	5567.4
18.3		2513.64	2421.88	2468.12	2464.88	2453.16	2506.63	2406.76	2465.06	2487.28	2450.06	2455.34	2478.35	2451.37	2526.81	2440	2444.33	2505.62	2544.28	2494.43	2448.88	2444.63	2493.12	2435.32	2590.61	2554.01	2516.34	2475.05	2457.31	2538.74	2489.44	2653.59	2585.06	2629.02	2592.96	2712.59	2685.28	2849.71	2926.79	3179.8	3203.32	3488.64	3845.02	4153.43	4630.95	5049.3	5675.42	6326.03	6895.63
18.32		2480.43	2430.89	2514.95	2477.52	2407.52	2398.27	2451.89	2535.5	2514.68	2533.86	2510.46	2466.08	2478.65	2527.46	2488.98	2419.23	2475.58	2429.26	2500.43	2417.2	2435.79	2482.7	2513.31	2508.9	2472.65	2575.22	2565.81	2511.26	2578.11	2516.87	2674.23	2656.62	2691.08	2687.6	2877.24	2861.31	3119.73	3236.69	3403.62	3799.07	4086.39	4526.77	5003.18	5345.14	6080.77	6921.82	7435.41	8287.53
18.34		2402.6	2474.19	2458.8	2454.67	2419.41	2427.06	2498.96	2452.79	2427.42	2462.59	2558.66	2400.98	2485.14	2391.73	2410.02	2512.96	2500.42	2477.92	2452.18	2463.76	2488.02	2502.84	2514.17	2506.77	2540.66	2474.42	2587.15	2549.96	2651.79	2649.05	2620.7	2759.55	2841.15	2754.53	3011.36	3151.52	3399.14	3679.39	3952.46	4291.85	4675.09	5171.77	5702.5	6368.06	6892.43	7738.65	8489.01	9187.35
18.36		2442.93	2505.39	2461.28	2475.13	2470.43	2513.22	2496.68	2446.65	2493.91	2470.19	2411.4	2459.6	2467.2	2429.92	2430.78	2481.03	2426.02	2474.17	2565.17	2505.7	2541.34	2466.8	2562.96	2510.85	2522.4	2542.94	2554.54	2597.84	2678.41	2670.35	2748.21	2780.44	2918.37	3189.7	3379.24	3682.08	3828.86	4131.23	4493.8	4860.02	5310.22	5810.52	6477.09	7210.17	7756.54	8408.75	9205.12	9694.97
18.38		2532.33	2457	2461.03	2439.62	2474.22	2469.83	2484.11	2442.77	2441.05	2411.73	2444.9	2518.7	2475.09	2403.65	2506.82	2490.25	2403.01	2428.23	2499.3	2522.46	2527.28	2517.69	2544.03	2613.22	2562.34	2615.97	2514.54	2672.54	2716.48	2765.03	2942.98	3201.35	3199.84	3399.84	3622.75	3990.88	4342.72	4643.59	5096.6	5590.8	6133.72	6423.88	7052.21	7720.4	8415.51	8973.62	9483.83	9657.1
18.4		2377.88	2435.65	2514.35	2483.96	2434.6	2399.61	2420.47	2394.87	2477.47	2426.89	2441.53	2590.82	2514.92	2431.64	2547.05	2478.91	2509.27	2484.74	2565.7	2513.85	2575.04	2570.67	2587.94	2646.02	2640.97	2629.15	2730.54	2929.97	2887.36	3057.02	3203.09	3456.46	3616.75	3870.53	4248.02	4455.08	4898.64	5258.41	5736.07	6032.24	6621.27	7123.99	7625.54	8406.67	8797.31	9075.03	9148.79	8997.94
18.42		2526.66	2463.06	2395.8	2454.8	2475.79	2411.45	2449.03	2562.19	2481.73	2580.68	2475.49	2481.15	2471.16	2534.49	2526.22	2526.56	2489.09	2553.4	2610.95	2498.98	2571.93	2605.08	2732.98	2745.54	2856.27	2868.15	2910.48	3006.84	3221.75	3442.39	3544.62	3694.74	4185.83	4434.43	4676.21	5056.47	5433.18	5821.71	6375.88	6716.25	7358.85	7829.21	8309.09	8688.63	8936.74	9021.14	8563.41	7891.33
18.44		2408.19	2444.16	2463.34	2480.88	2484.1	2457.42	2527.93	2474.03	2381.21	2589.62	2473.79	2557.59	2510.61	2480.55	2554.2	2483.27	2599.49	2511.98	2619.15	2626.46	2709.89	2697.58	2694.29	2854.66	2930.47	3075.29	3109.3	3287.71	3593.22	3771.3	3996.32	4261.74	4549.49	4881.14	5343.74	5699.92	5982.14	6572.22	7000.65	7424.96	7957.81	8486.83	8895.15	8792.96	8591.31	8208.76	7208.1	6472.16
18.46		2492.71	2433.29	2415.93	2552.07	2514.59	2470.5	2485.72	2577.96	2463.26	2520.87	2443.69	2485.05	2616.06	2594.27	2610.2	2601.87	2703.91	2696.01	2716.48	2699.3	2736.68	2838.71	3054.87	3039.56	3210.73	3272.31	3486.87	3755.44	3974.66	4277.99	4587.49	4880.25	5163.89	5759.18	5990.24	6395.34	6929.55	7370.31	7810.77	8249.97	8501.79	8789.88	8794.18	8500.27	7953.09	7150.96	6409.83	5446.41
18.48		2527.15	2567.47	2518.96	2440.71	2443.78	2614.12	2394.58	2508.17	2527.16	2608.94	2562.23	2629.59	2595.59	2582.03	2642.56	2690.02	2643.45	2827.33	2854.13	2903.58	3042.95	3075.24	3295.51	3468.72	3637.25	3797.71	3992.05	4261.51	4592.98	4886.35	5145.65	5575.76	5993.88	6455.25	7017.4	7256.07	7765.51	8308.35	8709.87	8835.53	9165.14	8771.7	8256.09	7623.54	6933.2	6055.06	5133	4449.33
18.5		2629.38	2492.78	2552.65	2533.21	2556.6	2552.21	2591.47	2545.23	2564.76	2540.18	2616.25	2676.84	2702.51	2731.57	2813.94	2751.9	2852.92	2997.72	3068.18	3180.4	3255.84	3518.54	3733.64	3803.91	4119.95	4308.99	4643.68	5027.81	5338.51	5657.07	6118.55	6455.69	7038.22	7466.87	7870.03	8407.18	8671.7	9001.55	9067.27	9146.24	8603.55	8049.22	7370.21	6454.69	5752.94	4930.88	4352.19	3896.38
18.52		2565.79	2570.8	2613.13	2641.67	2560.62	2635.8	2548.88	2619.5	2673.44	2611.47	2758.46	2801.14	2764.19	2881.31	3024.96	3050.39	3208.47	3327.34	3392.03	3593.22	3738.06	4076.54	4277.61	4464.58	4805.07	5213.95	5510.4	5845.28	6283.1	6795.18	7227.56	7594.46	8053.46	8698.54	8982.48	9098.13	9342.12	9151.82	8901.9	8418.01	7879.75	7092.69	6304.21	5388.95	4718.13	4158.2	3725.47	3365.5
18.54		2794.28	2625.65	2711.87	2745.55	2668.52	2747.57	2650.71	2666.86	2829.5	2862.04	2926.38	2936.47	3003.66	3144.75	3336.51	3403.48	3565.48	3705.93	3857.46	4186.99	4445.53	4722.48	5058.55	5281.75	5832.08	6090.73	6719.83	7067.87	7421.18	8085.65	8401.2	8768.99	9149.58	9385.33	9574.82	9391.8	9171.85	8701.13	8188.16	7457.23	6731.01	5860.4	5215.3	4434.28	4082.42	3592.79	3210.88	3072.92
18.56		2849.67	2804.56	2900.12	2835.86	2915.98	2857.72	2837.55	2861.95	2896.5	3027.25	3068.18	3253.09	3300.1	3580.23	3715.32	3767.25	4085.14	4345.98	4561.98	4889.22	5298.76	5674.44	6172.38	6347.95	6923.8	7427.83	7744.93	8276.66	8710.06	9241.77	9493.77	9478.99	9495.37	9691.48	9342.72	8869.79	8278.42	7607.43	6957.92	6269.38	5515.39	4822.54	4396.33	3817.76	3494.95	3213.09	3035.44	2900.78
18.58		3040.61	3110.38	3132.14	3156.97	3125.02	3120.64	3112.79	3091.87	3181.19	3384.53	3430.11	3665.96	3899.88	4196.41	4412.72	4704.81	4995.23	5257.73	5714.93	5989.83	6537.11	6996.81	7430.8	7775.97	8394.79	8674.06	9255.38	9544.74	9797.42	9637.14	9724.08	9695.23	9171.19	8845.33	8397.8	7769.92	7100.54	6404.73	5826.32	5161.18	4460.11	4148.35	3771.83	3516.72	3134.01	2970.11	2860.53	2748.54
18.6		3651.64	3603.46	3530.79	3629.18	3416.34	3618.08	3556.13	3542.31	3679.77	3955.42	4125.86	4470.04	4803.95	5032.33	5506.85	5847.43	6212.53	6723.08	6993.05	7604.8	7943.58	8564.9	8833.9	9158.46	9624.29	9627.98	9852.15	9981.36	9852.2	9621.59	9280.91	8917.51	8202.34	7839	7290.41	6433.75	5976.12	5288.25	4698	4211.68	3859.65	3599.57	3391.73	3215.26	2952.99	2883.35	2838.81	2736.54
18.62		4225.91	4124.7	4210.73	4144.93	4260.23	4189.43	4214.71	4231.39	4488.54	4744.14	4991.88	5572.98	5848.41	6408.02	6728.31	7197.74	7738.08	8071.42	8701.44	9019.05	9315.63	9674.82	9918.54	10053.4	10162.6	9960.55	9964.75	9484.36	9097.82	8714.38	8242.79	7762.67	7203.55	6468.71	5975.51	5388.73	4830.83	4412.68	4094.64	3653.87	3542.07	3233.42	3086.58	2977.94	2860.49	2717.87	2682.53	2714.32
18.64		5232.56	5255.64	5373.89	5401.68	5398.81	5326.84	5348.64	5341.43	5658.39	6009.72	6480.8	6937.81	7442.03	8052.16	8415.29	8730.31	9123.97	9404.43	9829.5	9899.64	10012.4	10068.6	10006.4	9726.88	9668.59	9139.29	8902.72	8567.95	7902.68	7476.37	6775.02	6434.33	5813.58	5336.98	4875.5	4337.86	4024.74	3840.95	3463.73	3303.27	3245.25	3070.13	2906.13	2815.28	2774	2620.26	2725	2592.9
18.66		7402.86	7450.4	7420.25	7292.99	7287.6	7394.07	7462.35	7312.51	7750.58	8269.6	8528.46	9079.42	9534.43	9814.59	9954.46	10165.2	10312.4	10242.9	10148.1	9845.32	9742.42	9546.54	9017.76	9052.79	8615.78	7981.83	7645.37	7156.47	6702.52	6138.42	5627.3	5312	4860.65	4396.3	4231.24	3891.44	3601.03	3346	3239.93	3095.72	2891.67	2848.2	2727.42	2725.07	2608.88	2677	2557.96	2584.83
18.68		11060.4	11180.8	11118.6	11054.3	10821.1	10961.8	11005.2	10974.4	11271.3	11650.3	11833.4	11869	11870	11731.3	11621.9	11294	11013.9	10745.1	10293.7	9782.57	9638.78	9047.36	8683.1	8158.51	7659.06	7126.2	6539.45	6184.67	5665.63	5303.24	4798.33	4433.13	4118.89	3912.18	3730.23	3454.44	3351.14	3257.26	3017.01	2876.19	2840	2773.59	2672.44	2708.51	2560.37	2600.89	2548.43	2526.18
18.7		15523.1	15123.9	15459.5	15376.8	15441.2	15340.7	15451.4	15166.3	15294.9	14970.3	14533.6	14040.5	13504.8	13174.1	12390.7	11825.7	11101.4	10659.2	10090.7	9332.05	8835.77	8116.95	7638.77	7039.55	6559.82	6053.3	5743.05	5307.23	4850.16	4457.89	4255.77	4013.5	3671.64	3507.04	3391.08	3185.9	3097.51	2934.22	2963.21	2856.4	2704.07	2743.83	2616.11	2714.22	2619.57	2607.87	2574.62	2501.91
18.72		12778.7	12851.8	13011.2	12964.7	12921.1	12903.8	12970.6	12867.9	12342.3	12073.2	11466	10988.1	10545.5	10175.3	9458.98	8957.77	8380.15	8034.97	7464.4	7107.38	6690.55	6214.6	5744.26	5409.73	4970.88	4768.75	4415.23	4202.61	3891.72	3679.19	3526.76	3409.19	3299.84	3188.34	3001.84	2969.5	2873.54	2789.08	2773.5	2666.88	2658.32	2720.94	2600.71	2551.87	2552.05	2567.75	2536.54	2446.51
18.74		9810.03	9515.4	9695.27	9642.67	9644.55	9721.2	9662.71	9819.67	9334.14	9160.55	8724.02	8316.02	7958.07	7544.37	7171.28	6739.29	6405.53	6011.82	5725.52	5513.41	5086.24	4879.34	4570.45	4233.27	4126.61	3825.05	3692.22	3541.96	3367.54	3194.83	3149.01	3084.37	2940.42	2863.57	2852.34	2751.74	2754.67	2654.63	2568.79	2605.36	2566.32	2561.11	2539.69	2520.87	2576.03	2597.33	2553.84	2474.37
18.76		7991.46	7939.56	7898.63	7912.05	7942.81	7944.45	7893.3	7779.79	7626.02	7268.69	6856.37	6547.37	6137.36	5807.12	5531.79	5191.49	4895.48	4621.51	4481.24	4226.6	3981.03	3886.12	3602.25	3563.7	3487.7	3301.63	3187.31	3030.81	2991.25	2935.14	2786.17	2812.09	2691.29	2657.29	2597.36	2549.47	2632.31	2666.79	2565.92	2549.74	2567.13	2451.63	2463.59	2435.98	2436.45	2456.01	2469.02	2376.3
18.78		4432.51	4480.59	4455.98	4460.57	4474.65	4475.47	4540.17	4469.2	4218.69	4062.44	3965.67	3846.72	3718.93	3603.16	3541.13	3327.67	3241.87	3216.81	3160.78	3088.17	3006.91	2940.62	2821.19	2809.77	2829.91	2662.95	2673.7	2579.51	2735.92	2593.81	2567.53	2560	2552.79	2537.47	2494.05	2559.44	2521.23	2468.49	2410.28	2449.26	2463.21	2406.37	2442.8	2469.74	2410.17	2394.88	2357.32	2411.06
18.8		3125.54	3034.04	3107.26	3025.23	3047.3	3035.76	3062.44	3019.27	2981.77	2911.32	2950	2823.11	2837.26	2723.97	2754.08	2709.7	2730.65	2648.08	2669.84	2640.79	2625.41	2588.89	2622.58	2565.82	2548.5	2511.34	2520.06	2441.95	2569.16	2486.28	2427.94	2434.57	2517.45	2424.14	2537.84	2453.15	2446.23	2440.67	2465.37	2372.31	2388.04	2377.88	2476.94	2322.4	2424.57	2422.87	2337.36	2385.06
18.82		2693.59	2746.01	2626.5	2708.84	2673.99	2670.81	2610.76	2682.02	2621.58	2657.14	2670.72	2673.89	2605.52	2624.29	2658.86	2548.67	2545.74	2537.04	2520.87	2466.32	2605.68	2562	2491.34	2505.91	2469.37	2462.04	2462.64	2556.66	2540	2424.71	2396.26	2447.25	2495.01	2372.71	2438.53	2356.53	2402.22	2376.86	2449.27	2368.38	2315.91	2390.87	2407.82	2425.13	2319.5	2343.33	2300.79	2371.87
18.84		2624.74	2553.85	2546.78	2531.75	2633.11	2589.23	2586.96	2602.37	2597.19	2552.63	2505.99	2559.45	2517.23	2499.5	2483.72	2520.28	2435.47	2434.93	2496.36	2465.26	2477.07	2496.34	2451.27	2452.52	2372.85	2399.13	2540.57	2459.85	2431.54	2376.68	2411.08	2393.37	2427.29	2399.87	2402.06	2337.79	2384.86	2367	2356.62	2319.39	2354.83	2273.36	2390.27	2384.87	2420.92	2368.64	2373.88	2342.95
18.86		2474.88	2500.96	2537.62	2470.62	2482.5	2480.6	2447.05	2451.24	2370.95	2489.57	2444.55	2481.49	2513.37	2509.45	2463.11	2421.94	2416.11	2463.22	2479.48	2517.73	2472.77	2428.86	2458.38	2393.43	2483.75	2376.44	2356.56	2361.23	2450.57	2367.25	2429.06	2364.32	2360.36	2373.64	2368.92	2433.74	2372.28	2376.46	2358.33	2359.38	2256.36	2344.18	2370.94	2355.13	2339.26	2310.2	2389.76	2370.7
18.88		2494.89	2370.83	2496.33	2453.16	2398.21	2464.49	2450.78	2411.92	2403.21	2463.97	2469.09	2420.42	2424.03	2438.08	2467.1	2390.23	2451.29	2411.75	2387.54	2422.15	2368.28	2392.15	2359.63	2341.99	2412.11	2341.66	2436.44	2413.59	2368.76	2374.62	2345.94	2452.67	2372.52	2327.55	2368.95	2396.57	2334.33	2315.65	2350.99	2320.64	2382.29	2298.72	2376.25	2301.8	2285.02	2376.13	2238.51	2368.43
18.9		2388.17	2367.4	2430.17	2413.08	2345.96	2474.14	2392.22	2461.03	2414.21	2425.8	2421.61	2466.46	2379.31	2373.12	2433.29	2422.93	2363.64	2356.04	2463.21	2397.23	2316.06	2412.24	2489.04	2374.8	2443.01	2333.87	2413.67	2380.1	2398.85	2360.97	2348.81	2354.05	2343.69	2352.34	2356.49	2331.81	2319.37	2275.81	2318.24	2306.92	2228.94	2317.52	2352.26	2234.42	2312.85	2353.1	2350.47	2345.01
18.92		2399.11	2393.93	2458.53	2395.7	2361.54	2366.51	2366.64	2418.09	2460.55	2412.59	2341.54	2371.48	2384.54	2424.82	2414.57	2400.54	2328.08	2378.41	2349.62	2394.52	2395.61	2298.3	2417.96	2354.78	2350.02	2343.61	2364.1	2301.47	2406.34	2405.65	2405.04	2339.32	2359.23	2365.57	2352.7	2324.53	2376.93	2314.05	2313.59	2334.3	2346.53	2257.84	2307.6	2285.17	2404.11	2281	2363.09	2362.2
18.94		2329.51	2386.93	2406.47	2421.03	2397.88	2395.24	2335.83	2368.97	2390.02	2337.29	2365.5	2330.32	2388.55	2359.58	2425.06	2305.23	2448.45	2383.09	2414.91	2280.44	2420.54	2423.28	2366.23	2335.4	2376.64	2360.64	2397.14	2324.44	2401.08	2338.51	2331.85	2424.72	2319.78	2334.66	2367.86	2263.09	2371.87	2293.21	2353.62	2326.46	2286.56	2341.31	2334.34	2348.84	2336.06	2268.57	2298.94	2318.82
18.96		2347.34	2299.28	2389.83	2407.82	2438.94	2336.07	2374.11	2389.89	2408.62	2346.76	2430.45	2335.33	2417.54	2330.09	2418.1	2364.91	2389.88	2355.47	2381.08	2377.34	2359.15	2396.49	2276.12	2335.02	2329.25	2350.27	2403.94	2420.64	2380.15	2381.11	2319.77	2345.73	2356.75	2353.86	2372.78	2297.62	2351.6	2362.03	2374.91	2420.35	2332.97	2292.08	2295.15	2290.28	2399.43	2423.62	2304.84	2310.33
18.98		2365.76	2308.99	2367.05	2363.86	2341.29	2361.66	2432.47	2342.66	2343.88	2385.62	2328.76	2323.25	2393.79	2426.7	2403.82	2367.29	2328.62	2292.17	2395.37	2367.71	2372.01	2348.16	2352.84	2315.19	2336.35	2315.7	2418.8	2339.21	2314.99	2335.75	2292.81	2388.81	2346.62	2310.34	2363.42	2326.49	2385.34	2336.5	2386.4	2387.26	2296.07	2360.69	2279.95	2434.91	2401.87	2352.88	2320.92	2283.8
19		2356.96	2320.52	2353.82	2249.86	2412.07	2335.62	2316.2	2334.3	2341.23	2385.42	2309.87	2317.44	2389.67	2398.92	2321.45	2364.26	2311.68	2371.48	2343.66	2337.03	2364.13	2316.3	2342.55	2298.31	2333.97	2328.11	2314.15	2295.11	2309.25	2322.57	2311.17	2308.16	2307.53	2295.75	2357.53	2336.13	2318.16	2294.17	2269.93	2376.34	2268.88	2342.59	2304.74	2320.33	2427.89	2358.55	2271.66	2298.68
[truncated: 71 more columns]

## Sheet: Fig. 2d
Bare NCM	Degree of Heterogeneity (DOH)	Time (h)	Accumulated capacity (mAh/g)	LiDFP NCM	Degree of Heterogeneity (DOH)	Time (h)	Accumulated capacity (mAh/g)
	7.36833	0	0		3.95741	0	0
	4.46874	0.08773	3.24596		0.20422	0.08731	3.23062
	1.8674	0.17546	6.49193		4.18381	0.17463	6.46124
	10.4141	0.26319	9.73789		5.42061	0.26194	9.69185
	5.47302	0.35091	12.9839		5.10156	0.34926	12.9225
	5.22854	0.43864	16.2298		7.36955	0.43657	16.1531
	11.0187	0.52637	19.4758		8.47602	0.52388	19.3837
	9.38623	0.6141	22.7217		8.003	0.6112	22.6143
	11.566	0.70183	25.9677		9.24372	0.69851	25.8449
	13.9691	0.78956	29.2137		9.82972	0.78583	29.0756
	2.96818	0.87729	32.4596		9.15687	0.87314	32.3062
	12.476	0.96502	35.7056		13.9135	0.96045	35.5368
	25.3666	1.05274	38.9515		18.9166	1.04777	38.7674
	21.2718	1.14047	42.1975		19.6871	1.13508	41.998
	27.3481	1.2282	45.4435		15.8308	1.2224	45.2287
	25.1894	1.31593	48.6894		14.8012	1.30971	48.4593
	14.5599	1.40366	51.9354		31.8628	1.39702	51.6899
	38.3246	1.49139	55.1814		21.6225	1.48434	54.9205
	42.2248	1.57912	58.4273		19.5677	1.57165	58.1511
	47.7929	1.66685	61.6733		23.7517	1.65897	61.3817
	53.3282	1.75457	64.9193		18.7637	1.74628	64.6124
	48.8036	1.8423	68.1652		37.5398	1.83359	67.843
	53.0467	1.93003	71.4112		16.5839	1.92091	71.0736
	61.8156	2.01776	74.6571		20.1906	2.00822	74.3042
	69.755	2.10549	77.9031		19.538	2.09554	77.5348
	71.4832	2.19322	81.1491		21.5106	2.18285	80.7655
	68.5881	2.28095	84.395		28.418	2.27016	83.9961
	75.4434	2.36868	87.641		31.2906	2.35748	87.2267
	64.0485	2.4564	90.8869		38.359	2.44479	90.4573
	80.0757	2.54413	94.1329		34.9772	2.53211	93.6879
	86.5511	2.63186	97.3789		27.9782	2.61942	96.9185
	71.4834	2.71959	100.625		30.4208	2.70673	100.149
	71.4605	2.80732	103.871		34.6315	2.79405	103.38
	74.699	2.89505	107.117		43.232	2.88136	106.61
	69.1025	2.98278	110.363		16.1462	2.96868	109.841
	64.5506	3.07051	113.609		41.3361	3.05599	113.072
	51.2613	3.15823	116.855		37.4104	3.1433	116.302
	97.832	3.24596	120.101		17.6433	3.23062	119.533
	59.5885	3.33369	123.347		17.5676	3.31793	122.763
	53.8071	3.42142	126.593		16.5676	3.40525	125.994
	47.4582	3.50915	129.839		24.7445	3.49256	129.225
	20.2055	3.59688	133.084		15.6179	3.57987	132.455
	48.5035	3.68461	136.33		21.6842	3.66719	135.686
	34.7031	3.77233	139.576		0	3.7545	138.917
	35.2873	3.86006	142.822		10.4485	3.84182	142.147
	32.1605	3.94779	146.068		0	3.92913	145.378
	23.4393	4.03552	149.314		0.59844	4.01644	148.608
	20.2634	4.12325	152.56		8.63335	4.10376	151.839
	10.7575	4.21098	155.806		0	4.19107	155.07
	0	4.29871	159.052		0	4.27839	158.3
	0	4.38644	162.298		5.63254	4.3657	161.531
	0	4.47416	165.544		0	4.45301	164.762
	13.5985	4.56189	168.79		4.25492	4.54033	167.992
	10.3304	4.64962	172.036		4.71651	4.62764	171.223
	3.6277	4.73735	175.282		1.6911	4.71496	174.453
	2.07528	4.82508	178.528		1.65481	4.80227	177.684
	10.2644	4.91281	181.774		10.0091	4.88958	180.915
	32.3028	5.00054	185.02		0	4.9769	184.145
	36.5361	5.08827	188.266		11.2821	5.06421	187.376
	34.9404	5.17599	191.512		4.65272	5.15153	190.606
	82.9941	5.26372	194.758		11.3575	5.23884	193.837
	61.9431	5.35145	198.004		10.381	5.32615	197.068
	43.3549	5.43918	201.25		3.04873	5.41347	200.298
	9.56535	5.52691	204.496		8.68814	5.50078	203.529
	0	5.61464	207.742		6.58872	5.58809	206.759
	0	5.70237	210.988		5.71345	5.67541	209.99
	0	5.7901	214.234		5.29531	5.76272	213.221
	4.20634	5.87783	217.48		7.30644	5.85004	216.451
	0	5.96555	220.725		5.8737	5.93735	219.682
	0	6.05328	223.971		6.63144	6.02466	222.913
	0	6.14101	227.217		5.64384	6.11198	226.143
	4.28626	6.22874	230.463		9.3954	6.19929	229.374
	0	6.31647	233.709		8.39659	6.28661	232.604
	5.58261	6.4042	236.955		0	6.37392	235.835
	2.41291	6.49193	240.201		0	6.46123	239.066
	0	6.57965	243.447		0	6.54855	242.296
	0	6.66738	246.693		0	6.63586	245.527
	1.31188	6.75511	249.939		0	6.72318	248.758
	2.07771	6.84284	253.185		3.46755	6.81049	251.988
	2.38729	6.93057	256.431		5.06441	6.8978	255.219
	4.94624	7.0183	259.677		0	6.98512	258.449
	3.72096	7.10603	262.923		0	7.07243	261.68
	4.48277	7.19376	266.169		0	7.15975	264.911
	5.77295	7.28148	269.415		0	7.24706	268.141
	5.74886	7.36921	272.661		0	7.33437	271.372
	6.42933	7.45694	275.907		0	7.42169	274.602
	11.5483	7.54467	279.153		0	7.509	277.833
	5.11205	7.6324	282.399		7.56807	7.59632	281.064
	14.1023	7.72013	285.645		1.01831	7.68363	284.294
	13.2942	7.80786	288.891		0.98283	7.77094	287.525
	13.3471	7.89559	292.137		5.25769	7.85826	290.756
	19.3746	7.98331	295.383		0.29513	7.94557	293.986
	32.0496	8.07104	298.629		5.66047	8.03289	297.217
	24.6567	8.15877	301.875		10.3831	8.1202	300.447
	30.7046	8.2465	305.121		1.70205	8.20751	303.678
	44.8374	8.33423	308.366		9.04774	8.29483	306.909
	35.2367	8.42196	311.612		4.87471	8.38214	310.139
	42.6399	8.50969	314.858		11.8133	8.46946	313.37
	50.338	8.59741	318.104		12.4011	8.55677	316.6
	63.4327	8.68514	321.35		11.7045	8.64408	319.831
	46.6907	8.77287	324.596		13.475	8.7314	323.062
	49.3143	8.8606	327.842		7.12854	8.81871	326.292
	35.9235	8.94833	331.088		11.3294	8.90603	329.523
	39.1995	9.03606	334.334		11.1635	8.99334	332.754
	34.6575	9.12379	337.58		22.4102	9.08065	335.984
	18.1141	9.21152	340.826		22.6509	9.16797	339.215
	5.43897	9.29924	344.072		8.12854	9.25528	342.445
	21.9463	9.38697	347.318		15.5326	9.3426	345.676
	9.10971	9.4747	350.564		19.5397	9.42991	348.907
					4.94673	9.51722	352.137
					8.85934	9.60454	355.368
					7.11933	9.69185	358.599
					6.46662	9.77917	361.829
					7.47615	9.86648	365.06

## Sheet: Fig. 2g
Bare NCM	Energy (eV)	Ratio	LiDFP NCM	Energy (eV)	Ratio
	8362	0.000288916		8362	0
	8362.01	0.000577833		8362.01	0
	8362.02	0.000288916		8362.02	0
	8362.03	0.00116		8362.03	0
	8362.04	0.00173		8362.04	0
	8362.05	0.000866749		8362.05	0
	8362.06	0.000577833		8362.06	0
	8362.07	0.000288916		8362.07	0
	8362.08	0.000288916		8362.08	0
	8362.09	0.000577833		8362.09	0
	8362.1	0		8362.1	0
	8362.11	0.000577833		8362.11	0
	8362.12	0.00116		8362.12	0
	8362.13	0		8362.13	0
	8362.14	0.000288916		8362.14	0
	8362.15	0		8362.15	0
	8362.16	0		8362.16	0
	8362.17	0.000288916		8362.17	0
	8362.18	0.000288916		8362.18	0
	8362.19	0		8362.19	0
	8362.2	0.000866749		8362.2	0
	8362.21	0		8362.21	0
	8362.22	0.000288916		8362.22	0
	8362.23	0.000866749		8362.23	0
	8362.24	0		8362.24	0
	8362.25	0.000577833		8362.25	0
	8362.26	0.000866749		8362.26	0
	8362.27	0.000866749		8362.27	0
	8362.28	0.000577833		8362.28	0
	8362.29	0.000288916		8362.29	0
	8362.3	0		8362.3	0
	8362.31	0.000577833		8362.31	0
	8362.32	0		8362.32	0
	8362.33	0.000288916		8362.33	0
	8362.34	0.000866749		8362.34	0
	8362.35	0.000577833		8362.35	0
	8362.36	0		8362.36	0
	8362.37	0.000288916		8362.37	0
	8362.38	0.000288916		8362.38	0
	8362.39	0		8362.39	0
	8362.4	0		8362.4	0.000355706
	8362.41	0.000866749		8362.41	0
	8362.42	0.000288916		8362.42	0
	8362.43	0.000288916		8362.43	0
	8362.44	0.000577833		8362.44	0
	8362.45	0.000577833		8362.45	0
	8362.46	0.000577833		8362.46	0
	8362.47	0.000288916		8362.47	0
	8362.48	0		8362.48	0
	8362.49	0.000288916		8362.49	0
	8362.5	0.000288916		8362.5	0
	8362.51	0.000866749		8362.51	0
	8362.52	0		8362.52	0
	8362.53	0.000577833		8362.53	0
	8362.54	0.000577833		8362.54	0
	8362.55	0.000577833		8362.55	0
	8362.56	0.000577833		8362.56	0
	8362.57	0.000866749		8362.57	0
	8362.58	0.000866749		8362.58	0
	8362.59	0.000288916		8362.59	0
	8362.6	0.000866749		8362.6	0
	8362.61	0.000288916		8362.61	0
	8362.62	0.000866749		8362.62	0
	8362.63	0.000288916		8362.63	0
	8362.64	0		8362.64	0
	8362.65	0.000577833		8362.65	0
	8362.66	0.000288916		8362.66	0
	8362.67	0.000866749		8362.67	0
	8362.68	0.000577833		8362.68	0
	8362.69	0.000288916		8362.69	0
	8362.7	0.00144		8362.7	0
	8362.71	0.000577833		8362.71	0
	8362.72	0.000288916		8362.72	0
	8362.73	0.000577833		8362.73	0
	8362.74	0.000288916		8362.74	0
	8362.75	0.000288916		8362.75	0
	8362.76	0.000288916		8362.76	0
	8362.77	0.000866749		8362.77	0
	8362.78	0.000866749		8362.78	0
	8362.79	0.00116		8362.79	0
	8362.8	0.000577833		8362.8	0
	8362.81	0.00144		8362.81	0
	8362.82	0.00116		8362.82	0
	8362.83	0.000866749		8362.83	0
	8362.84	0.000577833		8362.84	0
	8362.85	0.000288916		8362.85	0
	8362.86	0.000866749		8362.86	0
	8362.87	0.000866749		8362.87	0
	8362.88	0.000866749		8362.88	0
	8362.89	0.000866749		8362.89	0
	8362.9	0		8362.9	0
	8362.91	0.00116		8362.91	0
	8362.92	0.000866749		8362.92	0
	8362.93	0.000288916		8362.93	0
	8362.94	0.00144		8362.94	0
	8362.95	0.000288916		8362.95	0
	8362.96	0.000288916		8362.96	0
	8362.97	0.000288916		8362.97	0
	8362.98	0.000288916		8362.98	0
	8362.99	0.000288916		8362.99	0
	8363	0		8363	0
	8363.01	0.000288916		8363.01	0
	8363.02	0.00116		8363.02	0
	8363.03	0.00144		8363.03	0
	8363.04	0.000288916		8363.04	0
	8363.05	0.00116		8363.05	0
	8363.06	0.000866749		8363.06	0
	8363.07	0.000288916		8363.07	0
	8363.08	0.000577833		8363.08	0
	8363.09	0		8363.09	0
	8363.1	0		8363.1	0
	8363.11	0.00116		8363.11	0
	8363.12	0.000866749		8363.12	0
	8363.13	0.000288916		8363.13	0
	8363.14	0.000288916		8363.14	0
	8363.15	0.00173		8363.15	0.000355706
	8363.16	0.00231		8363.16	0
	8363.17	0.000288916		8363.17	0
	8363.18	0.00116		8363.18	0
	8363.19	0.000577833		8363.19	0
	8363.2	0.000577833		8363.2	0
	8363.21	0.000288916		8363.21	0
	8363.22	0.00144		8363.22	0
	8363.23	0		8363.23	0
	8363.24	0.000577833		8363.24	0
	8363.25	0.00116		8363.25	0
	8363.26	0.000288916		8363.26	0
	8363.27	0.000288916		8363.27	0
	8363.28	0.000866749		8363.28	0
	8363.29	0.000577833		8363.29	0
	8363.3	0.000577833		8363.3	0
	8363.31	0.00116		8363.31	0
	8363.32	0.00144		8363.32	0
	8363.33	0.000288916		8363.33	0
	8363.34	0.000866749		8363.34	0
	8363.35	0.000288916		8363.35	0
	8363.36	0.000288916		8363.36	0
	8363.37	0		8363.37	0
	8363.38	0.00231		8363.38	0
	8363.39	0.00144		8363.39	0
	8363.4	0.000288916		8363.4	0
	8363.41	0.00144		8363.41	0
	8363.42	0.000577833		8363.42	0
	8363.43	0.000866749		8363.43	0
	8363.44	0.000866749		8363.44	0
	8363.45	0.00144		8363.45	0
	8363.46	0.000866749		8363.46	0
	8363.47	0.000866749		8363.47	0
	8363.48	0.00173		8363.48	0
	8363.49	0.000288916		8363.49	0
	8363.5	0.000866749		8363.5	0
	8363.51	0.00144		8363.51	0
	8363.52	0.00144		8363.52	0
	8363.53	0.00116		8363.53	0
	8363.54	0.000866749		8363.54	0
	8363.55	0		8363.55	0
	8363.56	0.000288916		8363.56	0
	8363.57	0.000866749		8363.57	0
	8363.58	0.000288916		8363.58	0
	8363.59	0.00173		8363.59	0
	8363.6	0		8363.6	0
	8363.61	0.000577833		8363.61	0
	8363.62	0.000866749		8363.62	0
	8363.63	0.000288916		8363.63	0
	8363.64	0.000288916		8363.64	0
	8363.65	0.000577833		8363.65	0
	8363.66	0.000866749		8363.66	0
	8363.67	0.000866749		8363.67	0
	8363.68	0.000288916		8363.68	0
	8363.69	0.000866749		8363.69	0
	8363.7	0.00173		8363.7	0
	8363.71	0.00173		8363.71	0
	8363.72	0.00231		8363.72	0
	8363.73	0.00144		8363.73	0
	8363.74	0.000577833		8363.74	0
	8363.75	0.000577833		8363.75	0
	8363.76	0.00116		8363.76	0
	8363.77	0.00116		8363.77	0
	8363.78	0.000866749		8363.78	0
	8363.79	0.000577833		8363.79	0
	8363.8	0.000577833		8363.8	0
	8363.81	0.00144		8363.81	0
	8363.82	0.000577833		8363.82	0
	8363.83	0.000288916		8363.83	0
	8363.84	0.000288916		8363.84	0
	8363.85	0.00116		8363.85	0
	8363.86	0.000577833		8363.86	0
	8363.87	0.00116		8363.87	0
	8363.88	0.000866749		8363.88	0
	8363.89	0.00116		8363.89	0
	8363.9	0.00173		8363.9	0
	8363.91	0.00144		8363.91	0
	8363.92	0.00144		8363.92	0
	8363.93	0.000866749		8363.93	0
	8363.94	0.000288916		8363.94	0
	8363.95	0.00202		8363.95	0
	8363.96	0.00116		8363.96	0
	8363.97	0.00231		8363.97	0
	8363.98	0.00173		8363.98	0
	8363.99	0.00202		8363.99	0
	8364	0.000577833		8364	0
	8364.01	0.000866749		8364.01	0
	8364.02	0.000866749		8364.02	0
	8364.03	0.000866749		8364.03	0
	8364.04	0.000288916		8364.04	0
	8364.05	0.00144		8364.05	0
	8364.06	0.000866749		8364.06	0
	8364.07	0.000577833		8364.07	0
	8364.08	0.000866749		8364.08	0
	8364.09	0.000577833		8364.09	0
	8364.1	0.00173		8364.1	0
	8364.11	0.00116		8364.11	0
	8364.12	0.00116		8364.12	0
	8364.13	0.00116		8364.13	0
	8364.14	0.00289		8364.14	0
	8364.15	0.00144		8364.15	0
	8364.16	0.000866749		8364.16	0
	8364.17	0.00116		8364.17	0
	8364.18	0.00202		8364.18	0
	8364.19	0.00116		8364.19	0
	8364.2	0.00173		8364.2	0
	8364.21	0.000866749		8364.21	0
	8364.22	0.000866749		8364.22	0
	8364.23	0.000866749		8364.23	0
	8364.24	0.00289		8364.24	0
	8364.25	0.000577833		8364.25	0
	8364.26	0.000288916		8364.26	0
	8364.27	0.000866749		8364.27	0
	8364.28	0.00202		8364.28	0
	8364.29	0.00173		8364.29	0
	8364.3	0.000577833		8364.3	0
	8364.31	0.00144		8364.31	0
	8364.32	0.00144		8364.32	0
	8364.33	0.00202		8364.33	0
	8364.34	0.00116		8364.34	0
	8364.35	0.000577833		8364.35	0
	8364.36	0.00144		8364.36	0
	8364.37	0.000866749		8364.37	0
	8364.38	0.000866749		8364.38	0
	8364.39	0		8364.39	0
	8364.4	0.000577833		8364.4	0
	8364.41	0.00116		8364.41	0
	8364.42	0.00173		8364.42	0
	8364.43	0.00202		8364.43	0
	8364.44	0.00116		8364.44	0
	8364.45	0.000577833		8364.45	0
	8364.46	0.00173		8364.46	0
	8364.47	0.00144		8364.47	0
	8364.48	0.000866749		8364.48	0
	8364.49	0.000288916		8364.49	0
	8364.5	0.00231		8364.5	0
	8364.51	0.00144		8364.51	0
	8364.52	0.00202		8364.52	0
	8364.53	0.00144		8364.53	0
	8364.54	0.00144		8364.54	0
	8364.55	0.00173		8364.55	0
	8364.56	0.00202		8364.56	0
	8364.57	0.00202		8364.57	0
	8364.58	0.00173		8364.58	0
	8364.59	0.000866749		8364.59	0
	8364.6	0.00116		8364.6	0
	8364.61	0.00231		8364.61	0
	8364.62	0.000866749		8364.62	0
	8364.63	0.0026		8364.63	0
	8364.64	0.000288916		8364.64	0
	8364.65	0.00116		8364.65	0
	8364.66	0.00116		8364.66	0
	8364.67	0.00116		8364.67	0
	8364.68	0.00144		8364.68	0
	8364.69	0.00202		8364.69	0
	8364.7	0.00231		8364.7	0
	8364.71	0.000577833		8364.71	0
	8364.72	0.000866749		8364.72	0
	8364.73	0.00231		8364.73	0
	8364.74	0.00116		8364.74	0
	8364.75	0.00173		8364.75	0
	8364.76	0.00144		8364.76	0
	8364.77	0.000866749		8364.77	0
	8364.78	0.00202		8364.78	0
	8364.79	0.00116		8364.79	0.000355706
	8364.8	0.00116		8364.8	0
	8364.81	0.0026		8364.81	0
	8364.82	0.00173		8364.82	0
	8364.83	0.00173		8364.83	0
	8364.84	0.00173		8364.84	0
	8364.85	0.00116		8364.85	0
	8364.86	0.00318		8364.86	0
	8364.87	0.00116		8364.87	0
	8364.88	0.000577833		8364.88	0
	8364.89	0.000577833		8364.89	0
	8364.9	0.000866749		8364.9	0
	8364.91	0.00144		8364.91	0
	8364.92	0.00116		8364.92	0
	8364.93	0.00144		8364.93	0.000355706
	8364.94	0.00202		8364.94	0
	8364.95	0.00116		8364.95	0
	8364.96	0.00116		8364.96	0
	8364.97	0.000866749		8364.97	0
	8364.98	0.00144		8364.98	0
	8364.99	0.00173		8364.99	0
	8365	0.00116		8365	0
	8365.01	0.00231		8365.01	0
	8365.02	0.00289		8365.02	0
	8365.03	0.00173		8365.03	0
	8365.04	0.0026		8365.04	0
	8365.05	0.00202		8365.05	0
	8365.06	0.00116		8365.06	0
	8365.07	0.000866749		8365.07	0
	8365.08	0.00144		8365.08	0
	8365.09	0.00289		8365.09	0.000355706
	8365.1	0.00289		8365.1	0
	8365.11	0.000866749		8365.11	0
	8365.12	0.000577833		8365.12	0
	8365.13	0.000577833		8365.13	0
	8365.14	0.00231		8365.14	0
	8365.15	0.00231		8365.15	0
	8365.16	0.000577833		8365.16	0
	8365.17	0.00144		8365.17	0
	8365.18	0.00376		8365.18	0
	8365.19	0.0026		8365.19	0
	8365.2	0.00116		8365.2	0
	8365.21	0.00173		8365.21	0
	8365.22	0.00173		8365.22	0
	8365.23	0.0026		8365.23	0
	8365.24	0.00347		8365.24	0
	8365.25	0.00116		8365.25	0
	8365.26	0.00144		8365.26	0
	8365.27	0.00173		8365.27	0
	8365.28	0.00144		8365.28	0
	8365.29	0.00202		8365.29	0
	8365.3	0.0026		8365.3	0
	8365.31	0.00144		8365.31	0
	8365.32	0.00318		8365.32	0.000355706
	8365.33	0.00144		8365.33	0
	8365.34	0.00202		8365.34	0
	8365.35	0.00347		8365.35	0
	8365.36	0.0026		8365.36	0
	8365.37	0.00231		8365.37	0
	8365.38	0.00202		8365.38	0
	8365.39	0.00144		8365.39	0
	8365.4	0.00433		8365.4	0
	8365.41	0.00144		8365.41	0
	8365.42	0.00144		8365.42	0
	8365.43	0.00289		8365.43	0
	8365.44	0.00289		8365.44	0
	8365.45	0.00231		8365.45	0
	8365.46	0.00231		8365.46	0
	8365.47	0.00202		8365.47	0
	8365.48	0.00318		8365.48	0
	8365.49	0.0026		8365.49	0
	8365.5	0.00347		8365.5	0
	8365.51	0.00173		8365.51	0
	8365.52	0.00173		8365.52	0
	8365.53	0.00144		8365.53	0
	8365.54	0.00173		8365.54	0
	8365.55	0.00231		8365.55	0
	8365.56	0.000577833		8365.56	0
	8365.57	0.00289		8365.57	0
	8365.58	0.0026		8365.58	0
	8365.59	0.00116		8365.59	0
	8365.6	0.00347		8365.6	0
	8365.61	0.00173		8365.61	0
	8365.62	0.00144		8365.62	0
	8365.63	0.0026		8365.63	0
	8365.64	0.000866749		8365.64	0
	8365.65	0.00404		8365.65	0
	8365.66	0.00116		8365.66	0
	8365.67	0.00376		8365.67	0
	8365.68	0.00144		8365.68	0.000355706
	8365.69	0.00347		8365.69	0
	8365.7	0.00173		8365.7	0
	8365.71	0.00144		8365.71	0
	8365.72	0.00347		8365.72	0.000355706
	8365.73	0.00404		8365.73	0
	8365.74	0.00318		8365.74	0
	8365.75	0.00202		8365.75	0
	8365.76	0.00404		8365.76	0.000355706
	8365.77	0.0026		8365.77	0
	8365.78	0.0026		8365.78	0
	8365.79	0.00173		8365.79	0
	8365.8	0.00376		8365.8	0
	8365.81	0.00318		8365.81	0
	8365.82	0.0026		8365.82	0
	8365.83	0.00433		8365.83	0
	8365.84	0.0026		8365.84	0
	8365.85	0.00202		8365.85	0.000355706
	8365.86	0.00173		8365.86	0
	8365.87	0.00173		8365.87	0
	8365.88	0.00202		8365.88	0
	8365.89	0.00231		8365.89	0
	8365.9	0.00202		8365.9	0
	8365.91	0.00289		8365.91	0
	8365.92	0.00462		8365.92	0
	8365.93	0.00318		8365.93	0.000355706
	8365.94	0.00347		8365.94	0.000355706
	8365.95	0.00289		8365.95	0
	8365.96	0.0026		8365.96	0.000355706
	8365.97	0.00289		8365.97	0
	8365.98	0.00144		8365.98	0
	8365.99	0.00173		8365.99	0
	8366	0.00289		8366	0
	8366.01	0.00231		8366.01	0
	8366.02	0.00231		8366.02	0
	8366.03	0.00404		8366.03	0.000355706
	8366.04	0.00404		8366.04	0
	8366.05	0.00202		8366.05	0
	8366.06	0.00173		8366.06	0
	8366.07	0.0026		8366.07	0
	8366.08	0.00404		8366.08	0.000355706
	8366.09	0.00347		8366.09	0
	8366.1	0.00231		8366.1	0
	8366.11	0.00404		8366.11	0.000355706
	8366.12	0.00404		8366.12	0
	8366.13	0.00289		8366.13	0
	8366.14	0.00231		8366.14	0.000355706
	8366.15	0.00433		8366.15	0
	8366.16	0.00376		8366.16	0
	8366.17	0.00347		8366.17	0
	8366.18	0.00347		8366.18	0
	8366.19	0.0026		8366.19	0
	8366.2	0.00231		8366.2	0
	8366.21	0.00433		8366.21	0
	8366.22	0.00318		8366.22	0
	8366.23	0.00318		8366.23	0
	8366.24	0.00231		8366.24	0.000355706
	8366.25	0.00347		8366.25	0
	8366.26	0.00462		8366.26	0
	8366.27	0.00549		8366.27	0
	8366.28	0.00347		8366.28	0
	8366.29	0.00404		8366.29	0
	8366.3	0.00404		8366.3	0
	8366.31	0.00289		8366.31	0
	8366.32	0.00202		8366.32	0
	8366.33	0.0052		8366.33	0
	8366.34	0.00491		8366.34	0.000355706
	8366.35	0.00404		8366.35	0.000355706
	8366.36	0.00318		8366.36	0
	8366.37	0.0026		8366.37	0
	8366.38	0.00491		8366.38	0
	8366.39	0.00376		8366.39	0.000355706
	8366.4	0.00462		8366.4	0.000355706
	8366.41	0.00347		8366.41	0
	8366.42	0.00376		8366.42	0
	8366.43	0.00693		8366.43	0
	8366.44	0.00867		8366.44	0
	8366.45	0.00404		8366.45	0
	8366.46	0.00491		8366.46	0
	8366.47	0.00404		8366.47	0
	8366.48	0.00578		8366.48	0
	8366.49	0.00607		8366.49	0
	8366.5	0.00376		8366.5	0
	8366.51	0.00665		8366.51	0.000355706
	8366.52	0.00491		8366.52	0
	8366.53	0.00636		8366.53	0
	8366.54	0.00318		8366.54	0
	8366.55	0.00578		8366.55	0
	8366.56	0.00433		8366.56	0
	8366.57	0.00347		8366.57	0
	8366.58	0.00433		8366.58	0
	8366.59	0.00433		8366.59	0
	8366.6	0.00636		8366.6	0.000355706
	8366.61	0.00751		8366.61	0
	8366.62	0.0052		8366.62	0
	8366.63	0.00578		8366.63	0.000355706
	8366.64	0.00693		8366.64	0.000355706
	8366.65	0.00578		8366.65	0
	8366.66	0.00549		8366.66	0
	8366.67	0.00549		8366.67	0
	8366.68	0.00665		8366.68	0
	8366.69	0.00867		8366.69	0.000355706
	8366.7	0.0052		8366.7	0.000711412
	8366.71	0.00578		8366.71	0.000355706
	8366.72	0.00578		8366.72	0
	8366.73	0.00636		8366.73	0.000355706
	8366.74	0.00433		8366.74	0
	8366.75	0.00578		8366.75	0.000355706
	8366.76	0.00549		8366.76	0.000355706
	8366.77	0.00636		8366.77	0
	8366.78	0.0078		8366.78	0
	8366.79	0.00838		8366.79	0
	8366.8	0.00896		8366.8	0
	8366.81	0.00693		8366.81	0
	8366.82	0.0078		8366.82	0
	8366.83	0.00665		8366.83	0
	8366.84	0.00636		8366.84	0
	8366.85	0.01011		8366.85	0
	8366.86	0.0078		8366.86	0.000355706
	8366.87	0.00693		8366.87	0
	8366.88	0.00982		8366.88	0
	8366.89	0.00607		8366.89	0
	8366.9	0.01011		8366.9	0
	8366.91	0.00838		8366.91	0.000355706
	8366.92	0.00491		8366.92	0.000711412
	8366.93	0.00896		8366.93	0
	8366.94	0.01098		8366.94	0
	8366.95	0.0104		8366.95	0
	8366.96	0.01127		8366.96	0.000355706
	8366.97	0.0078		8366.97	0.000355706
	8366.98	0.00867		8366.98	0
	8366.99	0.01185		8366.99	0
	8367	0.00722		8367	0
	8367.01	0.01098		8367.01	0.000355706
	8367.02	0.01127		8367.02	0.000711412
	8367.03	0.00982		8367.03	0.000711412
	8367.04	0.01011		8367.04	0
	8367.05	0.01069		8367.05	0.000711412
	8367.06	0.01069		8367.06	0.000355706
	8367.07	0.0104		8367.07	0.000711412
	8367.08	0.0104		8367.08	0
	8367.09	0.01445		8367.09	0
	8367.1	0.01213		8367.1	0.000711412
	8367.11	0.00896		8367.11	0
	8367.12	0.01531		8367.12	0.000355706
	8367.13	0.01127		8367.13	0.00107
	8367.14	0.01185		8367.14	0.000355706
	8367.15	0.0104		8367.15	0
	8367.16	0.01185		8367.16	0
	8367.17	0.0104		8367.17	0.000355706
	8367.18	0.01705		8367.18	0.000355706
	8367.19	0.01329		8367.19	0.000355706
	8367.2	0.0156		8367.2	0.000355706
	8367.21	0.01358		8367.21	0
	8367.22	0.01907		8367.22	0.00107
	8367.23	0.01589		8367.23	0.000355706
	8367.24	0.0156		8367.24	0
	8367.25	0.01705		8367.25	0.000711412
	8367.26	0.01936		8367.26	0.00142
	8367.27	0.01733		8367.27	0.000711412
	8367.28	0.02282		8367.28	0.000355706
	8367.29	0.02022		8367.29	0.000355706
	8367.3	0.01502		8367.3	0.000711412
	8367.31	0.02167		8367.31	0.000711412
	8367.32	0.02022		8367.32	0.00107
	8367.33	0.02542		8367.33	0.000711412
	8367.34	0.02369		8367.34	0.000355706
	8367.35	0.01994		8367.35	0.00142
	8367.36	0.02167		8367.36	0.00178
	8367.37	0.02716		8367.37	0.00142
	8367.38	0.02716		8367.38	0.00178
	8367.39	0.02571		8367.39	0.00213
	8367.4	0.02571		8367.4	0.00142
	8367.41	0.03323		8367.41	0.00107
	8367.42	0.03149		8367.42	0.00178
	8367.43	0.02918		8367.43	0.00107
	8367.44	0.02976		8367.44	0.000355706
	8367.45	0.03467		8367.45	0.00142
	8367.46	0.03987		8367.46	0.00107
	8367.47	0.03814		8367.47	0.00249
	8367.48	0.04247		8367.48	0.00285
	8367.49	0.04767		8367.49	0.00249
	8367.5	0.04449		8367.5	0.00178
	8367.51	0.05229		8367.51	0.00285
	8367.52	0.05634		8367.52	0.00285
	8367.53	0.06241		8367.53	0.000711412
	8367.54	0.05836		8367.54	0.00356
	8367.55	0.05663		8367.55	0.00285
	8367.56	0.06385		8367.56	0.00249
	8367.57	0.07165		8367.57	0.00142
	8367.58	0.07223		8367.58	0.00462
	8367.59	0.08321		8367.59	0.00427
	8367.6	0.07801		8367.6	0.00285
	8367.61	0.08003		8367.61	0.00427
	8367.62	0.08234		8367.62	0.00462
	8367.63	0.09968		8367.63	0.00534
	8367.64	0.10228		8367.64	0.00569
	8367.65	0.11094		8367.65	0.0064
	8367.66	0.11412		8367.66	0.0064
	8367.67	0.11065		8367.67	0.00747
	8367.68	0.12655		8367.68	0.00889
	8367.69	0.13435		8367.69	0.01138
	8367.7	0.12568		8367.7	0.00889
	8367.71	0.15688		8367.71	0.01138
	8367.72	0.14388		8367.72	0.00925
	8367.73	0.17017		8367.73	0.01245
	8367.74	0.16902		8367.74	0.01209
	8367.75	0.17422		8367.75	0.00925
	8367.76	0.193		8367.76	0.01707
	8367.77	0.21611		8367.77	0.01814
	8367.78	0.24067		8367.78	0.01992
	8367.79	0.23489		8367.79	0.01387
	8367.8	0.24558		8367.8	0.02526
	8367.81	0.25656		8367.81	0.01601
	8367.82	0.28747		8367.82	0.02739
	8367.83	0.29412		8367.83	0.02134
	8367.84	0.30567		8367.84	0.02454
	8367.85	0.31925		8367.85	0.0313
	8367.86	0.3571		8367.86	0.04091
	8367.87	0.35508		8367.87	0.04126
	8367.88	0.37588		8367.88	0.0434
	8367.89	0.41488		8367.89	0.04091
	8367.9	0.43742		8367.9	0.04589
	8367.91	0.45851		8367.91	0.0594
	8367.92	0.45071		8367.92	0.053
	8367.93	0.5056		8367.93	0.06616
	8367.94	0.51312		8367.94	0.06509
	8367.95	0.55096		8367.95	0.06225
	8367.96	0.58506		8367.96	0.08786
	8367.97	0.5709		8367.97	0.09248
	8367.98	0.63446		8367.98	0.08822
	8367.99	0.63966		8367.99	0.10707
	8368	0.66509		8368	0.1156
	8368.01	0.70062		8368.01	0.12307
	8368.02	0.72518		8368.02	0.1245
	8368.03	0.72402		8368.03	0.14442
	8368.04	0.76649		8368.04	0.14869
	8368.05	0.76765		8368.05	0.16825
	8368.06	0.78383		8368.06	0.17501
	8368.07	0.82226		8368.07	0.1935
	8368.08	0.86097		8368.08	0.20418
	8368.09	0.84855		8368.09	0.19813
	8368.1	0.84999		8368.1	0.21876
	8368.11	0.88871		8368.11	0.24971
	8368.12	0.90951		8368.12	0.25362
	8368.13	0.89853		8368.13	0.26144
	8368.14	0.91529		8368.14	0.28492
	8368.15	0.92222		8368.15	0.3116
	8368.16	0.94389		8368.16	0.30377
	8368.17	0.94707		8368.17	0.33579
	8368.18	0.92627		8368.18	0.35215
	8368.19	0.92135		8368.19	0.36104
	8368.2	0.89564		8368.2	0.38772
	8368.21	0.92598		8368.21	0.4144
	8368.22	0.89737		8368.22	0.40515
	8368.23	0.9046		8368.23	0.44072
	8368.24	0.90315		8368.24	0.47451
	8368.25	0.87917		8368.25	0.48091
	8368.26	0.84104		8368.26	0.49799
	8368.27	0.8419		8368.27	0.50546
	8368.28	0.84681		8368.28	0.52858
	8368.29	0.81677		8368.29	0.53712
	8368.3	0.80319		8368.3	0.5549
	8368.31	0.79481		8368.31	0.58016
	8368.32	0.77054		8368.32	0.59047
	8368.33	0.7324		8368.33	0.58585
	8368.34	0.70756		8368.34	0.62711
	8368.35	0.74598		8368.35	0.66553
	8368.36	0.68473		8368.36	0.65806
	8368.37	0.66364		8368.37	0.70892
	8368.38	0.67895		8368.38	0.70252
	8368.39	0.64457		8368.39	0.71817
	8368.4	0.61395		8368.4	0.75552
	8368.41	0.61655		8368.41	0.76726
	8368.42	0.60932		8368.42	0.78931
	8368.43	0.6021		8368.43	0.81635
	8368.44	0.56281		8368.44	0.82666
	8368.45	0.55125		8368.45	0.83022
	8368.46	0.54807		8368.46	0.85832
	8368.47	0.52583		8368.47	0.85796
	8368.48	0.53392		8368.48	0.91808
	8368.49	0.51543		8368.49	0.92092
	8368.5	0.48365		8368.5	0.90918
	8368.51	0.51947		8368.51	0.92484
	8368.52	0.48596		8368.52	0.95827
	8368.53	0.48509		8368.53	0.94547
	8368.54	0.46747		8368.54	0.94476
	8368.55	0.46689		8368.55	0.94867
	8368.56	0.4458		8368.56	0.95863
	8368.57	0.46544		8368.57	0.97641
	8368.58	0.44002		8368.58	0.98317
	8368.59	0.44031		8368.59	0.98602
	8368.6	0.43771		8368.6	0.98815
	8368.61	0.42846		8368.61	0.95685
	8368.62	0.43251		8368.62	1.02265
	8368.63	0.44175		8368.63	0.96467
	8368.64	0.43366		8368.64	0.92946
	8368.65	0.43886		8368.65	0.96788
	8368.66	0.43655		8368.66	0.99598
	8368.67	0.42644		8368.67	0.97428
	8368.68	0.41748		8368.68	0.95507
	8368.69	0.44002		8368.69	0.95934
	8368.7	0.42644		8368.7	0.991
	8368.71	0.42673		8368.71	0.96752
	8368.72	0.40651		8368.72	0.9412
	8368.73	0.41228		8368.73	0.91061
	8368.74	0.44146		8368.74	0.95258
	8368.75	0.41748		8368.75	0.9476
	8368.76	0.41199		8368.76	0.90492
	8368.77	0.4172		8368.77	0.87966
	8368.78	0.42442		8368.78	0.91167
	8368.79	0.40622		8368.79	0.9412
	8368.8	0.41575		8368.8	0.92804
	8368.81	0.42991		8368.81	0.92306
	8368.82	0.42817		8368.82	0.91772
	8368.83	0.41575		8368.83	0.9259
	8368.84	0.42124		8368.84	0.94404
	8368.85	0.42528		8368.85	0.93337
	8368.86	0.41084		8368.86	0.93657
	8368.87	0.42471		8368.87	0.92555
	8368.88	0.41084		8368.88	0.91594
	8368.89	0.44349		8368.89	0.94227
	8368.9	0.44551		8368.9	0.89176
	8368.91	0.42846		8368.91	0.90492
	8368.92	0.45042		8368.92	0.85618
	8368.93	0.45475		8368.93	0.86721
	8368.94	0.4562		8368.94	0.8601
	8368.95	0.46544		8368.95	0.85405
	8368.96	0.4952		8368.96	0.85903
	8368.97	0.48393		8368.97	0.84338
	8368.98	0.4692		8368.98	0.81457
	8368.99	0.47122		8368.99	0.81208
	8369	0.47758		8369	0.79394
	8369.01	0.46602		8369.01	0.78896
	8369.02	0.44898		8369.02	0.80816
	8369.03	0.42817		8369.03	0.75588
	8369.04	0.45562		8369.04	0.75445
	8369.05	0.42875		8369.05	0.73773
	8369.06	0.4302		8369.06	0.74236
	8369.07	0.42268		8369.07	0.72137
	8369.08	0.40968		8369.08	0.68296
	8369.09	0.40737		8369.09	0.67193
	8369.1	0.40102		8369.1	0.68865
	8369.11	0.40882		8369.11	0.69292
	8369.12	0.38975		8369.12	0.66553
	8369.13	0.3883		8369.13	0.66588
	8369.14	0.40246		8369.14	0.62
	8369.15	0.38426		8369.15	0.61253
	8369.16	0.39899		8369.16	0.58763
	8369.17	0.39813		8369.17	0.55312
	8369.18	0.37848		8369.18	0.56735
	8369.19	0.36663		8369.19	0.54423
	8369.2	0.35883		8369.2	0.51542
	8369.21	0.33861		8369.21	0.54352
	8369.22	0.33196		8369.22	0.51613
	8369.23	0.3311		8369.23	0.49977
	8369.24	0.3311		8369.24	0.47558
	8369.25	0.33485		8369.25	0.46348
	8369.26	0.32301		8369.26	0.45602
	8369.27	0.31405		8369.27	0.44108
	8369.28	0.27938		8369.28	0.44677
	8369.29	0.28718		8369.29	0.44428
	8369.3	0.29036		8369.3	0.44179
	8369.31	0.25309		8369.31	0.41724
	8369.32	0.24991		8369.32	0.40408
	8369.33	0.24933		8369.33	0.38665
	8369.34	0.23633		8369.34	0.40301
	8369.35	0.23691		8369.35	0.3895
	8369.36	0.2398		8369.36	0.37136
	8369.37	0.21466		8369.37	0.35179
	8369.38	0.20773		8369.38	0.33045
	8369.39	0.22044		8369.39	0.33685
	8369.4	0.20802		8369.4	0.32263
	8369.41	0.20918		8369.41	0.29488
	8369.42	0.19675		8369.42	0.2995
	8369.43	0.19155		8369.43	0.29524
	8369.44	0.18751		8369.44	0.28243
	8369.45	0.1826		8369.45	0.25113
	8369.46	0.16555		8369.46	0.23441
	8369.47	0.16093		8369.47	0.23726
	8369.48	0.16844		8369.48	0.22267
	8369.49	0.16555		8369.49	0.22409
	8369.5	0.1693		8369.5	0.22267
	8369.51	0.15544		8369.51	0.1935
	8369.52	0.14532		8369.52	0.18639
	8369.53	0.13637		8369.53	0.1743
	8369.54	0.13926		8369.54	0.1686
	8369.55	0.13319		8369.55	0.15473
	8369.56	0.13088		8369.56	0.14691
	8369.57	0.13724		8369.57	0.14904
	8369.58	0.14012		8369.58	0.13339
	8369.59	0.12163		8369.59	0.1309
	8369.6	0.13955		8369.6	0.11952
	8369.61	0.13752		8369.61	0.1028
	8369.62	0.12481		8369.62	0.10422
	8369.63	0.1251		8369.63	0.09142
	8369.64	0.12741		8369.64	0.08786
	8369.65	0.10892		8369.65	0.08893
	8369.66	0.11903		8369.66	0.07221
	8369.67	0.10719		8369.67	0.06509
	8369.68	0.1173		8369.68	0.06296
	8369.69	0.10921		8369.69	0.06545
	8369.7	0.11065		8369.7	0.05407
	8369.71	0.11181		8369.71	0.05015
	8369.72	0.10921		8369.72	0.05442
	8369.73	0.10285		8369.73	0.05264
	8369.74	0.0991		8369.74	0.03344
	8369.75	0.09794		8369.75	0.03486
	8369.76	0.09448		8369.76	0.03735
	8369.77	0.0887		8369.77	0.03415
	8369.78	0.09621		8369.78	0.03059
	8369.79	0.0965		8369.79	0.03059
	8369.8	0.09188		8369.8	0.02312
	8369.81	0.08321		8369.81	0.02241
	8369.82	0.08985		8369.82	0.02561
	8369.83	0.09216		8369.83	0.01707
	8369.84	0.08956		8369.84	0.02205
	8369.85	0.08639		8369.85	0.01992
	8369.86	0.07859		8369.86	0.01601
	8369.87	0.08003		8369.87	0.01743
	8369.88	0.08003		8369.88	0.01814
	8369.89	0.08321		8369.89	0.01458
	8369.9	0.07483		8369.9	0.01352
	8369.91	0.07801		8369.91	0.01209
	8369.92	0.07483		8369.92	0.0096
	8369.93	0.0757		8369.93	0.01245
	8369.94	0.06963		8369.94	0.01387
	8369.95	0.07916		8369.95	0.0096
	8369.96	0.07541		8369.96	0.00818
	8369.97	0.0731		8369.97	0.00534
	8369.98	0.06587		8369.98	0.00747
	8369.99	0.06674		8369.99	0.00498
	8370	0.0679		8370	0.00356
	8370.01	0.07338		8370.01	0.0064
	8370.02	0.07107		8370.02	0.00534
	8370.03	0.06847		8370.03	0.00427
	8370.04	0.06385		8370.04	0.00569
	8370.05	0.06761		8370.05	0.00711
	8370.06	0.06183		8370.06	0.00249
	8370.07	0.06587		8370.07	0.00498
	8370.08	0.05749		8370.08	0.00427
	8370.09	0.06414		8370.09	0.0032
	8370.1	0.05894		8370.1	0.00178
	8370.11	0.05634		8370.11	0.00356
	8370.12	0.06038		8370.12	0.00178
	8370.13	0.05605		8370.13	0.00356
	8370.14	0.06269		8370.14	0.00213
	8370.15	0.05865		8370.15	0.00178
	8370.16	0.05605		8370.16	0.00249
	8370.17	0.05576		8370.17	0.0032
	8370.18	0.05576		8370.18	0.00285
	8370.19	0.05461		8370.19	0.00178
	8370.2	0.05287		8370.2	0.00213
	8370.21	0.04969		8370.21	0.00107
	8370.22	0.05258		8370.22	0.00213
	8370.23	0.05518		8370.23	0.00213
	8370.24	0.04709		8370.24	0.00178
	8370.25	0.05172		8370.25	0.00213
	8370.26	0.039		8370.26	0.00142
	8370.27	0.04709		8370.27	0.00142
	8370.28	0.04363		8370.28	0.00142
	8370.29	0.04594		8370.29	0.000355706
	8370.3	0.04738		8370.3	0.00107
	8370.31	0.04103		8370.31	0.000711412
	8370.32	0.04189		8370.32	0.00107
	8370.33	0.04276		8370.33	0.00178
	8370.34	0.04189		8370.34	0.000355706
	8370.35	0.04478		8370.35	0.00178
	8370.36	0.04449		8370.36	0.00142
	8370.37	0.04449		8370.37	0.000355706
	8370.38	0.03785		8370.38	0.000711412
	8370.39	0.04016		8370.39	0.000355706
	8370.4	0.03698		8370.4	0.00178
	8370.41	0.04334		8370.41	0
	8370.42	0.04132		8370.42	0
	8370.43	0.04594		8370.43	0.000711412
	8370.44	0.03727		8370.44	0.00142
	8370.45	0.0416		8370.45	0
	8370.46	0.04103		8370.46	0.000711412
	8370.47	0.039		8370.47	0.00107
	8370.48	0.03698		8370.48	0.000355706
	8370.49	0.03554		8370.49	0
	8370.5	0.0364		8370.5	0.000355706
	8370.51	0.03525		8370.51	0.000355706
	8370.52	0.03149		8370.52	0.00107
	8370.53	0.03265		8370.53	0.000355706
	8370.54	0.02889		8370.54	0
	8370.55	0.03496		8370.55	0.000355706
	8370.56	0.03438		8370.56	0.000711412
	8370.57	0.03438		8370.57	0.00107
	8370.58	0.03698		8370.58	0
	8370.59	0.03496		8370.59	0
	8370.6	0.02947		8370.6	0
	8370.61	0.02947		8370.61	0.000355706
	8370.62	0.03496		8370.62	0
	8370.63	0.03034		8370.63	0.000355706
	8370.64	0.02745		8370.64	0.000355706
	8370.65	0.03178		8370.65	0.000711412
	8370.66	0.02976		8370.66	0
	8370.67	0.02889		8370.67	0.000711412
	8370.68	0.03149		8370.68	0.000355706
	8370.69	0.02658		8370.69	0
	8370.7	0.02542		8370.7	0
	8370.71	0.02542		8370.71	0
	8370.72	0.02167		8370.72	0.000355706
	8370.73	0.02109		8370.73	0
	8370.74	0.02485		8370.74	0
	8370.75	0.0208		8370.75	0
	8370.76	0.02802		8370.76	0.000355706
	8370.77	0.02398		8370.77	0
	8370.78	0.02716		8370.78	0
	8370.79	0.02282		8370.79	0
	8370.8	0.02254		8370.8	0
	8370.81	0.02254		8370.81	0
	8370.82	0.02196		8370.82	0.000355706
	8370.83	0.02051		8370.83	0
	8370.84	0.02138		8370.84	0
	8370.85	0.01878		8370.85	0
	8370.86	0.01676		8370.86	0
	8370.87	0.0156		8370.87	0
	8370.88	0.01618		8370.88	0
	8370.89	0.01502		8370.89	0
	8370.9	0.01849		8370.9	0
	8370.91	0.01907		8370.91	0
	8370.92	0.01531		8370.92	0.000355706
	8370.93	0.01676		8370.93	0.000355706
	8370.94	0.01156		8370.94	0.000355706
	8370.95	0.01531		8370.95	0
	8370.96	0.01127		8370.96	0
	8370.97	0.01762		8370.97	0
	8370.98	0.0156		8370.98	0
	8370.99	0.01762		8370.99	0
	8371	0.01473		8371	0
	8371.01	0.01242		8371.01	0
	8371.02	0.01127		8371.02	0
	8371.03	0.01445		8371.03	0
	8371.04	0.01589		8371.04	0
	8371.05	0.01242		8371.05	0
	8371.06	0.01762		8371.06	0
	8371.07	0.01531		8371.07	0
	8371.08	0.01185		8371.08	0
	8371.09	0.00896		8371.09	0
	8371.1	0.01242		8371.1	0
	8371.11	0.01213		8371.11	0
	8371.12	0.01618		8371.12	0
	8371.13	0.01127		8371.13	0
	8371.14	0.01213		8371.14	0
	8371.15	0.01473		8371.15	0
	8371.16	0.013		8371.16	0
	8371.17	0.01069		8371.17	0
	8371.18	0.01156		8371.18	0
	8371.19	0.00896		8371.19	0
	8371.2	0.0104		8371.2	0
	8371.21	0.0078		8371.21	0
	8371.22	0.01069		8371.22	0
	8371.23	0.00953		8371.23	0
	8371.24	0.01213		8371.24	0
	8371.25	0.0104		8371.25	0
	8371.26	0.00896		8371.26	0
	8371.27	0.01127		8371.27	0
	8371.28	0.00693		8371.28	0
	8371.29	0.01098		8371.29	0.000355706
	8371.3	0.0104		8371.3	0
	8371.31	0.00867		8371.31	0
	8371.32	0.0104		8371.32	0
	8371.33	0.00693		8371.33	0
	8371.34	0.00896		8371.34	0
	8371.35	0.00896		8371.35	0
	8371.36	0.00953		8371.36	0.000355706
	8371.37	0.0052		8371.37	0
	8371.38	0.00491		8371.38	0
	8371.39	0.0078		8371.39	0
	8371.4	0.00809		8371.4	0
	8371.41	0.00607		8371.41	0
	8371.42	0.0078		8371.42	0
	8371.43	0.00578		8371.43	0
	8371.44	0.00722		8371.44	0
	8371.45	0.00809		8371.45	0
	8371.46	0.00549		8371.46	0
	8371.47	0.00578		8371.47	0
	8371.48	0.00462		8371.48	0
	8371.49	0.00549		8371.49	0
	8371.5	0.00607		8371.5	0
	8371.51	0.00693		8371.51	0
	8371.52	0.00578		8371.52	0
	8371.53	0.0052		8371.53	0
	8371.54	0.00404		8371.54	0
	8371.55	0.0052		8371.55	0
	8371.56	0.00347		8371.56	0
	8371.57	0.0052		8371.57	0
	8371.58	0.0026		8371.58	0
	8371.59	0.00404		8371.59	0
	8371.6	0.00491		8371.6	0.000355706
	8371.61	0.00491		8371.61	0
	8371.62	0.00578		8371.62	0
	8371.63	0.00491		8371.63	0
	8371.64	0.00491		8371.64	0
	8371.65	0.00665		8371.65	0
	8371.66	0.00491		8371.66	0.000355706
	8371.67	0.0026		8371.67	0
	8371.68	0.00289		8371.68	0
	8371.69	0.00433		8371.69	0
	8371.7	0.00347		8371.7	0
	8371.71	0.00404		8371.71	0
	8371.72	0.00376		8371.72	0
	8371.73	0.00231		8371.73	0.000355706
	8371.74	0.00144		8371.74	0
	8371.75	0.0026		8371.75	0.000355706
	8371.76	0.00318		8371.76	0
	8371.77	0.00289		8371.77	0
	8371.78	0.00202		8371.78	0
	8371.79	0.00318		8371.79	0
	8371.8	0.00347		8371.8	0
	8371.81	0.00202		8371.81	0
	8371.82	0.00116		8371.82	0
	8371.83	0.00202		8371.83	0
	8371.84	0.00144		8371.84	0
	8371.85	0.00376		8371.85	0
	8371.86	0.00202		8371.86	0
	8371.87	0.00404		8371.87	0
	8371.88	0.00231		8371.88	0
	8371.89	0.000577833		8371.89	0
	8371.9	0.00144		8371.9	0
	8371.91	0.0026		8371.91	0
	8371.92	0.00144		8371.92	0
	8371.93	0.00347		8371.93	0
	8371.94	0.000866749		8371.94	0
	8371.95	0.00231		8371.95	0
	8371.96	0.0026		8371.96	0
	8371.97	0.00173		8371.97	0
	8371.98	0.000866749		8371.98	0
	8371.99	0.000577833		8371.99	0
	8372	0		8372	0

## Sheet: Fig. 2h
Bare NCM	Energy (eV)	Ratio	LiDFP NCM	Energy (eV)	Ratio
	8362	0		8362	0
	8362.01	0		8362.01	0
	8362.02	0		8362.02	0
	8362.03	0		8362.03	0
	8362.04	0		8362.04	0
	8362.05	0		8362.05	0
	8362.06	0		8362.06	0
	8362.07	0		8362.07	0
	8362.08	0		8362.08	0
	8362.09	0		8362.09	0
	8362.1	0		8362.1	0
	8362.11	0		8362.11	0
	8362.12	0		8362.12	0
	8362.13	0		8362.13	0
	8362.14	0		8362.14	0
	8362.15	0		8362.15	0
	8362.16	0		8362.16	0
	8362.17	0		8362.17	0
	8362.18	0		8362.18	0
	8362.19	0		8362.19	0
	8362.2	0		8362.2	0
	8362.21	0		8362.21	0
	8362.22	0		8362.22	0
	8362.23	0		8362.23	0
	8362.24	0		8362.24	0
	8362.25	0		8362.25	0
	8362.26	0		8362.26	0
	8362.27	0		8362.27	0
	8362.28	0		8362.28	0
	8362.29	0		8362.29	0
	8362.3	0		8362.3	0
	8362.31	0		8362.31	0
	8362.32	0		8362.32	0
	8362.33	0		8362.33	0
	8362.34	0		8362.34	0
	8362.35	0		8362.35	0
	8362.36	0		8362.36	0
	8362.37	0		8362.37	0
	8362.38	0		8362.38	0
	8362.39	0		8362.39	0
	8362.4	0		8362.4	0
	8362.41	0		8362.41	0
	8362.42	0		8362.42	0
	8362.43	0		8362.43	0
	8362.44	0		8362.44	0
	8362.45	0		8362.45	0
	8362.46	0		8362.46	0
	8362.47	0		8362.47	0
	8362.48	0		8362.48	0
	8362.49	0		8362.49	0
	8362.5	0		8362.5	0
	8362.51	0.000495538		8362.51	0
	8362.52	0		8362.52	0
	8362.53	0		8362.53	0
	8362.54	0		8362.54	0
	8362.55	0		8362.55	0
	8362.56	0		8362.56	0
	8362.57	0		8362.57	0
	8362.58	0		8362.58	0
	8362.59	0		8362.59	0
	8362.6	0		8362.6	0
	8362.61	0		8362.61	0
	8362.62	0		8362.62	0
	8362.63	0		8362.63	0
	8362.64	0		8362.64	0
	8362.65	0		8362.65	0
	8362.66	0		8362.66	0
	8362.67	0		8362.67	0
	8362.68	0		8362.68	0
	8362.69	0		8362.69	0
	8362.7	0		8362.7	0
	8362.71	0		8362.71	0
	8362.72	0		8362.72	0
	8362.73	0		8362.73	0
	8362.74	0		8362.74	0
	8362.75	0		8362.75	0
	8362.76	0		8362.76	0
	8362.77	0		8362.77	0
	8362.78	0		8362.78	0
	8362.79	0		8362.79	0
	8362.8	0		8362.8	0
	8362.81	0		8362.81	0
	8362.82	0		8362.82	0
	8362.83	0		8362.83	0
	8362.84	0		8362.84	0
	8362.85	0		8362.85	0
	8362.86	0		8362.86	0
	8362.87	0		8362.87	0
	8362.88	0		8362.88	0
	8362.89	0		8362.89	0
	8362.9	0		8362.9	0
	8362.91	0		8362.91	0
	8362.92	0		8362.92	0
	8362.93	0		8362.93	0
	8362.94	0		8362.94	0
	8362.95	0		8362.95	0
	8362.96	0		8362.96	0
	8362.97	0		8362.97	0
	8362.98	0		8362.98	0
	8362.99	0		8362.99	0
	8363	0		8363	0
	8363.01	0		8363.01	0
	8363.02	0		8363.02	0
	8363.03	0		8363.03	0
	8363.04	0		8363.04	0
	8363.05	0		8363.05	0
	8363.06	0		8363.06	0
	8363.07	0		8363.07	0
	8363.08	0		8363.08	0
	8363.09	0		8363.09	0
	8363.1	0		8363.1	0
	8363.11	0		8363.11	0
	8363.12	0		8363.12	0
	8363.13	0		8363.13	0
	8363.14	0		8363.14	0
	8363.15	0		8363.15	0
	8363.16	0		8363.16	0
	8363.17	0		8363.17	0
	8363.18	0		8363.18	0
	8363.19	0		8363.19	0
	8363.2	0		8363.2	0
	8363.21	0		8363.21	0
	8363.22	0		8363.22	0
	8363.23	0		8363.23	0
	8363.24	0		8363.24	0
	8363.25	0		8363.25	0
	8363.26	0		8363.26	0
	8363.27	0		8363.27	0
	8363.28	0		8363.28	0
	8363.29	0		8363.29	0
	8363.3	0		8363.3	0
	8363.31	0		8363.31	0
	8363.32	0		8363.32	0
	8363.33	0		8363.33	0
	8363.34	0		8363.34	0
	8363.35	0		8363.35	0
	8363.36	0		8363.36	0
	8363.37	0		8363.37	0
	8363.38	0		8363.38	0
	8363.39	0		8363.39	0
	8363.4	0		8363.4	0
	8363.41	0		8363.41	0
	8363.42	0		8363.42	0
	8363.43	0		8363.43	0
	8363.44	0		8363.44	0
	8363.45	0		8363.45	0
	8363.46	0		8363.46	0
	8363.47	0		8363.47	0
	8363.48	0		8363.48	0
	8363.49	0.000495538		8363.49	0
	8363.5	0		8363.5	0
	8363.51	0		8363.51	0
	8363.52	0		8363.52	0
	8363.53	0		8363.53	0
	8363.54	0		8363.54	0
	8363.55	0		8363.55	0
	8363.56	0		8363.56	0
	8363.57	0		8363.57	0
	8363.58	0		8363.58	0
	8363.59	0		8363.59	0
	8363.6	0		8363.6	0
	8363.61	0		8363.61	0
	8363.62	0		8363.62	0
	8363.63	0		8363.63	0
	8363.64	0		8363.64	0
	8363.65	0		8363.65	0
	8363.66	0		8363.66	0
	8363.67	0		8363.67	0
	8363.68	0		8363.68	0
	8363.69	0		8363.69	0
	8363.7	0		8363.7	0
	8363.71	0		8363.71	0
	8363.72	0		8363.72	0
	8363.73	0		8363.73	0
	8363.74	0		8363.74	0
	8363.75	0		8363.75	0
	8363.76	0		8363.76	0
	8363.77	0		8363.77	0
	8363.78	0		8363.78	0
	8363.79	0		8363.79	0
	8363.8	0		8363.8	0
	8363.81	0		8363.81	0
	8363.82	0		8363.82	0
	8363.83	0		8363.83	0
	8363.84	0		8363.84	0
	8363.85	0		8363.85	0
	8363.86	0		8363.86	0
	8363.87	0		8363.87	0
	8363.88	0		8363.88	0
	8363.89	0		8363.89	0
	8363.9	0		8363.9	0
	8363.91	0		8363.91	0
	8363.92	0		8363.92	0
	8363.93	0		8363.93	0
	8363.94	0		8363.94	0
	8363.95	0		8363.95	0
	8363.96	0		8363.96	0
	8363.97	0		8363.97	0
	8363.98	0		8363.98	0
	8363.99	0		8363.99	0
	8364	0		8364	0
	8364.01	0		8364.01	0
	8364.02	0		8364.02	0
	8364.03	0		8364.03	0
	8364.04	0		8364.04	0
	8364.05	0		8364.05	0
	8364.06	0		8364.06	0
	8364.07	0		8364.07	0
	8364.08	0		8364.08	0
	8364.09	0		8364.09	0
	8364.1	0		8364.1	0
	8364.11	0		8364.11	0
	8364.12	0		8364.12	0
	8364.13	0		8364.13	0
	8364.14	0		8364.14	0
	8364.15	0		8364.15	0
	8364.16	0		8364.16	0
	8364.17	0		8364.17	0
	8364.18	0		8364.18	0
	8364.19	0		8364.19	0
	8364.2	0		8364.2	0
	8364.21	0		8364.21	0
	8364.22	0		8364.22	0
	8364.23	0		8364.23	0
	8364.24	0		8364.24	0
	8364.25	0		8364.25	0
	8364.26	0		8364.26	0
	8364.27	0		8364.27	0
	8364.28	0		8364.28	0
	8364.29	0		8364.29	0
	8364.3	0		8364.3	0
	8364.31	0		8364.31	0
	8364.32	0		8364.32	0
	8364.33	0		8364.33	0
	8364.34	0		8364.34	0
	8364.35	0		8364.35	0
	8364.36	0		8364.36	0
	8364.37	0		8364.37	0
	8364.38	0		8364.38	0
	8364.39	0		8364.39	0
	8364.4	0		8364.4	0
	8364.41	0		8364.41	0
	8364.42	0		8364.42	0
	8364.43	0		8364.43	0
	8364.44	0		8364.44	0
	8364.45	0		8364.45	0
	8364.46	0		8364.46	0
	8364.47	0		8364.47	0
	8364.48	0		8364.48	0
	8364.49	0		8364.49	0
	8364.5	0		8364.5	0
	8364.51	0		8364.51	0
	8364.52	0		8364.52	0
	8364.53	0		8364.53	0
	8364.54	0		8364.54	0
	8364.55	0		8364.55	0
	8364.56	0		8364.56	0
	8364.57	0		8364.57	0
	8364.58	0		8364.58	0
	8364.59	0		8364.59	0
	8364.6	0		8364.6	0
	8364.61	0		8364.61	0
	8364.62	0		8364.62	0
	8364.63	0		8364.63	0
	8364.64	0		8364.64	0
	8364.65	0		8364.65	0
	8364.66	0		8364.66	0
	8364.67	0		8364.67	0
	8364.68	0		8364.68	0
	8364.69	0		8364.69	0
	8364.7	0.000495538		8364.7	0
	8364.71	0		8364.71	0
	8364.72	0		8364.72	0
	8364.73	0		8364.73	0
	8364.74	0		8364.74	0
	8364.75	0		8364.75	0
	8364.76	0		8364.76	0
	8364.77	0		8364.77	0
	8364.78	0		8364.78	0
	8364.79	0		8364.79	0
	8364.8	0		8364.8	0
	8364.81	0		8364.81	0
	8364.82	0		8364.82	0
	8364.83	0.000495538		8364.83	0
	8364.84	0		8364.84	0
	8364.85	0		8364.85	0
	8364.86	0		8364.86	0
	8364.87	0.000495538		8364.87	0
	8364.88	0		8364.88	0
	8364.89	0		8364.89	0
	8364.9	0		8364.9	0
	8364.91	0		8364.91	0
	8364.92	0		8364.92	0
	8364.93	0		8364.93	0
	8364.94	0		8364.94	0
	8364.95	0.000495538		8364.95	0
	8364.96	0		8364.96	0
	8364.97	0		8364.97	0
	8364.98	0		8364.98	0
	8364.99	0		8364.99	0
	8365	0		8365	0
	8365.01	0		8365.01	0
	8365.02	0		8365.02	0
	8365.03	0		8365.03	0
	8365.04	0		8365.04	0
	8365.05	0		8365.05	0
	8365.06	0		8365.06	0
	8365.07	0		8365.07	0
	8365.08	0		8365.08	0
	8365.09	0		8365.09	0
	8365.1	0		8365.1	0
	8365.11	0		8365.11	0
	8365.12	0		8365.12	0
	8365.13	0		8365.13	0
	8365.14	0		8365.14	0
	8365.15	0		8365.15	0
	8365.16	0		8365.16	0
	8365.17	0		8365.17	0
	8365.18	0		8365.18	0
	8365.19	0		8365.19	0
	8365.2	0		8365.2	0
	8365.21	0		8365.21	0
	8365.22	0		8365.22	0
	8365.23	0		8365.23	0
	8365.24	0		8365.24	0
	8365.25	0		8365.25	0
	8365.26	0		8365.26	0
	8365.27	0		8365.27	0
	8365.28	0		8365.28	0
	8365.29	0		8365.29	0
	8365.3	0		8365.3	0
	8365.31	0		8365.31	0
	8365.32	0		8365.32	0
	8365.33	0		8365.33	0
	8365.34	0		8365.34	0
	8365.35	0		8365.35	0
	8365.36	0		8365.36	0
	8365.37	0		8365.37	0
	8365.38	0		8365.38	0
	8365.39	0		8365.39	0
	8365.4	0		8365.4	0
	8365.41	0		8365.41	0
	8365.42	0		8365.42	0
	8365.43	0		8365.43	0
	8365.44	0		8365.44	0
	8365.45	0		8365.45	0
	8365.46	0		8365.46	0
	8365.47	0		8365.47	0
	8365.48	0		8365.48	0
	8365.49	0		8365.49	0
	8365.5	0		8365.5	0
	8365.51	0		8365.51	0
	8365.52	0		8365.52	0
	8365.53	0		8365.53	0
	8365.54	0		8365.54	0
	8365.55	0		8365.55	0
	8365.56	0.000991075		8365.56	0
	8365.57	0.000495538		8365.57	0
	8365.58	0		8365.58	0
	8365.59	0.000495538		8365.59	0
	8365.6	0		8365.6	0
	8365.61	0		8365.61	0
	8365.62	0		8365.62	0
	8365.63	0		8365.63	0
	8365.64	0		8365.64	0
	8365.65	0		8365.65	0
	8365.66	0		8365.66	0
	8365.67	0		8365.67	0
	8365.68	0		8365.68	0
	8365.69	0.000495538		8365.69	0
	8365.7	0		8365.7	0
	8365.71	0		8365.71	0
	8365.72	0		8365.72	0
	8365.73	0		8365.73	0
	8365.74	0		8365.74	0
	8365.75	0		8365.75	0
	8365.76	0		8365.76	0
	8365.77	0		8365.77	0
	8365.78	0		8365.78	0
	8365.79	0.000495538		8365.79	0
	8365.8	0		8365.8	0
	8365.81	0		8365.81	0
	8365.82	0		8365.82	0
	8365.83	0		8365.83	0
	8365.84	0		8365.84	0
	8365.85	0		8365.85	0
	8365.86	0		8365.86	0
	8365.87	0		8365.87	0
	8365.88	0		8365.88	0
	8365.89	0		8365.89	0
	8365.9	0		8365.9	0
	8365.91	0		8365.91	0
	8365.92	0		8365.92	0
	8365.93	0		8365.93	0
	8365.94	0.000495538		8365.94	0
	8365.95	0.000495538		8365.95	0
	8365.96	0		8365.96	0
	8365.97	0		8365.97	0
	8365.98	0		8365.98	0
	8365.99	0		8365.99	0
	8366	0		8366	0
	8366.01	0		8366.01	0
	8366.02	0		8366.02	0
	8366.03	0		8366.03	0
	8366.04	0		8366.04	0
	8366.05	0		8366.05	0
	8366.06	0		8366.06	0
	8366.07	0		8366.07	0
	8366.08	0		8366.08	0
	8366.09	0		8366.09	0
	8366.1	0		8366.1	0
	8366.11	0		8366.11	0
	8366.12	0		8366.12	0
	8366.13	0		8366.13	0
	8366.14	0		8366.14	0
	8366.15	0		8366.15	0
	8366.16	0		8366.16	0
	8366.17	0		8366.17	0
	8366.18	0		8366.18	0
	8366.19	0		8366.19	0
	8366.2	0.000495538		8366.2	0
	8366.21	0		8366.21	0
	8366.22	0		8366.22	0
	8366.23	0		8366.23	0
	8366.24	0		8366.24	0
	8366.25	0		8366.25	0
	8366.26	0.000495538		8366.26	0
	8366.27	0		8366.27	0
	8366.28	0		8366.28	0
	8366.29	0		8366.29	0
	8366.3	0		8366.3	0
	8366.31	0		8366.31	0
	8366.32	0		8366.32	0
	8366.33	0		8366.33	0
	8366.34	0		8366.34	0
	8366.35	0		8366.35	0
	8366.36	0.000495538		8366.36	0
	8366.37	0		8366.37	0
	8366.38	0		8366.38	0
	8366.39	0		8366.39	0
	8366.4	0		8366.4	0
	8366.41	0.000495538		8366.41	0
	8366.42	0		8366.42	0
	8366.43	0		8366.43	0
	8366.44	0		8366.44	0
	8366.45	0		8366.45	0
	8366.46	0		8366.46	0
	8366.47	0.000495538		8366.47	0
	8366.48	0.000495538		8366.48	0
	8366.49	0.000495538		8366.49	0
	8366.5	0		8366.5	0
	8366.51	0		8366.51	0
	8366.52	0		8366.52	0
	8366.53	0		8366.53	0
	8366.54	0.000495538		8366.54	0
	8366.55	0		8366.55	0
	8366.56	0		8366.56	0
	8366.57	0		8366.57	0
	8366.58	0		8366.58	0
	8366.59	0		8366.59	0
	8366.6	0.000495538		8366.6	0
	8366.61	0		8366.61	0
	8366.62	0		8366.62	0
	8366.63	0.000495538		8366.63	0
	8366.64	0.000495538		8366.64	0
	8366.65	0		8366.65	0
	8366.66	0		8366.66	0
	8366.67	0.000991075		8366.67	0
	8366.68	0		8366.68	0
	8366.69	0.000495538		8366.69	0
	8366.7	0		8366.7	0
	8366.71	0.000495538		8366.71	0
	8366.72	0		8366.72	0
	8366.73	0		8366.73	0
	8366.74	0		8366.74	0
	8366.75	0		8366.75	0
	8366.76	0		8366.76	0
	8366.77	0		8366.77	0
	8366.78	0.000991075		8366.78	0
	8366.79	0.000495538		8366.79	0
	8366.8	0		8366.8	0
	8366.81	0		8366.81	0
	8366.82	0.000991075		8366.82	0
	8366.83	0		8366.83	0
	8366.84	0		8366.84	0
	8366.85	0		8366.85	0
	8366.86	0		8366.86	0
	8366.87	0		8366.87	0
	8366.88	0.000495538		8366.88	0
	8366.89	0		8366.89	0
	8366.9	0		8366.9	0
	8366.91	0		8366.91	0
	8366.92	0.000495538		8366.92	0
	8366.93	0.000495538		8366.93	0
	8366.94	0.000495538		8366.94	0
	8366.95	0		8366.95	0
	8366.96	0		8366.96	0
	8366.97	0		8366.97	0
	8366.98	0		8366.98	0
	8366.99	0.000495538		8366.99	0
	8367	0		8367	0
	8367.01	0.000495538		8367.01	0
	8367.02	0.000495538		8367.02	0
	8367.03	0		8367.03	0
	8367.04	0.00149		8367.04	0
	8367.05	0		8367.05	0
	8367.06	0.000495538		8367.06	0
	8367.07	0		8367.07	0
	8367.08	0.000991075		8367.08	0
	8367.09	0		8367.09	0
	8367.1	0		8367.1	0
	8367.11	0.000495538		8367.11	0
	8367.12	0		8367.12	0
	8367.13	0		8367.13	0
	8367.14	0		8367.14	0
	8367.15	0.000495538		8367.15	0
	8367.16	0		8367.16	0
	8367.17	0		8367.17	0
	8367.18	0		8367.18	0
	8367.19	0.000495538		8367.19	0
	8367.2	0		8367.2	0
	8367.21	0.000495538		8367.21	0
	8367.22	0.000495538		8367.22	0
	8367.23	0.000495538		8367.23	0
	8367.24	0.000495538		8367.24	0
	8367.25	0.000991075		8367.25	0
	8367.26	0.00149		8367.26	0
	8367.27	0.000991075		8367.27	0
	8367.28	0.000495538		8367.28	0
	8367.29	0.000991075		8367.29	0
	8367.3	0		8367.3	0
	8367.31	0.000991075		8367.31	0
	8367.32	0.000991075		8367.32	0
	8367.33	0.000495538		8367.33	0
	8367.34	0.000991075		8367.34	0
	8367.35	0		8367.35	0
	8367.36	0.000495538		8367.36	0
	8367.37	0.000495538		8367.37	0
	8367.38	0		8367.38	0
	8367.39	0.000495538		8367.39	0
	8367.4	0.000495538		8367.4	0
	8367.41	0		8367.41	0
	8367.42	0		8367.42	0
	8367.43	0		8367.43	0
	8367.44	0.000991075		8367.44	0
	8367.45	0		8367.45	0
	8367.46	0		8367.46	0
	8367.47	0		8367.47	0
	8367.48	0.00198		8367.48	0
	8367.49	0.000495538		8367.49	0
	8367.5	0.00149		8367.5	0
	8367.51	0.000495538		8367.51	0
	8367.52	0.00198		8367.52	0
	8367.53	0.000495538		8367.53	0
	8367.54	0.00149		8367.54	0
	8367.55	0.000991075		8367.55	0
	8367.56	0.000991075		8367.56	0
	8367.57	0.000991075		8367.57	0
	8367.58	0.00248		8367.58	0
	8367.59	0.000495538		8367.59	0
	8367.6	0.000991075		8367.6	0
	8367.61	0		8367.61	0
	8367.62	0.00149		8367.62	0
	8367.63	0.00149		8367.63	0
	8367.64	0.000991075		8367.64	0
	8367.65	0.00149		8367.65	0
	8367.66	0.00149		8367.66	0
	8367.67	0.000991075		8367.67	0
	8367.68	0.00198		8367.68	0
	8367.69	0.00149		8367.69	0
	8367.7	0.000495538		8367.7	0
	8367.71	0.00347		8367.71	0
	8367.72	0.000991075		8367.72	0
	8367.73	0.00198		8367.73	0
	8367.74	0.00248		8367.74	0
	8367.75	0.000495538		8367.75	0
	8367.76	0.00198		8367.76	0
	8367.77	0.000991075		8367.77	0
	8367.78	0.00248		8367.78	0
	8367.79	0.00248		8367.79	0
	8367.8	0.00198		8367.8	0
	8367.81	0.00149		8367.81	0
	8367.82	0.00446		8367.82	0
	8367.83	0.00347		8367.83	0
	8367.84	0.00446		8367.84	0
	8367.85	0.00149		8367.85	0
	8367.86	0.00198		8367.86	0
	8367.87	0.00396		8367.87	0
	8367.88	0.00297		8367.88	0
	8367.89	0.00694		8367.89	0
	8367.9	0.00595		8367.9	0
	8367.91	0.00545		8367.91	0
	8367.92	0.00198		8367.92	0
	8367.93	0.00446		8367.93	0
	8367.94	0.00347		8367.94	0
	8367.95	0.000991075		8367.95	0
	8367.96	0.00595		8367.96	0
	8367.97	0.00446		8367.97	0
	8367.98	0.00743		8367.98	0
	8367.99	0.00991		8367.99	0
	8368	0.00595		8368	0
	8368.01	0.00942		8368.01	0
	8368.02	0.00694		8368.02	0
	8368.03	0.00694		8368.03	0
	8368.04	0.00793		8368.04	0
	8368.05	0.01388		8368.05	0
	8368.06	0.00545		8368.06	0
	8368.07	0.00743		8368.07	0
	8368.08	0.00694		8368.08	0
	8368.09	0.01189		8368.09	0
	8368.1	0.00694		8368.1	0
	8368.11	0.00595		8368.11	0
	8368.12	0.00793		8368.12	0
	8368.13	0.00842		8368.13	0
	8368.14	0.00793		8368.14	0
	8368.15	0.00942		8368.15	0
	8368.16	0.00942		8368.16	0
	8368.17	0.01734		8368.17	0
	8368.18	0.0109		8368.18	0.000856194
	8368.19	0.01536		8368.19	0
	8368.2	0.01288		8368.2	0
	8368.21	0.01288		8368.21	0.000856194
	8368.22	0.01437		8368.22	0
	8368.23	0.01586		8368.23	0
	8368.24	0.01685		8368.24	0
	8368.25	0.01586		8368.25	0
	8368.26	0.01487		8368.26	0
	8368.27	0.02081		8368.27	0
	8368.28	0.01833		8368.28	0
	8368.29	0.0223		8368.29	0
	8368.3	0.02626		8368.3	0
	8368.31	0.01933		8368.31	0
	8368.32	0.02379		8368.32	0
	8368.33	0.02924		8368.33	0
	8368.34	0.03469		8368.34	0
	8368.35	0.0337		8368.35	0
	8368.36	0.03171		8368.36	0
	8368.37	0.02775		8368.37	0
	8368.38	0.0337		8368.38	0.00171
	8368.39	0.04212		8368.39	0
	8368.4	0.03915		8368.4	0
	8368.41	0.04063		8368.41	0
	8368.42	0.0441		8368.42	0
	8368.43	0.04063		8368.43	0
	8368.44	0.05996		8368.44	0.000856194
	8368.45	0.05352		8368.45	0
	8368.46	0.05253		8368.46	0
	8368.47	0.06046		8368.47	0
	8368.48	0.07235		8368.48	0
	8368.49	0.06392		8368.49	0
	8368.5	0.07384		8368.5	0
	8368.51	0.08176		8368.51	0
	8368.52	0.07582		8368.52	0.000856194
	8368.53	0.08028		8368.53	0
	8368.54	0.08771		8368.54	0
	8368.55	0.08721		8368.55	0
	8368.56	0.09564		8368.56	0.000856194
	8368.57	0.11001		8368.57	0
	8368.58	0.09861		8368.58	0
	8368.59	0.10555		8368.59	0.000856194
	8368.6	0.11447		8368.6	0
	8368.61	0.11397		8368.61	0
	8368.62	0.12834		8368.62	0
	8368.63	0.12587		8368.63	0
	8368.64	0.12934		8368.64	0.000856194
	8368.65	0.14172		8368.65	0.000856194
	8368.66	0.14321		8368.66	0.000856194
	8368.67	0.16055		8368.67	0.000856194
	8368.68	0.15659		8368.68	0
	8368.69	0.15907		8368.69	0.000856194
	8368.7	0.16402		8368.7	0
	8368.71	0.17443		8368.71	0.000856194
	8368.72	0.19078		8368.72	0.000856194
	8368.73	0.20614		8368.73	0
	8368.74	0.20317		8368.74	0
	8368.75	0.1997		8368.75	0
	8368.76	0.20912		8368.76	0.00171
	8368.77	0.21903		8368.77	0.00171
	8368.78	0.2334		8368.78	0.00171
	8368.79	0.22943		8368.79	0
	8368.8	0.23241		8368.8	0.000856194
	8368.81	0.26016		8368.81	0.000856194
	8368.82	0.27255		8368.82	0
	8368.83	0.27007		8368.83	0
	8368.84	0.28246		8368.84	0
	8368.85	0.31268		8368.85	0
	8368.86	0.30922		8368.86	0.00171
	8368.87	0.32458		8368.87	0.00171
	8368.88	0.333		8368.88	0
	8368.89	0.37165		8368.89	0
	8368.9	0.34688		8368.9	0
	8368.91	0.39247		8368.91	0
	8368.92	0.41625		8368.92	0
	8368.93	0.42864		8368.93	0.00171
	8368.94	0.41873		8368.94	0
	8368.95	0.45788		8368.95	0.000856194
	8368.96	0.47819		8368.96	0
	8368.97	0.48216		8368.97	0.000856194
	8368.98	0.51982		8368.98	0
	8368.99	0.52081		8368.99	0
	8369	0.53667		8369	0
	8369.01	0.57879		8369.01	0
	8369.02	0.57482		8369.02	0
	8369.03	0.59415		8369.03	0
	8369.04	0.59365		8369.04	0.000856194
	8369.05	0.63032		8369.05	0.000856194
	8369.06	0.58573		8369.06	0
	8369.07	0.6437		8369.07	0
	8369.08	0.62438		8369.08	0
	8369.09	0.63082		8369.09	0
	8369.1	0.66154		8369.1	0
	8369.11	0.64519		8369.11	0.00171
	8369.12	0.60703		8369.12	0.00171
	8369.13	0.6442		8369.13	0
	8369.14	0.61942		8369.14	0.00342
	8369.15	0.59663		8369.15	0.00342
	8369.16	0.62339		8369.16	0.000856194
	8369.17	0.5887		8369.17	0.00257
	8369.18	0.5778		8369.18	0.000856194
	8369.19	0.56144		8369.19	0.00428
	8369.2	0.55104		8369.2	0
	8369.21	0.54906		8369.21	0.00514
	8369.22	0.53419		8369.22	0.00685
	8369.23	0.52824		8369.23	0.00342
	8369.24	0.5332		8369.24	0.00942
	8369.25	0.56343		8369.25	0.00428
	8369.26	0.54261		8369.26	0.00856
	8369.27	0.49405		8369.27	0.00942
	8369.28	0.49405		8369.28	0.00599
	8369.29	0.52279		8369.29	0.00856
	8369.3	0.50347		8369.3	0.00428
	8369.31	0.47819		8369.31	0.01199
	8369.32	0.46283		8369.32	0.01199
	8369.33	0.47126		8369.33	0.00514
	8369.34	0.44648		8369.34	0.0137
	8369.35	0.47621		8369.35	0.00771
	8369.36	0.48018		8369.36	0.01113
	8369.37	0.46531		8369.37	0.00771
	8369.38	0.47819		8369.38	0.01627
	8369.39	0.45639		8369.39	0.00856
	8369.4	0.47621		8369.4	0.01113
	8369.41	0.45094		8369.41	0.01199
	8369.42	0.44797		8369.42	0.00599
	8369.43	0.4445		8369.43	0.0137
	8369.44	0.45936		8369.44	0.01284
	8369.45	0.48067		8369.45	0.01284
	8369.46	0.46779		8369.46	0.01969
	8369.47	0.48563		8369.47	0.02654
	8369.48	0.45391		8369.48	0.01884
	8369.49	0.45639		8369.49	0.02997
	8369.5	0.46927		8369.5	0.02569
	8369.51	0.46432		8369.51	0.01969
	8369.52	0.44846		8369.52	0.02911
	8369.53	0.47473		8369.53	0.02226
	8369.54	0.47225		8369.54	0.02825
	8369.55	0.48513		8369.55	0.02226
	8369.56	0.46333		8369.56	0.02397
	8369.57	0.49752		8369.57	0.02825
	8369.58	0.50594		8369.58	0.02312
	8369.59	0.48513		8369.59	0.03853
	8369.6	0.50793		8369.6	0.03682
	8369.61	0.52279		8369.61	0.03767
	8369.62	0.53815		8369.62	0.0351
	8369.63	0.5332		8369.63	0.04281
	8369.64	0.59365		8369.64	0.04024
	8369.65	0.51883		8369.65	0.05308
	8369.66	0.57681		8369.66	0.04367
	8369.67	0.55153		8369.67	0.05736
	8369.68	0.59861		8369.68	0.05308
	8369.69	0.5659		8369.69	0.04538
	8369.7	0.58374		8369.7	0.0625
	8369.71	0.60406		8369.71	0.07278
	8369.72	0.62289		8369.72	0.08733
	8369.73	0.62884		8369.73	0.07106
	8369.74	0.6224		8369.74	0.08733
	8369.75	0.60257		8369.75	0.10017
	8369.76	0.61546		8369.76	0.09932
	8369.77	0.57383		8369.77	0.13442
	8369.78	0.6001		8369.78	0.131
	8369.79	0.63132		8369.79	0.131
	8369.8	0.62438		8369.8	0.15326
	8369.81	0.62091		8369.81	0.17809
	8369.82	0.61744		8369.82	0.19008
	8369.83	0.67839		8369.83	0.18751
	8369.84	0.64073		8369.84	0.21919
	8369.85	0.66551		8369.85	0.23888
	8369.86	0.65411		8369.86	0.27912
	8369.87	0.66798		8369.87	0.27912
	8369.88	0.65213		8369.88	0.31337
	8369.89	0.64569		8369.89	0.33392
	8369.9	0.66848		8369.9	0.35018
	8369.91	0.65064		8369.91	0.4221
	8369.92	0.64519		8369.92	0.4632
	8369.93	0.65213		8369.93	0.50002
	8369.94	0.62785		8369.94	0.52913
	8369.95	0.6224		8369.95	0.54368
	8369.96	0.64172		8369.96	0.68153
	8369.97	0.61298		8369.97	0.72092
	8369.98	0.60902		8369.98	0.7389
	8369.99	0.62636		8369.99	0.81852
	8370	0.59762		8370	0.84678
	8370.01	0.61992		8370.01	0.89986
	8370.02	0.59564		8370.02	1.00688
	8370.03	0.61397		8370.03	1.06082
	8370.04	0.64073		8370.04	1.1199
	8370.05	0.60951		8370.05	1.18326
	8370.06	0.60406		8370.06	1.23206
	8370.07	0.59118		8370.07	1.21836
	8370.08	0.58325		8370.08	1.33481
	8370.09	0.58721		8370.09	1.35279
	8370.1	0.61348		8370.1	1.29542
	8370.11	0.57879		8370.11	1.3956
	8370.12	0.60208		8370.12	1.38703
	8370.13	0.62289		8370.13	1.47094
	8370.14	0.611		8370.14	1.41529
	8370.15	0.6214		8370.15	1.50005
	8370.16	0.56838		8370.16	1.47608
	8370.17	0.64717		8370.17	1.44525
	8370.18	0.61843		8370.18	1.50176
	8370.19	0.59118		8370.19	1.53601
	8370.2	0.58127		8370.2	1.50262
	8370.21	0.57185		8370.21	1.52745
	8370.22	0.59861		8370.22	1.48207
	8370.23	0.58176		8370.23	1.48207
	8370.24	0.61001		8370.24	1.51546
	8370.25	0.60208		8370.25	1.5343
	8370.26	0.57879		8370.26	1.55057
	8370.27	0.58077		8370.27	1.51033
	8370.28	0.56293		8370.28	1.52146
	8370.29	0.59019		8370.29	1.49663
	8370.3	0.56937		8370.3	1.44697
	8370.31	0.58325		8370.31	1.57283
	8370.32	0.5436		8370.32	1.52231
	8370.33	0.52378		8370.33	1.52317
	8370.34	0.49504		8370.34	1.51974
	8370.35	0.51139		8370.35	1.47608
	8370.36	0.46432		8370.36	1.50519
	8370.37	0.45292		8370.37	1.50176
	8370.38	0.46878		8370.38	1.5206
	8370.39	0.39494		8370.39	1.51375
	8370.4	0.41229		8370.4	1.48635
	8370.41	0.38206		8370.41	1.53601
	8370.42	0.37264		8370.42	1.5891
	8370.43	0.34886		8370.43	1.5694
	8370.44	0.33845		8370.44	1.57882
	8370.45	0.32755		8370.45	1.60622
	8370.46	0.29484		8370.46	1.55827
	8370.47	0.28593		8370.47	1.53259
	8370.48	0.26908		8370.48	1.46666
	8370.49	0.26908		8370.49	1.44697
	8370.5	0.25917		8370.5	1.42984
	8370.51	0.24628		8370.51	1.40673
	8370.52	0.22943		8370.52	1.37248
	8370.53	0.21853		8370.53	1.34166
	8370.54	0.21705		8370.54	1.20466
	8370.55	0.22745		8370.55	1.2646
	8370.56	0.20218		8370.56	1.07709
	8370.57	0.19871		8370.57	1.07624
	8370.58	0.21407		8370.58	1.0574
	8370.59	0.18781		8370.59	0.98205
	8370.6	0.18434		8370.6	0.89215
	8370.61	0.18583		8370.61	0.80397
	8370.62	0.16204		8370.62	0.72092
	8370.63	0.16848		8370.63	0.58307
	8370.64	0.14767		8370.64	0.56423
	8370.65	0.15114		8370.65	0.50772
	8370.66	0.13627		8370.66	0.38272
	8370.67	0.13578		8370.67	0.3596
	8370.68	0.12042		8370.68	0.27998
	8370.69	0.12289		8370.69	0.21919
	8370.7	0.10803		8370.7	0.19692
	8370.71	0.08573		8370.71	0.15668
	8370.72	0.10258		8370.72	0.13442
	8370.73	0.08127		8370.73	0.10702
	8370.74	0.06838		8370.74	0.07021
	8370.75	0.07086		8370.75	0.05394
	8370.76	0.05748		8370.76	0.05822
	8370.77	0.04609		8370.77	0.03254
	8370.78	0.05154		8370.78	0.0351
	8370.79	0.04311		8370.79	0.02569
	8370.8	0.04658		8370.8	0.01712
	8370.81	0.03717		8370.81	0.00771
	8370.82	0.02577		8370.82	0.01199
	8370.83	0.02676		8370.83	0.00599
	8370.84	0.01734		8370.84	0.00856
	8370.85	0.02081		8370.85	0.00514
	8370.86	0.01338		8370.86	0.00771
	8370.87	0.01239		8370.87	0.00599
	8370.88	0.00842		8370.88	0.00342
	8370.89	0.00743		8370.89	0.00428
	8370.9	0.00793		8370.9	0.00342
	8370.91	0.00496		8370.91	0.000856194
	8370.92	0.00496		8370.92	0.00428
	8370.93	0.00248		8370.93	0.00171
	8370.94	0.000495538		8370.94	0.00257
	8370.95	0.00347		8370.95	0.00171
	8370.96	0.00248		8370.96	0.00171
	8370.97	0.00198		8370.97	0.00171
	8370.98	0.000495538		8370.98	0.00342
	8370.99	0.00248		8370.99	0.00171
	8371	0.000991075		8371	0.000856194
	8371.01	0.000991075		8371.01	0
	8371.02	0.000991075		8371.02	0.00171
	8371.03	0.000495538		8371.03	0
	8371.04	0		8371.04	0.00599
	8371.05	0		8371.05	0.00171
	8371.06	0.000495538		8371.06	0.00171
	8371.07	0.000495538		8371.07	0
	8371.08	0.00149		8371.08	0
	8371.09	0.000495538		8371.09	0.00257
	8371.1	0		8371.1	0.00171
	8371.11	0		8371.11	0
	8371.12	0.000495538		8371.12	0.00171
	8371.13	0		8371.13	0.000856194
	8371.14	0.000495538		8371.14	0
	8371.15	0		8371.15	0
	8371.16	0		8371.16	0
	8371.17	0		8371.17	0.00171
	8371.18	0.000495538		8371.18	0
	8371.19	0		8371.19	0.000856194
	8371.2	0		8371.2	0.000856194
	8371.21	0		8371.21	0.000856194
	8371.22	0		8371.22	0
	8371.23	0		8371.23	0
	8371.24	0		8371.24	0
	8371.25	0		8371.25	0
	8371.26	0		8371.26	0
	8371.27	0		8371.27	0.000856194
	8371.28	0		8371.28	0
	8371.29	0		8371.29	0.000856194
	8371.3	0		8371.3	0
	8371.31	0		8371.31	0
	8371.32	0.000495538		8371.32	0
	8371.33	0		8371.33	0.000856194
	8371.34	0		8371.34	0
	8371.35	0		8371.35	0
	8371.36	0		8371.36	0
	8371.37	0		8371.37	0.000856194
	8371.38	0		8371.38	0
	8371.39	0		8371.39	0
	8371.4	0		8371.4	0
	8371.41	0		8371.41	0
	8371.42	0		8371.42	0
	8371.43	0		8371.43	0
	8371.44	0		8371.44	0
	8371.45	0		8371.45	0
	8371.46	0		8371.46	0.000856194
	8371.47	0		8371.47	0
	8371.48	0.000495538		8371.48	0
	8371.49	0		8371.49	0
	8371.5	0		8371.5	0
	8371.51	0		8371.51	0
	8371.52	0		8371.52	0.000856194
	8371.53	0		8371.53	0.00171
	8371.54	0		8371.54	0
	8371.55	0		8371.55	0
	8371.56	0		8371.56	0
	8371.57	0		8371.57	0.000856194
	8371.58	0		8371.58	0
	8371.59	0		8371.59	0
	8371.6	0		8371.6	0
	8371.61	0		8371.61	0
	8371.62	0		8371.62	0
	8371.63	0		8371.63	0.000856194
	8371.64	0		8371.64	0
	8371.65	0		8371.65	0
	8371.66	0		8371.66	0
	8371.67	0		8371.67	0
	8371.68	0		8371.68	0.000856194
	8371.69	0		8371.69	0
	8371.7	0		8371.7	0
	8371.71	0		8371.71	0
	8371.72	0		8371.72	0
	8371.73	0		8371.73	0
	8371.74	0		8371.74	0
	8371.75	0.000495538		8371.75	0
	8371.76	0		8371.76	0
	8371.77	0		8371.77	0
	8371.78	0		8371.78	0
	8371.79	0		8371.79	0
	8371.8	0		8371.8	0
	8371.81	0		8371.81	0
	8371.82	0		8371.82	0
	8371.83	0		8371.83	0
	8371.84	0		8371.84	0
	8371.85	0		8371.85	0
	8371.86	0		8371.86	0
	8371.87	0		8371.87	0
	8371.88	0		8371.88	0
	8371.89	0		8371.89	0
	8371.9	0		8371.9	0
	8371.91	0		8371.91	0
	8371.92	0		8371.92	0
	8371.93	0		8371.93	0
	8371.94	0		8371.94	0
	8371.95	0		8371.95	0
	8371.96	0		8371.96	0
	8371.97	0		8371.97	0
	8371.98	0		8371.98	0
	8371.99	0		8371.99	0
	8372	0		8372	0

## Sheet: Fig. 2i
Bare NCM	Energy (eV)	Ratio	LiDFP NCM	Energy (eV)	Ratio
	8362	0.000145407		8362	0.000259259
	8362.01	0.00058163		8362.01	0
	8362.02	0.000290815		8362.02	0
	8362.03	0.000436222		8362.03	0
	8362.04	0.000290815		8362.04	0.000259259
	8362.05	0.000145407		8362.05	0.000259259
	8362.06	0		8362.06	0
	8362.07	0.000727037		8362.07	0
	8362.08	0.000145407		8362.08	0
	8362.09	0.000436222		8362.09	0
	8362.1	0.000145407		8362.1	0
	8362.11	0.000145407		8362.11	0
	8362.12	0.00058163		8362.12	0
	8362.13	0.000145407		8362.13	0.000259259
	8362.14	0		8362.14	0
	8362.15	0.000145407		8362.15	0
	8362.16	0		8362.16	0
	8362.17	0.000727037		8362.17	0
	8362.18	0.000872444		8362.18	0
	8362.19	0		8362.19	0
	8362.2	0.00058163		8362.2	0
	8362.21	0.000145407		8362.21	0
	8362.22	0.000290815		8362.22	0
	8362.23	0.000290815		8362.23	0.000518519
	8362.24	0.000436222		8362.24	0
	8362.25	0.000290815		8362.25	0
	8362.26	0.000145407		8362.26	0
	8362.27	0.000145407		8362.27	0
	8362.28	0.000290815		8362.28	0
	8362.29	0.000436222		8362.29	0.000259259
	8362.3	0.000436222		8362.3	0
	8362.31	0.000872444		8362.31	0
	8362.32	0.000145407		8362.32	0.000259259
	8362.33	0.000290815		8362.33	0
	8362.34	0.000290815		8362.34	0
	8362.35	0.00058163		8362.35	0.000259259
	8362.36	0.000436222		8362.36	0
	8362.37	0.000436222		8362.37	0
	8362.38	0.000290815		8362.38	0
	8362.39	0.000436222		8362.39	0
	8362.4	0.000436222		8362.4	0.000259259
	8362.41	0.000290815		8362.41	0
	8362.42	0.000436222		8362.42	0.000259259
	8362.43	0.00058163		8362.43	0
	8362.44	0.000436222		8362.44	0
	8362.45	0.000872444		8362.45	0
	8362.46	0.00058163		8362.46	0
	8362.47	0.000145407		8362.47	0
	8362.48	0.000436222		8362.48	0.000259259
	8362.49	0.00058163		8362.49	0
	8362.5	0.000436222		8362.5	0
	8362.51	0.000436222		8362.51	0
	8362.52	0.000290815		8362.52	0.000259259
	8362.53	0.000436222		8362.53	0
	8362.54	0.000436222		8362.54	0
	8362.55	0.000290815		8362.55	0.000259259
	8362.56	0.000436222		8362.56	0.000259259
	8362.57	0.00058163		8362.57	0
	8362.58	0		8362.58	0
	8362.59	0.000436222		8362.59	0
	8362.6	0.000290815		8362.6	0
	8362.61	0.00058163		8362.61	0.000259259
	8362.62	0		8362.62	0
	8362.63	0.00058163		8362.63	0
	8362.64	0.000436222		8362.64	0
	8362.65	0.000290815		8362.65	0
	8362.66	0.000145407		8362.66	0
	8362.67	0.000727037		8362.67	0.000259259
	8362.68	0		8362.68	0
	8362.69	0.000145407		8362.69	0.000259259
	8362.7	0.000290815		8362.7	0
	8362.71	0.000727037		8362.71	0
	8362.72	0.000145407		8362.72	0
	8362.73	0.000145407		8362.73	0.000259259
	8362.74	0.000872444		8362.74	0
	8362.75	0.00058163		8362.75	0
	8362.76	0.000436222		8362.76	0.000259259
	8362.77	0.000436222		8362.77	0
	8362.78	0.000727037		8362.78	0.000259259
	8362.79	0.00058163		8362.79	0.000259259
	8362.8	0.00058163		8362.8	0
	8362.81	0.000290815		8362.81	0.000259259
	8362.82	0.00058163		8362.82	0
	8362.83	0		8362.83	0
	8362.84	0.000727037		8362.84	0
	8362.85	0.000290815		8362.85	0
	8362.86	0.00116		8362.86	0.000259259
	8362.87	0.000727037		8362.87	0
	8362.88	0.000290815		8362.88	0
	8362.89	0.00058163		8362.89	0
	8362.9	0.000872444		8362.9	0
	8362.91	0.000290815		8362.91	0
	8362.92	0.000436222		8362.92	0.000518519
	8362.93	0.000436222		8362.93	0
	8362.94	0.000145407		8362.94	0.000259259
	8362.95	0.000872444		8362.95	0
	8362.96	0.000436222		8362.96	0
	8362.97	0.000436222		8362.97	0
	8362.98	0.000436222		8362.98	0.000259259
	8362.99	0.00058163		8362.99	0.000518519
	8363	0.000436222		8363	0.000259259
	8363.01	0.000727037		8363.01	0
	8363.02	0.00102		8363.02	0
	8363.03	0.000436222		8363.03	0.000259259
	8363.04	0.00145		8363.04	0.000259259
	8363.05	0.000727037		8363.05	0
	8363.06	0.00058163		8363.06	0
	8363.07	0.000872444		8363.07	0
	8363.08	0.000290815		8363.08	0
	8363.09	0.000727037		8363.09	0
	8363.1	0.000290815		8363.1	0.000259259
	8363.11	0.000436222		8363.11	0
	8363.12	0.00058163		8363.12	0
	8363.13	0.000727037		8363.13	0
	8363.14	0.000436222		8363.14	0
	8363.15	0.00058163		8363.15	0
	8363.16	0.000290815		8363.16	0
	8363.17	0.000727037		8363.17	0
	8363.18	0.00058163		8363.18	0
	8363.19	0		8363.19	0
	8363.2	0.000872444		8363.2	0
	8363.21	0.000727037		8363.21	0
	8363.22	0.000290815		8363.22	0
	8363.23	0.000872444		8363.23	0.000259259
	8363.24	0.000436222		8363.24	0.000259259
	8363.25	0.000436222		8363.25	0
	8363.26	0.00058163		8363.26	0.000259259
	8363.27	0.00102		8363.27	0.000259259
	8363.28	0.000290815		8363.28	0
	8363.29	0.000727037		8363.29	0.000259259
	8363.3	0.000145407		8363.3	0
	8363.31	0.000290815		8363.31	0
	8363.32	0.000436222		8363.32	0
	8363.33	0.000436222		8363.33	0
	8363.34	0.000436222		8363.34	0.000259259
	8363.35	0.000436222		8363.35	0
	8363.36	0.00102		8363.36	0.000259259
	8363.37	0.00058163		8363.37	0
	8363.38	0.000145407		8363.38	0
	8363.39	0.000145407		8363.39	0.000259259
	8363.4	0.000436222		8363.4	0.000259259
	8363.41	0.000290815		8363.41	0.000259259
	8363.42	0.000145407		8363.42	0.000259259
	8363.43	0.000290815		8363.43	0.000518519
	8363.44	0.00058163		8363.44	0
	8363.45	0.000436222		8363.45	0
	8363.46	0.000727037		8363.46	0
	8363.47	0.000436222		8363.47	0.000518519
	8363.48	0		8363.48	0
	8363.49	0.00058163		8363.49	0.000777778
	8363.5	0.000290815		8363.5	0
	8363.51	0.000727037		8363.51	0
	8363.52	0.000436222		8363.52	0
	8363.53	0.000727037		8363.53	0
	8363.54	0.00058163		8363.54	0
	8363.55	0.000872444		8363.55	0
	8363.56	0		8363.56	0.000518519
	8363.57	0.000872444		8363.57	0
	8363.58	0.000145407		8363.58	0
	8363.59	0.000727037		8363.59	0.000259259
	8363.6	0.000872444		8363.6	0.000259259
	8363.61	0.000145407		8363.61	0
	8363.62	0.00116		8363.62	0
	8363.63	0.00058163		8363.63	0.000259259
	8363.64	0.000436222		8363.64	0.000259259
	8363.65	0.000872444		8363.65	0.000518519
	8363.66	0.000436222		8363.66	0
	8363.67	0.000436222		8363.67	0
	8363.68	0.000872444		8363.68	0.000259259
	8363.69	0.00116		8363.69	0
	8363.7	0.000436222		8363.7	0
	8363.71	0.000872444		8363.71	0.000259259
	8363.72	0.000727037		8363.72	0.000518519
	8363.73	0.000872444		8363.73	0
	8363.74	0.000727037		8363.74	0
	8363.75	0.00058163		8363.75	0.000259259
	8363.76	0.000872444		8363.76	0.000259259
	8363.77	0.000872444		8363.77	0
	8363.78	0.000727037		8363.78	0.000259259
	8363.79	0.000727037		8363.79	0.000259259
	8363.8	0.000436222		8363.8	0.000259259
	8363.81	0.00116		8363.81	0.000259259
	8363.82	0.00145		8363.82	0.000259259
	8363.83	0.000436222		8363.83	0.000259259
	8363.84	0.000872444		8363.84	0.000518519
	8363.85	0.00102		8363.85	0
	8363.86	0.00131		8363.86	0.000518519
	8363.87	0.000290815		8363.87	0
	8363.88	0.000727037		8363.88	0.000259259
	8363.89	0.000872444		8363.89	0.000777778
	8363.9	0.00116		8363.9	0.000259259
	8363.91	0.00116		8363.91	0.000259259
	8363.92	0.000727037		8363.92	0
	8363.93	0.000727037		8363.93	0
	8363.94	0.000727037		8363.94	0.000518519
	8363.95	0.000436222		8363.95	0.000777778
	8363.96	0.000727037		8363.96	0.000518519
	8363.97	0.00131		8363.97	0.000259259
	8363.98	0.00102		8363.98	0.000518519
	8363.99	0.00058163		8363.99	0.000518519
	8364	0.000727037		8364	0.000259259
	8364.01	0.00189		8364.01	0.000777778
	8364.02	0.000727037		8364.02	0
	8364.03	0.00102		8364.03	0.000518519
	8364.04	0.000727037		8364.04	0.000259259
	8364.05	0.00116		8364.05	0.000259259
	8364.06	0.00102		8364.06	0.000259259
	8364.07	0.000872444		8364.07	0
	8364.08	0.000436222		8364.08	0.000777778
	8364.09	0.00058163		8364.09	0.000259259
	8364.1	0.000872444		8364.1	0
	8364.11	0.000872444		8364.11	0.000777778
	8364.12	0.000727037		8364.12	0.000259259
	8364.13	0.00058163		8364.13	0
	8364.14	0.000727037		8364.14	0
	8364.15	0.000727037		8364.15	0
	8364.16	0.00102		8364.16	0.000518519
	8364.17	0.00116		8364.17	0.000518519
	8364.18	0.00058163		8364.18	0.000518519
	8364.19	0.000872444		8364.19	0.000259259
	8364.2	0.00102		8364.2	0.000518519
	8364.21	0.00102		8364.21	0.000518519
	8364.22	0.000290815		8364.22	0.000777778
	8364.23	0.000436222		8364.23	0.000259259
	8364.24	0.000290815		8364.24	0
	8364.25	0.0016		8364.25	0.000777778
	8364.26	0.0016		8364.26	0.000518519
	8364.27	0.00116		8364.27	0.000259259
	8364.28	0.00145		8364.28	0
	8364.29	0.00145		8364.29	0
	8364.3	0.0016		8364.3	0.000259259
	8364.31	0.000436222		8364.31	0.000259259
	8364.32	0.00174		8364.32	0.000777778
	8364.33	0.00102		8364.33	0.000777778
	8364.34	0.00058163		8364.34	0
	8364.35	0.00131		8364.35	0
	8364.36	0.00102		8364.36	0.00104
	8364.37	0.000872444		8364.37	0.000777778
	8364.38	0.000727037		8364.38	0.000777778
	8364.39	0.00116		8364.39	0.000259259
	8364.4	0.0016		8364.4	0.000777778
	8364.41	0.00131		8364.41	0.00104
	8364.42	0.00204		8364.42	0.00104
	8364.43	0.00131		8364.43	0.000518519
	8364.44	0.00116		8364.44	0
	8364.45	0.00116		8364.45	0
	8364.46	0.00116		8364.46	0.000518519
	8364.47	0.000872444		8364.47	0.000777778
	8364.48	0.00116		8364.48	0
	8364.49	0.00058163		8364.49	0.000518519
	8364.5	0.00131		8364.5	0
	8364.51	0.00102		8364.51	0.000777778
	8364.52	0.000436222		8364.52	0.000518519
	8364.53	0.00058163		8364.53	0.000259259
	8364.54	0.00131		8364.54	0.000259259
	8364.55	0.00174		8364.55	0.000518519
	8364.56	0.00131		8364.56	0.00104
	8364.57	0.00131		8364.57	0.000259259
	8364.58	0.00247		8364.58	0.000777778
	8364.59	0.00116		8364.59	0.000518519
	8364.6	0.00102		8364.6	0.00104
	8364.61	0.00131		8364.61	0.0013
	8364.62	0.00116		8364.62	0.00104
	8364.63	0.00131		8364.63	0
	8364.64	0.0016		8364.64	0.000777778
	8364.65	0.00116		8364.65	0.000518519
	8364.66	0.00131		8364.66	0.000777778
	8364.67	0.00116		8364.67	0.000259259
	8364.68	0.00174		8364.68	0.000777778
	8364.69	0.00189		8364.69	0.00104
	8364.7	0.00131		8364.7	0.000518519
	8364.71	0.00262		8364.71	0.000518519
	8364.72	0.00131		8364.72	0
	8364.73	0.000872444		8364.73	0.000518519
	8364.74	0.00131		8364.74	0.000518519
	8364.75	0.0016		8364.75	0.000259259
	8364.76	0.00131		8364.76	0.00104
	8364.77	0.000727037		8364.77	0.00104
	8364.78	0.00145		8364.78	0.000259259
	8364.79	0.00145		8364.79	0.00104
	8364.8	0.00218		8364.8	0.000259259
	8364.81	0.00102		8364.81	0.000518519
	8364.82	0.0016		8364.82	0.00181
	8364.83	0.000872444		8364.83	0.00104
	8364.84	0.0016		8364.84	0.000518519
	8364.85	0.0016		8364.85	0.00104
	8364.86	0.000872444		8364.86	0.000777778
	8364.87	0.00233		8364.87	0.0013
	8364.88	0.00102		8364.88	0.000518519
	8364.89	0.0016		8364.89	0.00156
	8364.9	0.00218		8364.9	0.000777778
	8364.91	0.00174		8364.91	0
	8364.92	0.00204		8364.92	0
	8364.93	0.00131		8364.93	0.000777778
	8364.94	0.00247		8364.94	0.000259259
	8364.95	0.00262		8364.95	0.00104
	8364.96	0.00102		8364.96	0.000518519
	8364.97	0.00204		8364.97	0.0013
	8364.98	0.00218		8364.98	0.0013
	8364.99	0.00262		8364.99	0.000259259
	8365	0.00131		8365	0.00104
	8365.01	0.00102		8365.01	0.00104
	8365.02	0.00145		8365.02	0.00104
	8365.03	0.00262		8365.03	0.000259259
	8365.04	0.00174		8365.04	0.000777778
	8365.05	0.0016		8365.05	0.00181
	8365.06	0.00204		8365.06	0.000518519
	8365.07	0.0032		8365.07	0
	8365.08	0.000872444		8365.08	0.00104
	8365.09	0.00291		8365.09	0.000259259
	8365.1	0.00189		8365.1	0.000259259
	8365.11	0.00305		8365.11	0.000777778
	8365.12	0.00247		8365.12	0.000777778
	8365.13	0.00233		8365.13	0.000518519
	8365.14	0.00233		8365.14	0.000259259
	8365.15	0.00247		8365.15	0.00156
	8365.16	0.00233		8365.16	0.000518519
	8365.17	0.0016		8365.17	0.000259259
	8365.18	0.0032		8365.18	0.00156
	8365.19	0.00145		8365.19	0.0013
	8365.2	0.00276		8365.2	0.0013
	8365.21	0.00305		8365.21	0.000518519
	8365.22	0.00233		8365.22	0.000777778
	8365.23	0.00364		8365.23	0.00156
	8365.24	0.00218		8365.24	0.00104
	8365.25	0.0016		8365.25	0.000777778
	8365.26	0.00145		8365.26	0.00181
	8365.27	0.00218		8365.27	0.000259259
	8365.28	0.00131		8365.28	0.00104
	8365.29	0.00276		8365.29	0.00104
	8365.3	0.00233		8365.3	0.00156
	8365.31	0.00276		8365.31	0.00207
	8365.32	0.00189		8365.32	0.00104
	8365.33	0.00247		8365.33	0.00104
	8365.34	0.00204		8365.34	0.00156
	8365.35	0.00233		8365.35	0.00207
	8365.36	0.00189		8365.36	0.00104
	8365.37	0.00276		8365.37	0.000259259
	8365.38	0.00262		8365.38	0.00233
	8365.39	0.00262		8365.39	0.00233
	8365.4	0.00131		8365.4	0.0013
	8365.41	0.00276		8365.41	0.00181
	8365.42	0.00233		8365.42	0.00233
	8365.43	0.00174		8365.43	0.00156
	8365.44	0.00247		8365.44	0.00207
	8365.45	0.00291		8365.45	0.00104
	8365.46	0.00436		8365.46	0.000777778
	8365.47	0.0032		8365.47	0.00285
	8365.48	0.00305		8365.48	0.00156
	8365.49	0.00189		8365.49	0.0013
	8365.5	0.00233		8365.5	0.00156
	8365.51	0.00262		8365.51	0.0013
	8365.52	0.00349		8365.52	0.00259
	8365.53	0.00218		8365.53	0.00311
	8365.54	0.00233		8365.54	0.00181
	8365.55	0.00276		8365.55	0.00207
	8365.56	0.00262		8365.56	0.000777778
	8365.57	0.00276		8365.57	0.00207
	8365.58	0.00233		8365.58	0.00156
	8365.59	0.0032		8365.59	0.00181
	8365.6	0.00349		8365.6	0.00207
	8365.61	0.00305		8365.61	0.00337
	8365.62	0.00393		8365.62	0.00311
	8365.63	0.0032		8365.63	0.00156
	8365.64	0.00523		8365.64	0.00104
	8365.65	0.00407		8365.65	0.00337
	8365.66	0.00334		8365.66	0.00233
	8365.67	0.00393		8365.67	0.0013
	8365.68	0.00509		8365.68	0.0013
	8365.69	0.00407		8365.69	0.00156
	8365.7	0.00538		8365.7	0.00285
	8365.71	0.00407		8365.71	0.00207
	8365.72	0.00596		8365.72	0.00104
	8365.73	0.00538		8365.73	0.00181
	8365.74	0.00407		8365.74	0.00181
	8365.75	0.00407		8365.75	0.00285
	8365.76	0.00422		8365.76	0.00207
	8365.77	0.00393		8365.77	0.0013
	8365.78	0.00349		8365.78	0.00415
	8365.79	0.00465		8365.79	0.00285
	8365.8	0.00436		8365.8	0.00181
	8365.81	0.00436		8365.81	0.00311
	8365.82	0.00567		8365.82	0.00207
	8365.83	0.00393		8365.83	0.00233
	8365.84	0.00465		8365.84	0.00441
	8365.85	0.00436		8365.85	0.00389
	8365.86	0.00436		8365.86	0.00233
	8365.87	0.00364		8365.87	0.00363
	8365.88	0.00436		8365.88	0.00363
	8365.89	0.00538		8365.89	0.00389
	8365.9	0.00465		8365.9	0.00467
	8365.91	0.00494		8365.91	0.00467
	8365.92	0.00538		8365.92	0.00285
	8365.93	0.00523		8365.93	0.00363
	8365.94	0.00582		8365.94	0.00415
	8365.95	0.00436		8365.95	0.00467
	8365.96	0.008		8365.96	0.00337
	8365.97	0.00465		8365.97	0.00467
	8365.98	0.00407		8365.98	0.00156
	8365.99	0.00523		8365.99	0.00493
	8366	0.00523		8366	0.00415
	8366.01	0.00582		8366.01	0.00415
	8366.02	0.00553		8366.02	0.00544
	8366.03	0.00567		8366.03	0.00519
	8366.04	0.00742		8366.04	0.00519
	8366.05	0.00742		8366.05	0.00519
	8366.06	0.00553		8366.06	0.00544
	8366.07	0.00858		8366.07	0.00389
	8366.08	0.00436		8366.08	0.00467
	8366.09	0.00509		8366.09	0.00674
	8366.1	0.00669		8366.1	0.00596
	8366.11	0.00698		8366.11	0.00778
	8366.12	0.00523		8366.12	0.0057
	8366.13	0.00771		8366.13	0.00881
	8366.14	0.00611		8366.14	0.00519
	8366.15	0.00712		8366.15	0.0057
	8366.16	0.00698		8366.16	0.00804
	8366.17	0.00582		8366.17	0.0083
	8366.18	0.00712		8366.18	0.00441
	8366.19	0.00931		8366.19	0.00778
	8366.2	0.00669		8366.2	0.00726
	8366.21	0.00742		8366.21	0.00933
	8366.22	0.00771		8366.22	0.00856
	8366.23	0.00756		8366.23	0.01011
	8366.24	0.00916		8366.24	0.0083
	8366.25	0.00858		8366.25	0.00674
	8366.26	0.00902		8366.26	0.00778
	8366.27	0.0096		8366.27	0.00959
	8366.28	0.00872		8366.28	0.01115
	8366.29	0.00931		8366.29	0.01063
	8366.3	0.00902		8366.3	0.00804
	8366.31	0.00887		8366.31	0.01037
	8366.32	0.00814		8366.32	0.01167
	8366.33	0.01047		8366.33	0.00933
	8366.34	0.00945		8366.34	0.01296
	8366.35	0.00887		8366.35	0.00985
	8366.36	0.00872		8366.36	0.01167
	8366.37	0.01207		8366.37	0.01219
	8366.38	0.01047		8366.38	0.01426
	8366.39	0.00945		8366.39	0.00985
	8366.4	0.00989		8366.4	0.01219
	8366.41	0.00916		8366.41	0.00933
	8366.42	0.01091		8366.42	0.01244
	8366.43	0.01091		8366.43	0.01348
	8366.44	0.01178		8366.44	0.01296
	8366.45	0.01003		8366.45	0.00985
	8366.46	0.01134		8366.46	0.0153
	8366.47	0.0128		8366.47	0.01348
	8366.48	0.0128		8366.48	0.01659
	8366.49	0.01178		8366.49	0.0153
	8366.5	0.01483		8366.5	0.01063
	8366.51	0.01425		8366.51	0.01426
	8366.52	0.01352		8366.52	0.01919
	8366.53	0.01352		8366.53	0.01504
	8366.54	0.0112		8366.54	0.01893
	8366.55	0.01498		8366.55	0.01763
	8366.56	0.01425		8366.56	0.01919
	8366.57	0.01512		8366.57	0.01789
	8366.58	0.01658		8366.58	0.01919
	8366.59	0.01585		8366.59	0.01893
	8366.6	0.01425		8366.6	0.01633
	8366.61	0.01323		8366.61	0.01996
	8366.62	0.01483		8366.62	0.02126
	8366.63	0.01701		8366.63	0.02644
	8366.64	0.01905		8366.64	0.02437
	8366.65	0.01759		8366.65	0.02359
	8366.66	0.01672		8366.66	0.01919
	8366.67	0.01759		8366.67	0.02437
	8366.68	0.0144		8366.68	0.02281
	8366.69	0.01905		8366.69	0.02411
	8366.7	0.01498		8366.7	0.02333
	8366.71	0.01643		8366.71	0.02489
	8366.72	0.01716		8366.72	0.02489
	8366.73	0.01847		8366.73	0.02981
	8366.74	0.02297		8366.74	0.03033
	8366.75	0.01978		8366.75	0.02515
	8366.76	0.02137		8366.76	0.02878
	8366.77	0.02225		8366.77	0.0337
	8366.78	0.02065		8366.78	0.03137
	8366.79	0.0221		8366.79	0.03319
	8366.8	0.02428		8366.8	0.03396
	8366.81	0.02486		8366.81	0.03681
	8366.82	0.02181		8366.82	0.035
	8366.83	0.02036		8366.83	0.04044
	8366.84	0.02545		8366.84	0.04019
	8366.85	0.02632		8366.85	0.04356
	8366.86	0.02167		8366.86	0.04304
	8366.87	0.02414		8366.87	0.04381
	8366.88	0.02675		8366.88	0.042
	8366.89	0.02632		8366.89	0.04693
	8366.9	0.02894		8366.9	0.04744
	8366.91	0.02559		8366.91	0.05211
	8366.92	0.02835		8366.92	0.04822
	8366.93	0.02952		8366.93	0.05004
	8366.94	0.02719		8366.94	0.05237
	8366.95	0.02952		8366.95	0.05704
	8366.96	0.03155		8366.96	0.06041
	8366.97	0.03286		8366.97	0.05496
	8366.98	0.0333		8366.98	0.0547
	8366.99	0.03417		8366.99	0.06041
	8367	0.03519		8367	0.05911
	8367.01	0.03577		8367.01	0.06274
	8367.02	0.03722		8367.02	0.06922
	8367.03	0.03868		8367.03	0.06663
	8367.04	0.03533		8367.04	0.06326
	8367.05	0.03577		8367.05	0.07311
	8367.06	0.04042		8367.06	0.0687
	8367.07	0.03708		8367.07	0.07804
	8367.08	0.04013		8367.08	0.07596
	8367.09	0.04304		8367.09	0.08711
	8367.1	0.04246		8367.1	0.08841
	8367.11	0.04798		8367.11	0.08607
	8367.12	0.04726		8367.12	0.09852
	8367.13	0.04508		8367.13	0.09463
	8367.14	0.05089		8367.14	0.09541
	8367.15	0.05206		8367.15	0.105
	8367.16	0.05264		8367.16	0.09852
	8367.17	0.05336		8367.17	0.10344
	8367.18	0.05671		8367.18	0.11278
	8367.19	0.06005		8367.19	0.1203
	8367.2	0.05904		8367.2	0.12185
	8367.21	0.05467		8367.21	0.12237
	8367.22	0.05874		8367.22	0.12056
	8367.23	0.06412		8367.23	0.12989
	8367.24	0.06456		8367.24	0.13896
	8367.25	0.0634		8367.25	0.12341
	8367.26	0.07067		8367.26	0.15581
	8367.27	0.07052		8367.27	0.14311
	8367.28	0.07343		8367.28	0.15089
	8367.29	0.0743		8367.29	0.15426
	8367.3	0.07227		8367.3	0.15944
	8367.31	0.07954		8367.31	0.17837
	8367.32	0.07968		8367.32	0.17422
	8367.33	0.08754		8367.33	0.18848
	8367.34	0.08099		8367.34	0.20481
	8367.35	0.08608		8367.35	0.217
	8367.36	0.09262		8367.36	0.2113
	8367.37	0.09844		8367.37	0.22607
	8367.38	0.09655		8367.38	0.22815
	8367.39	0.10004		8367.39	0.23774
	8367.4	0.10789		8367.4	0.24033
	8367.41	0.1124		8367.41	0.26444
	8367.42	0.11604		8367.42	0.2813
	8367.43	0.11778		8367.43	0.31111
	8367.44	0.11487		8367.44	0.30878
	8367.45	0.12839		8367.45	0.31837
	8367.46	0.12927		8367.46	0.33393
	8367.47	0.13261		8367.47	0.34896
	8367.48	0.13712		8367.48	0.35882
	8367.49	0.14061		8367.49	0.40548
	8367.5	0.14817		8367.5	0.41196
	8367.51	0.14933		8367.51	0.45007
	8367.52	0.15515		8367.52	0.45578
	8367.53	0.16693		8367.53	0.50167
	8367.54	0.16955		8367.54	0.49778
	8367.55	0.17725		8367.55	0.51878
	8367.56	0.19514		8367.56	0.58048
	8367.57	0.1995		8367.57	0.59733
	8367.58	0.20866		8367.58	0.63648
	8367.59	0.21229		8367.59	0.65385
	8367.6	0.21375		8367.6	0.69507
	8367.61	0.22654		8367.61	0.73915
	8367.62	0.23323		8367.62	0.77026
	8367.63	0.25781		8367.63	0.79282
	8367.64	0.25446		8367.64	0.87007
	8367.65	0.25868		8367.65	0.93619
	8367.66	0.28732		8367.66	0.97663
	8367.67	0.29649		8367.67	1.00411
	8367.68	0.29881		8367.68	1.05259
	8367.69	0.30623		8367.69	1.09615
	8367.7	0.32208		8367.7	1.20063
	8367.71	0.33051		8367.71	1.22422
	8367.72	0.34985		8367.72	1.27685
	8367.73	0.35974		8367.73	1.35256
	8367.74	0.37079		8367.74	1.41504
	8367.75	0.40612		8367.75	1.41945
	8367.76	0.41339		8367.76	1.42696
	8367.77	0.41587		8367.77	1.53845
	8367.78	0.44378		8367.78	1.58641
	8367.79	0.45629		8367.79	1.6113
	8367.8	0.48871		8367.8	1.66937
	8367.81	0.48711		8367.81	1.70204
	8367.82	0.49947		8367.82	1.74689
	8367.83	0.52594		8367.83	1.79433
	8367.84	0.53219		8367.84	1.83841
	8367.85	0.56142		8367.85	1.81819
	8367.86	0.58992		8367.86	1.82182
	8367.87	0.62423		8367.87	1.82441
	8367.88	0.63121		8367.88	1.88456
	8367.89	0.66989		8367.89	1.88767
	8367.9	0.71264		8367.9	1.84256
	8367.91	0.71904		8367.91	1.87237
	8367.92	0.73125		8367.92	1.79796
	8367.93	0.74536		8367.93	1.74845
	8367.94	0.82155		8367.94	1.80133
	8367.95	0.82126		8367.95	1.764
	8367.96	0.8547		8367.96	1.68519
	8367.97	0.89077		8367.97	1.63878
	8367.98	0.89062		8367.98	1.59108
	8367.99	0.93017		8367.99	1.51278
	8368	0.95983		8368	1.484
	8368.01	0.96478		8368.01	1.36345
	8368.02	1.00317		8368.02	1.29111
	8368.03	0.98295		8368.03	1.26726
	8368.04	1.01712		8368.04	1.17833
	8368.05	1.06933		8368.05	1.10574
	8368.06	1.06773		8368.06	1.06478
	8368.07	1.08343		8368.07	0.98726
	8368.08	1.0811		8368.08	0.89652
	8368.09	1.10161		8368.09	0.88096
	8368.1	1.12691		8368.1	0.80941
	8368.11	1.13898		8368.11	0.79022
	8368.12	1.12458		8368.12	0.76326
	8368.13	1.15904		8368.13	0.67433
	8368.14	1.14974		8368.14	0.63804
	8368.15	1.16035		8368.15	0.58074
	8368.16	1.14014		8368.16	0.553
	8368.17	1.16486		8368.17	0.53744
	8368.18	1.15933		8368.18	0.50193
	8368.19	1.15352		8368.19	0.48015
	8368.2	1.15584		8368.2	0.45215
	8368.21	1.14116		8368.21	0.42544
	8368.22	1.15075		8368.22	0.40341
	8368.23	1.12109		8368.23	0.37437
	8368.24	1.12167		8368.24	0.34248
	8368.25	1.10219		8368.25	0.35856
	8368.26	1.07965		8368.26	0.29841
	8368.27	1.09739		8368.27	0.29633
	8368.28	1.06685		8368.28	0.28467
	8368.29	1.06322		8368.29	0.259
	8368.3	1.03516		8368.3	0.25511
	8368.31	1.06365		8368.31	0.24033
	8368.32	1.01276		8368.32	0.23126
	8368.33	0.98121		8368.33	0.21337
	8368.34	0.9642		8368.34	0.20585
	8368.35	0.96042		8368.35	0.19963
	8368.36	0.93584		8368.36	0.19833
	8368.37	0.93875		8368.37	0.18641
	8368.38	0.92537		8368.38	0.16722
	8368.39	0.8928		8368.39	0.15789
	8368.4	0.89178		8368.4	0.16385
	8368.41	0.87492		8368.41	0.14285
	8368.42	0.85311		8368.42	0.13922
	8368.43	0.8294		8368.43	0.13611
	8368.44	0.81152		8368.44	0.12237
	8368.45	0.79203		8368.45	0.10474
	8368.46	0.78724		8368.46	0.11304
	8368.47	0.77807		8368.47	0.0897
	8368.48	0.75001		8368.48	0.0967
	8368.49	0.70101		8368.49	0.08141
	8368.5	0.69883		8368.5	0.07881
	8368.51	0.68356		8368.51	0.07259
	8368.52	0.68836		8368.52	0.07441
	8368.53	0.63121		8368.53	0.06585
	8368.54	0.65593		8368.54	0.06196
	8368.55	0.60533		8368.55	0.0547
	8368.56	0.60562		8368.56	0.04874
	8368.57	0.59283		8368.57	0.04796
	8368.58	0.55996		8368.58	0.04615
	8368.59	0.57349		8368.59	0.04096
	8368.6	0.51983		8368.6	0.03215
	8368.61	0.50078		8368.61	0.03137
	8368.62	0.50427		8368.62	0.03293
	8368.63	0.48101		8368.63	0.03344
	8368.64	0.47214		8368.64	0.02748
	8368.65	0.45513		8368.65	0.03033
	8368.66	0.43782		8368.66	0.02385
	8368.67	0.42168		8368.67	0.02567
	8368.68	0.39594		8368.68	0.02489
	8368.69	0.38373		8368.69	0.02593
	8368.7	0.37079		8368.7	0.02385
	8368.71	0.35116		8368.71	0.02152
	8368.72	0.33473		8368.72	0.02333
	8368.73	0.32557		8368.73	0.01607
	8368.74	0.30681		8368.74	0.014
	8368.75	0.29532		8368.75	0.01452
	8368.76	0.285		8368.76	0.01867
	8368.77	0.27235		8368.77	0.0153
	8368.78	0.2613		8368.78	0.01815
	8368.79	0.26624		8368.79	0.01374
	8368.8	0.24079		8368.8	0.01219
	8368.81	0.23483		8368.81	0.01244
	8368.82	0.22756		8368.82	0.014
	8368.83	0.21477		8368.83	0.00881
	8368.84	0.20444		8368.84	0.00881
	8368.85	0.19717		8368.85	0.01141
	8368.86	0.18816		8368.86	0.01426
	8368.87	0.18074		8368.87	0.0083
	8368.88	0.16504		8368.88	0.00856
	8368.89	0.15995		8368.89	0.00596
	8368.9	0.15748		8368.9	0.00726
	8368.91	0.1662		8368.91	0.00726
	8368.92	0.13087		8368.92	0.00726
	8368.93	0.13058		8368.93	0.00752
	8368.94	0.12476		8368.94	0.00544
	8368.95	0.13174		8368.95	0.00622
	8368.96	0.11894		8368.96	0.00441
	8368.97	0.114		8368.97	0.00389
	8368.98	0.11734		8368.98	0.00622
	8368.99	0.10484		8368.99	0.00441
	8369	0.10193		8369	0.00544
	8369.01	0.09335		8369.01	0.00285
	8369.02	0.08783		8369.02	0.00311
	8369.03	0.09248		8369.03	0.00285
	8369.04	0.07852		8369.04	0.00363
	8369.05	0.08405		8369.05	0.00233
	8369.06	0.08056		8369.06	0.00233
	8369.07	0.07329		8369.07	0.00337
	8369.08	0.07096		8369.08	0.00207
	8369.09	0.07561		8369.09	0.00104
	8369.1	0.06383		8369.1	0.00156
	8369.11	0.06383		8369.11	0.00156
	8369.12	0.06369		8369.12	0.00233
	8369.13	0.06311		8369.13	0.00156
	8369.14	0.05991		8369.14	0.000777778
	8369.15	0.05555		8369.15	0.00104
	8369.16	0.04697		8369.16	0.000777778
	8369.17	0.05249		8369.17	0.00104
	8369.18	0.04813		8369.18	0.000518519
	8369.19	0.0474		8369.19	0.00104
	8369.2	0.04929		8369.2	0.000777778
	8369.21	0.04653		8369.21	0.000259259
	8369.22	0.041		8369.22	0.000259259
	8369.23	0.04333		8369.23	0.000259259
	8369.24	0.04333		8369.24	0.000259259
	8369.25	0.04188		8369.25	0.000777778
	8369.26	0.04275		8369.26	0.0013
	8369.27	0.03839		8369.27	0.000518519
	8369.28	0.03824		8369.28	0.000259259
	8369.29	0.03635		8369.29	0
	8369.3	0.03926		8369.3	0.000259259
	8369.31	0.03955		8369.31	0.000777778
	8369.32	0.03373		8369.32	0.000259259
	8369.33	0.03504		8369.33	0.000259259
	8369.34	0.03548		8369.34	0
	8369.35	0.03621		8369.35	0
	8369.36	0.0349		8369.36	0
	8369.37	0.03795		8369.37	0.000259259
	8369.38	0.03257		8369.38	0.000259259
	8369.39	0.03097		8369.39	0.000259259
	8369.4	0.0317		8369.4	0
	8369.41	0.02792		8369.41	0.000259259
	8369.42	0.03141		8369.42	0
	8369.43	0.0333		8369.43	0.000259259
	8369.44	0.03024		8369.44	0.000259259
	8369.45	0.02923		8369.45	0
	8369.46	0.03097		8369.46	0.000259259
	8369.47	0.03083		8369.47	0
	8369.48	0.03039		8369.48	0.000518519
	8369.49	0.03097		8369.49	0
	8369.5	0.0301		8369.5	0
	8369.51	0.03199		8369.51	0
	8369.52	0.03184		8369.52	0
	8369.53	0.03243		8369.53	0
	8369.54	0.03155		8369.54	0
	8369.55	0.03024		8369.55	0
	8369.56	0.02952		8369.56	0
	8369.57	0.02981		8369.57	0
	8369.58	0.03272		8369.58	0
	8369.59	0.03155		8369.59	0
	8369.6	0.03199		8369.6	0.000259259
	8369.61	0.03286		8369.61	0
	8369.62	0.03141		8369.62	0.000259259
	8369.63	0.03446		8369.63	0
	8369.64	0.0365		8369.64	0
	8369.65	0.03562		8369.65	0
	8369.66	0.03228		8369.66	0
	8369.67	0.03155		8369.67	0
	8369.68	0.03097		8369.68	0
	8369.69	0.03272		8369.69	0
	8369.7	0.03461		8369.7	0
	8369.71	0.0349		8369.71	0
	8369.72	0.03112		8369.72	0
	8369.73	0.03693		8369.73	0
	8369.74	0.03519		8369.74	0
	8369.75	0.03024		8369.75	0
	8369.76	0.03839		8369.76	0
	8369.77	0.03141		8369.77	0.000259259
	8369.78	0.03301		8369.78	0
	8369.79	0.03228		8369.79	0
	8369.8	0.03388		8369.8	0
	8369.81	0.03155		8369.81	0
	8369.82	0.03214		8369.82	0.000259259
	8369.83	0.02937		8369.83	0
	8369.84	0.02908		8369.84	0
	8369.85	0.02734		8369.85	0
	8369.86	0.02283		8369.86	0
	8369.87	0.02777		8369.87	0
	8369.88	0.02894		8369.88	0
	8369.89	0.02283		8369.89	0
	8369.9	0.02545		8369.9	0
	8369.91	0.02079		8369.91	0
	8369.92	0.02486		8369.92	0
	8369.93	0.02065		8369.93	0
	8369.94	0.02137		8369.94	0
	8369.95	0.02283		8369.95	0
	8369.96	0.01948		8369.96	0
	8369.97	0.01861		8369.97	0
	8369.98	0.01861		8369.98	0
	8369.99	0.01599		8369.99	0
	8370	0.01323		8370	0
	8370.01	0.01192		8370.01	0
	8370.02	0.01469		8370.02	0
	8370.03	0.01454		8370.03	0
	8370.04	0.01338		8370.04	0
	8370.05	0.01018		8370.05	0
	8370.06	0.01178		8370.06	0
	8370.07	0.01221		8370.07	0
	8370.08	0.00887		8370.08	0
	8370.09	0.00974		8370.09	0
	8370.1	0.00698		8370.1	0
	8370.11	0.008		8370.11	0
	8370.12	0.008		8370.12	0
	8370.13	0.008		8370.13	0
	8370.14	0.00771		8370.14	0
	8370.15	0.00771		8370.15	0
	8370.16	0.0096		8370.16	0
	8370.17	0.00683		8370.17	0
	8370.18	0.00625		8370.18	0
	8370.19	0.00654		8370.19	0
	8370.2	0.00683		8370.2	0
	8370.21	0.00364		8370.21	0
	8370.22	0.00582		8370.22	0.000259259
	8370.23	0.00582		8370.23	0
	8370.24	0.00625		8370.24	0
	8370.25	0.00523		8370.25	0
	8370.26	0.00407		8370.26	0
	8370.27	0.00334		8370.27	0
	8370.28	0.00611		8370.28	0
	8370.29	0.00465		8370.29	0
	8370.3	0.00378		8370.3	0
	8370.31	0.0048		8370.31	0
	8370.32	0.00291		8370.32	0
	8370.33	0.00291		8370.33	0
	8370.34	0.00422		8370.34	0
	8370.35	0.00305		8370.35	0
	8370.36	0.00334		8370.36	0
	8370.37	0.00349		8370.37	0
	8370.38	0.0032		8370.38	0
	8370.39	0.00364		8370.39	0
	8370.4	0.00305		8370.4	0
	8370.41	0.00378		8370.41	0
	8370.42	0.00407		8370.42	0
	8370.43	0.00233		8370.43	0
	8370.44	0.00189		8370.44	0
	8370.45	0.00291		8370.45	0
	8370.46	0.00364		8370.46	0
	8370.47	0.00189		8370.47	0
	8370.48	0.00305		8370.48	0.000259259
	8370.49	0.00116		8370.49	0
	8370.5	0.00247		8370.5	0
	8370.51	0.00291		8370.51	0
	8370.52	0.00189		8370.52	0
	8370.53	0.00204		8370.53	0.000259259
	8370.54	0.00204		8370.54	0
	8370.55	0.00233		8370.55	0
	8370.56	0.000872444		8370.56	0
	8370.57	0.00233		8370.57	0
	8370.58	0.00233		8370.58	0
	8370.59	0.00233		8370.59	0
	8370.6	0.0016		8370.6	0
	8370.61	0.00145		8370.61	0.000259259
	8370.62	0.000727037		8370.62	0
	8370.63	0.00145		8370.63	0
	8370.64	0.00131		8370.64	0
	8370.65	0.00218		8370.65	0
	8370.66	0.0016		8370.66	0
	8370.67	0.00233		8370.67	0
	8370.68	0.00116		8370.68	0
	8370.69	0.00189		8370.69	0
	8370.7	0.00116		8370.7	0
	8370.71	0.00116		8370.71	0
	8370.72	0.00145		8370.72	0
	8370.73	0.00131		8370.73	0
	8370.74	0.00116		8370.74	0
	8370.75	0.000872444		8370.75	0
	8370.76	0.0016		8370.76	0
	8370.77	0.00116		8370.77	0
	8370.78	0.00102		8370.78	0
	8370.79	0.00145		8370.79	0
	8370.8	0.000436222		8370.8	0
	8370.81	0.00116		8370.81	0
	8370.82	0.000872444		8370.82	0
	8370.83	0.000872444		8370.83	0
	8370.84	0.00058163		8370.84	0
	8370.85	0.000727037		8370.85	0
	8370.86	0.000727037		8370.86	0
	8370.87	0.00116		8370.87	0.000259259
	8370.88	0.000872444		8370.88	0
	8370.89	0.0016		8370.89	0
	8370.9	0.00102		8370.9	0
	8370.91	0.00131		8370.91	0
	8370.92	0.000872444		8370.92	0
	8370.93	0.000727037		8370.93	0
	8370.94	0.00116		8370.94	0
	8370.95	0.00131		8370.95	0
	8370.96	0.000727037		8370.96	0
	8370.97	0.000727037		8370.97	0
	8370.98	0.000872444		8370.98	0
	8370.99	0.000727037		8370.99	0
	8371	0.000872444		8371	0
	8371.01	0.00145		8371.01	0
	8371.02	0.000727037		8371.02	0
	8371.03	0.000145407		8371.03	0
	8371.04	0.000872444		8371.04	0
	8371.05	0.00102		8371.05	0
	8371.06	0.000290815		8371.06	0
	8371.07	0.000872444		8371.07	0.000259259
	8371.08	0.000290815		8371.08	0
	8371.09	0.000872444		8371.09	0
	8371.1	0.000727037		8371.1	0
	8371.11	0.000436222		8371.11	0
	8371.12	0.00058163		8371.12	0
	8371.13	0.00116		8371.13	0
	8371.14	0.00058163		8371.14	0
	8371.15	0.00058163		8371.15	0
	8371.16	0.000436222		8371.16	0
	8371.17	0.000436222		8371.17	0
	8371.18	0.000290815		8371.18	0
	8371.19	0.00058163		8371.19	0
	8371.2	0.00116		8371.2	0
	8371.21	0.000872444		8371.21	0
	8371.22	0.00058163		8371.22	0
	8371.23	0.000145407		8371.23	0
	8371.24	0.000145407		8371.24	0
	8371.25	0.000727037		8371.25	0
	8371.26	0.000145407		8371.26	0
	8371.27	0		8371.27	0
	8371.28	0.000436222		8371.28	0
	8371.29	0.00058163		8371.29	0
	8371.3	0.000290815		8371.3	0
	8371.31	0.000872444		8371.31	0
	8371.32	0.000290815		8371.32	0
	8371.33	0.000145407		8371.33	0
	8371.34	0.000727037		8371.34	0.000259259
	8371.35	0.000145407		8371.35	0
	8371.36	0.000290815		8371.36	0
	8371.37	0.000436222		8371.37	0
	8371.38	0.000145407		8371.38	0
	8371.39	0.00058163		8371.39	0
	8371.4	0.000872444		8371.4	0
	8371.41	0.000436222		8371.41	0
	8371.42	0		8371.42	0
	8371.43	0.00116		8371.43	0
	8371.44	0		8371.44	0
	8371.45	0.00058163		8371.45	0
	8371.46	0.000436222		8371.46	0
	8371.47	0.000436222		8371.47	0
	8371.48	0.000872444		8371.48	0
	8371.49	0.000145407		8371.49	0
	8371.5	0.000290815		8371.5	0
	8371.51	0.000290815		8371.51	0
	8371.52	0.00058163		8371.52	0
	8371.53	0.000436222		8371.53	0
	8371.54	0.000145407		8371.54	0
	8371.55	0		8371.55	0
	8371.56	0.000436222		8371.56	0
	8371.57	0.000290815		8371.57	0
	8371.58	0.000145407		8371.58	0
	8371.59	0.000436222		8371.59	0
	8371.6	0.00058163		8371.6	0
	8371.61	0.000290815		8371.61	0
	8371.62	0.00102		8371.62	0
	8371.63	0.000290815		8371.63	0
	8371.64	0.000145407		8371.64	0
	8371.65	0.00058163		8371.65	0
	8371.66	0.000436222		8371.66	0
	8371.67	0.000145407		8371.67	0
	8371.68	0.000290815		8371.68	0
	8371.69	0.000436222		8371.69	0
	8371.7	0.000290815		8371.7	0
	8371.71	0.00058163		8371.71	0
	8371.72	0.000436222		8371.72	0
	8371.73	0.000145407		8371.73	0
	8371.74	0.000290815		8371.74	0
	8371.75	0.000145407		8371.75	0
	8371.76	0.000145407		8371.76	0
	8371.77	0.000145407		8371.77	0
	8371.78	0		8371.78	0
	8371.79	0.000145407		8371.79	0
	8371.8	0.000145407		8371.8	0
	8371.81	0.000436222		8371.81	0
	8371.82	0.000436222		8371.82	0
	8371.83	0		8371.83	0
	8371.84	0.000436222		8371.84	0
	8371.85	0.00058163		8371.85	0
	8371.86	0.000145407		8371.86	0
	8371.87	0.000145407		8371.87	0
	8371.88	0.000436222		8371.88	0
	8371.89	0.000436222		8371.89	0
	8371.9	0.000436222		8371.9	0
	8371.91	0.00058163		8371.91	0
	8371.92	0.000145407		8371.92	0
	8371.93	0.000145407		8371.93	0
	8371.94	0.000145407		8371.94	0
	8371.95	0.000290815		8371.95	0
	8371.96	0.000290815		8371.96	0
	8371.97	0.000290815		8371.97	0
	8371.98	0.000145407		8371.98	0
	8371.99	0.000290815		8371.99	0
	8372	0		8372	0
