# Supplementary material for: Interfacial chemistry-driven reaction dynamics and resultant microstructural evolution in lithium-based all-solid-state batteries
Source: Nat Commun. 2025 Oct 3;16:8838. doi: 10.1038/s41467-025-63959-1 (PMC12494980; doi:10.1038/s41467-025-63959-1)
Supplement: Supplementary file 6 — Source data [file 41467_2025_63959_MOESM6_ESM.zip › Source Data/Fig. 4.xlsx]

## Sheet: Fig. 4a
Bare NCM_surface_area	LiDFP NCM_surface_area
0.75137	4.37879
2.52635	4.02551
0.40066	4.54867
1.08866	0.66471
4.01902	8.49015
0.50716	0.40943
0.72423	1.20725
1.43789	0.82444
0.29111	10.2123
1.49394	1.05927
0.886	2.02637
0.25241	0.6203
0.90766	3.38789
0.49808	1.96117
0.28142	2.91347
0.80601	2.55287
0.47093	0.54868
4.89103	1.00731
1.40086	1.32414
3.14739	3.75075
1.6226	0.29601
1.66685	1.71491
0.89392	0.37246
0.56839	2.59369
1.52254	0.67454
1.99	3.978
1.39753	2.74173
1.87694	1.38961
0.4321	19.101
1.69123	7.98705
3.21979	36.9973
2.36817	4.0232
0.39209	1.24115
2.53139	0.88972
0.69281	5.10622
2.42579	1.2344
4.01309	4.47858
0.53753	0.92513
5.36984	1.00049
0.47172	0.45798
0.8423	1.54195
1.97491	1.56547
1.08922	0.52148
1.47783	1.77176
47.1196	1.00906
2.97819	3.02301
4.51508	0.94131
1.82961	4.5936
1.11567	0.46786
0.5229	0.77784
0.70513	0.4991
1.58172	1.53088
0.58052	0.81281
18.2244	0.81798
1.95507	0.69061
0.07243	0.59204
0.99796	2.82178
1.34905	0.40079
0.23014	3.18093
0.74881	0.98163
0.52992	0.92681
4.12476	1.20929
0.44671	2.76042
1.06354	1.36965
5.12254	2.1142
2.18267	0.94442
1.28315	1.26524
0.5434	1.23909
0.30269	0.42956
0.53548	2.41089
1.71701	0.29532
2.76145	0.81004
1.75639	0.32898
0.40796	1.71379
0.31166	1.0194
1.71416	0.33022
0.74383	2.2982
0.89415	3.01364
2.35641	0.97366
1.27938	5.23389
2.80478	0.4783
2.17074	3.50089
1.67346	0.3394
0.47286	1.41715
5.93851	2.68004
2.71955	0.53811
4.27828	0.76124
0.15861	5.35273
4.82649	1.10853
1.72659	0.59588
1.43337	0.27011
0.1095	1.52663
3.92368	3.93892
1.82936	0.47275
4.44262	1.28686
0.52746	0.83211
1.47207	3.18045
1.35875	0.59377
3.05652	0.32449
6.31265	0.61464
0.87183	1.82733
2.05525	0.28172
3.83846	3.8697
0.58674	1.26073
8.93983	1.37817
0.90382	0.68683
1.40198	0.64981
0.5296	2.71863
1.11638	0.50083
1.24635	3.64654
1.69229	1.97736
0.49683	2.0503
2.43345	0.66371
3.65839	1.76163
3.0275	0.17747
0.61326	0.88121
1.1563	0.54332
0.65077	1.27712
1.0629	1.23177
0.81649	7.56847
0.28778	2.79544
0.23589	1.19953
0.27152	0.23868
0.32674	4.08605
1.54921	0.61838
2.60837	0.0687
0.23024	1.90225
0.58253	1.00055
1.6657	0.27142
0.44203	1.6173
1.1116	1.66266
0.48576	0.22092
2.30854	1.31405
6.77253	0.42006
1.39063	0.86149
2.35507	0.96216
0.3883	0.93595
0.44919	0.5486
0.21558	13.4405
0.61678	4.37282
2.38373	0.59201
2.9672	1.73464
4.43741	1.1678
1.03035	1.14816
0.18207	0.70648
1.76814	0.81698
0.90177	3.83219
1.80919	1.667
0.92147	0.94102
1.78214	0.33646
2.15601	0.636
8.84741	3.13251
0.55987	1.57149
0.10791	3.83535
2.11739	4.35937
1.18254	1.3942
0.69171	5.98513
0.94428	0.77614
7.24108	13.5818
1.17476	4.16869
0.58279	0.81148
2.18356	1.03934
0.92162	5.27926
0.07436	1.81259
8.71838	3.48966
1.09597	0.84539
1.18741	16.5574
1.36064	0.31849
0.25724	1.09553
2.02348	0.93059
0.18095	2.97482
0.45266	1.17892
0.46414	8.45443
1.02366	3.0211
2.71766	0.9221
0.22017	1.36995
11.6361	4.55071
4.07351	1.85541
1.3713	1.19818
3.2465	0.91994
0.10791	4.68878
0.38498	1.4339
0.42313	0.43809
1.19088	1.1764
5.59946	2.58309
0.43619	4.02576
3.20201	4.23888
0.88355	1.38539
0.4712	0.83109
1.69739	0.9955
3.98882	3.89891
4.66108	0.70871
1.53993	1.17921
1.2087	6.52
1.14481	1.63945
1.78519	5.75295
0.92402	3.1103
1.01265	1.63601
0.66264	0.76307
2.43957	0.49329
2.02955	0.43879
8.93239	1.21614
4.2864	1.49847
2.00902	0.69898
0.20997	1.71774
0.76711	0.95758
0.65875	1.68194
0.15178	3.73732
0.80648	2.15524
0.29131	0.37095
2.43731	1.47148
0.67075	4.30106
1.9368	1.74163
4.17615	1.61136
12.3901	2.43322
0.72615	1.25881
0.42378	0.75717
1.56562	0.66196
0.12815	1.46776
1.58894	2.23849
3.68652	1.11974
0.14447	4.18089
1.21197	0.63351
0.5371	1.0429
0.2061	2.68257
0.73284	2.13387
1.7849	1.11848
1.98191	1.86034
1.55605	0.54854
1.36864	2.54923
1.15079	0.74987
4.56064	2.29478
1.00552	1.14854
9.81562	1.65185
1.23117	0.7472
8.56296	0.6838
1.04538	0.06911
4.7269	0.48376
3.56222	5.5768
1.65236	5.63047
0.55856	4.29339
2.98148	0.75396
4.26737	2.05261
1.86477	1.35744
3.81045	1.17109
2.11761	2.23306
0.85877	1.91813
1.32687	3.63476
0.35112	0.58167
0.29815	0.80981
2.48699	1.99842
0.61432	0.41093
0.65571	3.23794
2.07745	4.30708
0.40268	0.9441
2.60292	0.93915
3.66	1.25626
3.24227	1.24454
2.53361	2.31803
1.3686	3.65629
0.15723	7.59171
2.36033	3.62584
0.83794	1.30514
2.65196	1.71473
0.53996	4.18551
3.91172	0.61635
0.94286	0.4193
0.39061	6.1648
2.59073	2.77307
0.27535	0.72015
2.60792	0.81957
2.34768	0.18664
2.55228	1.59878
0.35436	1.57362
1.54812	0.62019
1.65612	2.072
0.24538	0.36971
0.61264	0.98455
1.2179	0.29762
0.08901	0.65437
0.07228	0.85519
1.0491	2.43558
0.20024	0.91723
1.27679	5.63131
0.92645	0.17654
0.90726	2.54255
1.2605	1.50627
1.04005	0.22975
1.15761	0.75754
1.94044	0.92983
2.48242	0.47917
0.34479	1.67765
0.87426	1.18266
2.09039	1.51427
0.20637	0.62319
0.60378	3.08328
1.9251	1.45111
1.25915	0.22175
1.64947	1.66091
0.55577	1.91356
0.86254	0.93154
0.27821	0.1235
1.87862	1.53123
0.5191	1.08228
0.72706	3.07644
3.80947	1.00669
7.59273	0.79778
1.62955	1.19084
0.50227	1.5696
2.37471	3.34514
0.5814	4.79733
1.57179	2.33334
0.1434	2.84349
1.8832	0.43475
0.91122	3.09897
2.88792	1.6171
0.64161	2.35409
1.16617	1.50268
2.08133	0.27141
0.56926	4.75924
8.09879	3.68216
0.96276	0.4824
0.54887	0.60771
1.06367	2.15294
1.33465	3.28357
0.7579	1.23627
1.79948	1.41407
0.38292	4.70687
3.23358	0.36239
0.36709	3.29412
2.31431	0.67114
2.75188	0.5002
0.73735	1.36511
1.0489	1.29308
0.13605	1.44741
0.86539	1.66362
0.9998	0.86954
0.41185	2.26728
0.66043	12.6744
3.37904	1.13009
0.06828	1.99638
3.91534	0.87926
1.22471	1.34012
0.2073	0.46335
3.47059	5.52253
30.8042	0.44716
3.3366	1.29848
0.31101	1.55512
0.93206	1.26176
2.65767	1.49215
0.47835	0.29949
2.24956	1.34609
2.30576	0.26287
1.21571	1.67491
1.15866	0.06828
0.28362	0.80177
1.55337	0.92399
1.05722	0.14423
2.5133	1.28264
1.68085	0.27745
1.69895	0.26421
0.13571	2.38526
0.81967	0.574
0.71949	0.93949
0.21492	0.5354
3.97421	1.2933
2.12414	1.42885
1.62231	1.53126
1.2915	2.83369
14.3458	4.63994
2.2862	0.62604
1.23531	2.84389
0.79093	1.22482
3.63461	4.96709
0.76431	0.15361
0.75021	0.7839
1.42492	3.41633
9.43866	0.43382
2.75485	0.25172
3.60242	1.89186
1.55462	2.09676
0.38378	4.33786
0.39418	6.60238
0.40912	1.6541
0.581	1.65308
1.1287	0.66047
0.92168	3.94628
1.30633	0.57111
6.53582	0.9201
0.8187	3.03237
3.06396	1.42908
0.4165	0.71465
3.1793	1.06765
4.68782	0.27387
0.60129	3.82902
0.99489	0.12605
1.28799	2.37262
5.83415	4.02924
0.72718	1.2767
0.36495	1.64016
0.29074	2.28167
1.95743	0.76734
1.51924	2.68757
2.16233	0.47842
0.79172	2.36319
0.75044	8.51378
3.03487	1.61675
1.1979	6.70798
2.4157	1.61123
0.78252	9.48716
8.72558	0.30925
0.43529	4.48674
0.59809	1.33794
4.74736	3.82297
1.53576	2.60416
0.77614	1.64431
4.68057	2.34867
5.4204	1.1938
0.26401	1.08121
6.67114	1.11306
0.51183	4.32909
0.34539	0.77467
0.80598	0.62648
0.79567	1.12587
0.70484	0.58868
16.986	2.3373
2.53596	3.10102
2.34601	1.11801
4.54338	4.93446
2.03112	0.34181
1.5614	0.41798
1.79248	0.55019
0.39213	2.74402
1.37245	0.5727
0.29591	1.86459
0.58573	0.43109
0.83361	1.13676
1.90852	2.56708
0.95573	0.67113
1.43244	2.15784
2.8509	0.66348
7.58491	1.29595
0.07877	1.08278
1.91613	0.44779
2.92983	0.34902
2.92515	3.82899
1.33737	0.22562
1.45425	1.04895
0.91835	0.90539
16.028	5.2169
1.04709	1.36512
1.18174	1.53564
4.73971	0.56961
0.04346	0.32549
0.10291	0.17799
0.70424	1.93851
13.3268	0.96297
6.07953	1.38761
1.27066	1.47352
2.38372	5.80361
0.6092	0.57722
8.33809	2.18099
0.68055	8.42676
0.64764	1.74193
6.42665	1.78168
0.80921	3.66698
0.90859	0.36863
0.72891	1.07873
2.30489	7.11362
0.33635	2.90744
0.12881	1.99505
3.08056	1.37047
0.85187	1.48831
1.3936	1.38892
1.51506	0.44845
0.33519	1.01887
1.1477	4.04144
0.54414	1.6909
2.74231	1.06754
0.31656	4.79623
1.42411	1.9325
4.60991	3.04387
5.74221	0.71375
0.98168	1.0394
2.18489	0.33798
1.54707	3.84316
2.04169	2.31677
0.0418	0.56177
0.70693	3.95906
0.24155	0.58009
0.63463	0.50603
2.98488	0.97766
4.80977	0.6028
0.29742	0.22358
3.78056	0.53993
0.4565	2.20525
0.2211	2.08632
1.85018	6.1545
8.86506	3.14215
1.16162	2.2442

## Sheet: Fig. 4b
Bare NCM_volume	LiDFP NCM_volume
3.05587	26.7703
16.4209	22.4505
1.46866	27.1007
4.92616	2.75671
30.7525	59.8646
1.42016	1.27743
3.10423	5.89825
7.18639	3.43194
0.88811	87.1998
6.72744	5.59477
4.3415	9.68287
0.86341	4.0383
3.71416	18.8114
1.35258	10.9307
0.96292	17.3345
3.50301	12.9949
1.80643	1.61518
32.131	4.29481
6.14236	7.20114
16.2214	20.4237
8.5581	1.03151
7.91435	8.21141
3.84992	1.36396
2.43489	15.9852
7.79804	2.85804
10.621	24.4765
7.17903	14.0427
11.2524	6.48611
1.5481	187.312
8.52973	63.7796
19.2028	465.984
12.2812	20.5372
1.39709	5.91615
13.0774	3.61272
2.81531	39.1742
13.8748	6.4624
25.1776	33.1551
1.74553	3.79263
32.5678	3.63549
1.67672	1.58948
3.4058	6.30395
10.9699	8.86097
4.84322	2.18848
7.48283	8.06826
553.31	4.26206
18.7307	14.3895
32.5446	4.28331
11.0791	22.9266
4.93417	1.68836
1.9524	2.90684
2.91763	1.5906
6.04322	7.45538
2.31752	3.09931
160.248	3.60248
11.1721	2.29211
0.16743	2.32604
4.57646	14.2663
6.18805	1.31429
0.90214	17.6194
2.77331	4.24763
2.05442	4.27031
30.3943	5.52879
1.59471	16.8289
3.86504	6.84415
32.678	9.7522
11.5867	3.86192
6.43865	6.23724
2.8544	5.18959
1.11069	1.52806
1.96948	13.8369
8.62251	0.76832
16.8514	3.58604
8.22039	1.02248
1.51746	6.85029
1.09716	3.6274
10.2742	1.10372
3.23783	11.9052
3.89015	19.9531
11.3334	4.05916
4.45938	34.2934
19.6773	1.7798
10.8372	24.3294
10.1475	0.9254
1.92736	6.75915
37.426	14.128
16.544	1.95961
25.9593	2.95024
0.57311	40.8597
29.4085	4.33553
8.86109	2.43238
7.54437	0.98911
0.3345	6.37563
20.3967	17.3019
9.08336	1.78625
31.3411	5.32486
2.01896	3.25761
5.20307	15.625
5.96575	2.18477
17.15	1.22899
58.4316	2.09814
3.68283	9.40383
10.2048	0.88372
31.0705	30.2437
2.80224	5.58273
65.3413	6.50417
3.35732	2.50683
7.13748	2.03881
1.7566	16.4076
4.70088	1.91083
5.89135	23.528
9.27679	12.0174
1.84783	11.7633
12.013	2.38721
27.4144	9.65213
18.3525	0.53397
2.19826	3.59171
5.5218	1.62432
2.79077	5.25462
4.6979	5.52527
3.61149	67.511
1.07728	14.7484
0.76289	5.54153
0.87852	0.81018
1.13574	24.8895
8.73171	2.03638
15.7479	0.1727
0.88274	9.59825
2.13403	4.96355
8.7487	0.81792
1.50353	5.4613
4.9591	8.14766
2.12676	0.75092
9.82204	6.35105
36.868	1.06806
7.62613	3.61449
15.7386	3.59766
1.5578	4.12345
1.80419	2.2356
0.66908	133.574
2.27678	31.6518
13.2062	2.40151
16.5852	7.94414
32.9174	5.2503
5.16385	4.17466
0.67757	4.06048
7.18414	3.71048
4.26927	21.6177
9.77019	8.731
3.64797	3.42702
8.99064	0.75746
10.9205	2.9055
70.5829	14.6705
1.81837	7.55299
0.30791	24.7498
10.5654	31.3754
5.98154	6.0922
3.04471	43.5436
3.57128	3.16114
60.3821	116.582
5.52826	27.0472
2.13879	3.34448
11.5256	3.28484
3.53312	30.3113
0.19836	9.71559
55.7389	21.9157
5.83497	3.53389
5.87341	178.091
7.26414	1.02899
0.95174	4.28653
11.536	3.60009
0.54995	17.8958
1.65866	4.62092
1.76864	54.4014
5.03616	13.4301
13.7042	4.3021
0.42467	6.54995
82.1016	29.2537
22.5435	8.61091
6.9108	5.60618
19.0315	3.86044
0.30791	28.8148
1.32148	7.1919
1.47663	1.69459
5.05038	5.1684
47.5565	16.0996
1.37919	29.5583
19.954	32.5479
3.08505	7.78989
1.7052	3.58209
7.96939	3.05
28.7413	29.9864
34.8746	2.49571
7.23493	5.13771
6.0252	45.925
4.11631	6.06195
9.11469	45.3225
3.84352	16.2953
5.21115	6.96801
2.57314	3.27957
12.1966	2.03079
12.5955	1.56479
77.8489	5.91964
27.4339	8.42797
11.439	2.83948
0.62597	10.0372
3.19561	4.04058
2.08925	8.59444
0.52128	20.6748
3.36748	10.6472
0.99281	1.13745
13.4423	7.80698
2.37375	28.6101
9.9403	8.51313
24.9386	7.67686
125.596	13.9627
3.29715	6.11081
1.42928	2.95167
9.45612	2.62346
0.45365	6.46776
8.44494	10.396
25.892	4.70674
0.48297	32.3914
5.86597	2.24751
1.9636	5.2334
0.7346	16.0966
2.80134	12.8724
10.3479	4.50148
9.32741	9.22934
6.91705	2.22804
7.80764	15.8317
4.81779	3.47537
35.4096	11.7153
4.93252	4.24754
81.1171	7.11135
5.65767	2.8957
79.4275	2.5873
4.85088	0.21911
30.9199	1.90426
22.8852	42.3873
8.49136	41.7235
1.80406	21.6839
16.988	2.51746
28.0199	9.60311
10.5178	5.51844
29.043	5.78209
10.5076	10.9081
2.84227	10.4371
5.61887	23.6353
1.60112	2.36217
1.02265	3.29531
16.226	10.3939
2.22132	1.24443
2.52971	19.7514
10.3859	28.6476
1.43868	4.1541
15.2559	3.71715
17.415	5.47576
20.3653	5.85154
11.4046	14.8975
7.0926	25.7648
0.53373	62.7592
11.9068	22.8813
3.15794	5.98664
12.3625	8.57773
1.71696	25.0055
25.6812	1.73035
4.43036	1.3013
1.42411	38.1023
17.2587	15.3001
0.94385	2.65965
14.5524	3.56507
10.9727	0.35714
17.9263	5.97978
1.25736	8.16412
7.84962	2.20369
8.24712	10.078
0.77288	1.46871
2.48614	3.83405
7.0059	1.10612
0.30651	2.97687
0.19728	3.00069
4.7621	12.8471
0.84324	3.91023
6.24129	42.6483
4.00645	0.59754
4.57276	16.629
7.178	7.79327
4.38255	0.76625
3.87811	2.97604
10.4244	2.98583
13.5179	1.64717
0.99329	7.31865
3.66576	3.89216
9.33139	8.15327
0.60337	2.49219
2.47178	20.6573
10.3426	6.55611
6.62365	0.56775
7.25147	7.94241
2.10777	9.54356
2.94404	3.41754
1.09871	0.2785
9.47262	7.75573
2.3656	4.83778
2.80906	19.8554
25.1255	4.83319
60.0847	3.42428
8.80655	5.61684
1.91077	7.4071
14.7402	18.4071
2.2034	31.9663
6.66229	12.5488
0.4764	18.0395
9.4072	1.48725
4.15422	23.056
17.9479	9.0676
2.66911	18.2476
4.49117	7.82268
11.3063	1.03891
1.39126	27.4682
74.2838	21.6932
3.65276	1.7634
2.36687	2.25171
11.8212	9.86394
6.33165	19.7496
3.4939	5.21227
8.10998	6.33307
1.27792	32.3739
19.3411	1.27989
1.31359	23.3596
13.1318	3.15814
17.3269	1.8822
2.27435	5.55761
4.6774	6.23358
0.55105	6.74691
3.76989	7.87662
5.6783	3.46354
1.14035	11.8253
2.29693	120.232
18.561	5.54009
0.22228	7.96988
30.7743	3.75426
5.64571	6.35362
0.6898	1.68085
19.2651	41.3025
287.585	1.60466
18.9671	7.34948
1.04901	6.41062
3.58956	5.50326
16.8227	7.52915
1.89435	0.89399
11.1026	6.96859
13.4633	0.83287
6.74071	8.40891
4.28866	0.14728
1.04512	3.57827
7.88087	4.57449
5.15722	0.38773
16.4478	6.41764
7.58235	0.57695
8.33045	0.84621
0.48171	12.8973
3.40017	1.535
2.92249	3.70549
0.61992	1.5749
22.7062	6.6373
13.3206	7.23785
10.9998	7.56876
5.268	17.7967
124.688	31.3364
12.6957	2.77204
6.01131	17.4354
3.36293	5.68682
20.0456	22.8941
3.07081	0.47861
3.30221	2.6564
6.81742	20.2913
70.9612	1.78032
18.3949	0.79122
24.2364	10.9369
8.78012	11.2578
1.24628	35.8039
1.39618	39.4514
1.30312	5.8106
2.0685	8.70858
4.6047	2.72397
4.25118	24.6148
5.28683	1.79611
52.9508	3.4321
3.5347	18.4689
18.3765	7.11108
1.409	2.75815
14.5273	4.76915
26.3428	1.05737
2.32229	22.0685
4.63839	0.38505
5.49899	11.4441
36.1651	27.6747
2.94618	5.3242
1.24145	7.94866
1.10724	11.1257
10.0364	2.91584
9.21674	12.5716
13.3863	1.78242
3.52072	11.3687
3.18244	55.6828
18.9569	8.20125
5.1779	45.1385
10.9997	8.39923
4.81202	62.9492
81.3046	0.94275
1.48779	31.8617
2.05759	6.85494
25.3134	24.8965
8.00526	16.6242
3.62914	8.00481
27.9781	14.5002
37.0774	5.0103
0.98951	5.17221
58.4766	5.08006
1.82333	26.6231
1.14389	3.15567
3.27748	1.88948
3.21767	4.91487
2.64184	1.81018
106.478	14.2268
12.9225	17.3065
13.031	4.77651
25.5979	27.7835
10.1656	1.15881
8.7419	1.19798
7.37348	2.19969
1.40413	16.2155
5.40145	1.7992
0.95591	8.12859
2.59823	1.51159
3.05411	5.17826
10.7465	12.8506
4.21573	2.51563
4.58994	11.6893
18.7794	3.10548
62.3439	5.92145
0.12877	4.87578
8.93363	1.48129
19.7883	0.95302
15.6692	24.0105
6.69487	0.77412
6.89675	3.82545
3.59485	3.53839
174.976	34.2804
4.84209	5.45112
6.52424	7.63264
26.5147	2.61261
0.12696	1.13749
0.29191	0.58149
2.69324	9.64401
109.962	4.08647
40.0395	5.35411
5.48366	7.90352
13.6932	50.5756
2.9567	2.18072
65.5581	10.879
2.31455	65.2808
3.07464	9.03443
56.1611	8.84818
3.14371	29.0785
3.65559	1.27963
3.34441	4.88673
11.7189	54.1001
0.95785	16.3264
0.45181	7.24705
18.3536	6.29147
3.41187	7.99231
6.7806	7.19192
6.67056	2.05295
1.43469	4.91387
6.0997	29.6349
1.82664	8.6574
16.4973	5.68554
0.95856	32.2002
6.04111	8.905
33.8774	20.6529
50.9322	2.64125
4.54818	4.1959
10.7029	1.11448
8.08657	24.1572
10.2092	12.6558
0.1383	1.74727
2.55693	22.2281
0.68755	2.12459
2.61863	1.88753
19.7319	4.09116
31.1248	1.8998
1.05892	0.67008
22.7946	1.65893
1.339	12.4672
0.7306	12.0903
9.06468	42.1155
67.3621	18.0582
4.92212	15.3467

## Sheet: Fig. 4c
Bare NCM_surface_area	LiDFP NCM_surface_area
0.24588	0.16357
0.15385	0.17931
0.27281	0.16784
0.221	0.24113
0.13069	0.14182
0.35712	0.32051
0.2333	0.20468
0.20009	0.24022
0.32778	0.11711
0.22207	0.18933
0.20408	0.20927
0.29234	0.1536
0.24438	0.1801
0.36824	0.17942
0.29226	0.16807
0.23009	0.19645
0.2607	0.3397
0.15222	0.23454
0.22807	0.18388
0.19403	0.18365
0.1896	0.28697
0.21061	0.20885
0.23219	0.27307
0.23343	0.16226
0.19525	0.23602
0.18736	0.16252
0.19467	0.19524
0.1668	0.21424
0.27912	0.10197
0.19827	0.12523
0.16767	0.0794
0.19283	0.1959
0.28065	0.20979
0.19357	0.24627
0.24609	0.13035
0.17483	0.19101
0.15939	0.13508
0.30795	0.24393
0.16488	0.2752
0.28133	0.28813
0.24731	0.2446
0.18003	0.17667
0.2249	0.23828
0.1975	0.2196
0.08516	0.23675
0.159	0.21008
0.13874	0.21976
0.16514	0.20036
0.22611	0.27711
0.26782	0.26759
0.24168	0.31378
0.26174	0.20534
0.25049	0.26225
0.11373	0.22706
0.175	0.3013
0.43259	0.25453
0.21806	0.19779
0.21801	0.30495
0.2551	0.18054
0.27001	0.2311
0.25794	0.21704
0.13571	0.21873
0.28012	0.16403
0.27517	0.20012
0.15676	0.21679
0.18838	0.24455
0.19929	0.20285
0.19037	0.23877
0.27253	0.28112
0.27189	0.17424
0.19913	0.38437
0.16387	0.22589
0.21366	0.32175
0.26884	0.25018
0.28406	0.28103
0.16684	0.29919
0.22973	0.19304
0.22985	0.15104
0.20792	0.23987
0.2869	0.15262
0.14254	0.26874
0.2003	0.1439
0.16491	0.36676
0.24534	0.20966
0.15867	0.1897
0.16438	0.2746
0.16481	0.25803
0.27675	0.131
0.16412	0.25569
0.19485	0.24498
0.18999	0.27308
0.32735	0.23945
0.19237	0.22766
0.2014	0.26466
0.14175	0.24167
0.26125	0.25544
0.28292	0.20355
0.22776	0.27178
0.17822	0.26403
0.10803	0.29295
0.23673	0.19432
0.2014	0.31879
0.12354	0.12795
0.20938	0.22583
0.13682	0.21189
0.26921	0.27398
0.19643	0.31872
0.30149	0.16569
0.23748	0.2621
0.21156	0.15499
0.18242	0.16454
0.26887	0.1743
0.20257	0.27803
0.13345	0.18251
0.16496	0.33236
0.27897	0.24535
0.20941	0.33449
0.23319	0.24305
0.22625	0.22293
0.22608	0.11211
0.26713	0.18954
0.30921	0.21646
0.30907	0.2946
0.28769	0.16417
0.17742	0.30367
0.16563	0.39779
0.26082	0.19819
0.27297	0.20158
0.19039	0.33184
0.294	0.29614
0.22415	0.20407
0.2284	0.2942
0.23504	0.2069
0.1837	0.39329
0.18235	0.23834
0.14964	0.26744
0.24926	0.22698
0.24897	0.24539
0.3222	0.10062
0.2709	0.13815
0.1805	0.24652
0.17891	0.21835
0.1348	0.22243
0.19953	0.27503
0.26871	0.17399
0.24612	0.22018
0.21122	0.17727
0.18517	0.19093
0.2526	0.27459
0.19822	0.4442
0.19743	0.21889
0.12535	0.21352
0.3079	0.20806
0.35046	0.15496
0.20041	0.13894
0.1977	0.22885
0.22718	0.13745
0.26441	0.24553
0.11992	0.1165
0.2125	0.15413
0.27249	0.24263
0.18945	0.3164
0.26085	0.17417
0.37486	0.18657
0.15641	0.15923
0.18783	0.23922
0.20217	0.09297
0.18731	0.30952
0.27028	0.25558
0.17541	0.25849
0.32903	0.16623
0.27291	0.25513
0.26243	0.15541
0.20326	0.22495
0.19831	0.21434
0.51845	0.20915
0.14173	0.15556
0.1807	0.21547
0.19843	0.21373
0.17059	0.2383
0.35046	0.16272
0.29132	0.19938
0.28655	0.25852
0.2358	0.22761
0.11774	0.16044
0.31627	0.1362
0.16047	0.13024
0.2864	0.17784
0.27633	0.23201
0.21299	0.32639
0.13878	0.13002
0.13365	0.28397
0.21285	0.22952
0.20061	0.14197
0.27812	0.27045
0.19586	0.12693
0.24041	0.19087
0.19432	0.23479
0.25752	0.23267
0.20002	0.2429
0.16113	0.28041
0.11474	0.20544
0.15624	0.1778
0.17563	0.24617
0.33543	0.17114
0.24005	0.23699
0.31531	0.1957
0.29117	0.18077
0.23949	0.20242
0.29342	0.32612
0.18132	0.18848
0.28257	0.15033
0.19484	0.20458
0.16746	0.2099
0.09865	0.17427
0.22024	0.206
0.2965	0.25652
0.16557	0.25232
0.28249	0.22694
0.18815	0.21532
0.14238	0.2379
0.29913	0.12907
0.20661	0.28187
0.27353	0.19928
0.28056	0.16665
0.2616	0.16577
0.17249	0.24847
0.21248	0.20157
0.22496	0.2462
0.17529	0.16102
0.23886	0.21577
0.1288	0.19588
0.20386	0.2704
0.12101	0.23228
0.21761	0.25804
0.10781	0.26429
0.2155	0.31542
0.15288	0.25404
0.15566	0.13157
0.19459	0.13495
0.30961	0.198
0.17551	0.29949
0.1523	0.21374
0.1773	0.24598
0.1312	0.20254
0.20153	0.20472
0.30214	0.18378
0.23615	0.15379
0.2193	0.24624
0.29155	0.24575
0.15327	0.19227
0.27655	0.33022
0.2592	0.16393
0.20002	0.15035
0.27989	0.22727
0.17062	0.25265
0.21016	0.22942
0.15921	0.21269
0.22216	0.1556
0.19296	0.14191
0.29458	0.12097
0.19823	0.15846
0.26534	0.21801
0.21452	0.19991
0.31448	0.16738
0.15232	0.3562
0.21282	0.32222
0.27428	0.1618
0.15011	0.18125
0.29173	0.27077
0.17921	0.22989
0.21396	0.5226
0.14238	0.26736
0.28183	0.19275
0.19722	0.28143
0.20081	0.2056
0.31749	0.25172
0.24642	0.25679
0.17384	0.26907
0.2904	0.21982
0.3664	0.285
0.2203	0.18958
0.23746	0.23457
0.20457	0.13204
0.23124	0.29544
0.19841	0.1529
0.17561	0.19328
0.23732	0.29984
0.2985	0.25455
0.18614	0.31141
0.18364	0.29091
0.34712	0.22923
0.23849	0.30386
0.22402	0.18573
0.34203	0.25006
0.24427	0.14926
0.18613	0.22134
0.1901	0.39058
0.22747	0.20912
0.26368	0.20051
0.29298	0.27258
0.25321	0.44344
0.19832	0.19743
0.21944	0.22371
0.25883	0.15494
0.15162	0.20829
0.12637	0.23298
0.18504	0.21201
0.26286	0.21191
0.1611	0.18173
0.26386	0.15007
0.23592	0.18594
0.301	0.15763
0.20019	0.29232
0.21935	0.13441
0.16091	0.17834
0.24038	0.12901
0.25966	0.19209
0.18409	0.26124
0.40917	0.17326
0.10902	0.16974
0.26357	0.27356
0.2319	0.26989
0.08998	0.21826
0.21079	0.16626
0.21692	0.23718
0.22188	0.22328
0.29964	0.14539
0.16719	0.28314
0.27946	0.14102
0.17624	0.21251
0.15882	0.26575
0.3242	0.24563
0.22425	0.20744
0.2469	0.21453
0.22955	0.21121
0.17607	0.25105
0.36116	0.19173
0.28753	0.10542
0.18205	0.20398
0.30719	0.25049
0.12723	0.2342
0.21693	0.21092
0.30052	0.27566
0.18015	0.13371
0.10711	0.27866
0.17592	0.17668
0.29648	0.24258
0.25966	0.22927
0.15798	0.19818
0.25251	0.33501
0.20262	0.19317
0.17126	0.31562
0.18035	0.19918
0.27017	0.46362
0.27138	0.22407
0.19711	0.20199
0.205	0.37198
0.1528	0.19986
0.22168	0.48089
0.20394	0.31223
0.28173	0.18494
0.24107	0.37394
0.24619	0.25354
0.34669	0.33996
0.17503	0.19485
0.15946	0.19741
0.14749	0.20231
0.24516	0.15923
0.11505	0.14807
0.18008	0.22584
0.2055	0.16311
0.23519	0.21538
0.18132	0.21696
0.2489	0.32095
0.22718	0.2951
0.20901	0.16836
0.13301	0.24367
0.14976	0.31814
0.14864	0.17298
0.17706	0.18625
0.30794	0.12116
0.28233	0.16735
0.31395	0.28467
0.28088	0.18982
0.24512	0.24247
0.21681	0.16032
0.24709	0.31797
0.12343	0.26809
0.23162	0.16419
0.16673	0.20097
0.2956	0.25911
0.21885	0.22387
0.17795	0.25901
0.25892	0.17351
0.21449	0.32737
0.23422	0.20732
0.16132	0.14559
0.24682	0.23979
0.29397	0.20634
0.26258	0.20508
0.19503	0.26316
0.16483	0.21378
0.16153	0.26841
0.22488	0.20787
0.23581	0.1529
0.16009	0.19713
0.23135	0.14861
0.21962	0.19183
0.16262	0.15071
0.10732	0.32803
0.29258	0.14082
0.29067	0.19518
0.18754	0.15355
0.19184	0.15665
0.21386	0.20542
0.16729	0.16198
0.14619	0.23827
0.26681	0.20904
0.11408	0.2191
0.28071	0.16261
0.30194	0.24548
0.24591	0.33156
0.24728	0.22907
0.2668	0.32521
0.15953	0.16429
0.19624	0.17918
0.18003	0.23406
0.17749	0.1776
0.1998	0.29496
0.17861	0.3489
0.2431	0.25012
0.27927	0.16922
0.25409	0.31831
0.30956	0.22939
0.22543	0.28519
0.27295	0.21952
0.17759	0.19976
0.22671	0.26678
0.31208	0.1846
0.15181	0.21365
0.12166	0.21886
0.61171	0.22207
0.21449	0.3023
0.14806	0.36622
0.18668	0.15947
0.19976	0.29146
0.21086	0.2742
0.25546	0.25588
0.0916	0.15218
0.21625	0.25043
0.18113	0.20119
0.17876	0.21802
0.34229	0.28615
0.35254	0.3061
0.26148	0.20101
0.12119	0.23565
0.15184	0.25917
0.23172	0.18644
0.17408	0.11475
0.20604	0.26469
0.12719	0.20048
0.29403	0.12908
0.21064	0.19281
0.11443	0.20136
0.25741	0.12611
0.24855	0.28808
0.21795	0.22075
0.19668	0.13149
0.35115	0.17808
0.2851	0.27529
0.16785	0.21783
0.24968	0.18622
0.20553	0.19312
0.22713	0.21844
0.23363	0.20735
0.18816	0.13637
0.29789	0.19531
0.16623	0.18776
0.33025	0.14895
0.23574	0.21701
0.13608	0.14738
0.11274	0.27023
0.21584	0.24772
0.20414	0.30326
0.19131	0.15909
0.19999	0.18306
0.30224	0.32151
0.27647	0.17811
0.35132	0.27303
0.24235	0.26809
0.15127	0.23897
0.15453	0.3173
0.28087	0.33366
0.16585	0.32547
0.34093	0.17688
0.30262	0.17256
0.20411	0.14613
0.1316	0.174
0.236	0.14623

## Sheet: Fig. 4d
	Porosity	Ionic Tortuosity
Bare NCM	5.54	1.334
LiDFP NCM	7.16	1.482

## Sheet: Fig. 4e
Bare NCM	NCM surface area	Contact loss area	Bare NCM Linear fit	NCM surface area	Contact loss area	LiDFP NCM	NCM surface area	Contact loss area	LiDFP NCM Linear fit	NCM surface area	Contact loss area
	0.75137	0		0.0418	0.00551		4.37879	1.83111		0.06828	0.01741
	2.52635	0.56495		0.08892	0.01172		4.02551	0.2211		0.10525	0.02683
	0.40066	0.01266		0.13605	0.01793		4.54867	1.56045		0.14222	0.03626
	1.08866	0.0308		0.18317	0.02414		0.66471	0.4276		0.17918	0.04568
	4.01902	0.10027		0.2303	0.03035		8.49015	3.54164		0.21615	0.0551
	0.50716	0		0.27742	0.03656		0.40943	0.03914		0.25311	0.06453
	0.72423	0.04605		0.32455	0.04278		1.20725	0.07611		0.29008	0.07395
	1.43789	0.21227		0.37167	0.04899		0.82444	0.33527		0.32705	0.08337
	0.29111	0		0.4188	0.0552		10.2123	1.54231		0.36401	0.0928
	1.49394	0.00141		0.46592	0.06141		1.05927	0.06177		0.40098	0.10222
	0.886	0.00283		0.51305	0.06762		2.02637	0.44494		0.43794	0.11165
	0.25241	0		0.56017	0.07383		0.6203	0.00441		0.47491	0.12107
	0.90766	0		0.6073	0.08004		3.38789	0.36695		0.51188	0.13049
	0.49808	0.06109		0.65442	0.08625		1.96117	0.169		0.54884	0.13992
	0.28142	0.03093		0.70155	0.09247		2.91347	1.04624		0.58581	0.14934
	0.80601	0.25514		0.74867	0.09868		2.55287	1.3981		0.62277	0.15877
	0.47093	0.02738		0.7958	0.10489		0.54868	0		0.65974	0.16819
	4.89103	0.51906		0.84292	0.1111		1.00731	0.09194		0.69671	0.17761
	1.40086	0.1717		0.89005	0.11731		1.32414	0.59536		0.73367	0.18704
	3.14739	0.26213		0.93717	0.12352		3.75075	0.55598		0.77064	0.19646
	1.6226	0.004		0.9843	0.12973		0.29601	0.11966		0.8076	0.20589
	1.66685	0.01631		1.03142	0.13594		1.71491	0.28424		0.84457	0.21531
	0.89392	0		1.07855	0.14215		0.37246	0.01766		0.88154	0.22473
	0.56839	0.06997		1.12567	0.14837		2.59369	0.26853		0.9185	0.23416
	1.52254	0.01224		1.1728	0.15458		0.67454	0.06389		0.95547	0.24358
	1.99	0.07979		1.21992	0.16079		3.978	1.14348		0.99243	0.253
	1.39753	0.09452		1.26705	0.167		2.74173	0.3015		1.0294	0.26243
	1.87694	0		1.31417	0.17321		1.38961	0.30134		1.06637	0.27185
	0.4321	0		1.3613	0.17942		19.101	3.35271		1.10333	0.28128
	1.69123	0.04888		1.40842	0.18563		7.98705	1.85421		1.1403	0.2907
	3.21979	0.03231		1.45555	0.19184		36.9973	12.709		1.17726	0.30012
	2.36817	0.23426		1.50267	0.19805		4.0232	0.33564		1.21423	0.30955
	0.39209	0.00541		1.5498	0.20427		1.24115	0		1.2512	0.31897
	2.53139	0		1.59692	0.21048		0.88972	0.04604		1.28816	0.3284
	0.69281	0		1.64405	0.21669		5.10622	1.86418		1.32513	0.33782
	2.42579	0.29645		1.69117	0.2229		1.2344	0.11672		1.36209	0.34724
	4.01309	0.01773		1.7383	0.22911		4.47858	0.56082		1.39906	0.35667
	0.53753	0		1.78542	0.23532		0.92513	0.09981		1.43603	0.36609
	5.36984	0		1.83254	0.24153		1.00049	0.29113		1.47299	0.37551
	0.47172	0.05894		1.87967	0.24774		0.45798	0		1.50996	0.38494
	0.8423	0.03138		1.92679	0.25396		1.54195	0.29938		1.54692	0.39436
	1.97491	0.52111		1.97392	0.26017		1.56547	0.44		1.58389	0.40379
	1.08922	0.002		2.02104	0.26638		0.52148	0.10917		1.62086	0.41321
	1.47783	0.01266		2.06817	0.27259		1.77176	0.24135		1.65782	0.42263
	47.1196	6.96692		2.11529	0.2788		1.00906	0.15532		1.69479	0.43206
	2.97819	0.28444		2.16242	0.28501		3.02301	0.4312		1.73175	0.44148
	4.51508	1.04354		2.20954	0.29122		0.94131	0.28935		1.76872	0.45091
	1.82961	0.97581		2.25667	0.29743		4.5936	0.77286		1.80569	0.46033
	1.11567	0.02614		2.30379	0.30364		0.46786	0.13784		1.84265	0.46975
	0.5229	0		2.35092	0.30986		0.77784	0.10809		1.87962	0.47918
	0.70513	0.00341		2.39804	0.31607		0.4991	0.0179		1.91658	0.4886
	1.58172	0		2.44517	0.32228		1.53088	0.07193		1.95355	0.49802
	0.58052	0.06534		2.49229	0.32849		0.81281	0.0449		1.99052	0.50745
	18.2244	1.46405		2.53942	0.3347		0.81798	0.10744		2.02748	0.51687
	1.95507	0		2.58654	0.34091		0.69061	0.19581		2.06445	0.5263
	0.07243	0		2.63367	0.34712		0.59204	0.33624		2.10142	0.53572
	0.99796	0.56287		2.68079	0.35333		2.82178	0.3875		2.13838	0.54514
	1.34905	0.24341		2.72792	0.35954		0.40079	0.11595		2.17535	0.55457
	0.23014	0.03173		2.77504	0.36576		3.18093	0.84306		2.21231	0.56399
	0.74881	0.04336		2.82217	0.37197		0.98163	0.07556		2.24928	0.57342
	0.52992	0.0459		2.86929	0.37818		0.92681	0.64993		2.28625	0.58284
	4.12476	0.49965		2.91642	0.38439		1.20929	0.23843		2.32321	0.59226
	0.44671	0		2.96354	0.3906		2.76042	0.22589		2.36018	0.60169
	1.06354	0.04728		3.01067	0.39681		1.36965	0.54659		2.39714	0.61111
	5.12254	0.13501		3.05779	0.40302		2.1142	0.0776		2.43411	0.62053
	2.18267	0.03651		3.10492	0.40923		0.94442	0.03221		2.47108	0.62996
	1.28315	0		3.15204	0.41545		1.26524	0.19675		2.50804	0.63938
	0.5434	0.06799		3.19917	0.42166		1.23909	0.46191		2.54501	0.64881
	0.30269	0		3.24629	0.42787		0.42956	0.17162		2.58197	0.65823
	0.53548	0.00541		3.29342	0.43408		2.41089	0.33143		2.61894	0.66765
	1.71701	0.01507		3.34054	0.44029		0.29532	0.0179		2.65591	0.67708
	2.76145	0		3.38767	0.4465		0.81004	0.13775		2.69287	0.6865
	1.75639	0.02207		3.43479	0.45271		0.32898	0.16531		2.72984	0.69593
	0.40796	0.15667		3.48192	0.45892		1.71379	0.31139		2.7668	0.70535
	0.31166	0.01665		3.52904	0.46513		1.0194	0.04162		2.80377	0.71477
	1.71416	0		3.57617	0.47135		0.33022	0.01766		2.84074	0.7242
	0.74383	0.09655		3.62329	0.47756		2.2982	0.29696		2.8777	0.73362
	0.89415	0.05787		3.67042	0.48377		3.01364	0.64799		2.91467	0.74304
	2.35641	0.06096		3.71754	0.48998		0.97366	0.28056		2.95163	0.75247
	1.27938	0.20306		3.76467	0.49619		5.23389	0.77967		2.9886	0.76189
	2.80478	0.01383		3.81179	0.5024		0.4783	0.00783		3.02557	0.77132
	2.17074	0.02673		3.85892	0.50861		3.50089	0.02066		3.06253	0.78074
	1.67346	0.1794		3.90604	0.51482		0.3394	0		3.0995	0.79016
	0.47286	0.08463		3.95317	0.52103		1.41715	0.92807		3.13646	0.79959
	5.93851	0.05152		4.00029	0.52725		2.68004	0.53233		3.17343	0.80901
	2.71955	0.27336		4.04742	0.53346		0.53811	0.02073		3.2104	0.81844
	4.27828	0.79647		4.09454	0.53967		0.76124	0.12243		3.24736	0.82786
	0.15861	0		4.14166	0.54588		5.35273	0.98787		3.28433	0.83728
	4.82649	0.09274		4.18879	0.55209		1.10853	0.15342		3.32129	0.84671
	1.72659	0		4.23591	0.5583		0.59588	0.17265		3.35826	0.85613
	1.43337	0.12463		4.28304	0.56451		0.27011	0.03662		3.39523	0.86555
	0.1095	0		4.33016	0.57072		1.52663	0.2987		3.43219	0.87498
	3.92368	0.66332		4.37729	0.57693		3.93892	0.48356		3.46916	0.8844
	1.82936	0.04063		4.42441	0.58315		0.47275	0.00624		3.50612	0.89383
	4.44262	0.66091		4.47154	0.58936		1.28686	0.32314		3.54309	0.90325
	0.52746	0.02437		4.51866	0.59557		0.83211	0.11807		3.58006	0.91267
	1.47207	0.21845		4.56579	0.60178		3.18045	0.94234		3.61702	0.9221
	1.35875	0		4.61291	0.60799		0.59377	0.08625		3.65399	0.93152
	3.05652	0.16802		4.66004	0.6142		0.32449	0.0249		3.69095	0.94095
	6.31265	0.15395		4.70716	0.62041		0.61464	0		3.72792	0.95037
	0.87183	0.13871		4.75429	0.62662		1.82733	0.62134		3.76489	0.95979
	2.05525	0.1404		4.80141	0.63284		0.28172	0.02343		3.80185	0.96922
	3.83846	0.09389		4.84854	0.63905		3.8697	0.80519		3.83882	0.97864
	0.58674	0		4.89566	0.64526		1.26073	0.02455		3.87578	0.98807
	8.93983	0.01566		4.94279	0.65147		1.37817	0.23315		3.91275	0.99749
	0.90382	0		4.98991	0.65768		0.68683	0.00441		3.94972	1.00691
	1.40198	0		5.03704	0.66389		0.64981	0.00441		3.98668	1.01634
	0.5296	0.01606		5.08416	0.6701		2.71863	0.74452		4.02365	1.02576
	1.11638	0.03031		5.13129	0.67631		0.50083	0		4.06061	1.03518
	1.24635	0.01854		5.17841	0.68252		3.64654	1.70584		4.09758	1.04461
	1.69229	0.03221		5.22554	0.68874		1.97736	0.57279		4.13455	1.05403
	0.49683	0		5.27266	0.69495		2.0503	0.11835		4.17151	1.06346
	2.43345	0.05223		5.31979	0.70116		0.66371	0.19048		4.20848	1.07288
	3.65839	0		5.36691	0.70737		1.76163	0.32858		4.24544	1.0823
	3.0275	0.05234		5.41404	0.71358		0.17747	0		4.28241	1.09173
	0.61326	0.00441		5.46116	0.71979		0.88121	0.02356		4.31938	1.10115
	1.1563	0.02514		5.50829	0.726		0.54332	0.13572		4.35634	1.11058
	0.65077	0.0149		5.55541	0.73221		1.27712	0.02314		4.39331	1.12
	1.0629	0.03405		5.60254	0.73842		1.23177	0.17738		4.43027	1.12942
	0.81649	0.16368		5.64966	0.74464		7.56847	1.14514		4.46724	1.13885
	0.28778	0		5.69679	0.75085		2.79544	0.22158		4.50421	1.14827
	0.23589	0.02707		5.74391	0.75706		1.19953	0.51025		4.54117	1.15769
	0.27152	0.03014		5.79104	0.76327		0.23868	0.02873		4.57814	1.16712
	0.32674	0.01307		5.83816	0.76948		4.08605	0.45782		4.6151	1.17654
	1.54921	0.04625		5.88529	0.77569		0.61838	0.36476		4.65207	1.18597
	2.60837	0		5.93241	0.7819		0.0687	0		4.68904	1.19539
	0.23024	0		5.97954	0.78811		1.90225	1.13287		4.726	1.20481
	0.58253	0.05563		6.02666	0.79433		1.00055	0.2967		4.76297	1.21424
	1.6657	0.27282		6.07379	0.80054		0.27142	0.04321		4.79993	1.22366
	0.44203	0		6.12091	0.80675		1.6173	0.33341		4.8369	1.23309
	1.1116	0.0528		6.16804	0.81296		1.66266	0.06194		4.87387	1.24251
	0.48576	0.10309		6.21516	0.81917		0.22092	0.00241		4.91083	1.25193
	2.30854	0.00341		6.26229	0.82538		1.31405	0.14946		4.9478	1.26136
	6.77253	0.87474		6.30941	0.83159		0.42006	0.00624		4.98476	1.27078
	1.39063	0		6.35653	0.8378		0.86149	0.05304		5.02173	1.2802
	2.35507	0.22894		6.40366	0.84401		0.96216	0.02449		5.0587	1.28963
	0.3883	0		6.45078	0.85023		0.93595	0.03928		5.09566	1.29905
	0.44919	0		6.49791	0.85644		0.5486	0.04038		5.13263	1.30848
	0.21558	0		6.54503	0.86265		13.4405	2.88395		5.16959	1.3179
	0.61678	0.01989		6.59216	0.86886		4.37282	0.4416		5.20656	1.32732
	2.38373	0.13448		6.63928	0.87507		0.59201	0.10327		5.24353	1.33675
	2.9672	0.09797		6.68641	0.88128		1.73464	0.09684		5.28049	1.34617
	4.43741	0.12794		6.73353	0.88749		1.1678	0.15108		5.31746	1.3556
	1.03035	0.06597		6.78066	0.8937		1.14816	0.15471		5.35442	1.36502
	0.18207	0		6.82778	0.89991		0.70648	0.39631		5.39139	1.37444
	1.76814	0.0239		6.87491	0.90613		0.81698	0.23958		5.42836	1.38387
	0.90177	0.03116		6.92203	0.91234		3.83219	1.04466		5.46532	1.39329
	1.80919	0.0753		6.96916	0.91855		1.667	0.16201		5.50229	1.40271
	0.92147	0		7.01628	0.92476		0.94102	0.0571		5.53925	1.41214
	1.78214	0.001		7.06341	0.93097		0.33646	0.00141		5.57622	1.42156
	2.15601	0.06681		7.11053	0.93718		0.636	0.10205		5.61319	1.43099
	8.84741	0.58735		7.15766	0.94339		3.13251	0.58067		5.65015	1.44041
	0.55987	0.11244		7.20478	0.9496		1.57149	0.17685		5.68712	1.44983
	0.10791	0.00441		7.25191	0.95582		3.83535	1.67198		5.72408	1.45926
	2.11739	0.2357		7.29903	0.96203		4.35937	0.56855		5.76105	1.46868
	1.18254	0.01607		7.34616	0.96824		1.3942	0.01931		5.79802	1.47811
	0.69171	0.02413		7.39328	0.97445		5.98513	1.39696		5.83498	1.48753
	0.94428	0.0567		7.44041	0.98066		0.77614	0		5.87195	1.49695
	7.24108	0.26646		7.48753	0.98687		13.5818	5.2709		5.90891	1.50638
	1.17476	0.01665		7.53466	0.99308		4.16869	0.57837		5.94588	1.5158
	0.58279	0		7.58178	0.99929		0.81148	0.16497		5.98285	1.52522
	2.18356	0.08693		7.62891	1.0055		1.03934	0		6.01981	1.53465
	0.92162	0.00224		7.67603	1.01172		5.27926	1.67944		6.05678	1.54407
	0.07436	0		7.72316	1.01793		1.81259	0.40031		6.09374	1.5535
	8.71838	0.11811		7.77028	1.02414		3.48966	0.6099		6.13071	1.56292
	1.09597	0.00341		7.81741	1.03035		0.84539	0.03921		6.16768	1.57234
	1.18741	0.01351		7.86453	1.03656		16.5574	3.14048		6.20464	1.58177
	1.36064	0.16216		7.91166	1.04277		0.31849	0.03538		6.24161	1.59119
	0.25724	0.00666		7.95878	1.04898		1.09553	0.01066		6.27857	1.60062
	2.02348	0.17311		8.00591	1.05519		0.93059	0.19847		6.31554	1.61004
	0.18095	0		8.05303	1.0614		2.97482	0.43627		6.35251	1.61946
	0.45266	0		8.10016	1.06762		1.17892	0.11964		6.38947	1.62889
	0.46414	0.07421		8.14728	1.07383		8.45443	1.10297		6.42644	1.63831
	1.02366	0		8.19441	1.08004		3.0211	0.0328		6.4634	1.64773
	2.71766	0.13364		8.24153	1.08625		0.9221	0.003		6.50037	1.65716
	0.22017	0.00584		8.28866	1.09246		1.36995	0.25382		6.53734	1.66658
	11.6361	3.21911		8.33578	1.09867		4.55071	1.38519		6.5743	1.67601
	4.07351	0.26842		8.38291	1.10488		1.85541	0.95961		6.61127	1.68543
	1.3713	0		8.43003	1.11109		1.19818	0.35422		6.64823	1.69485
	3.2465	0.07425		8.47716	1.1173		0.91994	0.02229		6.6852	1.70428
	0.10791	0.00441		8.52428	1.12352		4.68878	1.05449		6.72217	1.7137
	0.38498	0.05284		8.5714	1.12973		1.4339	0.38274		6.75913	1.72313
	0.42313	0.063		8.61853	1.13594		0.43809	0.04256		6.7961	1.73255
	1.19088	0.03814		8.66565	1.14215		1.1764	0.19533		6.83306	1.74197
	5.59946	0.53976		8.71278	1.14836		2.58309	1.34986		6.87003	1.7514
	0.43619	0		8.7599	1.15457		4.02576	1.02931		6.907	1.76082
	3.20201	0.13794		8.80703	1.16078		4.23888	1.83561		6.94396	1.77025
	0.88355	0.05628		8.85415	1.16699		1.38539	0.29266		6.98093	1.77967
	0.4712	0.07804		8.90128	1.17321		0.83109	0.20229		7.01789	1.78909
	1.69739	0		8.9484	1.17942		0.9955	0.005		7.05486	1.79852
	3.98882	0.18227		8.99553	1.18563		3.89891	0.75087		7.09183	1.80794
	4.66108	0.26742		9.04265	1.19184		0.70871	0.07987		7.12879	1.81736
	1.53993	0.01566		9.08978	1.19805		1.17921	0.05489		7.16576	1.82679
	1.2087	0.73327		9.1369	1.20426		6.52	1.64147		7.20272	1.83621
	1.14481	0.06452		9.18403	1.21047		1.63945	0.225		7.23969	1.84564
	1.78519	0.00783		9.23115	1.21668		5.75295	1.50662		7.27666	1.85506
	0.92402	0.00983		9.27828	1.22289		3.1103	0.44393		7.31362	1.86448
	1.01265	0.02638		9.3254	1.22911		1.63601	0.41176		7.35059	1.87391
	0.66264	0.00766		9.37253	1.23532		0.76307	0.14148		7.38756	1.88333
	2.43957	0.77862		9.41965	1.24153		0.49329	0.00983		7.42452	1.89276
	2.02955	0.06538		9.46678	1.24774		0.43879	0.01408		7.46149	1.90218
	8.93239	0.21056		9.5139	1.25395		1.21614	0.16478		7.49845	1.9116
	4.2864	0.06577		9.56103	1.26016		1.49847	0.10245		7.53542	1.92103
	2.00902	0		9.60815	1.26637		0.69898	0.08777		7.57239	1.93045
	0.20997	0.1052		9.65528	1.27258		1.71774	0.12457		7.60935	1.93987
	0.76711	0.06499		9.7024	1.27879		0.95758	0.02549		7.64632	1.9493
	0.65875	0		9.74953	1.28501		1.68194	0.3		7.68328	1.95872
	0.15178	0.02072		9.79665	1.29122		3.73732	0.76496		7.72025	1.96815
	0.80648	0		9.84378	1.29743		2.15524	0.53637		7.75722	1.97757
	0.29131	0		9.8909	1.30364		0.37095	0.11474		7.79418	1.98699
	2.43731	0.02414		9.93803	1.30985		1.47148	0.79211		7.83115	1.99642
	0.67075	0.0299		9.98515	1.31606		4.30106	0.31319		7.86811	2.00584
	1.9368	0.31804		10.0323	1.32227		1.74163	1.13239		7.90508	2.01527
	4.17615	0		10.0794	1.32848		1.61136	0.12992		7.94205	2.02469
	12.3901	0.04362		10.1265	1.3347		2.43322	0.43192		7.97901	2.03411
	0.72615	0		10.1737	1.34091		1.25881	0.17131		8.01598	2.04354
	0.42378	0		10.2208	1.34712		0.75717	0.00983		8.05294	2.05296
	1.56562	0.02228		10.2679	1.35333		0.66196	0.22498		8.08991	2.06238
	0.12815	0		10.315	1.35954		1.46776	0.34241		8.12688	2.07181
	1.58894	0.00283		10.3621	1.36575		2.23849	0.53438		8.16384	2.08123
	3.68652	0.2398		10.4093	1.37196		1.11974	0.08777		8.20081	2.09066
	0.14447	0		10.4564	1.37817		4.18089	1.42306		8.23777	2.10008
	1.21197	0.0173		10.5035	1.38438		0.63351	0.00541		8.27474	2.1095
	0.5371	0.00341		10.5506	1.3906		1.0429	0.32757		8.31171	2.11893
	0.2061	0.01483		10.5978	1.39681		2.68257	0.31937		8.34867	2.12835
	0.73284	0		10.6449	1.40302		2.13387	0.58665		8.38564	2.13778
	1.7849	0.26627		10.692	1.40923		1.11848	0.21148		8.4226	2.1472
	1.98191	0.05038		10.7392	1.41544		1.86034	0.45903		8.45957	2.15662
	1.55605	0.01931		10.7863	1.42165		0.54854	0.09874		8.49654	2.16605
	1.36864	0.04422		10.8334	1.42786		2.54923	0.59513		8.5335	2.17547
	1.15079	0.05901		10.8805	1.43407		0.74987	0.12675		8.57047	2.18489
	4.56064	1.0926		10.9276	1.44028		2.29478	0.10975		8.60743	2.19432
	1.00552	0.06282		10.9748	1.4465		1.14854	0.31934		8.6444	2.20374
	9.81562	1.04712		11.0219	1.45271		1.65185	0.06836		8.68137	2.21317
	1.23117	0.04301		11.069	1.45892		0.7472	0.00843		8.71833	2.22259
	8.56296	0.23748		11.1161	1.46513		0.6838	0.04067		8.7553	2.23201
	1.04538	0		11.1633	1.47134		0.06911	0		8.79226	2.24144
	4.7269	0.62223		11.2104	1.47755		0.48376	0.21506		8.82923	2.25086
	3.56222	0.02786		11.2575	1.48376		5.5768	2.40448		8.8662	2.26029
	1.65236	0.1605		11.3047	1.48997		5.63047	3.06336		8.90316	2.26971
	0.55856	0		11.3518	1.49619		4.29339	1.69201		8.94013	2.27913
	2.98148	0.06332		11.3989	1.5024		0.75396	0		8.97709	2.28856
	4.26737	0.01491		11.446	1.50861		2.05261	0.31552		9.01406	2.29798
	1.86477	0.0483		11.4931	1.51482		1.35744	0.12243		9.05103	2.3074
	3.81045	0.0618		11.5403	1.52103		1.17109	0.05709		9.08799	2.31683
	2.11761	0.24122		11.5874	1.52724		2.23306	0.83273		9.12496	2.32625
	0.85877	0.03863		11.6345	1.53345		1.91813	0.29502		9.16192	2.33568
	1.32687	0		11.6816	1.53966		3.63476	1.82973		9.19889	2.3451
	0.35112	0.02933		11.7288	1.54587		0.58167	0.17757		9.23586	2.35452
	0.29815	0		11.7759	1.55209		0.80981	0.0992		9.27282	2.36395
	2.48699	0.02314		11.823	1.5583		1.99842	0.002		9.30979	2.37337
	0.61432	0		11.8702	1.56451		0.41093	0		9.34675	2.3828
	0.65571	0.01573		11.9173	1.57072		3.23794	0.3789		9.38372	2.39222
	2.07745	0.05575		11.9644	1.57693		4.30708	1.20626		9.42069	2.40164
	0.40268	0		12.0115	1.58314		0.9441	0.12494		9.45765	2.41107
	2.60292	0.04346		12.0587	1.58935		0.93915	0.50356		9.49462	2.42049
	3.66	0		12.1058	1.59556		1.25626	0.40157		9.53158	2.42991
	3.24227	0.07659		12.1529	1.60177		1.24454	0.44048		9.56855	2.43934
	2.53361	0.11421		12.2	1.60799		2.31803	0.17347		9.60552	2.44876
	1.3686	0.09205		12.2471	1.6142		3.65629	0.93464		9.64248	2.45819
	0.15723	0		12.2943	1.62041		7.59171	3.01269		9.67945	2.46761
	2.36033	0.02514		12.3414	1.62662		3.62584	1.67147		9.71641	2.47703
	0.83794	0.01183		12.3885	1.63283		1.30514	0.1969		9.75338	2.48646
	2.65196	0.597		12.4357	1.63904		1.71473	0.1212		9.79035	2.49588
	0.53996	0.00565		12.4828	1.64525		4.18551	0.69199		9.82731	2.50531
	3.91172	0.04958		12.5299	1.65146		0.61635	0.1805		9.86428	2.51473
	0.94286	0.06131		12.577	1.65767		0.4193	0.05251		9.90124	2.52415
	0.39061	0		12.6242	1.66389		6.1648	1.39047		9.93821	2.53358
	2.59073	0.01024		12.6713	1.6701		2.77307	0.73098		9.97518	2.543
	0.27535	0.01909		12.7184	1.67631		0.72015	0.02666		10.0121	2.55243
	2.60792	0		12.7655	1.68252		0.81957	0.1629		10.0491	2.56185
	2.34768	0.03031		12.8126	1.68873		0.18664	0		10.0861	2.57127
	2.55228	0.40091		12.8598	1.69494		1.59878	0.29282		10.123	2.5807
	0.35436	0.01349		12.9069	1.70115		1.57362	0.02933		10.16	2.59012
	1.54812	0		12.954	1.70736		0.62019	0		10.197	2.59954
	1.65612	0.15255		13.0012	1.71358		2.072	0.94882		10.2339	2.60897
	0.24538	0		13.0483	1.71979		0.36971	0.06317		10.2709	2.61839
	0.61264	0.24359		13.0954	1.726		0.98455	0.51749		10.3079	2.62782
	1.2179	0		13.1425	1.73221		0.29762	0.03466		10.3448	2.63724
	0.08901	0.01405		13.1896	1.73842		0.65437	0.02451		10.3818	2.64666
	0.07228	0.03075		13.2368	1.74463		0.85519	0.08094		10.4188	2.65609
	1.0491	0		13.2839	1.75084		2.43558	0.21505		10.4557	2.66551
	0.20024	0		13.331	1.75705		0.91723	0.00624		10.4927	2.67494
	1.27679	0		13.3781	1.76326		5.63131	1.05085		10.5297	2.68436
	0.92645	0.12677		13.4253	1.76948		0.17654	0.01766		10.5666	2.69378
	0.90726	0.08871		13.4724	1.77569		2.54255	0.31607		10.6036	2.70321
	1.2605	0.28734		13.5195	1.7819		1.50627	0.0432		10.6406	2.71263
	1.04005	0.04161		13.5666	1.78811		0.22975	0.14239		10.6775	2.72205
	1.15761	0.00383		13.6138	1.79432		0.75754	0.18164		10.7145	2.73148
	1.94044	0.53022		13.6609	1.80053		0.92983	0.15721		10.7515	2.7409
	2.48242	0.18515		13.708	1.80674		0.47917	0.09471		10.7884	2.75033
	0.34479	0		13.7551	1.81295		1.67765	0.34085		10.8254	2.75975
	0.87426	0.00383		13.8023	1.81916		1.18266	0.02426		10.8624	2.76917
	2.09039	0.07286		13.8494	1.82538		1.51427	0.41197		10.8993	2.7786
	0.20637	0.02638		13.8965	1.83159		0.62319	0.0628		10.9363	2.78802
	0.60378	0		13.9436	1.8378		3.08328	0.47461		10.9733	2.79745
	1.9251	0.04033		13.9908	1.84401		1.45111	0.20913		11.0102	2.80687
	1.25915	0.33166		14.0379	1.85022		0.22175	0		11.0472	2.81629
	1.64947	0		14.085	1.85643		1.66091	0.30107		11.0842	2.82572
	0.55577	0.10603		14.1321	1.86264		1.91356	0.48203		11.1211	2.83514
	0.86254	0		14.1793	1.86885		0.93154	0.12875		11.1581	2.84456
	0.27821	0		14.2264	1.87507		0.1235	0		11.1951	2.85399
	1.87862	0.02779		14.2735	1.88128		1.53123	0.04477		11.232	2.86341
	0.5191	0.08794		14.3206	1.88749		1.08228	0.07694		11.269	2.87284
	0.72706	0		14.3678	1.8937		3.07644	0.97825		11.3059	2.88226
	3.80947	0.67983		14.4149	1.89991		1.00669	0.10117		11.3429	2.89168
	7.59273	0.07199		14.462	1.90612		0.79778	0.10423		11.3799	2.90111
	1.62955	0.26863		14.5091	1.91233		1.19084	0.26272		11.4169	2.91053
	0.50227	0		14.5563	1.91854		1.5696	0.27958		11.4538	2.91996
	2.37471	0.10715		14.6034	1.92475		3.34514	0.53096		11.4908	2.92938
	0.5814	0.01449		14.6505	1.93097		4.79733	0.72998		11.5277	2.9388
	1.57179	0.04497		14.6976	1.93718		2.33334	1.10283		11.5647	2.94823
	0.1434	0		14.7448	1.94339		2.84349	0.43162		11.6017	2.95765
	1.8832	0.1586		14.7919	1.9496		0.43475	0		11.6387	2.96707
	0.91122	0.00824		14.839	1.95581		3.09897	0.81175		11.6756	2.9765
	2.88792	0.08973		14.8861	1.96202		1.6171	1.09107		11.7126	2.98592
	0.64161	0.02473		14.9333	1.96823		2.35409	0.79268		11.7495	2.99535
	1.16617	0		14.9804	1.97444		1.50268	0.02614		11.7865	3.00477
	2.08133	0.06362		15.0275	1.98065		0.27141	0.0268		11.8235	3.01419
	0.56926	0		15.0746	1.98687		4.75924	1.03531		11.8604	3.02362
	8.09879	0.193		15.1218	1.99308		3.68216	1.07971		11.8974	3.03304
	0.96276	0.10694		15.1689	1.99929		0.4824	0.00241		11.9344	3.04247
	0.54887	0.00283		15.216	2.0055		0.60771	0.06833		11.9713	3.05189
	1.06367	0.07774		15.2631	2.01171		2.15294	0.02714		12.0083	3.06131
	1.33465	0		15.3103	2.01792		3.28357	0.17033		12.0453	3.07074
	0.7579	0.07326		15.3574	2.02413		1.23627	0.05994		12.0822	3.08016
	1.79948	0.30755		15.4045	2.03034		1.41407	0.1915		12.1192	3.08958
	0.38292	0.0895		15.4516	2.03656		4.70687	0.65548		12.1562	3.09901
	3.23358	0.44988		15.4988	2.04277		0.36239	0.02953		12.1931	3.10843
	0.36709	0.00141		15.5459	2.04898		3.29412	0.24583		12.2301	3.11786
	2.31431	0.02031		15.593	2.05519		0.67114	0.0418		12.2671	3.12728
	2.75188	0.06976		15.6401	2.0614		0.5002	0.34407		12.304	3.1367
	0.73735	0.00724		15.6873	2.06761		1.36511	0.20894		12.341	3.14613
	1.0489	0.08925		15.7344	2.07382		1.29308	0.08819		12.378	3.15555
	0.13605	0.00783		15.7815	2.08003		1.44741	0		12.4149	3.16498
	0.86539	0.02331		15.8286	2.08624		1.66362	0.26534		12.4519	3.1744
	0.9998	0.02224		15.8758	2.09246		0.86954	0.07314		12.4889	3.18382
	0.41185	0.00465		15.9229	2.09867		2.26728	1.32642		12.5258	3.19325
	0.66043	0		15.97	2.10488		12.6744	3.20913		12.5628	3.20267
	3.37904	0.03397		16.0171	2.11109		1.13009	0.20781		12.5998	3.21209
	0.06828	0.00583		16.0643	2.1173		1.99638	0.23866		12.6367	3.22152
	3.91534	0.20983		16.1114	2.12351		0.87926	0.02338		12.6737	3.23094
	1.22471	0.0343		16.1585	2.12972		1.34012	0.13913		12.7107	3.24037
	0.2073	0		16.2056	2.13593		0.46335	0.20493		12.7476	3.24979
	3.47059	0.22206		16.2528	2.14214		5.52253	1.14488		12.7846	3.25921
	30.8042	10.7259		16.2999	2.14836		0.44716	0.04104		12.8216	3.26864
	3.3366	0.05153		16.347	2.15457		1.29848	0.13504		12.8585	3.27806
	0.31101	0		16.3941	2.16078		1.55512	0.01948		12.8955	3.28749
	0.93206	0.03438		16.4413	2.16699		1.26176	0.0239		12.9325	3.29691
	2.65767	0.00383		16.4884	2.1732		1.49215	0.09357		12.9694	3.30633
	0.47835	0		16.5355	2.17941		0.29949	0.02203		13.0064	3.31576
	2.24956	0.0508		16.5826	2.18562		1.34609	0.01149		13.0434	3.32518
	2.30576	0.21565		16.6298	2.19183		0.26287	0.01606		13.0803	3.33461
	1.21571	0.0199		16.6769	2.19804		1.67491	0.14543		13.1173	3.34403
	1.15866	0.02114		16.724	2.20426		0.06828	0		13.1542	3.35345
	0.28362	0		16.7711	2.21047		0.80177	0.33364		13.1912	3.36288
	1.55337	0.04238		16.8183	2.21668		0.92399	0.38059		13.2282	3.3723
	1.05722	0.14531		16.8654	2.22289		0.14423	0		13.2652	3.38172
	2.5133	0.33163		16.9125	2.2291		1.28264	0.3719		13.3021	3.39115
	1.68085	0.51695		16.9596	2.23531		0.27745	0		13.3391	3.40057
	1.69895	0.07158		17.0068	2.24152		0.26421	0.08473		13.376	3.41
	0.13571	0.00341		17.0539	2.24773		2.38526	0.90637		13.413	3.41942
	0.81967	0		17.101	2.25395		0.574	0.07781		13.45	3.42884
	0.71949	0		17.1481	2.26016		0.93949	0.09686		13.487	3.43827
	0.21492	0		17.1953	2.26637		0.5354	0.08045		13.5239	3.44769
	3.97421	0.16341		17.2424	2.27258		1.2933	0.05294		13.5609	3.45712
	2.12414	0.10708		17.2895	2.27879		1.42885	0.69353		13.5978	3.46654
	1.62231	0.03577		17.3366	2.285		1.53126	0.07836		13.6348	3.47596
	1.2915	0.09067		17.3838	2.29121		2.83369	1.00658		13.6718	3.48539
	14.3458	0.22605		17.4309	2.29742		4.63994	0.75143		13.7087	3.49481
	2.2862	0.00483		17.478	2.30363		0.62604	0.06254		13.7457	3.50423
	1.23531	0.03397		17.5251	2.30985		2.84389	0.02473		13.7827	3.51366
	0.79093	0		17.5723	2.31606		1.22482	0.34367		13.8196	3.52308
	3.63461	0.83403		17.6194	2.32227		4.96709	0.20371		13.8566	3.53251
	0.76431	0		17.6665	2.32848		0.15361	0.00966		13.8936	3.54193
	0.75021	0		17.7136	2.33469		0.7839	0.01847		13.9305	3.55135
	1.42492	0.06035		17.7608	2.3409		3.41633	1.72167		13.9675	3.56078
	9.43866	1.21336		17.8079	2.34711		0.43382	0.07281		14.0045	3.5702
	2.75485	0		17.855	2.35332		0.25172	0.00424		14.0414	3.57963
	3.60242	0.00141		17.9021	2.35953		1.89186	0		14.0784	3.58905
	1.55462	0		17.9493	2.36575		2.09676	0.07142		14.1154	3.59847
	0.38378	0		17.9964	2.37196		4.33786	0.30361		14.1523	3.6079
	0.39418	0		18.0435	2.37817		6.60238	2.8331		14.1893	3.61732
	0.40912	0.01071		18.0906	2.38438		1.6541	0.083		14.2263	3.62674
	0.581	0.01066		18.1378	2.39059		1.65308	0.56009		14.2632	3.63617
	1.1287	0.02006		18.1849	2.3968		0.66047	0.04404		14.3002	3.64559
	0.92168	0.00224		18.232	2.40301		3.94628	1.02792		14.3372	3.65502
	1.30633	0.03038		18.2791	2.40922		0.57111	0		14.3741	3.66444
	6.53582	0.34553		18.3263	2.41544		0.9201	0.10813		14.4111	3.67386
	0.8187	0		18.3734	2.42165		3.03237	0.99999		14.4481	3.68329
	3.06396	0.66528		18.4205	2.42786		1.42908	0.17699		14.485	3.69271
	0.4165	0		18.4676	2.43407		0.71465	0.06503		14.522	3.70214
	3.1793	0.17266		18.5148	2.44028		1.06765	0		14.559	3.71156
	4.68782	0.45928		18.5619	2.44649		0.27387	0		14.5959	3.72098
	0.60129	0		18.609	2.4527		3.82902	1.25673		14.6329	3.73041
	0.99489	0		18.6561	2.45891		0.12605	0		14.6699	3.73983
	1.28799	0.09159		18.7033	2.46512		2.37262	0.18135		14.7068	3.74925
	5.83415	0.4968		18.7504	2.47134		4.02924	1.54753		14.7438	3.75868
	0.72718	0.17627		18.7975	2.47755		1.2767	0.41479		14.7808	3.7681
	0.36495	0.0108		18.8446	2.48376		1.64016	0.19669		14.8177	3.77753
	0.29074	0		18.8918	2.48997		2.28167	0.48195		14.8547	3.78695
	1.95743	0.08998		18.9389	2.49618		0.76734	0.03923		14.8917	3.79637
	1.51924	0.4156		18.986	2.50239		2.68757	0.07236		14.9286	3.8058
	2.16233	0.16205		19.0331	2.5086		0.47842	0.03719		14.9656	3.81522
	0.79172	0.01549		19.0803	2.51481		2.36319	0.6033		15.0025	3.82465
	0.75044	0.08428		19.1274	2.52102		8.51378	2.45359		15.0395	3.83407
	3.03487	0.9082		19.1745	2.52724		1.61675	0.04052		15.0765	3.84349
	1.1979	0		19.2216	2.53345		6.70798	0.13446		15.1135	3.85292
	2.4157	0.38963		19.2688	2.53966		1.61123	0.77367		15.1504	3.86234
	0.78252	0.12234		19.3159	2.54587		9.48716	4.31183		15.1874	3.87176
	8.72558	0.21346		19.363	2.55208		0.30925	0.05787		15.2243	3.88119
	0.43529	0.02414		19.4101	2.55829		4.48674	1.01959		15.2613	3.89061
	0.59809	0.07382		19.4573	2.5645		1.33794	0		15.2983	3.90004
	4.74736	0.02714		19.5044	2.57071		3.82297	0.22145		15.3353	3.90946
	1.53576	0.00283		19.5515	2.57693		2.60416	0.62664		15.3722	3.91888
	0.77614	0.001		19.5986	2.58314		1.64431	0.14876		15.4092	3.92831
	4.68057	0.52637		19.6458	2.58935		2.34867	0.80481		15.4461	3.93773
	5.4204	0.13322		19.6929	2.59556		1.1938	0.03509		15.4831	3.94716
	0.26401	0		19.74	2.60177		1.08121	0.22004		15.5201	3.95658
	6.67114	0.06876		19.7871	2.60798		1.11306	0.29635		15.557	3.966
	0.51183	0.03837		19.8343	2.61419		4.32909	1.21557		15.594	3.97543
	0.34539	0.001		19.8814	2.6204		0.77467	0.00141		15.631	3.98485
	0.80598	0.15008		19.9285	2.62661		0.62648	0.06468		15.6679	3.99427
	0.79567	0.01024		19.9756	2.63283		1.12587	0.3065		15.7049	4.0037
	0.70484	0.00141		20.0227	2.63904		0.58868	0.06168		15.7419	4.01312
	16.986	1.64557		20.0699	2.64525		2.3373	0.11857		15.7788	4.02255
	2.53596	0.04461		20.117	2.65146		3.10102	0.08202		15.8158	4.03197
	2.34601	0.00806		20.1641	2.65767		1.11801	0.23173		15.8528	4.04139
	4.54338	0.18981		20.2112	2.66388		4.93446	1.05834		15.8897	4.05082
	2.03112	0.03921		20.2584	2.67009		0.34181	0		15.9267	4.06024
	1.5614	0		20.3055	2.6763		0.41798	0.12237		15.9637	4.06967
	1.79248	0.09079		20.3526	2.68251		0.55019	0.10098		16.0006	4.07909
	0.39213	0.00666		20.3998	2.68873		2.74402	0.80949		16.0376	4.08851
	1.37245	0.01549		20.4469	2.69494		0.5727	0.05179		16.0746	4.09794
	0.29591	0.02765		20.494	2.70115		1.86459	0.22761		16.1115	4.10736
	0.58573	0.27581		20.5411	2.70736		0.43109	0		16.1485	4.11679
	0.83361	0.0578		20.5882	2.71357		1.13676	0.21123		16.1855	4.12621
	1.90852	0.0577		20.6354	2.71978		2.56708	0.80224		16.2224	4.13563
	0.95573	0.33594		20.6825	2.72599		0.67113	0.0299		16.2594	4.14506
	1.43244	0.31145		20.7296	2.7322		2.15784	0.52317		16.2964	4.15448
	2.8509	0.09848		20.7767	2.73841		0.66348	0.04204		16.3333	4.1639
	7.58491	1.01532		20.8239	2.74463		1.29595	0.38686		16.3703	4.17333
	0.07877	0		20.871	2.75084		1.08278	0.13409		16.4073	4.18275
	1.91613	0.15531		20.9181	2.75705		0.44779	0.14028		16.4442	4.19218
	2.92983	0.36542		20.9653	2.76326		0.34902	0.001		16.4812	4.2016
	2.92515	0.4706		21.0124	2.76947		3.82899	1.35476		16.5182	4.21102
	1.33737	0.04429		21.0595	2.77568		0.22562	0.00866		16.5551	4.22045
	1.45425	0.24285		21.1066	2.78189		1.04895	0.04829		16.5921	4.22987
	0.91835	0.01641		21.1537	2.7881		0.90539	0.23022		16.6291	4.2393
	16.028	2.17096		21.2009	2.79432		5.2169	0.41209		16.666	4.24872
	1.04709	0		21.248	2.80053		1.36512	0.07958		16.703	4.25814
	1.18174	0.00666		21.2951	2.80674		1.53564	0.17286		16.74	4.26757
	4.73971	0.29634		21.3422	2.81295		0.56961	0.20505		16.7769	4.27699
	0.04346	0		21.3894	2.81916		0.32549	0.00483		16.8139	4.28641
	0.10291	0.0084		21.4365	2.82537		0.17799	0.00724		16.8509	4.29584
	0.70424	0.00483		21.4836	2.83158		1.93851	0.2437		16.8878	4.30526
	13.3268	3.62444		21.5308	2.83779		0.96297	0.00283		16.9248	4.31469
	6.07953	0.44883		21.5779	2.844		1.38761	0.0924		16.9617	4.32411
	1.27066	0.10697		21.625	2.85022		1.47352	0.51769		16.9987	4.33353
	2.38372	0.14424		21.6721	2.85643		5.80361	1.0099		17.0357	4.34296
	0.6092	0.05284		21.7192	2.86264		0.57722	0.29853		17.0726	4.35238
	8.33809	0.54545		21.7664	2.86885		2.18099	0.556		17.1096	4.36181
	0.68055	0.0341		21.8135	2.87506		8.42676	1.70724		17.1466	4.37123
	0.64764	0.09515		21.8606	2.88127		1.74193	0.6991		17.1836	4.38065
	6.42665	1.14257		21.9078	2.88748		1.78168	0.18412		17.2205	4.39008
	0.80921	0.11868		21.9549	2.89369		3.66698	0.58612		17.2575	4.3995
	0.90859	0.31335		22.002	2.8999		0.36863	0.09444		17.2945	4.40892
	0.72891	0.01249		22.0491	2.90612		1.07873	0.18112		17.3314	4.41835
	2.30489	0.22218		22.0963	2.91233		7.11362	1.50971		17.3684	4.42777
	0.33635	0.01041		22.1434	2.91854		2.90744	0.79143		17.4053	4.4372
	0.12881	0.01233		22.1905	2.92475		1.99505	0.30878		17.4423	4.44662
	3.08056	0.08776		22.2376	2.93096		1.37047	0.33719		17.4793	4.45604
	0.85187	0.00983		22.2847	2.93717		1.48831	0.23919		17.5162	4.46547
	1.3936	0.07861		22.3319	2.94338		1.38892	0.06087		17.5532	4.47489
	1.51506	0		22.379	2.94959		0.44845	0.17952		17.5902	4.48432
	0.33519	0.05623		22.4261	2.95581		1.01887	0.08486		17.6271	4.49374
	1.1477	0.01931		22.4733	2.96202		4.04144	0.43866		17.6641	4.50316
	0.54414	0		22.5204	2.96823		1.6909	0.37633		17.7011	4.51259
	2.74231	0.01183		22.5675	2.97444		1.06754	0.09832		17.738	4.52201
	0.31656	0		22.6146	2.98065		4.79623	0.69495		17.775	4.53143
	1.42411	0.00866		22.6618	2.98686		1.9325	0.58132		17.812	4.54086
	4.60991	0.0468		22.7089	2.99307		3.04387	0.58271		17.8489	4.55028
	5.74221	0.89974		22.756	2.99928		0.71375	0		17.8859	4.55971
	0.98168	0.04662		22.8031	3.00549		1.0394	0.0241		17.9229	4.56913
	2.18489	0.0209		22.8502	3.01171		0.33798	0		17.9598	4.57855
	1.54707	0.003		22.8974	3.01792		3.84316	1.17512		17.9968	4.58798
	2.04169	0.09727		22.9445	3.02413		2.31677	0.42929		18.0338	4.5974
	0.0418	0		22.9916	3.03034		0.56177	0.05793		18.0707	4.60683
	0.70693	0.01185		23.0388	3.03655		3.95906	0.69627		18.1077	4.61625
	0.24155	0		23.0859	3.04276		0.58009	0.17966		18.1447	4.62567
	0.63463	0.02107		23.133	3.04897		0.50603	0.0169		18.1816	4.6351
	2.98488	0.03987		23.1801	3.05518		0.97766	0.41501		18.2186	4.64452
	4.80977	0.16476		23.2273	3.06139		0.6028	0.13319		18.2556	4.65394
	0.29742	0		23.2744	3.06761		0.22358	0		18.2925	4.66337
	3.78056	0.0469		23.3215	3.07382		0.53993	0		18.3295	4.67279
	0.4565	0		23.3686	3.08003		2.20525	0.32887		18.3665	4.68222
	0.2211	0		23.4157	3.08624		2.08632	0.14555		18.4034	4.69164
	1.85018	0.08685		23.4629	3.09245		6.1545	0.95394		18.4404	4.70106
	8.86506	0.60145		23.51	3.09866		3.14215	0.30622		18.4774	4.71049
	1.16162	0.52777		23.5571	3.10487		2.2442	0.40942		18.5143	4.71991
				23.6043	3.11108					18.5513	4.72934
				23.6514	3.1173					18.5883	4.73876
				23.6985	3.12351					18.6252	4.74818
				23.7456	3.12972					18.6622	4.75761
				23.7928	3.13593					18.6992	4.76703
				23.8399	3.14214					18.7361	4.77645
				23.887	3.14835					18.7731	4.78588
				23.9341	3.15456					18.8101	4.7953
				23.9812	3.16077					18.847	4.80473
				24.0284	3.16698					18.884	4.81415
				24.0755	3.1732					18.921	4.82357
				24.1226	3.17941					18.9579	4.833
				24.1698	3.18562					18.9949	4.84242
				24.2169	3.19183					19.0318	4.85185
				24.264	3.19804					19.0688	4.86127
				24.3111	3.20425					19.1058	4.87069
				24.3582	3.21046					19.1427	4.88012
				24.4054	3.21667					19.1797	4.88954
				24.4525	3.22288					19.2167	4.89897
				24.4996	3.2291					19.2537	4.90839
				24.5467	3.23531					19.2906	4.91781
				24.5939	3.24152					19.3276	4.92724
				24.641	3.24773					19.3645	4.93666
				24.6881	3.25394					19.4015	4.94608
				24.7352	3.26015					19.4385	4.95551
				24.7824	3.26636					19.4754	4.96493
				24.8295	3.27257					19.5124	4.97436
				24.8766	3.27878					19.5494	4.98378
				24.9237	3.285					19.5863	4.9932
				24.9709	3.29121					19.6233	5.00263
				25.018	3.29742					19.6603	5.01205
				25.0651	3.30363					19.6972	5.02148
				25.1122	3.30984					19.7342	5.0309
				25.1594	3.31605					19.7712	5.04032
				25.2065	3.32226					19.8081	5.04975
				25.2536	3.32847					19.8451	5.05917
				25.3007	3.33469					19.8821	5.06859
				25.3479	3.3409					19.919	5.07802
				25.395	3.34711					19.956	5.08744
				25.4421	3.35332					19.993	5.09687
				25.4892	3.35953					20.0299	5.10629
				25.5364	3.36574					20.0669	5.11571
				25.5835	3.37195					20.1039	5.12514
				25.6306	3.37816					20.1408	5.13456
				25.6777	3.38437					20.1778	5.14399
				25.7249	3.39059					20.2148	5.15341
				25.772	3.3968					20.2517	5.16283
				25.8191	3.40301					20.2887	5.17226
				25.8662	3.40922					20.3257	5.18168
				25.9134	3.41543					20.3626	5.1911
				25.9605	3.42164					20.3996	5.20053
				26.0076	3.42785					20.4366	5.20995
				26.0547	3.43406					20.4735	5.21938
				26.1019	3.44027					20.5105	5.2288
				26.149	3.44649					20.5475	5.23822
				26.1961	3.4527					20.5844	5.24765
				26.2432	3.45891					20.6214	5.25707
				26.2904	3.46512					20.6583	5.2665
				26.3375	3.47133					20.6953	5.27592
				26.3846	3.47754					20.7323	5.28534
				26.4317	3.48375					20.7692	5.29477
				26.4789	3.48996					20.8062	5.30419
				26.526	3.49618					20.8432	5.31361
				26.5731	3.50239					20.8802	5.32304
				26.6202	3.5086					20.9171	5.33246
				26.6674	3.51481					20.9541	5.34189
				26.7145	3.52102					20.9911	5.35131
				26.7616	3.52723					21.028	5.36073
				26.8087	3.53344					21.065	5.37016
				26.8559	3.53965					21.1019	5.37958
				26.903	3.54586					21.1389	5.38901
				26.9501	3.55208					21.1759	5.39843
				26.9972	3.55829					21.2128	5.40785
				27.0444	3.5645					21.2498	5.41728
				27.0915	3.57071					21.2868	5.4267
				27.1386	3.57692					21.3237	5.43612
				27.1857	3.58313					21.3607	5.44555
				27.2329	3.58934					21.3977	5.45497
				27.28	3.59555					21.4346	5.4644
				27.3271	3.60176					21.4716	5.47382
				27.3742	3.60798					21.5086	5.48324
				27.4214	3.61419					21.5455	5.49267
				27.4685	3.6204					21.5825	5.50209
				27.5156	3.62661					21.6195	5.51152
				27.5627	3.63282					21.6564	5.52094
				27.6099	3.63903					21.6934	5.53036
				27.657	3.64524					21.7304	5.53979
				27.7041	3.65145					21.7673	5.54921
				27.7512	3.65767					21.8043	5.55863
				27.7984	3.66388					21.8413	5.56806
				27.8455	3.67009					21.8782	5.57748
				27.8926	3.6763					21.9152	5.58691
				27.9397	3.68251					21.9522	5.59633
				27.9869	3.68872					21.9891	5.60575
				28.034	3.69493					22.0261	5.61518
				28.0811	3.70114					22.0631	5.6246
				28.1282	3.70735					22.1	5.63403
				28.1754	3.71357					22.137	5.64345
				28.2225	3.71978					22.174	5.65287
				28.2696	3.72599					22.2109	5.6623
				28.3167	3.7322					22.2479	5.67172
				28.3639	3.73841					22.2849	5.68115
				28.411	3.74462					22.3218	5.69057
				28.4581	3.75083					22.3588	5.69999
				28.5052	3.75704					22.3958	5.70942
				28.5524	3.76325					22.4327	5.71884
				28.5995	3.76947					22.4697	5.72826
				28.6466	3.77568					22.5067	5.73769
				28.6937	3.78189					22.5436	5.74711
				28.7409	3.7881					22.5806	5.75654
				28.788	3.79431					22.6176	5.76596
				28.8351	3.80052					22.6545	5.77538
				28.8822	3.80673					22.6915	5.78481
				28.9294	3.81294					22.7284	5.79423
				28.9765	3.81915					22.7654	5.80366
				29.0236	3.82537					22.8024	5.81308
				29.0707	3.83158					22.8393	5.8225
				29.1179	3.83779					22.8763	5.83193
				29.165	3.844					22.9133	5.84135
				29.2121	3.85021					22.9503	5.85077
				29.2592	3.85642					22.9872	5.8602
				29.3064	3.86263					23.0242	5.86962
				29.3535	3.86884					23.0612	5.87905
				29.4006	3.87506					23.0981	5.88847
				29.4477	3.88127					23.1351	5.89789
				29.4949	3.88748					23.172	5.90732
				29.542	3.89369					23.209	5.91674
				29.5891	3.8999					23.246	5.92617
				29.6362	3.90611					23.2829	5.93559
				29.6834	3.91232					23.3199	5.94501
				29.7305	3.91853					23.3569	5.95444
				29.7776	3.92474					23.3938	5.96386
				29.8247	3.93096					23.4308	5.97328
				29.8719	3.93717					23.4678	5.98271
				29.919	3.94338					23.5047	5.99213
				29.9661	3.94959					23.5417	6.00156
				30.0132	3.9558					23.5787	6.01098
				30.0604	3.96201					23.6156	6.0204
				30.1075	3.96822					23.6526	6.02983
				30.1546	3.97443					23.6896	6.03925
				30.2017	3.98064					23.7265	6.04868
				30.2489	3.98686					23.7635	6.0581
				30.296	3.99307					23.8005	6.06752
				30.3431	3.99928					23.8374	6.07695
				30.3902	4.00549					23.8744	6.08637
				30.4374	4.0117					23.9114	6.09579
				30.4845	4.01791					23.9483	6.10522
				30.5316	4.02412					23.9853	6.11464
				30.5787	4.03033					24.0223	6.12407
				30.6259	4.03655					24.0592	6.13349
				30.673	4.04276					24.0962	6.14291
				30.7201	4.04897					24.1332	6.15234
				30.7672	4.05518					24.1701	6.16176
				30.8144	4.06139					24.2071	6.17119
				30.8615	4.0676					24.2441	6.18061
				30.9086	4.07381					24.281	6.19003
				30.9557	4.08002					24.318	6.19946
				31.0028	4.08623					24.355	6.20888
				31.05	4.09245					24.3919	6.2183
				31.0971	4.09866					24.4289	6.22773
				31.1442	4.10487					24.4658	6.23715
				31.1913	4.11108					24.5028	6.24658
				31.2385	4.11729					24.5398	6.256
				31.2856	4.1235					24.5768	6.26542
				31.3327	4.12971					24.6137	6.27485
				31.3799	4.13592					24.6507	6.28427
				31.427	4.14213					24.6877	6.2937
				31.4741	4.14835					24.7246	6.30312
				31.5212	4.15456					24.7616	6.31254
				31.5683	4.16077					24.7985	6.32197
				31.6155	4.16698					24.8355	6.33139
				31.6626	4.17319					24.8725	6.34081
				31.7097	4.1794					24.9094	6.35024
				31.7569	4.18561					24.9464	6.35966
				31.804	4.19182					24.9834	6.36909
				31.8511	4.19804					25.0203	6.37851
				31.8982	4.20425					25.0573	6.38793
				31.9454	4.21046					25.0943	6.39736
				31.9925	4.21667					25.1312	6.40678
				32.0396	4.22288					25.1682	6.41621
				32.0867	4.22909					25.2052	6.42563
				32.1339	4.2353					25.2421	6.43505
				32.181	4.24151					25.2791	6.44448
				32.2281	4.24772					25.3161	6.4539
				32.2752	4.25394					25.353	6.46333
				32.3224	4.26015					25.39	6.47275
				32.3695	4.26636					25.427	6.48217
				32.4166	4.27257					25.4639	6.4916
				32.4637	4.27878					25.5009	6.50102
				32.5108	4.28499					25.5379	6.51044
				32.558	4.2912					25.5748	6.51987
				32.6051	4.29741					25.6118	6.52929
				32.6522	4.30362					25.6488	6.53872
				32.6994	4.30984					25.6857	6.54814
				32.7465	4.31605					25.7227	6.55756
				32.7936	4.32226					25.7597	6.56699
				32.8407	4.32847					25.7966	6.57641
				32.8879	4.33468					25.8336	6.58584
				32.935	4.34089					25.8706	6.59526
				32.9821	4.3471					25.9075	6.60468
				33.0292	4.35331					25.9445	6.61411
				33.0763	4.35952					25.9815	6.62353
				33.1235	4.36574					26.0184	6.63295
				33.1706	4.37195					26.0554	6.64238
				33.2177	4.37816					26.0924	6.6518
				33.2649	4.38437					26.1293	6.66123
				33.312	4.39058					26.1663	6.67065
				33.3591	4.39679					26.2033	6.68007
				33.4062	4.403					26.2402	6.6895
				33.4534	4.40921					26.2772	6.69892
				33.5005	4.41543					26.3142	6.70835
				33.5476	4.42164					26.3511	6.71777
				33.5947	4.42785					26.3881	6.72719
				33.6418	4.43406					26.425	6.73662
				33.689	4.44027					26.462	6.74604
				33.7361	4.44648					26.499	6.75546
				33.7832	4.45269					26.5359	6.76489
				33.8304	4.4589					26.5729	6.77431
				33.8775	4.46511					26.6099	6.78374
				33.9246	4.47133					26.6469	6.79316
				33.9717	4.47754					26.6838	6.80258
				34.0189	4.48375					26.7208	6.81201
				34.066	4.48996					26.7578	6.82143
				34.1131	4.49617					26.7947	6.83086
				34.1602	4.50238					26.8317	6.84028
				34.2073	4.50859					26.8686	6.8497
				34.2545	4.5148					26.9056	6.85913
				34.3016	4.52101					26.9426	6.86855
				34.3487	4.52723					26.9795	6.87797
				34.3959	4.53344					27.0165	6.8874
				34.443	4.53965					27.0535	6.89682
				34.4901	4.54586					27.0904	6.90625
				34.5372	4.55207					27.1274	6.91567
				34.5844	4.55828					27.1644	6.92509
				34.6315	4.56449					27.2013	6.93452
				34.6786	4.5707					27.2383	6.94394
				34.7257	4.57692					27.2753	6.95337
				34.7728	4.58313					27.3122	6.96279
				34.82	4.58934					27.3492	6.97221
				34.8671	4.59555					27.3862	6.98164
				34.9142	4.60176					27.4231	6.99106
				34.9614	4.60797					27.4601	7.00048
				35.0085	4.61418					27.4971	7.00991
				35.0556	4.62039					27.534	7.01933
				35.1027	4.6266					27.571	7.02876
				35.1499	4.63282					27.608	7.03818
				35.197	4.63903					27.6449	7.0476
				35.2441	4.64524					27.6819	7.05703
				35.2912	4.65145					27.7189	7.06645
				35.3383	4.65766					27.7558	7.07588
				35.3855	4.66387					27.7928	7.0853
				35.4326	4.67008					27.8298	7.09472
				35.4797	4.67629					27.8667	7.10415
				35.5268	4.6825					27.9037	7.11357
				35.574	4.68872					27.9407	7.12299
				35.6211	4.69493					27.9776	7.13242
				35.6682	4.70114					28.0146	7.14184
				35.7153	4.70735					28.0516	7.15127
				35.7625	4.71356					28.0885	7.16069
				35.8096	4.71977					28.1255	7.17011
				35.8567	4.72598					28.1624	7.17954
				35.9038	4.73219					28.1994	7.18896
				35.951	4.7384					28.2364	7.19839
				35.9981	4.74462					28.2734	7.20781
				36.0452	4.75083					28.3103	7.21723
				36.0923	4.75704					28.3473	7.22666
				36.1395	4.76325					28.3843	7.23608
				36.1866	4.76946					28.4212	7.24551
				36.2337	4.77567					28.4582	7.25493
				36.2808	4.78188					28.4951	7.26435
				36.328	4.78809					28.5321	7.27378
				36.3751	4.79431					28.5691	7.2832
				36.4222	4.80052					28.606	7.29262
				36.4693	4.80673					28.643	7.30205
				36.5165	4.81294					28.68	7.31147
				36.5636	4.81915					28.717	7.3209
				36.6107	4.82536					28.7539	7.33032
				36.6578	4.83157					28.7909	7.33974
				36.705	4.83778					28.8278	7.34917
				36.7521	4.84399					28.8648	7.35859
				36.7992	4.85021					28.9018	7.36802
				36.8463	4.85642					28.9387	7.37744
				36.8935	4.86263					28.9757	7.38686
				36.9406	4.86884					29.0127	7.39629
				36.9877	4.87505					29.0496	7.40571
				37.0348	4.88126					29.0866	7.41513
				37.082	4.88747					29.1236	7.42456
				37.1291	4.89368					29.1605	7.43398
				37.1762	4.89989					29.1975	7.44341
				37.2233	4.90611					29.2345	7.45283
				37.2705	4.91232					29.2714	7.46225
				37.3176	4.91853					29.3084	7.47168
				37.3647	4.92474					29.3454	7.4811
				37.4118	4.93095					29.3823	7.49053
				37.459	4.93716					29.4193	7.49995
				37.5061	4.94337					29.4563	7.50937
				37.5532	4.94958					29.4932	7.5188
				37.6003	4.9558					29.5302	7.52822
				37.6475	4.96201					29.5672	7.53764
				37.6946	4.96822					29.6041	7.54707
				37.7417	4.97443					29.6411	7.55649
				37.7888	4.98064					29.6781	7.56592
				37.836	4.98685					29.715	7.57534
				37.8831	4.99306					29.752	7.58476
				37.9302	4.99927					29.789	7.59419
				37.9773	5.00548					29.8259	7.60361
				38.0245	5.0117					29.8629	7.61304
				38.0716	5.01791					29.8999	7.62246
				38.1187	5.02412					29.9368	7.63188
				38.1658	5.03033					29.9738	7.64131
				38.213	5.03654					30.0108	7.65073
				38.2601	5.04275					30.0477	7.66015
				38.3072	5.04896					30.0847	7.66958
				38.3543	5.05517					30.1216	7.679
				38.4015	5.06138					30.1586	7.68843
				38.4486	5.0676					30.1956	7.69785
				38.4957	5.07381					30.2325	7.70727
				38.5428	5.08002					30.2695	7.7167
				38.59	5.08623					30.3065	7.72612
				38.6371	5.09244					30.3435	7.73555
				38.6842	5.09865					30.3804	7.74497
				38.7313	5.10486					30.4174	7.75439
				38.7785	5.11107					30.4544	7.76382
				38.8256	5.11729					30.4913	7.77324
				38.8727	5.1235					30.5283	7.78266
				38.9198	5.12971					30.5652	7.79209
				38.967	5.13592					30.6022	7.80151
				39.0141	5.14213					30.6392	7.81094
				39.0612	5.14834					30.6761	7.82036
				39.1083	5.15455					30.7131	7.82978
				39.1555	5.16076					30.7501	7.83921
				39.2026	5.16697					30.787	7.84863
				39.2497	5.17319					30.824	7.85806
				39.2968	5.1794					30.861	7.86748
				39.344	5.18561					30.8979	7.8769
				39.3911	5.19182					30.9349	7.88633
				39.4382	5.19803					30.9719	7.89575
				39.4853	5.20424					31.0088	7.90517
				39.5325	5.21045					31.0458	7.9146
				39.5796	5.21666					31.0828	7.92402
				39.6267	5.22287					31.1197	7.93345
				39.6738	5.22909					31.1567	7.94287
				39.721	5.2353					31.1937	7.95229
				39.7681	5.24151					31.2306	7.96172
				39.8152	5.24772					31.2676	7.97114
				39.8623	5.25393					31.3046	7.98057
				39.9095	5.26014					31.3415	7.98999
				39.9566	5.26635					31.3785	7.99941
				40.0037	5.27256					31.4155	8.00884
				40.0508	5.27877					31.4524	8.01826
				40.098	5.28499					31.4894	8.02769
				40.1451	5.2912					31.5264	8.03711
				40.1922	5.29741					31.5633	8.04653
				40.2393	5.30362					31.6003	8.05596
				40.2865	5.30983					31.6373	8.06538
				40.3336	5.31604					31.6742	8.0748
				40.3807	5.32225					31.7112	8.08423
				40.4278	5.32846					31.7482	8.09365
				40.475	5.33468					31.7851	8.10308
				40.5221	5.34089					31.8221	8.1125
				40.5692	5.3471					31.8591	8.12192
				40.6163	5.35331					31.896	8.13135
				40.6635	5.35952					31.933	8.14077
				40.7106	5.36573					31.97	8.1502
				40.7577	5.37194					32.0069	8.15962
				40.8048	5.37815					32.0439	8.16904
				40.852	5.38436					32.0808	8.17847
				40.8991	5.39058					32.1178	8.18789
				40.9462	5.39679					32.1548	8.19731
				40.9933	5.403					32.1917	8.20674
				41.0405	5.40921					32.2287	8.21616
				41.0876	5.41542					32.2657	8.22559
				41.1347	5.42163					32.3026	8.23501
				41.1818	5.42784					32.3396	8.24443
				41.229	5.43405					32.3766	8.25386
				41.2761	5.44026					32.4136	8.26328
				41.3232	5.44648					32.4505	8.27271
				41.3703	5.45269					32.4875	8.28213
				41.4175	5.4589					32.5244	8.29155
				41.4646	5.46511					32.5614	8.30098
				41.5117	5.47132					32.5984	8.3104
				41.5588	5.47753					32.6353	8.31982
				41.606	5.48374					32.6723	8.32925
				41.6531	5.48995					32.7093	8.33867
				41.7002	5.49617					32.7462	8.3481
				41.7473	5.50238					32.7832	8.35752
				41.7945	5.50859					32.8202	8.36694
				41.8416	5.5148					32.8571	8.37637
				41.8887	5.52101					32.8941	8.38579
				41.9358	5.52722					32.9311	8.39522
				41.983	5.53343					32.968	8.40464
				42.0301	5.53964					33.005	8.41406
				42.0772	5.54585					33.042	8.42349
				42.1243	5.55207					33.0789	8.43291
				42.1715	5.55828					33.1159	8.44233
				42.2186	5.56449					33.1529	8.45176
				42.2657	5.5707					33.1898	8.46118
				42.3128	5.57691					33.2268	8.47061
				42.3599	5.58312					33.2638	8.48003
				42.4071	5.58933					33.3007	8.48945
				42.4542	5.59554					33.3377	8.49888
				42.5013	5.60175					33.3747	8.5083
				42.5485	5.60797					33.4116	8.51773
				42.5956	5.61418					33.4486	8.52715
				42.6427	5.62039					33.4856	8.53657
				42.6898	5.6266					33.5225	8.546
				42.737	5.63281					33.5595	8.55542
				42.7841	5.63902					33.5965	8.56484
				42.8312	5.64523					33.6334	8.57427
				42.8783	5.65144					33.6704	8.58369
				42.9254	5.65766					33.7074	8.59312
				42.9726	5.66387					33.7443	8.60254
				43.0197	5.67008					33.7813	8.61196
				43.0668	5.67629					33.8183	8.62139
				43.114	5.6825					33.8552	8.63081
				43.1611	5.68871					33.8922	8.64024
				43.2082	5.69492					33.9291	8.64966
				43.2553	5.70113					33.9661	8.65908
				43.3025	5.70734					34.0031	8.66851
				43.3496	5.71356					34.0401	8.67793
				43.3967	5.71977					34.077	8.68735
				43.4438	5.72598					34.114	8.69678
				43.4909	5.73219					34.151	8.7062
				43.5381	5.7384					34.1879	8.71563
				43.5852	5.74461					34.2249	8.72505
				43.6323	5.75082					34.2619	8.73447
				43.6795	5.75703					34.2988	8.7439
				43.7266	5.76324					34.3358	8.75332
				43.7737	5.76946					34.3728	8.76275
				43.8208	5.77567					34.4097	8.77217
				43.868	5.78188					34.4467	8.78159
				43.9151	5.78809					34.4836	8.79102
				43.9622	5.7943					34.5206	8.80044
				44.0093	5.80051					34.5576	8.80987
				44.0564	5.80672					34.5945	8.81929
				44.1036	5.81293					34.6315	8.82871
				44.1507	5.81914					34.6685	8.83814
				44.1978	5.82536					34.7054	8.84756
				44.245	5.83157					34.7424	8.85698
				44.2921	5.83778					34.7794	8.86641
				44.3392	5.84399					34.8163	8.87583
				44.3863	5.8502					34.8533	8.88526
				44.4335	5.85641					34.8903	8.89468
				44.4806	5.86262					34.9272	8.9041
				44.5277	5.86883					34.9642	8.91353
				44.5748	5.87505					35.0012	8.92295
				44.6219	5.88126					35.0381	8.93238
				44.6691	5.88747					35.0751	8.9418
				44.7162	5.89368					35.1121	8.95122
				44.7633	5.89989					35.149	8.96065
				44.8105	5.9061					35.186	8.97007
				44.8576	5.91231					35.223	8.97949
				44.9047	5.91852					35.2599	8.98892
				44.9518	5.92473					35.2969	8.99834
				44.999	5.93095					35.3339	9.00777
				45.0461	5.93716					35.3708	9.01719
				45.0932	5.94337					35.4078	9.02661
				45.1403	5.94958					35.4448	9.03604
				45.1874	5.95579					35.4817	9.04546
				45.2346	5.962					35.5187	9.05489
				45.2817	5.96821					35.5557	9.06431
				45.3288	5.97442					35.5926	9.07373
				45.376	5.98063					35.6296	9.08316
				45.4231	5.98685					35.6666	9.09258
				45.4702	5.99306					35.7035	9.102
				45.5173	5.99927					35.7405	9.11143
				45.5645	6.00548					35.7775	9.12085
				45.6116	6.01169					35.8144	9.13028
				45.6587	6.0179					35.8514	9.1397
				45.7058	6.02411					35.8884	9.14912
				45.7529	6.03032					35.9253	9.15855
				45.8001	6.03654					35.9623	9.16797
				45.8472	6.04275					35.9993	9.1774
				45.8943	6.04896					36.0362	9.18682
				45.9415	6.05517					36.0732	9.19624
				45.9886	6.06138					36.1101	9.20567
				46.0357	6.06759					36.1471	9.21509
				46.0828	6.0738					36.1841	9.22451
				46.13	6.08001					36.221	9.23394
				46.1771	6.08622					36.258	9.24336
				46.2242	6.09244					36.295	9.25279
				46.2713	6.09865					36.3319	9.26221
				46.3184	6.10486					36.3689	9.27163
				46.3656	6.11107					36.4059	9.28106
				46.4127	6.11728					36.4428	9.29048
				46.4598	6.12349					36.4798	9.29991
				46.507	6.1297					36.5168	9.30933
				46.5541	6.13591					36.5537	9.31875
				46.6012	6.14212					36.5907	9.32818
				46.6483	6.14834					36.6277	9.3376
				46.6954	6.15455					36.6646	9.34702
				46.7426	6.16076					36.7016	9.35645
				46.7897	6.16697					36.7386	9.36587
				46.8368	6.17318					36.7755	9.3753
				46.8839	6.17939					36.8125	9.38472
				46.9311	6.1856					36.8495	9.39414
				46.9782	6.19181					36.8864	9.40357
				47.0253	6.19803					36.9234	9.41299
				47.0724	6.20424					36.9604	9.42242
				47.1196	6.21045					36.9973	9.43184

## Sheet: Fig. 4f
Bare NCM	Contact loss area	Pore volume	Bare NCM Linear fit	Contact loss area	Pore volume	LiDFP NCM	Contact loss area	Pore volume	LiDFP NCM Linear fit	Contact loss area	Pore volume
	0	0		0	0		1.83111	10.3182		0	0
	0.56495	1.27768		0.01074	0.04992		0.2211	0.70577		0.01272	0.04282
	0.01266	0.0616		0.02147	0.09985		1.56045	5.52668		0.02544	0.08564
	0.0308	0.28351		0.03221	0.14977		0.4276	1.10372		0.03817	0.12846
	0.10027	0.31972		0.04295	0.1997		3.54164	11.4817		0.05089	0.17129
	0	0		0.05368	0.24962		0.03914	0.32992		0.06361	0.21411
	0.04605	0.10207		0.06442	0.29955		0.07611	0.34689		0.07633	0.25693
	0.21227	2.32871		0.07516	0.34947		0.33527	1.32502		0.08905	0.29975
	0	0		0.08589	0.39939		1.54231	4.11212		0.10177	0.34257
	0.00141	0.05406		0.09663	0.44932		0.06177	0.15807		0.1145	0.38539
	0.00283	0.09613		0.10737	0.49924		0.44494	1.21496		0.12722	0.42821
	0	0		0.1181	0.54917		0.00441	0.20712		0.13994	0.47104
	0	0.60347		0.12884	0.59909		0.36695	1.48485		0.15266	0.51386
	0.06109	0.60912		0.13958	0.64902		0.169	0.52522		0.16538	0.55668
	0.03093	0.121		0.15031	0.69894		1.04624	4.03907		0.1781	0.5995
	0.25514	2.01007		0.16105	0.74887		1.3981	3.26932		0.19083	0.64232
	0.02738	0.05153		0.17179	0.79879		0	0		0.20355	0.68514
	0.51906	5.87156		0.18252	0.84871		0.09194	0.68389		0.21627	0.72796
	0.1717	0.45428		0.19326	0.89864		0.59536	3.28608		0.22899	0.77078
	0.26213	1.21641		0.204	0.94856		0.55598	1.70503		0.24171	0.81361
	0.004	0.08597		0.21473	0.99849		0.11966	0.31738		0.25443	0.85643
	0.01631	0.0518		0.22547	1.04841		0.28424	1.20196		0.26716	0.89925
	0	0		0.23621	1.09834		0.01766	0.05647		0.27988	0.94207
	0.06997	0.26163		0.24694	1.14826		0.26853	0.75355		0.2926	0.98489
	0.01224	0.04919		0.25768	1.19818		0.06389	0.47768		0.30532	1.02771
	0.07979	0.29892		0.26842	1.24811		1.14348	3.05298		0.31804	1.07053
	0.09452	0.25893		0.27915	1.29803		0.3015	0.95509		0.33076	1.11336
	0	0		0.28989	1.34796		0.30134	1.84962		0.34349	1.15618
	0	0		0.30063	1.39788		3.35271	11.5051		0.35621	1.199
	0.04888	0.11247		0.31136	1.44781		1.85421	5.34306		0.36893	1.24182
	0.03231	0.04664		0.3221	1.49773		12.709	37.5757		0.38165	1.28464
	0.23426	3.09361		0.33284	1.54765		0.33564	2.5481		0.39437	1.32746
	0.00541	0.04488		0.34357	1.59758		0	0		0.4071	1.37028
	0	0		0.35431	1.6475		0.04604	0.0557		0.41982	1.41311
	0	0		0.36505	1.69743		1.86418	6.40512		0.43254	1.45593
	0.29645	1.52551		0.37578	1.74735		0.11672	0.45561		0.44526	1.49875
	0.01773	0.2038		0.38652	1.79728		0.56082	2.04997		0.45798	1.54157
	0	0		0.39726	1.8472		0.09981	0.0714		0.4707	1.58439
	0	0		0.40799	1.89713		0.29113	1.68015		0.48343	1.62721
	0.05894	0.85218		0.41873	1.94705		0	0		0.49615	1.67003
	0.03138	0.1509		0.42947	1.99697		0.29938	1.2183		0.50887	1.71285
	0.52111	2.30523		0.4402	2.0469		0.44	1.9629		0.52159	1.75568
	0.002	0.05471		0.45094	2.09682		0.10917	0.19701		0.53431	1.7985
	0.01266	0.05013		0.46168	2.14675		0.24135	1.06933		0.54703	1.84132
	6.96692	20.9967		0.47241	2.19667		0.15532	0.62856		0.55976	1.88414
	0.28444	1.16181		0.48315	2.2466		0.4312	1.33208		0.57248	1.92696
	1.04354	2.5164		0.49389	2.29652		0.28935	1.53241		0.5852	1.96978
	0.97581	2.36186		0.50462	2.34644		0.77286	5.79233		0.59792	2.0126
	0.02614	0.16662		0.51536	2.39637		0.13784	0.2749		0.61064	2.05543
	0	0		0.5261	2.44629		0.10809	0.39762		0.62336	2.09825
	0.00341	0.08133		0.53683	2.49622		0.0179	0.07881		0.63609	2.14107
	0	0		0.54757	2.54614		0.07193	0.21281		0.64881	2.18389
	0.06534	0.33442		0.55831	2.59607		0.0449	0.13358		0.66153	2.22671
	1.46405	2.89068		0.56904	2.64599		0.10744	0.67224		0.67425	2.26953
	0	0		0.57978	2.69591		0.19581	0.98146		0.68697	2.31235
	0	0		0.59052	2.74584		0.33624	0.74438		0.6997	2.35518
	0.56287	6.7055		0.60125	2.79576		0.3875	1.21844		0.71242	2.398
	0.24341	1.17403		0.61199	2.84569		0.11595	0.34568		0.72514	2.44082
	0.03173	0.08873		0.62273	2.89561		0.84306	1.88002		0.73786	2.48364
	0.04336	0.22953		0.63346	2.94554		0.07556	0.18803		0.75058	2.52646
	0.0459	0.07091		0.6442	2.99546		0.64993	1.8745		0.7633	2.56928
	0.49965	3.7942		0.65494	3.04539		0.23843	0.96518		0.77603	2.6121
	0	0		0.66567	3.09531		0.22589	0.95648		0.78875	2.65492
	0.04728	0.32301		0.67641	3.14523		0.54659	2.19421		0.80147	2.69775
	0.13501	0.46975		0.68715	3.19516		0.0776	0.17093		0.81419	2.74057
	0.03651	0.18055		0.69788	3.24508		0.03221	0.20686		0.82691	2.78339
	0	0		0.70862	3.29501		0.19675	1.26582		0.83963	2.82621
	0.06799	0.87474		0.71936	3.34493		0.46191	0.51901		0.85236	2.86903
	0	0		0.73009	3.39486		0.17162	0.31273		0.86508	2.91185
	0.00541	0.05997		0.74083	3.44478		0.33143	1.45155		0.8778	2.95467
	0.01507	0.05167		0.75157	3.4947		0.0179	0.04881		0.89052	2.9975
	0	0		0.7623	3.54463		0.13775	0.3431		0.90324	3.04032
	0.02207	0.04756		0.77304	3.59455		0.16531	1.57513		0.91596	3.08314
	0.15667	2.05045		0.78378	3.64448		0.31139	1.71659		0.92869	3.12596
	0.01665	0.1294		0.79451	3.6944		0.04162	0.25305		0.94141	3.16878
	0	0		0.80525	3.74433		0.01766	0.15052		0.95413	3.2116
	0.09655	0.13302		0.81599	3.79425		0.29696	0.61581		0.96685	3.25442
	0.05787	0.208		0.82672	3.84417		0.64799	1.90261		0.97957	3.29725
	0.06096	0.20458		0.83746	3.8941		0.28056	1.73758		0.99229	3.34007
	0.20306	0.68365		0.8482	3.94402		0.77967	1.63733		1.00502	3.38289
	0.01383	0.07167		0.85893	3.99395		0.00783	0.06006		1.01774	3.42571
	0.02673	0.07711		0.86967	4.04387		0.02066	0.05626		1.03046	3.46853
	0.1794	0.76129		0.88041	4.0938		0	0		1.04318	3.51135
	0.08463	0.25982		0.89114	4.14372		0.92807	2.44924		1.0559	3.55417
	0.05152	0.07516		0.90188	4.19365		0.53233	2.00772		1.06863	3.59699
	0.27336	0.431		0.91262	4.24357		0.02073	0.06406		1.08135	3.63982
	0.79647	2.6351		0.92335	4.29349		0.12243	0.23698		1.09407	3.68264
	0	0		0.93409	4.34342		0.98787	3.7835		1.10679	3.72546
	0.09274	0.69593		0.94483	4.39334		0.15342	0.18461		1.11951	3.76828
	0	0		0.95556	4.44327		0.17265	0.53613		1.13223	3.8111
	0.12463	0.13192		0.9663	4.49319		0.03662	0.2213		1.14496	3.85392
	0	0		0.97704	4.54312		0.2987	1.08123		1.15768	3.89674
	0.66332	2.92876		0.98777	4.59304		0.48356	1.16369		1.1704	3.93957
	0.04063	0.18423		0.99851	4.64296		0.00624	0.03714		1.18312	3.98239
	0.66091	2.08115		1.00925	4.69289		0.32314	1.95637		1.19584	4.02521
	0.02437	0.04839		1.01998	4.74281		0.11807	0.5531		1.20856	4.06803
	0.21845	0.90983		1.03072	4.79274		0.94234	3.56485		1.22129	4.11085
	0	0		1.04146	4.84266		0.08625	0.3195		1.23401	4.15367
	0.16802	1.23792		1.05219	4.89259		0.0249	0.07901		1.24673	4.19649
	0.15395	0.63758		1.06293	4.94251		0	0		1.25945	4.23932
	0.13871	0.54973		1.07367	4.99243		0.62134	3.21364		1.27217	4.28214
	0.1404	0.59732		1.0844	5.04236		0.02343	0.0488		1.28489	4.32496
	0.09389	0.32617		1.09514	5.09228		0.80519	3.38178		1.29762	4.36778
	0	0		1.10588	5.14221		0.02455	0.15729		1.31034	4.4106
	0.01566	0.07158		1.11661	5.19213		0.23315	0.80375		1.32306	4.45342
	0	0		1.12735	5.24206		0.00441	0.04306		1.33578	4.49624
	0	0		1.13809	5.29198		0.00441	0.06614		1.3485	4.53906
	0.01606	0.09033		1.14882	5.34191		0.74452	5.59783		1.36123	4.58189
	0.03031	0.13514		1.15956	5.39183		0	0		1.37395	4.62471
	0.01854	0.08157		1.1703	5.44175		1.70584	6.29364		1.38667	4.66753
	0.03221	0.07171		1.18103	5.49168		0.57279	2.98689		1.39939	4.71035
	0	0		1.19177	5.5416		0.11835	0.33299		1.41211	4.75317
	0.05223	0.14868		1.20251	5.59153		0.19048	0.43642		1.42483	4.79599
	0	0		1.21324	5.64145		0.32858	1.48311		1.43756	4.83881
	0.05234	0.36121		1.22398	5.69138		0	0		1.45028	4.88164
	0.00441	0.05688		1.23472	5.7413		0.02356	0.13769		1.463	4.92446
	0.02514	0.04888		1.24545	5.79122		0.13572	1.31979		1.47572	4.96728
	0.0149	0.12111		1.25619	5.84115		0.02314	0.12943		1.48844	5.0101
	0.03405	0.10698		1.26693	5.89107		0.17738	1.00662		1.50116	5.05292
	0.16368	1.02592		1.27766	5.941		1.14514	2.6993		1.51389	5.09574
	0	0		1.2884	5.99092		0.22158	0.56758		1.52661	5.13856
	0.02707	0.39604		1.29914	6.04085		0.51025	1.91776		1.53933	5.18139
	0.03014	0.13306		1.30987	6.09077		0.02873	0.08526		1.55205	5.22421
	0.01307	0.0648		1.32061	6.14069		0.45782	3.15181		1.56477	5.26703
	0.04625	0.14673		1.33135	6.19062		0.36476	1.38917		1.57749	5.30985
	0	0		1.34208	6.24054		0	0		1.59022	5.35267
	0	0		1.35282	6.29047		1.13287	3.3295		1.60294	5.39549
	0.05563	0.19411		1.36356	6.34039		0.2967	1.94793		1.61566	5.43831
	0.27282	1.53183		1.37429	6.39032		0.04321	0.1388		1.62838	5.48113
	0	0		1.38503	6.44024		0.33341	1.38703		1.6411	5.52396
	0.0528	0.11734		1.39577	6.49017		0.06194	0.12852		1.65382	5.56678
	0.10309	0.74379		1.4065	6.54009		0.00241	0.11103		1.66655	5.6096
	0.00341	0.09321		1.41724	6.59001		0.14946	0.29336		1.67927	5.65242
	0.87474	3.00942		1.42798	6.63994		0.00624	0.0651		1.69199	5.69524
	0	0		1.43871	6.68986		0.05304	0.22192		1.70471	5.73806
	0.22894	0.84423		1.44945	6.73979		0.02449	0.06101		1.71743	5.78088
	0	0		1.46019	6.78971		0.03928	0.239		1.73016	5.82371
	0	0		1.47092	6.83964		0.04038	0.04178		1.74288	5.86653
	0	0		1.48166	6.88956		2.88395	8.44682		1.7556	5.90935
	0.01989	0.35618		1.4924	6.93948		0.4416	6.03245		1.76832	5.95217
	0.13448	0.92442		1.50313	6.98941		0.10327	0.25061		1.78104	5.99499
	0.09797	0.43293		1.51387	7.03933		0.09684	0.11493		1.79376	6.03781
	0.12794	0.41401		1.52461	7.08926		0.15108	0.39832		1.80649	6.08063
	0.06597	0.07325		1.53534	7.13918		0.15471	0.41592		1.81921	6.12346
	0	0		1.54608	7.18911		0.39631	1.29598		1.83193	6.16628
	0.0239	0.17471		1.55682	7.23903		0.23958	0.93978		1.84465	6.2091
	0.03116	0.41219		1.56755	7.28895		1.04466	4.21424		1.85737	6.25192
	0.0753	0.16687		1.57829	7.33888		0.16201	0.44593		1.87009	6.29474
	0	0		1.58903	7.3888		0.0571	0.15512		1.88282	6.33756
	0.001	0.0588		1.59976	7.43873		0.00141	0.10353		1.89554	6.38038
	0.06681	0.21672		1.6105	7.48865		0.10205	0.64687		1.90826	6.4232
	0.58735	1.69781		1.62124	7.53858		0.58067	4.30085		1.92098	6.46603
	0.11244	0.19161		1.63197	7.5885		0.17685	0.58867		1.9337	6.50885
	0.00441	0.0638		1.64271	7.63843		1.67198	8.83986		1.94642	6.55167
	0.2357	1.22537		1.65345	7.68835		0.56855	0.90679		1.95915	6.59449
	0.01607	0.16246		1.66418	7.73827		0.01931	0.1491		1.97187	6.63731
	0.02413	0.0565		1.67492	7.7882		1.39696	4.95894		1.98459	6.68013
	0.0567	0.33826		1.68566	7.83812		0	0		1.99731	6.72295
	0.26646	0.67648		1.69639	7.88805		5.2709	16.3292		2.01003	6.76578
	0.01665	0.04916		1.70713	7.93797		0.57837	3.93701		2.02276	6.8086
	0	0		1.71787	7.9879		0.16497	0.65816		2.03548	6.85142
	0.08693	1.13513		1.7286	8.03782		0	0		2.0482	6.89424
	0.00224	0.05106		1.73934	8.08774		1.67944	5.48237		2.06092	6.93706
	0	0		1.75008	8.13767		0.40031	0.69202		2.07364	6.97988
	0.11811	0.20521		1.76081	8.18759		0.6099	2.55309		2.08636	7.0227
	0.00341	0.0519		1.77155	8.23752		0.03921	0.13448		2.09909	7.06553
	0.01351	0.082		1.78229	8.28744		3.14048	9.19264		2.11181	7.10835
	0.16216	0.46983		1.79302	8.33737		0.03538	0.07407		2.12453	7.15117
	0.00666	0.06476		1.80376	8.38729		0.01066	0.06493		2.13725	7.19399
	0.17311	0.73543		1.8145	8.43721		0.19847	1.02323		2.14997	7.23681
	0	0		1.82523	8.48714		0.43627	2.73415		2.16269	7.27963
	0	0		1.83597	8.53706		0.11964	0.07902		2.17542	7.32245
	0.07421	0.0563		1.84671	8.58699		1.10297	2.98435		2.18814	7.36527
	0	0		1.85744	8.63691		0.0328	0.4158		2.20086	7.4081
	0.13364	0.27552		1.86818	8.68684		0.003	0.07221		2.21358	7.45092
	0.00584	0.04597		1.87892	8.73676		0.25382	1.26378		2.2263	7.49374
	3.21911	10.1029		1.88965	8.78669		1.38519	5.70609		2.23902	7.53656
	0.26842	1.04515		1.90039	8.83661		0.95961	2.21273		2.25175	7.57938
	0	0		1.91113	8.88653		0.35422	3.00435		2.26447	7.6222
	0.07425	0.21107		1.92186	8.93646		0.02229	0.05621		2.27719	7.66502
	0.00441	0.0638		1.9326	8.98638		1.05449	1.92718		2.28991	7.70785
	0.05284	0.15222		1.94334	9.03631		0.38274	1.03395		2.30263	7.75067
	0.063	0.14313		1.95407	9.08623		0.04256	0.19242		2.31535	7.79349
	0.03814	0.10412		1.96481	9.13616		0.19533	0.61724		2.32808	7.83631
	0.53976	4.33701		1.97555	9.18608		1.34986	5.63612		2.3408	7.87913
	0	0		1.98628	9.236		1.02931	2.91825		2.35352	7.92195
	0.13794	0.17142		1.99702	9.28593		1.83561	10.0777		2.36624	7.96477
	0.05628	0.22826		2.00776	9.33585		0.29266	1.23049		2.37896	8.0076
	0.07804	0.56057		2.01849	9.38578		0.20229	0.89973		2.39169	8.05042
	0	0		2.02923	9.4357		0.005	0.06997		2.40441	8.09324
	0.18227	0.87796		2.03997	9.48563		0.75087	3.0649		2.41713	8.13606
	0.26742	0.81728		2.0507	9.53555		0.07987	0.26095		2.42985	8.17888
	0.01566	0.13986		2.06144	9.58547		0.05489	0.30007		2.44257	8.2217
	0.73327	7.54616		2.07218	9.6354		1.64147	6.60928		2.45529	8.26452
	0.06452	0.16672		2.08291	9.68532		0.225	0.57727		2.46802	8.30734
	0.00783	0.07096		2.09365	9.73525		1.50662	7.23422		2.48074	8.35017
	0.00983	0.03623		2.10439	9.78517		0.44393	1.87557		2.49346	8.39299
	0.02638	0.12419		2.11512	9.8351		0.41176	1.98976		2.50618	8.43581
	0.00766	0.05988		2.12586	9.88502		0.14148	0.69291		2.5189	8.47863
	0.77862	3.81096		2.1366	9.93495		0.00983	0.04738		2.53162	8.52145
	0.06538	0.05361		2.14733	9.98487		0.01408	0.05567		2.54435	8.56427
	0.21056	0.80536		2.15807	10.0348		0.16478	0.26226		2.55707	8.60709
	0.06577	0.3927		2.16881	10.0847		0.10245	0.34386		2.56979	8.64992
	0	0		2.17954	10.1346		0.08777	0.44232		2.58251	8.69274
	0.1052	0.7672		2.19028	10.1846		0.12457	0.49042		2.59523	8.73556
	0.06499	1.18516		2.20102	10.2345		0.02549	0.19582		2.60795	8.77838
	0	0		2.21175	10.2844		0.3	1.72409		2.62068	8.8212
	0.02072	0.23977		2.22249	10.3343		0.76496	2.48997		2.6334	8.86402
	0	0		2.23323	10.3843		0.53637	1.41507		2.64612	8.90684
	0	0		2.24396	10.4342		0.11474	0.22496		2.65884	8.94967
	0.02414	0.11798		2.2547	10.4841		0.79211	1.9372		2.67156	8.99249
	0.0299	0.25584		2.26544	10.534		0.31319	1.70189		2.68428	9.03531
	0.31804	2.76661		2.27617	10.584		1.13239	7.77216		2.69701	9.07813
	0	0		2.28691	10.6339		0.12992	0.14196		2.70973	9.12095
	0.04362	0.17674		2.29765	10.6838		0.43192	1.71361		2.72245	9.16377
	0	0		2.30838	10.7337		0.17131	0.94076		2.73517	9.20659
	0	0		2.31912	10.7837		0.00983	0.06971		2.74789	9.24941
	0.02228	0.04603		2.32986	10.8336		0.22498	0.81214		2.76062	9.29224
	0	0		2.34059	10.8835		0.34241	1.53161		2.77334	9.33506
	0.00283	0.05397		2.35133	10.9334		0.53438	1.32361		2.78606	9.37788
	0.2398	0.35413		2.36207	10.9834		0.08777	0.91634		2.79878	9.4207
	0	0		2.3728	11.0333		1.42306	5.59116		2.8115	9.46352
	0.0173	0.0742		2.38354	11.0832		0.00541	0.06206		2.82422	9.50634
	0.00341	0.0693		2.39428	11.1331		0.32757	2.59684		2.83695	9.54916
	0.01483	0.06168		2.40501	11.183		0.31937	1.01806		2.84967	9.59199
	0	0		2.41575	11.233		0.58665	1.85926		2.86239	9.63481
	0.26627	1.0163		2.42648	11.2829		0.21148	1.21804		2.87511	9.67763
	0.05038	0.31802		2.43722	11.3328		0.45903	1.13754		2.88783	9.72045
	0.01931	0.1446		2.44796	11.3827		0.09874	0.45423		2.90055	9.76327
	0.04422	0.15246		2.45869	11.4327		0.59513	2.51417		2.91328	9.80609
	0.05901	0.21319		2.46943	11.4826		0.12675	0.55921		2.926	9.84891
	1.0926	4.12574		2.48017	11.5325		0.10975	0.50935		2.93872	9.89174
	0.06282	0.05414		2.4909	11.5824		0.31934	2.01608		2.95144	9.93456
	1.04712	2.86671		2.50164	11.6324		0.06836	0.37042		2.96416	9.97738
	0.04301	0.32359		2.51238	11.6823		0.00843	0.05471		2.97688	10.0202
	0.23748	1.54252		2.52311	11.7322		0.04067	0.19829		2.98961	10.063
	0	0		2.53385	11.7821		0	0		3.00233	10.1058
	0.62223	2.82765		2.54459	11.8321		0.21506	0.51844		3.01505	10.1487
	0.02786	0.1678		2.55532	11.882		2.40448	7.38551		3.02777	10.1915
	0.1605	0.63342		2.56606	11.9319		3.06336	11.238		3.04049	10.2343
	0	0		2.5768	11.9818		1.69201	8.06742		3.05322	10.2771
	0.06332	0.23073		2.58753	12.0318		0	0		3.06594	10.32
	0.01491	0.04373		2.59827	12.0817		0.31552	0.76651		3.07866	10.3628
	0.0483	0.12391		2.60901	12.1316		0.12243	0.75355		3.09138	10.4056
	0.0618	0.25268		2.61974	12.1815		0.05709	0.17125		3.1041	10.4484
	0.24122	0.43061		2.63048	12.2315		0.83273	3.68335		3.11682	10.4912
	0.03863	0.12516		2.64122	12.2814		0.29502	1.38825		3.12955	10.5341
	0	0		2.65195	12.3313		1.82973	7.58922		3.14227	10.5769
	0.02933	0.2116		2.66269	12.3812		0.17757	0.92645		3.15499	10.6197
	0	0		2.67343	12.4312		0.0992	2.60111		3.16771	10.6625
	0.02314	0.05922		2.68416	12.4811		0.002	0.04797		3.18043	10.7053
	0	0		2.6949	12.531		0	0		3.19315	10.7482
	0.01573	0.05339		2.70564	12.5809		0.3789	1.96886		3.20588	10.791
	0.05575	0.22032		2.71637	12.6309		1.20626	5.11789		3.2186	10.8338
	0	0		2.72711	12.6808		0.12494	0.6335		3.23132	10.8766
	0.04346	0.28027		2.73785	12.7307		0.50356	1.12129		3.24404	10.9194
	0	0		2.74858	12.7806		0.40157	1.82594		3.25676	10.9623
	0.07659	0.14826		2.75932	12.8306		0.44048	0.89714		3.26948	11.0051
	0.11421	0.44261		2.77006	12.8805		0.17347	0.31054		3.28221	11.0479
	0.09205	0.21265		2.78079	12.9304		0.93464	3.55401		3.29493	11.0907
	0	0		2.79153	12.9803		3.01269	10.6807		3.30765	11.1335
	0.02514	0.2091		2.80227	13.0303		1.67147	5.55256		3.32037	11.1764
	0.01183	0.05672		2.813	13.0802		0.1969	0.7131		3.33309	11.2192
	0.597	4.31423		2.82374	13.1301		0.1212	0.49334		3.34581	11.262
	0.00565	0.05256		2.83448	13.18		0.69199	1.65338		3.35854	11.3048
	0.04958	0.34289		2.84521	13.23		0.1805	0.54897		3.37126	11.3477
	0.06131	0.16285		2.85595	13.2799		0.05251	0.13318		3.38398	11.3905
	0	0		2.86669	13.3298		1.39047	3.89615		3.3967	11.4333
	0.01024	0.05844		2.87742	13.3797		0.73098	2.7183		3.40942	11.4761
	0.01909	0.18605		2.88816	13.4297		0.02666	0.06358		3.42215	11.519
	0	0		2.8989	13.4796		0.1629	0.33967		3.43487	11.5618
	0.03031	0.0633		2.90963	13.5295		0	0		3.44759	11.6046
	0.40091	0.45655		2.92037	13.5794		0.29282	0.81389		3.46031	11.6474
	0.01349	0.07208		2.93111	13.6294		0.02933	0.24397		3.47303	11.6902
	0	0		2.94184	13.6793		0	0		3.48575	11.7331
	0.15255	0.53628		2.95258	13.7292		0.94882	2.91375		3.49848	11.7759
	0	0		2.96332	13.7791		0.06317	0.22074		3.5112	11.8187
	0.24359	0.99514		2.97405	13.829		0.51749	3.2476		3.52392	11.8615
	0	0		2.98479	13.879		0.03466	0.19717		3.53664	11.9043
	0.01405	0.04222		2.99553	13.9289		0.02451	0.06331		3.54936	11.9472
	0.03075	0.15246		3.00626	13.9788		0.08094	0.15703		3.56208	11.99
	0	0		3.017	14.0287		0.21505	0.88279		3.57481	12.0328
	0	0		3.02774	14.0787		0.00624	0.067		3.58753	12.0756
	0	0		3.03847	14.1286		1.05085	4.12933		3.60025	12.1184
	0.12677	0.54011		3.04921	14.1785		0.01766	0.07767		3.61297	12.1613
	0.08871	0.14175		3.05995	14.2284		0.31607	0.75588		3.62569	12.2041
	0.28734	1.33344		3.07068	14.2784		0.0432	0.11465		3.63841	12.2469
	0.04161	0.24865		3.08142	14.3283		0.14239	0.79963		3.65114	12.2897
	0.00383	0.05935		3.09216	14.3782		0.18164	0.63625		3.66386	12.3325
	0.53022	3.46721		3.10289	14.4281		0.15721	0.3119		3.67658	12.3754
	0.18515	0.90291		3.11363	14.4781		0.09471	0.38614		3.6893	12.4182
	0	0		3.12437	14.528		0.34085	3.9765		3.70202	12.461
	0.00383	0.04497		3.1351	14.5779		0.02426	0.23518		3.71475	12.5038
	0.07286	0.14196		3.14584	14.6278		0.41197	1.73834		3.72747	12.5467
	0.02638	0.06261		3.15658	14.6778		0.0628	0.27714		3.74019	12.5895
	0	0		3.16731	14.7277		0.47461	1.19035		3.75291	12.6323
	0.04033	0.12911		3.17805	14.7776		0.20913	1.32047		3.76563	12.6751
	0.33166	0.40028		3.18879	14.8275		0	0		3.77835	12.718
	0	0		3.19952	14.8775		0.30107	0.66261		3.79108	12.7608
	0.10603	0.58786		3.21026	14.9274		0.48203	1.4722		3.8038	12.8036
	0	0		3.221	14.9773		0.12875	0.13693		3.81652	12.8464
	0	0		3.23173	15.0272		0	0		3.82924	12.8892
	0.02779	0.25211		3.24247	15.0771		0.04477	0.1852		3.84196	12.9321
	0.08794	0.1782		3.25321	15.1271		0.07694	0.16408		3.85468	12.9749
	0	0		3.26394	15.177		0.97825	4.76305		3.86741	13.0177
	0.67983	3.36896		3.27468	15.2269		0.10117	0.95623		3.88013	13.0605
	0.07199	0.18758		3.28542	15.2768		0.10423	0.63551		3.89285	13.1033
	0.26863	1.65044		3.29615	15.3268		0.26272	0.5747		3.90557	13.1462
	0	0		3.30689	15.3767		0.27958	0.8064		3.91829	13.189
	0.10715	0.25129		3.31763	15.4266		0.53096	1.71822		3.93101	13.2318
	0.01449	0.06471		3.32836	15.4765		0.72998	3.2526		3.94374	13.2746
	0.04497	0.10519		3.3391	15.5265		1.10283	4.93718		3.95646	13.3174
	0	0		3.34984	15.5764		0.43162	1.62557		3.96918	13.3603
	0.1586	4.18793		3.36057	15.6263		0	0		3.9819	13.4031
	0.00824	0.19383		3.37131	15.6762		0.81175	3.09718		3.99462	13.4459
	0.08973	0.17054		3.38205	15.7262		1.09107	4.659		4.00734	13.4887
	0.02473	0.1085		3.39278	15.7761		0.79268	1.90208		4.02007	13.5315
	0	0		3.40352	15.826		0.02614	0.23378		4.03279	13.5744
	0.06362	0.11686		3.41426	15.8759		0.0268	0.10547		4.04551	13.6172
	0	0		3.42499	15.9259		1.03531	3.52179		4.05823	13.66
	0.193	0.56604		3.43573	15.9758		1.07971	5.06704		4.07095	13.7028
	0.10694	0.37264		3.44647	16.0257		0.00241	0.04364		4.08368	13.7457
	0.00283	0.0873		3.4572	16.0756		0.06833	0.08425		4.0964	13.7885
	0.07774	0.07638		3.46794	16.1256		0.02714	0.22875		4.10912	13.8313
	0	0		3.47868	16.1755		0.17033	0.68966		4.12184	13.8741
	0.07326	0.3586		3.48941	16.2254		0.05994	0.13161		4.13456	13.9169
	0.30755	1.46508		3.50015	16.2753		0.1915	0.57573		4.14728	13.9598
	0.0895	0.35257		3.51089	16.3253		0.65548	2.21883		4.16001	14.0026
	0.44988	2.12528		3.52162	16.3752		0.02953	0.12236		4.17273	14.0454
	0.00141	0.06806		3.53236	16.4251		0.24583	0.89559		4.18545	14.0882
	0.02031	0.18577		3.5431	16.475		0.0418	0.83279		4.19817	14.1311
	0.06976	0.45027		3.55383	16.525		0.34407	2.21591		4.21089	14.1739
	0.00724	0.04856		3.56457	16.5749		0.20894	0.54322		4.22361	14.2167
	0.08925	0.1613		3.57531	16.6248		0.08819	0.11717		4.23634	14.2595
	0.00783	0.09963		3.58604	16.6747		0	0		4.24906	14.3023
	0.02331	0.16059		3.59678	16.7247		0.26534	0.98747		4.26178	14.3452
	0.02224	0.1012		3.60752	16.7746		0.07314	0.22107		4.2745	14.388
	0.00465	0.06697		3.61825	16.8245		1.32642	3.67904		4.28722	14.4308
	0	0		3.62899	16.8744		3.20913	9.84894		4.29994	14.4736
	0.03397	0.1807		3.63973	16.9244		0.20781	0.63398		4.31267	14.5164
	0.00583	0.05547		3.65046	16.9743		0.23866	0.79867		4.32539	14.5593
	0.20983	1.58764		3.6612	17.0242		0.02338	0.04701		4.33811	14.6021
	0.0343	0.07985		3.67194	17.0741		0.13913	0.63121		4.35083	14.6449
	0	0		3.68267	17.1241		0.20493	1.26958		4.36355	14.6877
	0.22206	0.68393		3.69341	17.174		1.14488	4.42712		4.37627	14.7305
	10.7259	62.3706		3.70415	17.2239		0.04104	0.17711		4.389	14.7734
	0.05153	0.27714		3.71488	17.2738		0.13504	0.35205		4.40172	14.8162
	0	0		3.72562	17.3238		0.01948	0.05148		4.41444	14.859
	0.03438	0.14108		3.73636	17.3737		0.0239	0.05193		4.42716	14.9018
	0.00383	0.70459		3.74709	17.4236		0.09357	0.2428		4.43988	14.9447
	0	0		3.75783	17.4735		0.02203	0.10698		4.45261	14.9875
	0.0508	0.07568		3.76857	17.5235		0.01149	0.5039		4.46533	15.0303
	0.21565	0.55115		3.7793	17.5734		0.01606	0.07566		4.47805	15.0731
	0.0199	0.09597		3.79004	17.6233		0.14543	0.75224		4.49077	15.1159
	0.02114	0.08526		3.80078	17.6732		0	0		4.50349	15.1588
	0	0		3.81151	17.7231		0.33364	1.99844		4.51621	15.2016
	0.04238	0.13425		3.82225	17.7731		0.38059	0.92578		4.52894	15.2444
	0.14531	0.1944		3.83299	17.823		0	0		4.54166	15.2872
	0.33163	1.82311		3.84372	17.8729		0.3719	0.81391		4.55438	15.33
	0.51695	3.25856		3.85446	17.9228		0	0		4.5671	15.3729
	0.07158	0.11919		3.8652	17.9728		0.08473	0.23704		4.57982	15.4157
	0.00341	0.07376		3.87593	18.0227		0.90637	2.36169		4.59254	15.4585
	0	0		3.88667	18.0726		0.07781	2.52277		4.60527	15.5013
	0	0		3.89741	18.1225		0.09686	0.66423		4.61799	15.5442
	0	0		3.90814	18.1725		0.08045	0.81309		4.63071	15.587
	0.16341	0.24419		3.91888	18.2224		0.05294	0.34892		4.64343	15.6298
	0.10708	0.6399		3.92962	18.2723		0.69353	3.4088		4.65615	15.6726
	0.03577	0.04473		3.94035	18.3222		0.07836	0.22378		4.66887	15.7154
	0.09067	0.59407		3.95109	18.3722		1.00658	6.95874		4.6816	15.7583
	0.22605	0.66957		3.96183	18.4221		0.75143	2.69747		4.69432	15.8011
	0.00483	0.03723		3.97256	18.472		0.06254	0.29675		4.70704	15.8439
	0.03397	0.29742		3.9833	18.5219		0.02473	0.1738		4.71976	15.8867
	0	0		3.99404	18.5719		0.34367	2.85031		4.73248	15.9296
	0.83403	4.28111		4.00477	18.6218		0.20371	0.53391		4.74521	15.9724
	0	0		4.01551	18.6717		0.00966	0.05588		4.75793	16.0152
	0	0		4.02625	18.7216		0.01847	0.08246		4.77065	16.058
	0.06035	0.20319		4.03698	18.7716		1.72167	4.80971		4.78337	16.1008
	1.21336	6.30014		4.04772	18.8215		0.07281	0.56523		4.79609	16.1437
	0	0		4.05846	18.8714		0.00424	0.05138		4.80881	16.1865
	0.00141	0.06954		4.06919	18.9213		0	0		4.82154	16.2293
	0	0		4.07993	18.9713		0.07142	0.13017		4.83426	16.2721
	0	0		4.09067	19.0212		0.30361	1.77712		4.84698	16.3149
	0	0		4.1014	19.0711		2.8331	10.1966		4.8597	16.3578
	0.01071	0.07588		4.11214	19.121		0.083	0.36485		4.87242	16.4006
	0.01066	0.04506		4.12288	19.171		0.56009	1.44115		4.88514	16.4434
	0.02006	0.0591		4.13361	19.2209		0.04404	0.10793		4.89787	16.4862
	0.00224	0.07575		4.14435	19.2708		1.02792	2.79067		4.91059	16.5291
	0.03038	0.12859		4.15509	19.3207		0	0		4.92331	16.5719
	0.34553	0.69302		4.16582	19.3707		0.10813	0.26472		4.93603	16.6147
	0	0		4.17656	19.4206		0.99999	4.91041		4.94875	16.6575
	0.66528	2.19539		4.1873	19.4705		0.17699	0.97969		4.96147	16.7003
	0	0		4.19803	19.5204		0.06503	0.51858		4.9742	16.7431
	0.17266	0.47932		4.20877	19.5703		0	0		4.98692	16.786
	0.45928	1.25926		4.21951	19.6203		0	0		4.99964	16.8288
	0	0		4.23024	19.6702		1.25673	9.41714		5.01236	16.8716
	0	0		4.24098	19.7201		0	0		5.02508	16.9144
	0.09159	1.18759		4.25172	19.77		0.18135	0.69134		5.0378	16.9573
	0.4968	0.97174		4.26245	19.82		1.54753	6.18412		5.05053	17.0001
	0.17627	0.726		4.27319	19.8699		0.41479	1.0237		5.06325	17.0429
	0.0108	0.04914		4.28393	19.9198		0.19669	0.3036		5.07597	17.0857
	0	0		4.29466	19.9697		0.48195	3.98829		5.08869	17.1286
	0.08998	0.16487		4.3054	20.0197		0.03923	0.19779		5.10141	17.1714
	0.4156	1.06832		4.31614	20.0696		0.07236	0.49904		5.11414	17.2142
	0.16205	0.36336		4.32687	20.1195		0.03719	0.20722		5.12686	17.257
	0.01549	0.1413		4.33761	20.1694		0.6033	1.74484		5.13958	17.2998
	0.08428	0.06773		4.34835	20.2194		2.45359	10.322		5.1523	17.3426
	0.9082	1.982		4.35908	20.2693		0.04052	0.06114		5.16502	17.3855
	0	0		4.36982	20.3192		0.13446	0.22463		5.17774	17.4283
	0.38963	1.03931		4.38056	20.3691		0.77367	2.18838		5.19047	17.4711
	0.12234	1.10834		4.39129	20.4191		4.31183	14.2841		5.20319	17.5139
	0.21346	0.40643		4.40203	20.469		0.05787	0.66112		5.21591	17.5568
	0.02414	0.15143		4.41277	20.5189		1.01959	4.31579		5.22863	17.5996
	0.07382	0.29709		4.4235	20.5688		0	0		5.24135	17.6424
	0.02714	0.29256		4.43424	20.6188		0.22145	1.0329		5.25407	17.6852
	0.00283	0.04014		4.44498	20.6687		0.62664	1.34862		5.2668	17.728
	0.001	0.07704		4.45571	20.7186		0.14876	0.6012		5.27952	17.7709
	0.52637	4.46943		4.46645	20.7685		0.80481	3.78127		5.29224	17.8137
	0.13322	0.38576		4.47719	20.8184		0.03509	0.05955		5.30496	17.8565
	0	0		4.48792	20.8684		0.22004	0.97112		5.31768	17.8993
	0.06876	0.48239		4.49866	20.9183		0.29635	1.48871		5.3304	17.9422
	0.03837	0.2539		4.5094	20.9682		1.21557	5.44851		5.34313	17.985
	0.001	0.09806		4.52013	21.0181		0.00141	0.08611		5.35585	18.0278
	0.15008	0.39041		4.53087	21.0681		0.06468	0.113		5.36857	18.0706
	0.01024	0.04298		4.54161	21.118		0.3065	0.67414		5.38129	18.1134
	0.00141	0.09537		4.55234	21.1679		0.06168	0.05138		5.39401	18.1563
	1.64557	2.93652		4.56308	21.2178		0.11857	0.31029		5.40674	18.1991
	0.04461	0.29256		4.57382	21.2678		0.08202	0.088		5.41946	18.2419
	0.00806	0.10742		4.58455	21.3177		0.23173	0.59028		5.43218	18.2847
	0.18981	0.5494		4.59529	21.3676		1.05834	3.39295		5.4449	18.3275
	0.03921	0.14923		4.60603	21.4175		0	0		5.45762	18.3704
	0	0		4.61676	21.4675		0.12237	0.10966		5.47034	18.4132
	0.09079	0.28598		4.6275	21.5174		0.10098	0.27703		5.48307	18.456
	0.00666	0.04576		4.63824	21.5673		0.80949	3.0132		5.49579	18.4988
	0.01549	0.20584		4.64897	21.6172		0.05179	0.25837		5.50851	18.5417
	0.02765	0.06206		4.65971	21.6672		0.22761	0.95939		5.52123	18.5845
	0.27581	1.30883		4.67045	21.7171		0	0		5.53395	18.6273
	0.0578	0.17683		4.68118	21.767		0.21123	0.35994		5.54667	18.6701
	0.0577	0.19022		4.69192	21.8169		0.80224	3.48892		5.5594	18.7129
	0.33594	2.35766		4.70266	21.8669		0.0299	0.0749		5.57212	18.7558
	0.31145	2.74178		4.71339	21.9168		0.52317	2.67955		5.58484	18.7986
	0.09848	0.2384		4.72413	21.9667		0.04204	0.14603		5.59756	18.8414
	1.01532	5.38531		4.73487	22.0166		0.38686	1.89608		5.61028	18.8842
	0	0		4.7456	22.0666		0.13409	0.54586		5.623	18.927
	0.15531	0.7573		4.75634	22.1165		0.14028	0.25905		5.63573	18.9699
	0.36542	1.20262		4.76708	22.1664		0.001	0.28111		5.64845	19.0127
	0.4706	1.16381		4.77781	22.2163		1.35476	8.78811		5.66117	19.0555
	0.04429	0.17656		4.78855	22.2663		0.00866	0.19333		5.67389	19.0983
	0.24285	0.49932		4.79929	22.3162		0.04829	0.16318		5.68661	19.1411
	0.01641	0.1152		4.81002	22.3661		0.23022	1.56474		5.69933	19.184
	2.17096	5.94109		4.82076	22.416		0.41209	1.46629		5.71206	19.2268
	0	0		4.8315	22.466		0.07958	0.1996		5.72478	19.2696
	0.00666	0.07137		4.84223	22.5159		0.17286	0.23989		5.7375	19.3124
	0.29634	2.90808		4.85297	22.5658		0.20505	1.44063		5.75022	19.3553
	0	0		4.86371	22.6157		0.00483	0.04914		5.76294	19.3981
	0.0084	0.09411		4.87444	22.6656		0.00724	0.05938		5.77567	19.4409
	0.00483	0.05126		4.88518	22.7156		0.2437	0.75713		5.78839	19.4837
	3.62444	13.9701		4.89592	22.7655		0.00283	0.07656		5.80111	19.5265
	0.44883	2.57436		4.90665	22.8154		0.0924	0.48054		5.81383	19.5694
	0.10697	0.32475		4.91739	22.8653		0.51769	4.3163		5.82655	19.6122
	0.14424	0.46714		4.92813	22.9153		1.0099	3.10872		5.83927	19.655
	0.05284	0.20742		4.93886	22.9652		0.29853	0.47325		5.852	19.6978
	0.54545	1.44746		4.9496	23.0151		0.556	2.34054		5.86472	19.7406
	0.0341	0.31802		4.96034	23.065		1.70724	4.70333		5.87744	19.7835
	0.09515	0.5075		4.97107	23.115		0.6991	2.31595		5.89016	19.8263
	1.14257	3.20774		4.98181	23.1649		0.18412	0.92401		5.90288	19.8691
	0.11868	0.38954		4.99255	23.2148		0.58612	2.27245		5.9156	19.9119
	0.31335	3.60613		5.00328	23.2647		0.09444	0.28139		5.92833	19.9548
	0.01249	0.09087		5.01402	23.3147		0.18112	1.1347		5.94105	19.9976
	0.22218	1.89904		5.02476	23.3646		1.50971	3.79426		5.95377	20.0404
	0.01041	0.12369		5.03549	23.4145		0.79143	2.32263		5.96649	20.0832
	0.01233	0.1312		5.04623	23.4644		0.30878	0.80947		5.97921	20.126
	0.08776	0.24997		5.05697	23.5144		0.33719	0.86113		5.99193	20.1689
	0.00983	0.07238		5.0677	23.5643		0.23919	0.78228		6.00466	20.2117
	0.07861	0.45386		5.07844	23.6142		0.06087	0.42154		6.01738	20.2545
	0	0		5.08918	23.6641		0.17952	0.35584		6.0301	20.2973
	0.05623	0.14502		5.09991	23.7141		0.08486	0.34183		6.04282	20.3402
	0.01931	0.13993		5.11065	23.764		0.43866	1.68494		6.05554	20.383
	0	0		5.12139	23.8139		0.37633	1.31532		6.06827	20.4258
	0.01183	0.04714		5.13212	23.8638		0.09832	0.55853		6.08099	20.4686
	0	0		5.14286	23.9138		0.69495	4.04151		6.09371	20.5114
	0.00866	0.06737		5.1536	23.9637		0.58132	1.8963		6.10643	20.5542
	0.0468	0.2622		5.16433	24.0136		0.58271	1.45922		6.11915	20.5971
	0.89974	3.49746		5.17507	24.0635		0	0		6.13187	20.6399
	0.04662	0.11946		5.18581	24.1135		0.0241	0.05985		6.1446	20.6827
	0.0209	0.05963		5.19654	24.1634		0	0		6.15732	20.7255
	0.003	0.0568		5.20728	24.2133		1.17512	4.79026		6.17004	20.7684
	0.09727	0.41022		5.21802	24.2632		0.42929	1.78118		6.18276	20.8112
	0	0		5.22875	24.3132		0.05793	0.20052		6.19548	20.854
	0.01185	0.23619		5.23949	24.3631		0.69627	2.16316		6.2082	20.8968
	0	0		5.25023	24.413		0.17966	0.34609		6.22093	20.9397
	0.02107	0.07564		5.26096	24.4629		0.0169	0.06147		6.23365	20.9825
	0.03987	0.24441		5.2717	24.5129		0.41501	0.46128		6.24637	21.0253
	0.16476	0.69124		5.28244	24.5628		0.13319	0.49312		6.25909	21.0681
	0	0		5.29317	24.6127		0	0		6.27181	21.1109
	0.0469	0.1116		5.30391	24.6626		0	0		6.28453	21.1537
	0	0		5.31465	24.7126		0.32887	1.03397		6.29726	21.1966
	0	0		5.32538	24.7625		0.14555	0.43723		6.30998	21.2394
	0.08685	0.51029		5.33612	24.8124		0.95394	3.01404		6.3227	21.2822
	0.60145	2.05898		5.34686	24.8623		0.30622	0.94392		6.33542	21.325
	0.52777	2.27336		5.35759	24.9123		0.40942	1.06973		6.34814	21.3679
				5.36833	24.9622					6.36086	21.4107
				5.37907	25.0121					6.37359	21.4535
				5.3898	25.062					6.38631	21.4963
				5.40054	25.112					6.39903	21.5391
				5.41128	25.1619					6.41175	21.582
				5.42201	25.2118					6.42447	21.6248
				5.43275	25.2617					6.4372	21.6676
				5.44349	25.3116					6.44992	21.7104
				5.45422	25.3616					6.46264	21.7533
				5.46496	25.4115					6.47536	21.7961
				5.4757	25.4614					6.48808	21.8389
				5.48643	25.5113					6.5008	21.8817
				5.49717	25.5613					6.51353	21.9245
				5.50791	25.6112					6.52625	21.9674
				5.51864	25.6611					6.53897	22.0102
				5.52938	25.711					6.55169	22.053
				5.54012	25.761					6.56441	22.0958
				5.55085	25.8109					6.57713	22.1386
				5.56159	25.8608					6.58986	22.1815
				5.57233	25.9107					6.60258	22.2243
				5.58306	25.9607					6.6153	22.2671
				5.5938	26.0106					6.62802	22.3099
				5.60454	26.0605					6.64074	22.3528
				5.61527	26.1104					6.65346	22.3956
				5.62601	26.1604					6.66619	22.4384
				5.63675	26.2103					6.67891	22.4812
				5.64748	26.2602					6.69163	22.524
				5.65822	26.3101					6.70435	22.5669
				5.66896	26.3601					6.71707	22.6097
				5.67969	26.41					6.72979	22.6525
				5.69043	26.4599					6.74252	22.6953
				5.70117	26.5098					6.75524	22.7381
				5.7119	26.5598					6.76796	22.781
				5.72264	26.6097					6.78068	22.8238
				5.73338	26.6596					6.7934	22.8666
				5.74411	26.7095					6.80613	22.9094
				5.75485	26.7595					6.81885	22.9522
				5.76559	26.8094					6.83157	22.9951
				5.77632	26.8593					6.84429	23.0379
				5.78706	26.9092					6.85701	23.0807
				5.7978	26.9592					6.86973	23.1235
				5.80853	27.0091					6.88246	23.1664
				5.81927	27.059					6.89518	23.2092
				5.83001	27.1089					6.9079	23.252
				5.84074	27.1588					6.92062	23.2948
				5.85148	27.2088					6.93334	23.3376
				5.86222	27.2587					6.94606	23.3805
				5.87295	27.3086					6.95879	23.4233
				5.88369	27.3585					6.97151	23.4661
				5.89443	27.4085					6.98423	23.5089
				5.90516	27.4584					6.99695	23.5517
				5.9159	27.5083					7.00967	23.5946
				5.92664	27.5582					7.02239	23.6374
				5.93737	27.6082					7.03512	23.6802
				5.94811	27.6581					7.04784	23.723
				5.95885	27.708					7.06056	23.7659
				5.96958	27.7579					7.07328	23.8087
				5.98032	27.8079					7.086	23.8515
				5.99106	27.8578					7.09873	23.8943
				6.00179	27.9077					7.11145	23.9371
				6.01253	27.9576					7.12417	23.98
				6.02327	28.0076					7.13689	24.0228
				6.034	28.0575					7.14961	24.0656
				6.04474	28.1074					7.16233	24.1084
				6.05548	28.1573					7.17506	24.1513
				6.06621	28.2073					7.18778	24.1941
				6.07695	28.2572					7.2005	24.2369
				6.08769	28.3071					7.21322	24.2797
				6.09842	28.357					7.22594	24.3225
				6.10916	28.4069					7.23866	24.3654
				6.1199	28.4569					7.25139	24.4082
				6.13063	28.5068					7.26411	24.451
				6.14137	28.5567					7.27683	24.4938
				6.15211	28.6066					7.28955	24.5366
				6.16284	28.6566					7.30227	24.5795
				6.17358	28.7065					7.31499	24.6223
				6.18432	28.7564					7.32772	24.6651
				6.19505	28.8063					7.34044	24.7079
				6.20579	28.8563					7.35316	24.7508
				6.21653	28.9062					7.36588	24.7936
				6.22726	28.9561					7.3786	24.8364
				6.238	29.006					7.39132	24.8792
				6.24874	29.056					7.40405	24.922
				6.25947	29.1059					7.41677	24.9649
				6.27021	29.1558					7.42949	25.0077
				6.28095	29.2057					7.44221	25.0505
				6.29168	29.2557					7.45493	25.0933
				6.30242	29.3056					7.46766	25.1361
				6.31316	29.3555					7.48038	25.179
				6.32389	29.4054					7.4931	25.2218
				6.33463	29.4554					7.50582	25.2646
				6.34537	29.5053					7.51854	25.3074
				6.3561	29.5552					7.53126	25.3502
				6.36684	29.6051					7.54399	25.3931
				6.37758	29.6551					7.55671	25.4359
				6.38831	29.705					7.56943	25.4787
				6.39905	29.7549					7.58215	25.5215
				6.40979	29.8048					7.59487	25.5644
				6.42052	29.8548					7.60759	25.6072
				6.43126	29.9047					7.62032	25.65
				6.442	29.9546					7.63304	25.6928
				6.45273	30.0045					7.64576	25.7356
				6.46347	30.0545					7.65848	25.7785
				6.47421	30.1044					7.6712	25.8213
				6.48494	30.1543					7.68392	25.8641
				6.49568	30.2042					7.69665	25.9069
				6.50642	30.2541					7.70937	25.9498
				6.51715	30.3041					7.72209	25.9926
				6.52789	30.354					7.73481	26.0354
				6.53863	30.4039					7.74753	26.0782
				6.54936	30.4538					7.76026	26.121
				6.5601	30.5038					7.77298	26.1639
				6.57084	30.5537					7.7857	26.2067
				6.58157	30.6036					7.79842	26.2495
				6.59231	30.6535					7.81114	26.2923
				6.60305	30.7035					7.82386	26.3351
				6.61378	30.7534					7.83659	26.378
				6.62452	30.8033					7.84931	26.4208
				6.63526	30.8532					7.86203	26.4636
				6.64599	30.9032					7.87475	26.5064
				6.65673	30.9531					7.88747	26.5493
				6.66747	31.003					7.90019	26.5921
				6.6782	31.0529					7.91292	26.6349
				6.68894	31.1029					7.92564	26.6777
				6.69968	31.1528					7.93836	26.7205
				6.71041	31.2027					7.95108	26.7633
				6.72115	31.2526					7.9638	26.8062
				6.73189	31.3026					7.97652	26.849
				6.74262	31.3525					7.98925	26.8918
				6.75336	31.4024					8.00197	26.9346
				6.7641	31.4523					8.01469	26.9775
				6.77483	31.5023					8.02741	27.0203
				6.78557	31.5522					8.04013	27.0631
				6.79631	31.6021					8.05285	27.1059
				6.80704	31.652					8.06558	27.1487
				6.81778	31.702					8.0783	27.1916
				6.82852	31.7519					8.09102	27.2344
				6.83925	31.8018					8.10374	27.2772
				6.84999	31.8517					8.11646	27.32
				6.86073	31.9017					8.12919	27.3629
				6.87146	31.9516					8.14191	27.4057
				6.8822	32.0015					8.15463	27.4485
				6.89294	32.0514					8.16735	27.4913
				6.90367	32.1014					8.18007	27.5341
				6.91441	32.1513					8.19279	27.577
				6.92515	32.2012					8.20552	27.6198
				6.93588	32.2511					8.21824	27.6626
				6.94662	32.301					8.23096	27.7054
				6.95736	32.351					8.24368	27.7482
				6.96809	32.4009					8.2564	27.7911
				6.97883	32.4508					8.26912	27.8339
				6.98957	32.5007					8.28185	27.8767
				7.0003	32.5507					8.29457	27.9195
				7.01104	32.6006					8.30729	27.9624
				7.02178	32.6505					8.32001	28.0052
				7.03251	32.7004					8.33273	28.048
				7.04325	32.7504					8.34545	28.0908
				7.05399	32.8003					8.35818	28.1336
				7.06472	32.8502					8.3709	28.1765
				7.07546	32.9001					8.38362	28.2193
				7.0862	32.9501					8.39634	28.2621
				7.09693	33					8.40906	28.3049
				7.10767	33.0499					8.42179	28.3477
				7.11841	33.0998					8.43451	28.3906
				7.12914	33.1498					8.44723	28.4334
				7.13988	33.1997					8.45995	28.4762
				7.15062	33.2496					8.47267	28.519
				7.16135	33.2995					8.48539	28.5618
				7.17209	33.3495					8.49812	28.6047
				7.18283	33.3994					8.51084	28.6475
				7.19356	33.4493					8.52356	28.6903
				7.2043	33.4992					8.53628	28.7331
				7.21504	33.5492					8.549	28.776
				7.22577	33.5991					8.56172	28.8188
				7.23651	33.649					8.57445	28.8616
				7.24724	33.6989					8.58717	28.9044
				7.25798	33.7489					8.59989	28.9472
				7.26872	33.7988					8.61261	28.9901
				7.27945	33.8487					8.62533	29.0329
				7.29019	33.8986					8.63805	29.0757
				7.30093	33.9486					8.65078	29.1185
				7.31166	33.9985					8.6635	29.1613
				7.3224	34.0484					8.67622	29.2042
				7.33314	34.0983					8.68894	29.247
				7.34387	34.1482					8.70166	29.2898
				7.35461	34.1982					8.71438	29.3326
				7.36535	34.2481					8.72711	29.3755
				7.37608	34.298					8.73983	29.4183
				7.38682	34.3479					8.75255	29.4611
				7.39756	34.3979					8.76527	29.5039
				7.40829	34.4478					8.77799	29.5467
				7.41903	34.4977					8.79072	29.5896
				7.42977	34.5476					8.80344	29.6324
				7.4405	34.5976					8.81616	29.6752
				7.45124	34.6475					8.82888	29.718
				7.46198	34.6974					8.8416	29.7609
				7.47271	34.7473					8.85432	29.8037
				7.48345	34.7973					8.86705	29.8465
				7.49419	34.8472					8.87977	29.8893
				7.50492	34.8971					8.89249	29.9321
				7.51566	34.947					8.90521	29.975
				7.5264	34.997					8.91793	30.0178
				7.53713	35.0469					8.93065	30.0606
				7.54787	35.0968					8.94338	30.1034
				7.55861	35.1467					8.9561	30.1462
				7.56934	35.1967					8.96882	30.1891
				7.58008	35.2466					8.98154	30.2319
				7.59082	35.2965					8.99426	30.2747
				7.60155	35.3464					9.00698	30.3175
				7.61229	35.3964					9.01971	30.3604
				7.62303	35.4463					9.03243	30.4032
				7.63376	35.4962					9.04515	30.446
				7.6445	35.5461					9.05787	30.4888
				7.65524	35.5961					9.07059	30.5316
				7.66597	35.646					9.08331	30.5744
				7.67671	35.6959					9.09604	30.6173
				7.68745	35.7458					9.10876	30.6601
				7.69818	35.7958					9.12148	30.7029
				7.70892	35.8457					9.1342	30.7457
				7.71966	35.8956					9.14692	30.7886
				7.73039	35.9455					9.15965	30.8314
				7.74113	35.9954					9.17237	30.8742
				7.75187	36.0454					9.18509	30.917
				7.7626	36.0953					9.19781	30.9598
				7.77334	36.1452					9.21053	31.0027
				7.78408	36.1951					9.22325	31.0455
				7.79481	36.2451					9.23598	31.0883
				7.80555	36.295					9.2487	31.1311
				7.81629	36.3449					9.26142	31.174
				7.82702	36.3948					9.27414	31.2168
				7.83776	36.4448					9.28686	31.2596
				7.8485	36.4947					9.29958	31.3024
				7.85923	36.5446					9.31231	31.3452
				7.86997	36.5945					9.32503	31.3881
				7.88071	36.6445					9.33775	31.4309
				7.89144	36.6944					9.35047	31.4737
				7.90218	36.7443					9.36319	31.5165
				7.91292	36.7942					9.37591	31.5593
				7.92365	36.8442					9.38864	31.6022
				7.93439	36.8941					9.40136	31.645
				7.94513	36.944					9.41408	31.6878
				7.95586	36.9939					9.4268	31.7306
				7.9666	37.0439					9.43952	31.7735
				7.97734	37.0938					9.45225	31.8163
				7.98807	37.1437					9.46497	31.8591
				7.99881	37.1936					9.47769	31.9019
				8.00955	37.2436					9.49041	31.9447
				8.02028	37.2935					9.50313	31.9876
				8.03102	37.3434					9.51585	32.0304
				8.04176	37.3933					9.52858	32.0732
				8.05249	37.4433					9.5413	32.116
				8.06323	37.4932					9.55402	32.1588
				8.07397	37.5431					9.56674	32.2017
				8.0847	37.593					9.57946	32.2445
				8.09544	37.643					9.59218	32.2873
				8.10618	37.6929					9.60491	32.3301
				8.11691	37.7428					9.61763	32.373
				8.12765	37.7927					9.63035	32.4158
				8.13839	37.8427					9.64307	32.4586
				8.14912	37.8926					9.65579	32.5014
				8.15986	37.9425					9.66851	32.5442
				8.1706	37.9924					9.68124	32.5871
				8.18133	38.0423					9.69396	32.6299
				8.19207	38.0923					9.70668	32.6727
				8.20281	38.1422					9.7194	32.7155
				8.21354	38.1921					9.73212	32.7583
				8.22428	38.242					9.74484	32.8012
				8.23502	38.292					9.75757	32.844
				8.24575	38.3419					9.77029	32.8868
				8.25649	38.3918					9.78301	32.9296
				8.26723	38.4417					9.79573	32.9725
				8.27796	38.4917					9.80845	33.0153
				8.2887	38.5416					9.82118	33.0581
				8.29944	38.5915					9.8339	33.1009
				8.31017	38.6414					9.84662	33.1437
				8.32091	38.6914					9.85934	33.1866
				8.33165	38.7413					9.87206	33.2294
				8.34238	38.7912					9.88478	33.2722
				8.35312	38.8411					9.89751	33.315
				8.36386	38.8911					9.91023	33.3578
				8.37459	38.941					9.92295	33.4007
				8.38533	38.9909					9.93567	33.4435
				8.39607	39.0408					9.94839	33.4863
				8.4068	39.0908					9.96111	33.5291
				8.41754	39.1407					9.97384	33.572
				8.42828	39.1906					9.98656	33.6148
				8.43901	39.2405					9.99928	33.6576
				8.44975	39.2905					10.012	33.7004
				8.46049	39.3404					10.0247	33.7432
				8.47122	39.3903					10.0374	33.7861
				8.48196	39.4402					10.0502	33.8289
				8.4927	39.4902					10.0629	33.8717
				8.50343	39.5401					10.0756	33.9145
				8.51417	39.59					10.0883	33.9573
				8.52491	39.6399					10.1011	34.0002
				8.53564	39.6899					10.1138	34.043
				8.54638	39.7398					10.1265	34.0858
				8.55712	39.7897					10.1392	34.1286
				8.56785	39.8396					10.1519	34.1715
				8.57859	39.8895					10.1647	34.2143
				8.58933	39.9395					10.1774	34.2571
				8.60006	39.9894					10.1901	34.2999
				8.6108	40.0393					10.2028	34.3427
				8.62154	40.0892					10.2156	34.3856
				8.63227	40.1392					10.2283	34.4284
				8.64301	40.1891					10.241	34.4712
				8.65375	40.239					10.2537	34.514
				8.66448	40.2889					10.2664	34.5568
				8.67522	40.3389					10.2792	34.5997
				8.68596	40.3888					10.2919	34.6425
				8.69669	40.4387					10.3046	34.6853
				8.70743	40.4886					10.3173	34.7281
				8.71817	40.5386					10.33	34.7709
				8.7289	40.5885					10.3428	34.8138
				8.73964	40.6384					10.3555	34.8566
				8.75038	40.6883					10.3682	34.8994
				8.76111	40.7383					10.3809	34.9422
				8.77185	40.7882					10.3936	34.9851
				8.78259	40.8381					10.4064	35.0279
				8.79332	40.888					10.4191	35.0707
				8.80406	40.938					10.4318	35.1135
				8.8148	40.9879					10.4445	35.1563
				8.82553	41.0378					10.4573	35.1992
				8.83627	41.0877					10.47	35.242
				8.84701	41.1377					10.4827	35.2848
				8.85774	41.1876					10.4954	35.3276
				8.86848	41.2375					10.5082	35.3704
				8.87922	41.2874					10.5209	35.4133
				8.88995	41.3374					10.5336	35.4561
				8.90069	41.3873					10.5463	35.4989
				8.91143	41.4372					10.559	35.5417
				8.92216	41.4871					10.5718	35.5846
				8.9329	41.5371					10.5845	35.6274
				8.94364	41.587					10.5972	35.6702
				8.95437	41.6369					10.6099	35.713
				8.96511	41.6868					10.6226	35.7558
				8.97585	41.7368					10.6354	35.7987
				8.98658	41.7867					10.6481	35.8415
				8.99732	41.8366					10.6608	35.8843
				9.00806	41.8865					10.6735	35.9271
				9.01879	41.9365					10.6862	35.9699
				9.02953	41.9864					10.699	36.0128
				9.04027	42.0363					10.7117	36.0556
				9.051	42.0862					10.7244	36.0984
				9.06174	42.1362					10.7371	36.1412
				9.07248	42.1861					10.7499	36.184
				9.08321	42.236					10.7626	36.2269
				9.09395	42.2859					10.7753	36.2697
				9.10469	42.3359					10.788	36.3125
				9.11542	42.3858					10.8008	36.3553
				9.12616	42.4357					10.8135	36.3982
				9.1369	42.4856					10.8262	36.441
				9.14763	42.5355					10.8389	36.4838
				9.15837	42.5855					10.8516	36.5266
				9.16911	42.6354					10.8644	36.5695
				9.17984	42.6853					10.8771	36.6123
				9.19058	42.7352					10.8898	36.6551
				9.20132	42.7852					10.9025	36.6979
				9.21205	42.8351					10.9152	36.7407
				9.22279	42.885					10.928	36.7835
				9.23353	42.9349					10.9407	36.8264
				9.24426	42.9849					10.9534	36.8692
				9.255	43.0348					10.9661	36.912
				9.26574	43.0847					10.9788	36.9548
				9.27647	43.1346					10.9916	36.9977
				9.28721	43.1846					11.0043	37.0405
				9.29795	43.2345					11.017	37.0833
				9.30868	43.2844					11.0297	37.1261
				9.31942	43.3343					11.0425	37.1689
				9.33016	43.3843					11.0552	37.2118
				9.34089	43.4342					11.0679	37.2546
				9.35163	43.4841					11.0806	37.2974
				9.36237	43.534					11.0933	37.3402
				9.3731	43.584					11.1061	37.383
				9.38384	43.6339					11.1188	37.4259
				9.39458	43.6838					11.1315	37.4687
				9.40531	43.7337					11.1442	37.5115
				9.41605	43.7837					11.157	37.5543
				9.42679	43.8336					11.1697	37.5972
				9.43752	43.8835					11.1824	37.64
				9.44826	43.9334					11.1951	37.6828
				9.459	43.9834					11.2078	37.7256
				9.46973	44.0333					11.2206	37.7684
				9.48047	44.0832					11.2333	37.8113
				9.49121	44.1331					11.246	37.8541
				9.50194	44.1831					11.2587	37.8969
				9.51268	44.233					11.2714	37.9397
				9.52342	44.2829					11.2842	37.9826
				9.53415	44.3328					11.2969	38.0254
				9.54489	44.3827					11.3096	38.0682
				9.55563	44.4327					11.3223	38.111
				9.56636	44.4826					11.3351	38.1538
				9.5771	44.5325					11.3478	38.1967
				9.58784	44.5824					11.3605	38.2395
				9.59857	44.6324					11.3732	38.2823
				9.60931	44.6823					11.3859	38.3251
				9.62005	44.7322					11.3987	38.3679
				9.63078	44.7821					11.4114	38.4108
				9.64152	44.8321					11.4241	38.4536
				9.65226	44.882					11.4368	38.4964
				9.66299	44.9319					11.4496	38.5392
				9.67373	44.9818					11.4623	38.5821
				9.68447	45.0318					11.475	38.6249
				9.6952	45.0817					11.4877	38.6677
				9.70594	45.1316					11.5004	38.7105
				9.71668	45.1815					11.5132	38.7533
				9.72741	45.2315					11.5259	38.7962
				9.73815	45.2814					11.5386	38.839
				9.74889	45.3313					11.5513	38.8818
				9.75962	45.3812					11.564	38.9246
				9.77036	45.4312					11.5768	38.9674
				9.7811	45.4811					11.5895	39.0103
				9.79183	45.531					11.6022	39.0531
				9.80257	45.5809					11.6149	39.0959
				9.81331	45.6309					11.6277	39.1387
				9.82404	45.6808					11.6404	39.1816
				9.83478	45.7307					11.6531	39.2244
				9.84552	45.7806					11.6658	39.2672
				9.85625	45.8306					11.6785	39.31
				9.86699	45.8805					11.6913	39.3528
				9.87773	45.9304					11.704	39.3957
				9.88846	45.9803					11.7167	39.4385
				9.8992	46.0303					11.7294	39.4813
				9.90994	46.0802					11.7422	39.5241
				9.92067	46.1301					11.7549	39.5669
				9.93141	46.18					11.7676	39.6098
				9.94215	46.23					11.7803	39.6526
				9.95288	46.2799					11.793	39.6954
				9.96362	46.3298					11.8058	39.7382
				9.97436	46.3797					11.8185	39.7811
				9.98509	46.4296					11.8312	39.8239
				9.99583	46.4796					11.8439	39.8667
				10.0066	46.5295					11.8567	39.9095
				10.0173	46.5794					11.8694	39.9523
				10.028	46.6293					11.8821	39.9952
				10.0388	46.6793					11.8948	40.038
				10.0495	46.7292					11.9075	40.0808
				10.0602	46.7791					11.9203	40.1236
				10.071	46.829					11.933	40.1664
				10.0817	46.879					11.9457	40.2093
				10.0925	46.9289					11.9584	40.2521
				10.1032	46.9788					11.9711	40.2949
				10.1139	47.0287					11.9839	40.3377
				10.1247	47.0787					11.9966	40.3805
				10.1354	47.1286					12.0093	40.4234
				10.1461	47.1785					12.022	40.4662
				10.1569	47.2284					12.0348	40.509
				10.1676	47.2784					12.0475	40.5518
				10.1784	47.3283					12.0602	40.5947
				10.1891	47.3782					12.0729	40.6375
				10.1998	47.4281					12.0856	40.6803
				10.2106	47.4781					12.0984	40.7231
				10.2213	47.528					12.1111	40.7659
				10.232	47.5779					12.1238	40.8088
				10.2428	47.6278					12.1365	40.8516
				10.2535	47.6778					12.1493	40.8944
				10.2643	47.7277					12.162	40.9372
				10.275	47.7776					12.1747	40.98
				10.2857	47.8275					12.1874	41.0229
				10.2965	47.8775					12.2001	41.0657
				10.3072	47.9274					12.2129	41.1085
				10.3179	47.9773					12.2256	41.1513
				10.3287	48.0272					12.2383	41.1942
				10.3394	48.0772					12.251	41.237
				10.3501	48.1271					12.2637	41.2798
				10.3609	48.177					12.2765	41.3226
				10.3716	48.2269					12.2892	41.3654
				10.3824	48.2768					12.3019	41.4083
				10.3931	48.3268					12.3146	41.4511
				10.4038	48.3767					12.3274	41.4939
				10.4146	48.4266					12.3401	41.5367
				10.4253	48.4765					12.3528	41.5795
				10.436	48.5265					12.3655	41.6224
				10.4468	48.5764					12.3782	41.6652
				10.4575	48.6263					12.391	41.708
				10.4682	48.6762					12.4037	41.7508
				10.479	48.7262					12.4164	41.7936
				10.4897	48.7761					12.4291	41.8365
				10.5005	48.826					12.4419	41.8793
				10.5112	48.8759					12.4546	41.9221
				10.5219	48.9259					12.4673	41.9649
				10.5327	48.9758					12.48	42.0078
				10.5434	49.0257					12.4927	42.0506
				10.5541	49.0756					12.5055	42.0934
				10.5649	49.1256					12.5182	42.1362
				10.5756	49.1755					12.5309	42.179
				10.5863	49.2254					12.5436	42.2219
				10.5971	49.2753					12.5564	42.2647
				10.6078	49.3253					12.5691	42.3075
				10.6186	49.3752					12.5818	42.3503
				10.6293	49.4251					12.5945	42.3931
				10.64	49.475					12.6072	42.436
				10.6508	49.5249					12.62	42.4788
				10.6615	49.5749					12.6327	42.5216
				10.6722	49.6248					12.6454	42.5644
				10.683	49.6747					12.6581	42.6073
				10.6937	49.7246					12.6708	42.6501
				10.7044	49.7746					12.6836	42.6929
				10.7152	49.8245					12.6963	42.7357
				10.7259	49.8744					12.709	42.7785

## Sheet: Fig. 4g
Bare NCM	Time (h)	Voltage (V)	LiDFP NCM	Time (h)	Voltage (V)
	0	3.80815		0	3.81883
	0.00278	3.8066		0.00278	3.81744
	0.00556	3.80552		0.00556	3.81666
	0.00833	3.80443		0.00833	3.81589
	0.01111	3.80366		0.01111	3.81558
	0.01389	3.80289		0.01389	3.81496
	0.01667	3.80273		0.01667	3.81449
	0.01944	3.80196		0.01944	3.81403
	0.02222	3.80134		0.02222	3.81356
	0.025	3.80103		0.025	3.81325
	0.02778	3.80041		0.02778	3.81279
	0.03056	3.79995		0.03056	3.81263
	0.03333	3.79949		0.03333	3.81217
	0.03611	3.79918		0.03611	3.81217
	0.03889	3.79887		0.03889	3.81186
	0.04167	3.79809		0.04167	3.81155
	0.04444	3.79794		0.04444	3.81124
	0.04722	3.79778		0.04722	3.81124
	0.05	3.79748		0.05	3.81093
	0.05278	3.79701		0.05278	3.81046
	0.05556	3.79686		0.05556	3.81062
	0.05833	3.79655		0.05833	3.81
	0.06111	3.79639		0.06111	3.80984
	0.06389	3.79608		0.06389	3.80984
	0.06667	3.79593		0.06667	3.80938
	0.06944	3.79562		0.06944	3.80938
	0.07222	3.79546		0.07222	3.80907
	0.075	3.79531		0.075	3.80907
	0.07778	3.795		0.07778	3.80876
	0.08056	3.79469		0.08056	3.8086
	0.08333	3.79438		0.08333	3.80876
	0.08611	3.79438		0.08611	3.80829
	0.08889	3.79407		0.08889	3.80814
	0.09167	3.79392		0.09167	3.80814
	0.09444	3.79392		0.09444	3.80798
	0.09722	3.79345		0.09722	3.80783
	0.1	3.7933		0.1	3.80767
	0.10278	3.79315		0.10278	3.80767
	0.10556	3.79284		0.10556	3.80721
	0.10833	3.79284		0.10833	3.80705
	0.11111	3.79268		0.11111	3.80705
	0.11389	3.79268		0.11389	3.8069
	0.11667	3.79253		0.11667	3.8069
	0.11944	3.79237		0.11944	3.8069
	0.12222	3.79206		0.12222	3.80659
	0.125	3.79191		0.125	3.80674
	0.12778	3.7916		0.12778	3.80643
	0.13056	3.79175		0.13056	3.80643
	0.13333	3.79144		0.13333	3.80643
	0.13611	3.79113		0.13611	3.80628
	0.13889	3.79113		0.13889	3.80597
	0.14167	3.79098		0.14167	3.80581
	0.14444	3.79083		0.14444	3.80566
	0.14722	3.79067		0.14722	3.80581
	0.15	3.79067		0.15	3.80566
	0.15278	3.79067		0.15278	3.80566
	0.15556	3.79036		0.15556	3.80566
	0.15833	3.79036		0.15833	3.80566
	0.16111	3.79005		0.16111	3.80519
	0.16389	3.79005		0.16389	3.80488
	0.16667	3.7899		0.16667	3.80504
	0.16944	3.7899		0.16944	3.80504
	0.17222	3.78959		0.17222	3.80488
	0.175	3.78943		0.175	3.80488
	0.17778	3.78943		0.17778	3.80473
	0.18056	3.78943		0.18056	3.80473
	0.18333	3.78912		0.18333	3.80457
	0.18611	3.78928		0.18611	3.80457
	0.18889	3.78912		0.18889	3.80442
	0.19167	3.78897		0.19167	3.80442
	0.19444	3.78866		0.19444	3.80426
	0.19722	3.78866		0.19722	3.80411
	0.2	3.78851		0.2	3.80411
	0.20278	3.78851		0.20278	3.80395
	0.20556	3.78835		0.20556	3.80395
	0.20833	3.7882		0.20833	3.80395
	0.21111	3.7882		0.21111	3.8038
	0.21389	3.78804		0.21389	3.8038
	0.21667	3.78789		0.21667	3.80349
	0.21944	3.78789		0.21944	3.80364
	0.22222	3.78789		0.22222	3.80364
	0.225	3.78773		0.225	3.80333
	0.22778	3.78742		0.22778	3.80349
	0.23056	3.78727		0.23056	3.80349
	0.23333	3.78742		0.23333	3.80287
	0.23611	3.78711		0.23611	3.80318
	0.23889	3.78727		0.23889	3.80318
	0.24167	3.78711		0.24167	3.80302
	0.24444	3.78711		0.24444	3.80271
	0.24722	3.78696		0.24722	3.80271
	0.25	3.78665		0.25	3.80302
	0.25278	3.78665		0.25278	3.80256
	0.25556	3.7868		0.25556	3.80287
	0.25833	3.7865		0.25833	3.80256
	0.26111	3.7865		0.26111	3.80256
	0.26389	3.78634		0.26389	3.8024
	0.26667	3.78634		0.26667	3.8024
	0.26944	3.78619		0.26944	3.80225
	0.27222	3.78634		0.27222	3.8024
	0.275	3.78603		0.275	3.80209
	0.27778	3.78603		0.27778	3.80225
	0.28056	3.78603		0.28056	3.80209
	0.28333	3.78588		0.28333	3.80225
	0.28611	3.78588		0.28611	3.80194
	0.28889	3.78557		0.28889	3.80209
	0.29167	3.78572		0.29167	3.80194
	0.29444	3.78557		0.29444	3.80178
	0.29722	3.78572		0.29722	3.80163
	0.3	3.78541		0.3	3.80178
	0.30278	3.7851		0.30278	3.80163
	0.30556	3.78541		0.30556	3.80163
	0.30833	3.78526		0.30833	3.80147
	0.31111	3.7851		0.31111	3.80147
	0.31389	3.78526		0.31389	3.80132
	0.31667	3.7851		0.31667	3.80147
	0.31944	3.78495		0.31944	3.80116
	0.32222	3.78479		0.32222	3.80147
	0.325	3.78495		0.325	3.80116
	0.32778	3.78495		0.32778	3.80132
	0.33056	3.78495		0.33056	3.80101
	0.33333	3.78464		0.33333	3.80116
	0.33611	3.78464		0.33611	3.80116
	0.33889	3.78449		0.33889	3.80101
	0.34167	3.78433		0.34167	3.80085
	0.34444	3.78464		0.34444	3.80085
	0.34722	3.78418		0.34722	3.8007
	0.35	3.78433		0.35	3.8007
	0.35278	3.78418		0.35278	3.80085
	0.35556	3.78433		0.35556	3.8007
	0.35833	3.78402		0.35833	3.8007
	0.36111	3.78433		0.36111	3.8007
	0.36389	3.78371		0.36389	3.80054
	0.36667	3.78402		0.36667	3.80054
	0.36944	3.78387		0.36944	3.80039
	0.37222	3.78387		0.37222	3.80039
	0.375	3.78371		0.375	3.80023
	0.37778	3.78371		0.37778	3.80023
	0.38056	3.78371		0.38056	3.80023
	0.38333	3.7834		0.38333	3.79992
	0.38611	3.78325		0.38611	3.80008
	0.38889	3.7834		0.38889	3.79992
	0.39167	3.7834		0.39167	3.79977
	0.39444	3.78309		0.39444	3.80008
	0.39722	3.7834		0.39722	3.79992
	0.4	3.78325		0.4	3.79992
	0.40278	3.78309		0.40278	3.79992
	0.40556	3.78309		0.40556	3.79961
	0.40833	3.78294		0.40833	3.79977
	0.41111	3.78278		0.41111	3.79961
	0.41389	3.78247		0.41389	3.79961
	0.41667	3.78278		0.41667	3.79961
	0.41944	3.78263		0.41944	3.79961
	0.42222	3.78263		0.42222	3.79961
	0.425	3.78247		0.425	3.79961
	0.42778	3.78247		0.42778	3.79946
	0.43056	3.78247		0.43056	3.79946
	0.43333	3.78247		0.43333	3.79961
	0.43611	3.78232		0.43611	3.7993
	0.43889	3.78217		0.43889	3.79915
	0.44167	3.78217		0.44167	3.7993
	0.44444	3.78217		0.44444	3.7993
	0.44722	3.78201		0.44722	3.79915
	0.45	3.78201		0.45	3.79899
	0.45278	3.78201		0.45278	3.79899
	0.45556	3.78201		0.45556	3.79899
	0.45833	3.78201		0.45833	3.79884
	0.46111	3.78201		0.46111	3.79899
	0.46389	3.78186		0.46389	3.79884
	0.46667	3.78186		0.46667	3.79884
	0.46944	3.78186		0.46944	3.79868
	0.47222	3.78186		0.47222	3.79868
	0.475	3.78186		0.475	3.79884
	0.47778	3.78139		0.47778	3.79884
	0.48056	3.78139		0.48056	3.79853
	0.48333	3.7817		0.48333	3.79853
	0.48611	3.7817		0.48611	3.79837
	0.48889	3.78124		0.48889	3.79853
	0.49167	3.78155		0.49167	3.79868
	0.49444	3.78108		0.49444	3.79868
	0.49722	3.78124		0.49722	3.79853
	0.5	3.78139		0.5	3.79837
	0.50278	3.78093		0.50278	3.79837
	0.50556	3.78093		0.50556	3.79822
	0.50833	3.78093		0.50833	3.79822
	0.51111	3.78077		0.51111	3.79822
	0.51389	3.78093		0.51389	3.79822
	0.51667	3.78062		0.51667	3.79822
	0.51944	3.78093		0.51944	3.79822
	0.52222	3.78062		0.52222	3.79806
	0.525	3.78077		0.525	3.79822
	0.52778	3.78077		0.52778	3.79791
	0.53056	3.78062		0.53056	3.79791
	0.53333	3.78046		0.53333	3.79775
	0.53611	3.78046		0.53611	3.7976
	0.53889	3.78046		0.53889	3.79775
	0.54167	3.78046		0.54167	3.79775
	0.54444	3.78046		0.54444	3.7976
	0.54722	3.78031		0.54722	3.79775
	0.55	3.78016		0.55	3.7976
	0.55278	3.78016		0.55278	3.79791
	0.55556	3.78016		0.55556	3.7976
	0.55833	3.78016		0.55833	3.79791
	0.56111	3.78016		0.56111	3.7976
	0.56389	3.78		0.56389	3.79744
	0.56667	3.78016		0.56667	3.7976
	0.56944	3.77985		0.56944	3.7976
	0.57222	3.78		0.57222	3.7976
	0.575	3.78		0.575	3.79729
	0.57778	3.77954		0.57778	3.79744
	0.58056	3.78		0.58056	3.79744
	0.58333	3.77985		0.58333	3.79713
	0.58611	3.77969		0.58611	3.79729
	0.58889	3.77969		0.58889	3.79713
	0.59167	3.77969		0.59167	3.79729
	0.59444	3.77969		0.59444	3.79713
	0.59722	3.77954		0.59722	3.79713
	0.6	3.77969		0.6	3.79713
	0.60278	3.77954		0.60278	3.79713
	0.60556	3.77954		0.60556	3.79698
	0.60833	3.77938		0.60833	3.79713
	0.61111	3.77938		0.61111	3.79698
	0.61389	3.77938		0.61389	3.79682
	0.61667	3.77923		0.61667	3.79682
	0.61944	3.77938		0.61944	3.79698
	0.62222	3.77892		0.62222	3.79682
	0.625	3.77923		0.625	3.79667
	0.62778	3.77907		0.62778	3.79682
	0.63056	3.77892		0.63056	3.79667
	0.63333	3.77892		0.63333	3.79667
	0.63611	3.77907		0.63611	3.79667
	0.63889	3.77907		0.63889	3.79651
	0.64167	3.77907		0.64167	3.79651
	0.64444	3.77876		0.64444	3.79667
	0.64722	3.77876		0.64722	3.79667
	0.65	3.77861		0.65	3.79667
	0.65278	3.77876		0.65278	3.79651
	0.65556	3.77876		0.65556	3.79636
	0.65833	3.77876		0.65833	3.79651
	0.66111	3.77876		0.66111	3.79651
	0.66389	3.77861		0.66389	3.7962
	0.66667	3.77845		0.66667	3.7962
	0.66944	3.7783		0.66944	3.7962
	0.67222	3.7783		0.67222	3.79636
	0.675	3.77814		0.675	3.7962
	0.67778	3.77845		0.67778	3.79605
	0.68056	3.77845		0.68056	3.79605
	0.68333	3.7783		0.68333	3.79605
	0.68611	3.7783		0.68611	3.79589
	0.68889	3.7783		0.68889	3.79605
	0.69167	3.77814		0.69167	3.79589
	0.69444	3.77799		0.69444	3.79605
	0.69722	3.77814		0.69722	3.79589
	0.7	3.77799		0.7	3.79605
	0.70278	3.77799		0.70278	3.79605
	0.70556	3.77814		0.70556	3.79589
	0.70833	3.77784		0.70833	3.79589
	0.71111	3.77784		0.71111	3.79574
	0.71389	3.77784		0.71389	3.79574
	0.71667	3.77784		0.71667	3.79589
	0.71944	3.77768		0.71944	3.79589
	0.72222	3.77768		0.72222	3.79574
	0.725	3.77768		0.725	3.79574
	0.72778	3.77753		0.72778	3.79574
	0.73056	3.77768		0.73056	3.79527
	0.73333	3.77737		0.73333	3.79543
	0.73611	3.77737		0.73611	3.79543
	0.73889	3.77753		0.73889	3.79543
	0.74167	3.77737		0.74167	3.79543
	0.74444	3.77737		0.74444	3.79543
	0.74722	3.77737		0.74722	3.79527
	0.75	3.77722		0.75	3.79527
	0.75278	3.77737		0.75278	3.79527
	0.75556	3.77737		0.75556	3.79512
	0.75833	3.77737		0.75833	3.79543
	0.76111	3.77737		0.76111	3.79527
	0.76389	3.77706		0.76389	3.79527
	0.76667	3.77753		0.76667	3.79512
	0.76944	3.77706		0.76944	3.79527
	0.77222	3.77691		0.77222	3.79512
	0.775	3.77691		0.775	3.79527
	0.77778	3.77722		0.77778	3.79496
	0.78056	3.7766		0.78056	3.79512
	0.78333	3.77691		0.78333	3.79481
	0.78611	3.77675		0.78611	3.79496
	0.78889	3.77691		0.78889	3.79481
	0.79167	3.77691		0.79167	3.79496
	0.79444	3.77691		0.79444	3.79512
	0.79722	3.7766		0.79722	3.79496
	0.8	3.77691		0.8	3.79465
	0.80278	3.77691		0.80278	3.79465
	0.80556	3.77675		0.80556	3.79465
	0.80833	3.77644		0.80833	3.79465
	0.81111	3.7766		0.81111	3.7945
	0.81389	3.77675		0.81389	3.7945
	0.81667	3.7766		0.81667	3.79434
	0.81944	3.77644		0.81944	3.79481
	0.82222	3.77644		0.82222	3.79465
	0.825	3.77675		0.825	3.79481
	0.82778	3.77644		0.82778	3.79465
	0.83056	3.77598		0.83056	3.7945
	0.83333	3.69819		0.83333	3.73002
	0.83611	3.69587		0.83611	3.72801
	0.83889	3.6934		0.83889	3.72646
	0.84167	3.69185		0.84167	3.72475
	0.84444	3.69		0.84444	3.7232
	0.84722	3.68845		0.84722	3.72165
	0.85	3.68675		0.85	3.72026
	0.85278	3.6852		0.85278	3.71886
	0.85556	3.68366		0.85556	3.71762
	0.85833	3.68227		0.85833	3.71607
	0.86111	3.68072		0.86111	3.71483
	0.86389	3.67948		0.86389	3.7139
	0.86667	3.67824		0.86667	3.71251
	0.86944	3.67685		0.86944	3.71142
	0.87222	3.67562		0.87222	3.71019
	0.875	3.67453		0.875	3.70895
	0.87778	3.6733		0.87778	3.70802
	0.88056	3.67206		0.88056	3.70678
	0.88333	3.67098		0.88333	3.70585
	0.88611	3.66958		0.88611	3.70476
	0.88889	3.66866		0.88889	3.70368
	0.89167	3.66742		0.89167	3.70259
	0.89444	3.66649		0.89444	3.70166
	0.89722	3.66525		0.89722	3.70058
	0.9	3.66433		0.9	3.69965
	0.90278	3.66309		0.90278	3.69856
	0.90556	3.66232		0.90556	3.69779
	0.90833	3.66123		0.90833	3.69686
	0.91111	3.66031		0.91111	3.69562
	0.91389	3.65907		0.91389	3.69484
	0.91667	3.6583		0.91667	3.69407
	0.91944	3.65706		0.91944	3.69314
	0.92222	3.65629		0.92222	3.69205
	0.925	3.6552		0.925	3.69143
	0.92778	3.65427		0.92778	3.69035
	0.93056	3.6535		0.93056	3.68942
	0.93333	3.65257		0.93333	3.68864
	0.93611	3.65165		0.93611	3.68756
	0.93889	3.65072		0.93889	3.68694
	0.94167	3.64994		0.94167	3.68616
	0.94444	3.64917		0.94444	3.68539
	0.94722	3.64809		0.94722	3.68446
	0.95	3.64732		0.95	3.68353
	0.95278	3.64623		0.95278	3.6826
	0.95556	3.64561		0.95556	3.68167
	0.95833	3.64469		0.95833	3.6812
	0.96111	3.64407		0.96111	3.68012
	0.96389	3.64314		0.96389	3.67965
	0.96667	3.64221		0.96667	3.67888
	0.96944	3.64144		0.96944	3.67795
	0.97222	3.64098		0.97222	3.67702
	0.975	3.63989		0.975	3.67609
	0.97778	3.63912		0.97778	3.67547
	0.98056	3.63835		0.98056	3.67485
	0.98333	3.63742		0.98333	3.67392
	0.98611	3.6368		0.98611	3.6733
	0.98889	3.63587		0.98889	3.67252
	0.99167	3.63494		0.99167	3.67175
	0.99444	3.63448		0.99444	3.67082
	0.99722	3.63371		0.99722	3.6702
	1	3.70098		1	3.72801
	1.00278	3.70252		1.00278	3.72925
	1.00556	3.70361		1.00556	3.73018
	1.00833	3.70453		1.00833	3.73095
	1.01111	3.70546		1.01111	3.73157
	1.01389	3.70624		1.01389	3.73219
	1.01667	3.70685		1.01667	3.73281
	1.01944	3.70747		1.01944	3.73343
	1.02222	3.70794		1.02222	3.73405
	1.025	3.70825		1.025	3.73436
	1.02778	3.70902		1.02778	3.73467
	1.03056	3.70933		1.03056	3.73498
	1.03333	3.71026		1.03333	3.7356
	1.03611	3.71057		1.03611	3.73576
	1.03889	3.71072		1.03889	3.73591
	1.04167	3.71118		1.04167	3.73638
	1.04444	3.71134		1.04444	3.73669
	1.04722	3.7118		1.04722	3.73715
	1.05	3.71242		1.05	3.73731
	1.05278	3.71258		1.05278	3.73746
	1.05556	3.71304		1.05556	3.73777
	1.05833	3.71304		1.05833	3.73824
	1.06111	3.7135		1.06111	3.73824
	1.06389	3.71366		1.06389	3.7387
	1.06667	3.71412		1.06667	3.73901
	1.06944	3.71412		1.06944	3.73917
	1.07222	3.71443		1.07222	3.73917
	1.075	3.7149		1.075	3.73932
	1.07778	3.71505		1.07778	3.73963
	1.08056	3.71536		1.08056	3.73963
	1.08333	3.71567		1.08333	3.7401
	1.08611	3.71582		1.08611	3.74025
	1.08889	3.71598		1.08889	3.74041
	1.09167	3.71613		1.09167	3.74056
	1.09444	3.71629		1.09444	3.74072
	1.09722	3.7166		1.09722	3.74087
	1.1	3.71675		1.1	3.74118
	1.10278	3.71691		1.10278	3.74118
	1.10556	3.71722		1.10556	3.74134
	1.10833	3.71737		1.10833	3.74165
	1.11111	3.71752		1.11111	3.74149
	1.11389	3.71768		1.11389	3.7418
	1.11667	3.71783		1.11667	3.74196
	1.11944	3.71814		1.11944	3.74227
	1.12222	3.7183		1.12222	3.74227
	1.125	3.7183		1.125	3.74227
	1.12778	3.71861		1.12778	3.74258
	1.13056	3.71845		1.13056	3.74258
	1.13333	3.71876		1.13333	3.74273
	1.13611	3.71907		1.13611	3.74289
	1.13889	3.71907		1.13889	3.74304
	1.14167	3.71938		1.14167	3.74289
	1.14444	3.71923		1.14444	3.7432
	1.14722	3.71938		1.14722	3.74304
	1.15	3.71984		1.15	3.74335
	1.15278	3.71953		1.15278	3.74335
	1.15556	3.72		1.15556	3.74366
	1.15833	3.71984		1.15833	3.74366
	1.16111	3.72		1.16111	3.74382
	1.16389	3.72031		1.16389	3.74382
	1.16667	3.72031		1.16667	3.74366
	1.16944	3.72046		1.16944	3.74382
	1.17222	3.72031		1.17222	3.74397
	1.175	3.72062		1.175	3.74428
	1.17778	3.72062		1.17778	3.74413
	1.18056	3.72077		1.18056	3.74413
	1.18333	3.72077		1.18333	3.74428
	1.18611	3.72093		1.18611	3.74428
	1.18889	3.72108		1.18889	3.74459
	1.19167	3.72124		1.19167	3.74475
	1.19444	3.72124		1.19444	3.74475
	1.19722	3.72139		1.19722	3.7449
	1.2	3.72139		1.2	3.74459
	1.20278	3.7217		1.20278	3.74475
	1.20556	3.7217		1.20556	3.74475
	1.20833	3.72185		1.20833	3.74506
	1.21111	3.7217		1.21111	3.74475
	1.21389	3.72185		1.21389	3.74506
	1.21667	3.72201		1.21667	3.74521
	1.21944	3.72201		1.21944	3.74521
	1.22222	3.72216		1.22222	3.74537
	1.225	3.72216		1.225	3.74521
	1.22778	3.72216		1.22778	3.74537
	1.23056	3.72232		1.23056	3.74537
	1.23333	3.72263		1.23333	3.74537
	1.23611	3.72247		1.23611	3.74552
	1.23889	3.72263		1.23889	3.74568
	1.24167	3.72278		1.24167	3.74552
	1.24444	3.72263		1.24444	3.74568
	1.24722	3.72247		1.24722	3.74583
	1.25	3.72278		1.25	3.74583
	1.25278	3.72278		1.25278	3.74614
	1.25556	3.72294		1.25556	3.74583
	1.25833	3.72309		1.25833	3.74599
	1.26111	3.72309		1.26111	3.74614
	1.26389	3.72309		1.26389	3.74599
	1.26667	3.72325		1.26667	3.74614
	1.26944	3.72325		1.26944	3.74599
	1.27222	3.7234		1.27222	3.74614
	1.275	3.72325		1.275	3.74645
	1.27778	3.72356		1.27778	3.7463
	1.28056	3.72356		1.28056	3.74614
	1.28333	3.72356		1.28333	3.7463
	1.28611	3.72356		1.28611	3.74645
	1.28889	3.72371		1.28889	3.7463
	1.29167	3.72356		1.29167	3.74661
	1.29444	3.72386		1.29444	3.74645
	1.29722	3.72402		1.29722	3.74645
	1.3	3.72371		1.3	3.74661
	1.30278	3.72402		1.30278	3.74661
	1.30556	3.72402		1.30556	3.74661
	1.30833	3.72386		1.30833	3.74692
	1.31111	3.72417		1.31111	3.74661
	1.31389	3.72433		1.31389	3.74692
	1.31667	3.72417		1.31667	3.74692
	1.31944	3.72433		1.31944	3.74676
	1.32222	3.72433		1.32222	3.74707
	1.325	3.72417		1.325	3.74692
	1.32778	3.72448		1.32778	3.74692
	1.33056	3.72417		1.33056	3.74707
	1.33333	3.72448		1.33333	3.74707
	1.33611	3.72448		1.33611	3.74707
	1.33889	3.72433		1.33889	3.74723
	1.34167	3.72464		1.34167	3.74707
	1.34444	3.72448		1.34444	3.74707
	1.34722	3.72464		1.34722	3.74723
	1.35	3.72479		1.35	3.74723
	1.35278	3.72464		1.35278	3.74723
	1.35556	3.72479		1.35556	3.74723
	1.35833	3.72479		1.35833	3.74723
	1.36111	3.72479		1.36111	3.74723
	1.36389	3.72479		1.36389	3.74754
	1.36667	3.72479		1.36667	3.74707
	1.36944	3.72495		1.36944	3.74723
	1.37222	3.72495		1.37222	3.74738
	1.375	3.72495		1.375	3.74754
	1.37778	3.7251		1.37778	3.74738
	1.38056	3.7251		1.38056	3.74754
	1.38333	3.72526		1.38333	3.74738
	1.38611	3.7251		1.38611	3.74754
	1.38889	3.7251		1.38889	3.74754
	1.39167	3.72526		1.39167	3.74754
	1.39444	3.72495		1.39444	3.74769
	1.39722	3.72541		1.39722	3.74754
	1.4	3.72557		1.4	3.74769
	1.40278	3.7251		1.40278	3.74769
	1.40556	3.72541		1.40556	3.74769
	1.40833	3.7251		1.40833	3.74785
	1.41111	3.72541		1.41111	3.74785
	1.41389	3.72572		1.41389	3.74769
	1.41667	3.72541		1.41667	3.74754
	1.41944	3.72557		1.41944	3.74769
	1.42222	3.72557		1.42222	3.74785
	1.425	3.72541		1.425	3.74769
	1.42778	3.72572		1.42778	3.74769
	1.43056	3.72541		1.43056	3.74769
	1.43333	3.72572		1.43333	3.74769
	1.43611	3.72572		1.43611	3.74769
	1.43889	3.72588		1.43889	3.74785
	1.44167	3.72588		1.44167	3.74769
	1.44444	3.72603		1.44444	3.74769
	1.44722	3.72588		1.44722	3.74785
	1.45	3.72588		1.45	3.748
	1.45278	3.72588		1.45278	3.748
	1.45556	3.72603		1.45556	3.74785
	1.45833	3.72588		1.45833	3.74769
	1.46111	3.72588		1.46111	3.748
	1.46389	3.72618		1.46389	3.74816
	1.46667	3.72603		1.46667	3.74785
	1.46944	3.72618		1.46944	3.748
	1.47222	3.72603		1.47222	3.748
	1.475	3.72603		1.475	3.74831
	1.47778	3.72603		1.47778	3.748
	1.48056	3.72603		1.48056	3.748
	1.48333	3.72618		1.48333	3.748
	1.48611	3.72603		1.48611	3.74785
	1.48889	3.72603		1.48889	3.74785
	1.49167	3.72618		1.49167	3.748
	1.49444	3.72618		1.49444	3.748
	1.49722	3.72618		1.49722	3.74816
	1.5	3.72618		1.5	3.74785
	1.50278	3.72618		1.50278	3.74816
	1.50556	3.72618		1.50556	3.74816
	1.50833	3.72634		1.50833	3.74816
	1.51111	3.72618		1.51111	3.748
	1.51389	3.72618		1.51389	3.74785
	1.51667	3.72634		1.51667	3.74831
	1.51944	3.72634		1.51944	3.748
	1.52222	3.72618		1.52222	3.74816
	1.525	3.72634		1.525	3.74816
	1.52778	3.72634		1.52778	3.74816
	1.53056	3.72634		1.53056	3.748
	1.53333	3.72618		1.53333	3.74847
	1.53611	3.72634		1.53611	3.74847
	1.53889	3.72649		1.53889	3.74831
	1.54167	3.72649		1.54167	3.74816
	1.54444	3.72649		1.54444	3.74831
	1.54722	3.72649		1.54722	3.74847
	1.55	3.72649		1.55	3.74831
	1.55278	3.72649		1.55278	3.74831
	1.55556	3.72649		1.55556	3.74831
	1.55833	3.72665		1.55833	3.74847
	1.56111	3.72665		1.56111	3.74816
	1.56389	3.72665		1.56389	3.74831
	1.56667	3.72634		1.56667	3.74831
	1.56944	3.72649		1.56944	3.74862
	1.57222	3.72665		1.57222	3.74862
	1.575	3.72649		1.575	3.74862
	1.57778	3.72649		1.57778	3.74862
	1.58056	3.72649		1.58056	3.74831
	1.58333	3.72649		1.58333	3.74831
	1.58611	3.7268		1.58611	3.74862
	1.58889	3.7268		1.58889	3.74862
	1.59167	3.7268		1.59167	3.74847
	1.59444	3.72711		1.59444	3.74847
	1.59722	3.7268		1.59722	3.74862
	1.6	3.7268		1.6	3.74831
	1.60278	3.7268		1.60278	3.74862
	1.60556	3.72665		1.60556	3.74862
	1.60833	3.72665		1.60833	3.74862
	1.61111	3.7268		1.61111	3.74862
	1.61389	3.72711		1.61389	3.74878
	1.61667	3.72696		1.61667	3.74847
	1.61944	3.7268		1.61944	3.74862
	1.62222	3.7268		1.62222	3.74862
	1.625	3.72696		1.625	3.74878
	1.62778	3.72711		1.62778	3.74878
	1.63056	3.72696		1.63056	3.74862
	1.63333	3.72665		1.63333	3.74878
	1.63611	3.72696		1.63611	3.74862
	1.63889	3.72696		1.63889	3.74862
	1.64167	3.72696		1.64167	3.74862
	1.64444	3.72696		1.64444	3.74862
	1.64722	3.72696		1.64722	3.74847
	1.65	3.72711		1.65	3.74862
	1.65278	3.72696		1.65278	3.74862
	1.65556	3.72711		1.65556	3.74862
	1.65833	3.72696		1.65833	3.74847
	1.66111	3.72711		1.66111	3.74878
	1.66389	3.72696		1.66389	3.74862
	1.66667	3.72711		1.66667	3.74878
	1.66944	3.72711		1.66944	3.74878
	1.67222	3.72742		1.67222	3.74862
	1.675	3.72727		1.675	3.74878
	1.67778	3.72711		1.67778	3.74878
	1.68056	3.72711		1.68056	3.74878
	1.68333	3.72742		1.68333	3.74862
	1.68611	3.72727		1.68611	3.74862
	1.68889	3.72711		1.68889	3.74862
	1.69167	3.72727		1.69167	3.74878
	1.69444	3.72711		1.69444	3.74862
	1.69722	3.72742		1.69722	3.74878
	1.7	3.72727		1.7	3.74878
	1.70278	3.72727		1.70278	3.74862
	1.70556	3.72727		1.70556	3.74878
	1.70833	3.72742		1.70833	3.74862
	1.71111	3.72742		1.71111	3.74878
	1.71389	3.72727		1.71389	3.74878
	1.71667	3.72696		1.71667	3.74862
	1.71944	3.72742		1.71944	3.74878
	1.72222	3.72727		1.72222	3.74878
	1.725	3.72742		1.725	3.74878
	1.72778	3.72742		1.72778	3.74893
	1.73056	3.72727		1.73056	3.74878
	1.73333	3.72742		1.73333	3.74862
	1.73611	3.72727		1.73611	3.74878
	1.73889	3.72727		1.73889	3.74862
	1.74167	3.72742		1.74167	3.74878
	1.74444	3.72742		1.74444	3.74878
	1.74722	3.72742		1.74722	3.74862
	1.75	3.72727		1.75	3.74893
	1.75278	3.72742		1.75278	3.74878
	1.75556	3.72758		1.75556	3.74893
	1.75833	3.72727		1.75833	3.74878
	1.76111	3.72742		1.76111	3.74878
	1.76389	3.72742		1.76389	3.74847
	1.76667	3.72742		1.76667	3.74878
	1.76944	3.72742		1.76944	3.74878
	1.77222	3.72758		1.77222	3.74862
	1.775	3.72742		1.775	3.74893
	1.77778	3.72742		1.77778	3.74862
	1.78056	3.72742		1.78056	3.74878
	1.78333	3.72758		1.78333	3.74878
	1.78611	3.72742		1.78611	3.74878
	1.78889	3.72742		1.78889	3.74878
	1.79167	3.72742		1.79167	3.74847
	1.79444	3.72742		1.79444	3.74847
	1.79722	3.72727		1.79722	3.74862
	1.8	3.72758		1.8	3.74878
	1.80278	3.72758		1.80278	3.74893
	1.80556	3.72742		1.80556	3.74862
	1.80833	3.72742		1.80833	3.74878
	1.81111	3.72742		1.81111	3.74878
	1.81389	3.72742		1.81389	3.74893
	1.81667	3.72773		1.81667	3.74878
	1.81944	3.72742		1.81944	3.74878
	1.82222	3.72727		1.82222	3.74878
	1.825	3.72758		1.825	3.74878
	1.82778	3.72742		1.82778	3.74893
	1.83056	3.72742		1.83056	3.74878
	1.83333	3.65304		1.83333	3.68601
	1.83611	3.65087		1.83611	3.68415
	1.83889	3.64886		1.83889	3.68213
	1.84167	3.64716		1.84167	3.68089
	1.84444	3.64561		1.84444	3.67934
	1.84722	3.64422		1.84722	3.67779
	1.85	3.64252		1.85	3.67655
	1.85278	3.64144		1.85278	3.67531
	1.85556	3.63989		1.85556	3.67438
	1.85833	3.63881		1.85833	3.67283
	1.86111	3.63742		1.86111	3.67175
	1.86389	3.63649		1.86389	3.67082
	1.86667	3.63494		1.86667	3.66942
	1.86944	3.63402		1.86944	3.66849
	1.87222	3.63293		1.87222	3.66741
	1.875	3.6317		1.875	3.66648
	1.87778	3.63077		1.87778	3.66524
	1.88056	3.62984		1.88056	3.66415
	1.88333	3.62876		1.88333	3.66338
	1.88611	3.62737		1.88611	3.6626
	1.88889	3.62675		1.88889	3.66136
	1.89167	3.62582		1.89167	3.66059
	1.89444	3.62489		1.89444	3.6595
	1.89722	3.62381		1.89722	3.65888
	1.9	3.62319		1.9	3.65811
	1.90278	3.62195		1.90278	3.65718
	1.90556	3.62118		1.90556	3.65625
	1.90833	3.62025		1.90833	3.65563
	1.91111	3.61933		1.91111	3.6547
	1.91389	3.6184		1.91389	3.65377
	1.91667	3.61762		1.91667	3.65315
	1.91944	3.61716		1.91944	3.65206
	1.92222	3.61608		1.92222	3.65129
	1.925	3.615		1.925	3.65098
	1.92778	3.61453		1.92778	3.64974
	1.93056	3.6136		1.93056	3.64912
	1.93333	3.61283		1.93333	3.64834
	1.93611	3.61221		1.93611	3.64772
	1.93889	3.61144		1.93889	3.64679
	1.94167	3.61036		1.94167	3.64633
	1.94444	3.60974		1.94444	3.64556
	1.94722	3.60912		1.94722	3.64463
	1.95	3.60835		1.95	3.64385
	1.95278	3.60742		1.95278	3.64339
	1.95556	3.60695		1.95556	3.64246
	1.95833	3.60618		1.95833	3.64184
	1.96111	3.60541		1.96111	3.64122
	1.96389	3.60463		1.96389	3.64044
	1.96667	3.60402		1.96667	3.63998
	1.96944	3.60309		1.96944	3.63905
	1.97222	3.60247		1.97222	3.63827
	1.975	3.60185		1.975	3.63765
	1.97778	3.60092		1.97778	3.63688
	1.98056	3.6003		1.98056	3.63641
	1.98333	3.59984		1.98333	3.63595
	1.98611	3.59907		1.98611	3.63502
	1.98889	3.59845		1.98889	3.63471
	1.99167	3.59737		1.99167	3.63347
	1.99444	3.59675		1.99444	3.63316
	1.99722	3.59613		1.99722	3.63238
	2	3.66185		2	3.68864
	2.00278	3.66324		2.00278	3.68973
	2.00556	3.66402		2.00556	3.69066
	2.00833	3.66464		2.00833	3.69128
	2.01111	3.66572		2.01111	3.69205
	2.01389	3.66618		2.01389	3.69252
	2.01667	3.66665		2.01667	3.69314
	2.01944	3.66727		2.01944	3.69345
	2.02222	3.66788		2.02222	3.69407
	2.025	3.66835		2.025	3.69453
	2.02778	3.66881		2.02778	3.695
	2.03056	3.66943		2.03056	3.69531
	2.03333	3.66974		2.03333	3.69562
	2.03611	3.6702		2.03611	3.69608
	2.03889	3.67051		2.03889	3.69593
	2.04167	3.67098		2.04167	3.6967
	2.04444	3.67098		2.04444	3.69686
	2.04722	3.6716		2.04722	3.69717
	2.05	3.67175		2.05	3.69763
	2.05278	3.67206		2.05278	3.69794
	2.05556	3.67268		2.05556	3.6981
	2.05833	3.67283		2.05833	3.69825
	2.06111	3.67299		2.06111	3.69841
	2.06389	3.67314		2.06389	3.69887
	2.06667	3.67361		2.06667	3.69903
	2.06944	3.67391		2.06944	3.69934
	2.07222	3.67407		2.07222	3.69934
	2.075	3.67407		2.075	3.69965
	2.07778	3.67469		2.07778	3.6998
	2.08056	3.67515		2.08056	3.70011
	2.08333	3.67469		2.08333	3.70011
	2.08611	3.67531		2.08611	3.70027
	2.08889	3.67515		2.08889	3.70058
	2.09167	3.67562		2.09167	3.70089
	2.09444	3.67562		2.09444	3.70073
	2.09722	3.67593		2.09722	3.70104
	2.1	3.67608		2.1	3.7012
	2.10278	3.67623		2.10278	3.70151
	2.10556	3.67654		2.10556	3.70135
	2.10833	3.67639		2.10833	3.70166
	2.11111	3.6767		2.11111	3.70151
	2.11389	3.67701		2.11389	3.70197
	2.11667	3.67716		2.11667	3.70228
	2.11944	3.67716		2.11944	3.70213
	2.12222	3.67747		2.12222	3.70228
	2.125	3.67763		2.125	3.70259
	2.12778	3.67794		2.12778	3.70259
	2.13056	3.67809		2.13056	3.70275
	2.13333	3.67794		2.13333	3.70275
	2.13611	3.6784		2.13611	3.7029
	2.13889	3.6784		2.13889	3.70306
	2.14167	3.6784		2.14167	3.70306
	2.14444	3.67855		2.14444	3.70321
	2.14722	3.67886		2.14722	3.70352
	2.15	3.67902		2.15	3.70352
	2.15278	3.67917		2.15278	3.70368
	2.15556	3.67917		2.15556	3.70368
	2.15833	3.67902		2.15833	3.70383
	2.16111	3.67948		2.16111	3.70383
	2.16389	3.67964		2.16389	3.70399
	2.16667	3.67979		2.16667	3.70414
	2.16944	3.67979		2.16944	3.7043
	2.17222	3.67964		2.17222	3.70445
	2.175	3.6801		2.175	3.7043
	2.17778	3.6801		2.17778	3.70461
	2.18056	3.68041		2.18056	3.70445
	2.18333	3.68056		2.18333	3.70461
	2.18611	3.68056		2.18611	3.70476
	2.18889	3.68056		2.18889	3.70476
	2.19167	3.68072		2.19167	3.70492
	2.19444	3.68087		2.19444	3.70492
	2.19722	3.68087		2.19722	3.70492
	2.2	3.68087		2.2	3.70507
	2.20278	3.68103		2.20278	3.70538
	2.20556	3.68134		2.20556	3.70523
	2.20833	3.68134		2.20833	3.70538
	2.21111	3.68118		2.21111	3.70538
	2.21389	3.68134		2.21389	3.70538
	2.21667	3.68165		2.21667	3.70538
	2.21944	3.6818		2.21944	3.70569
	2.22222	3.68165		2.22222	3.70585
	2.225	3.68196		2.225	3.70585
	2.22778	3.6818		2.22778	3.70585
	2.23056	3.6818		2.23056	3.70585
	2.23333	3.68196		2.23333	3.706
	2.23611	3.68211		2.23611	3.706
	2.23889	3.68227		2.23889	3.70616
	2.24167	3.68242		2.24167	3.70631
	2.24444	3.68242		2.24444	3.70647
	2.24722	3.68257		2.24722	3.70647
	2.25	3.68273		2.25	3.70631
	2.25278	3.68288		2.25278	3.70647
	2.25556	3.68288		2.25556	3.70647
	2.25833	3.68273		2.25833	3.70662
	2.26111	3.68288		2.26111	3.70647
	2.26389	3.68304		2.26389	3.70693
	2.26667	3.68304		2.26667	3.70678
	2.26944	3.68319		2.26944	3.70662
	2.27222	3.68319		2.27222	3.70678
	2.275	3.6835		2.275	3.70709
	2.27778	3.68335		2.27778	3.70693
	2.28056	3.6835		2.28056	3.70693
	2.28333	3.6835		2.28333	3.70693
	2.28611	3.6835		2.28611	3.70724
	2.28889	3.68366		2.28889	3.70724
	2.29167	3.6835		2.29167	3.70724
	2.29444	3.68381		2.29444	3.70709
	2.29722	3.68397		2.29722	3.70724
	2.3	3.68397		2.3	3.7074
	2.30278	3.68412		2.30278	3.70724
	2.30556	3.68381		2.30556	3.70724
	2.30833	3.68412		2.30833	3.7074
	2.31111	3.68397		2.31111	3.7074
	2.31389	3.68412		2.31389	3.7074
	2.31667	3.68428		2.31667	3.70755
	2.31944	3.68443		2.31944	3.70771
	2.32222	3.68412		2.32222	3.70771
	2.325	3.68443		2.325	3.70771
	2.32778	3.68443		2.32778	3.70786
	2.33056	3.68443		2.33056	3.70771
	2.33333	3.68443		2.33333	3.70786
	2.33611	3.68459		2.33611	3.70786
	2.33889	3.68474		2.33889	3.70786
	2.34167	3.68459		2.34167	3.70786
	2.34444	3.68474		2.34444	3.70786
	2.34722	3.68505		2.34722	3.70802
	2.35	3.68489		2.35	3.70802
	2.35278	3.68489		2.35278	3.70802
	2.35556	3.6852		2.35556	3.70802
	2.35833	3.68474		2.35833	3.70817
	2.36111	3.68505		2.36111	3.70802
	2.36389	3.68505		2.36389	3.70817
	2.36667	3.6852		2.36667	3.70817
	2.36944	3.6852		2.36944	3.70802
	2.37222	3.68551		2.37222	3.70833
	2.375	3.6852		2.375	3.70833
	2.37778	3.6852		2.37778	3.70864
	2.38056	3.68536		2.38056	3.70833
	2.38333	3.68536		2.38333	3.70864
	2.38611	3.68551		2.38611	3.70833
	2.38889	3.68551		2.38889	3.70864
	2.39167	3.68567		2.39167	3.70848
	2.39444	3.68567		2.39444	3.70848
	2.39722	3.68582		2.39722	3.70848
	2.4	3.68582		2.4	3.70864
	2.40278	3.68567		2.40278	3.70864
	2.40556	3.68598		2.40556	3.70864
	2.40833	3.68598		2.40833	3.70879
	2.41111	3.68598		2.41111	3.70848
	2.41389	3.68598		2.41389	3.70879
	2.41667	3.68613		2.41667	3.70895
	2.41944	3.68629		2.41944	3.70879
	2.42222	3.68613		2.42222	3.70895
	2.425	3.68613		2.425	3.7091
	2.42778	3.68598		2.42778	3.70895
	2.43056	3.68613		2.43056	3.7091
	2.43333	3.68613		2.43333	3.70895
	2.43611	3.68629		2.43611	3.7091
	2.43889	3.68629		2.43889	3.7091
	2.44167	3.68613		2.44167	3.70926
	2.44444	3.68629		2.44444	3.70926
	2.44722	3.68629		2.44722	3.70926
	2.45	3.68644		2.45	3.70926
	2.45278	3.68644		2.45278	3.70926
	2.45556	3.68675		2.45556	3.7091
	2.45833	3.6866		2.45833	3.7091
	2.46111	3.68644		2.46111	3.70926
	2.46389	3.68644		2.46389	3.7091
	2.46667	3.6866		2.46667	3.70941
	2.46944	3.6866		2.46944	3.70926
	2.47222	3.68675		2.47222	3.70941
	2.475	3.68675		2.475	3.70926
	2.47778	3.68675		2.47778	3.70926
	2.48056	3.68675		2.48056	3.70926
	2.48333	3.68675		2.48333	3.70941
	2.48611	3.6866		2.48611	3.70941
	2.48889	3.68706		2.48889	3.70957
	2.49167	3.68721		2.49167	3.70941
	2.49444	3.6869		2.49444	3.70941
	2.49722	3.6869		2.49722	3.70941
	2.5	3.6869		2.5	3.70941
	2.50278	3.68706		2.50278	3.70957
	2.50556	3.68721		2.50556	3.70941
	2.50833	3.68721		2.50833	3.70957
	2.51111	3.68706		2.51111	3.70957
	2.51389	3.68706		2.51389	3.70941
	2.51667	3.68737		2.51667	3.70972
	2.51944	3.68721		2.51944	3.70957
	2.52222	3.68737		2.52222	3.70972
	2.525	3.68737		2.525	3.70957
	2.52778	3.68752		2.52778	3.70957
	2.53056	3.68752		2.53056	3.70972
	2.53333	3.68768		2.53333	3.70988
	2.53611	3.68737		2.53611	3.70988
	2.53889	3.68768		2.53889	3.70972
	2.54167	3.68752		2.54167	3.70988
	2.54444	3.68737		2.54444	3.70972
	2.54722	3.68737		2.54722	3.70972
	2.55	3.68783		2.55	3.70972
	2.55278	3.68768		2.55278	3.70957
	2.55556	3.68783		2.55556	3.70957
	2.55833	3.68768		2.55833	3.70972
	2.56111	3.68783		2.56111	3.70988
	2.56389	3.68752		2.56389	3.70972
	2.56667	3.68752		2.56667	3.71019
	2.56944	3.68783		2.56944	3.71003
	2.57222	3.68768		2.57222	3.70988
	2.575	3.68768		2.575	3.71003
	2.57778	3.68783		2.57778	3.71019
	2.58056	3.68814		2.58056	3.71003
	2.58333	3.68783		2.58333	3.70988
	2.58611	3.68799		2.58611	3.71003
	2.58889	3.68783		2.58889	3.71003
	2.59167	3.68799		2.59167	3.70988
	2.59444	3.68799		2.59444	3.71019
	2.59722	3.68799		2.59722	3.71003
	2.6	3.68814		2.6	3.71019
	2.60278	3.68799		2.60278	3.71034
	2.60556	3.68814		2.60556	3.71019
	2.60833	3.68814		2.60833	3.71019
	2.61111	3.68814		2.61111	3.71019
	2.61389	3.68814		2.61389	3.71019
	2.61667	3.6883		2.61667	3.71019
	2.61944	3.6883		2.61944	3.71019
	2.62222	3.68845		2.62222	3.71019
	2.625	3.6883		2.625	3.71034
	2.62778	3.6883		2.62778	3.71034
	2.63056	3.68845		2.63056	3.71034
	2.63333	3.6883		2.63333	3.71019
	2.63611	3.68861		2.63611	3.71034
	2.63889	3.68845		2.63889	3.71019
	2.64167	3.6883		2.64167	3.71019
	2.64444	3.68845		2.64444	3.71019
	2.64722	3.68845		2.64722	3.71019
	2.65	3.68861		2.65	3.71034
	2.65278	3.68845		2.65278	3.71034
	2.65556	3.68861		2.65556	3.71034
	2.65833	3.6883		2.65833	3.7105
	2.66111	3.68876		2.66111	3.7105
	2.66389	3.68845		2.66389	3.71034
	2.66667	3.68861		2.66667	3.7105
	2.66944	3.68861		2.66944	3.7105
	2.67222	3.68876		2.67222	3.7105
	2.675	3.68861		2.675	3.7105
	2.67778	3.68845		2.67778	3.71065
	2.68056	3.68876		2.68056	3.71065
	2.68333	3.68876		2.68333	3.71019
	2.68611	3.68876		2.68611	3.7105
	2.68889	3.68876		2.68889	3.71065
	2.69167	3.68861		2.69167	3.7105
	2.69444	3.68876		2.69444	3.7105
	2.69722	3.68892		2.69722	3.7105
	2.7	3.68892		2.7	3.71065
	2.70278	3.68892		2.70278	3.7105
	2.70556	3.68907		2.70556	3.7105
	2.70833	3.68876		2.70833	3.7105
	2.71111	3.68892		2.71111	3.7105
	2.71389	3.68892		2.71389	3.71065
	2.71667	3.68892		2.71667	3.71065
	2.71944	3.68907		2.71944	3.7105
	2.72222	3.68907		2.72222	3.7105
	2.725	3.68892		2.725	3.71081
	2.72778	3.68907		2.72778	3.71065
	2.73056	3.68892		2.73056	3.71081
	2.73333	3.68892		2.73333	3.71065
	2.73611	3.68907		2.73611	3.71065
	2.73889	3.68892		2.73889	3.71065
	2.74167	3.68892		2.74167	3.71081
	2.74444	3.68922		2.74444	3.71081
	2.74722	3.68907		2.74722	3.71065
	2.75	3.68907		2.75	3.71081
	2.75278	3.68922		2.75278	3.71065
	2.75556	3.68922		2.75556	3.71065
	2.75833	3.68907		2.75833	3.71081
	2.76111	3.68907		2.76111	3.71065
	2.76389	3.68922		2.76389	3.71081
	2.76667	3.68922		2.76667	3.71081
	2.76944	3.68938		2.76944	3.71081
	2.77222	3.68922		2.77222	3.71081
	2.775	3.68907		2.775	3.71065
	2.77778	3.68938		2.77778	3.71096
	2.78056	3.68922		2.78056	3.71096
	2.78333	3.68922		2.78333	3.71065
	2.78611	3.68938		2.78611	3.71096
	2.78889	3.68953		2.78889	3.71065
	2.79167	3.68938		2.79167	3.71081
	2.79444	3.68938		2.79444	3.71081
	2.79722	3.68938		2.79722	3.71081
	2.8	3.68938		2.8	3.71081
	2.80278	3.68938		2.80278	3.71065
	2.80556	3.68969		2.80556	3.71096
	2.80833	3.68938		2.80833	3.71081
	2.81111	3.68922		2.81111	3.71081
	2.81389	3.68938		2.81389	3.71096
	2.81667	3.68969		2.81667	3.71081
	2.81944	3.68953		2.81944	3.71081
	2.82222	3.68938		2.82222	3.71081
	2.825	3.68969		2.825	3.71096
	2.82778	3.68938		2.82778	3.71096
	2.83056	3.68953		2.83056	3.71096
	2.83333	3.61902		2.83333	3.65036
	2.83611	3.61701		2.83611	3.64834
	2.83889	3.61515		2.83889	3.64695
	2.84167	3.61376		2.84167	3.6454
	2.84444	3.61221		2.84444	3.64416
	2.84722	3.61113		2.84722	3.64292
	2.85	3.60943		2.85	3.64184
	2.85278	3.6085		2.85278	3.6406
	2.85556	3.60726		2.85556	3.63967
	2.85833	3.60634		2.85833	3.63827
	2.86111	3.60494		2.86111	3.6375
	2.86389	3.60386		2.86389	3.63641
	2.86667	3.60278		2.86667	3.63564
	2.86944	3.60216		2.86944	3.63455
	2.87222	3.60108		2.87222	3.63347
	2.875	3.59999		2.875	3.63254
	2.87778	3.59891		2.87778	3.63161
	2.88056	3.59814		2.88056	3.63099
	2.88333	3.59706		2.88333	3.6299
	2.88611	3.59628		2.88611	3.62897
	2.88889	3.59536		2.88889	3.62835
	2.89167	3.59474		2.89167	3.62742
	2.89444	3.59381		2.89444	3.62665
	2.89722	3.59288		2.89722	3.62556
	2.9	3.59226		2.9	3.62494
	2.90278	3.59133		2.90278	3.62432
	2.90556	3.59041		2.90556	3.62355
	2.90833	3.58963		2.90833	3.62277
	2.91111	3.58886		2.91111	3.62231
	2.91389	3.58793		2.91389	3.62138
	2.91667	3.58731		2.91667	3.62045
	2.91944	3.5867		2.91944	3.61998
	2.92222	3.58592		2.92222	3.61921
	2.925	3.58515		2.925	3.61843
	2.92778	3.58438		2.92778	3.61781
	2.93056	3.58376		2.93056	3.61704
	2.93333	3.58314		2.93333	3.61626
	2.93611	3.58221		2.93611	3.6158
	2.93889	3.58159		2.93889	3.61502
	2.94167	3.58128		2.94167	3.6144
	2.94444	3.58036		2.94444	3.61378
	2.94722	3.57958		2.94722	3.61316
	2.95	3.57896		2.95	3.61254
	2.95278	3.57804		2.95278	3.61177
	2.95556	3.57726		2.95556	3.6113
	2.95833	3.57695		2.95833	3.61053
	2.96111	3.57618		2.96111	3.61006
	2.96389	3.57587		2.96389	3.60913
	2.96667	3.57494		2.96667	3.60851
	2.96944	3.57432		2.96944	3.6082
	2.97222	3.57386		2.97222	3.60743
	2.975	3.57309		2.975	3.60681
	2.97778	3.57216		2.97778	3.60603
	2.98056	3.5717		2.98056	3.60588
	2.98333	3.57123		2.98333	3.60479
	2.98611	3.57077		2.98611	3.60433
	2.98889	3.5703		2.98889	3.60386
	2.99167	3.56953		2.99167	3.60324
	2.99444	3.56876		2.99444	3.60262
	2.99722	3.56829		2.99722	3.60231
	3	3.63139		3	3.65702
	3.00278	3.63247		3.00278	3.65811
	3.00556	3.6334		3.00556	3.65888
	3.00833	3.63433		3.00833	3.65935
	3.01111	3.63464		3.01111	3.65981
	3.01389	3.63556		3.01389	3.66043
	3.01667	3.63603		3.01667	3.66105
	3.01944	3.6368		3.01944	3.66136
	3.02222	3.63695		3.02222	3.66183
	3.025	3.63773		3.025	3.66245
	3.02778	3.63804		3.02778	3.66276
	3.03056	3.63835		3.03056	3.66291
	3.03333	3.63881		3.03333	3.66322
	3.03611	3.63912		3.03611	3.66353
	3.03889	3.63943		3.03889	3.664
	3.04167	3.63974		3.04167	3.664
	3.04444	3.6402		3.04444	3.66446
	3.04722	3.64051		3.04722	3.66462
	3.05	3.64082		3.05	3.66493
	3.05278	3.64098		3.05278	3.66524
	3.05556	3.64128		3.05556	3.66555
	3.05833	3.64144		3.05833	3.66555
	3.06111	3.64175		3.06111	3.66617
	3.06389	3.64221		3.06389	3.66632
	3.06667	3.64221		3.06667	3.66632
	3.06944	3.64268		3.06944	3.66648
	3.07222	3.64283		3.07222	3.66679
	3.075	3.64283		3.075	3.66679
	3.07778	3.6433		3.07778	3.6671
	3.08056	3.64345		3.08056	3.66725
	3.08333	3.64345		3.08333	3.66741
	3.08611	3.6436		3.08611	3.66756
	3.08889	3.64391		3.08889	3.66772
	3.09167	3.64407		3.09167	3.66803
	3.09444	3.64422		3.09444	3.66803
	3.09722	3.64469		3.09722	3.66834
	3.1	3.64469		3.1	3.66834
	3.10278	3.645		3.10278	3.66849
	3.10556	3.645		3.10556	3.66865
	3.10833	3.645		3.10833	3.6688
	3.11111	3.64546		3.11111	3.6688
	3.11389	3.64577		3.11389	3.66896
	3.11667	3.64546		3.11667	3.66911
	3.11944	3.64608		3.11944	3.66927
	3.12222	3.64608		3.12222	3.66958
	3.125	3.64639		3.125	3.66973
	3.12778	3.64639		3.12778	3.66973
	3.13056	3.64623		3.13056	3.66973
	3.13333	3.6467		3.13333	3.67004
	3.13611	3.6467		3.13611	3.67004
	3.13889	3.64654		3.13889	3.6702
	3.14167	3.64701		3.14167	3.6702
	3.14444	3.64732		3.14444	3.6702
	3.14722	3.64732		3.14722	3.67035
	3.15	3.64716		3.15	3.67066
	3.15278	3.64747		3.15278	3.67082
	3.15556	3.64747		3.15556	3.67097
	3.15833	3.64763		3.15833	3.67082
	3.16111	3.64778		3.16111	3.67097
	3.16389	3.64809		3.16389	3.67097
	3.16667	3.64824		3.16667	3.67113
	3.16944	3.64824		3.16944	3.67144
	3.17222	3.64824		3.17222	3.67113
	3.175	3.64824		3.175	3.67128
	3.17778	3.6484		3.17778	3.67144
	3.18056	3.64855		3.18056	3.67159
	3.18333	3.64871		3.18333	3.67159
	3.18611	3.64871		3.18611	3.67175
	3.18889	3.64902		3.18889	3.67175
	3.19167	3.64902		3.19167	3.6719
	3.19444	3.64886		3.19444	3.67206
	3.19722	3.64902		3.19722	3.67206
	3.2	3.64933		3.2	3.67221
	3.20278	3.64948		3.20278	3.67206
	3.20556	3.64948		3.20556	3.67252
	3.20833	3.64964		3.20833	3.67237
	3.21111	3.64948		3.21111	3.67268
	3.21389	3.64964		3.21389	3.67237
	3.21667	3.64964		3.21667	3.67252
	3.21944	3.64994		3.21944	3.67268
	3.22222	3.64994		3.22222	3.67268
	3.225	3.64994		3.225	3.67268
	3.22778	3.6501		3.22778	3.67283
	3.23056	3.65025		3.23056	3.67283
	3.23333	3.65025		3.23333	3.67299
	3.23611	3.65041		3.23611	3.67299
	3.23889	3.65041		3.23889	3.6733
	3.24167	3.65072		3.24167	3.67314
	3.24444	3.65072		3.24444	3.6733
	3.24722	3.65072		3.24722	3.6733
	3.25	3.65056		3.25	3.67345
	3.25278	3.65072		3.25278	3.6733
	3.25556	3.65118		3.25556	3.6733
	3.25833	3.65103		3.25833	3.67345
	3.26111	3.65087		3.26111	3.67345
	3.26389	3.65103		3.26389	3.67361
	3.26667	3.65118		3.26667	3.67361
	3.26944	3.65134		3.26944	3.67376
	3.27222	3.65118		3.27222	3.67361
	3.275	3.65149		3.275	3.67376
	3.27778	3.65149		3.27778	3.67392
	3.28056	3.65134		3.28056	3.67392
	3.28333	3.6518		3.28333	3.67392
	3.28611	3.6518		3.28611	3.67423
	3.28889	3.65165		3.28889	3.67423
	3.29167	3.65165		3.29167	3.67392
	3.29444	3.6518		3.29444	3.67423
	3.29722	3.65196		3.29722	3.67423
	3.3	3.65211		3.3	3.67423
	3.30278	3.65196		3.30278	3.67438
	3.30556	3.65196		3.30556	3.67438
	3.30833	3.65226		3.30833	3.67454
	3.31111	3.65211		3.31111	3.67423
	3.31389	3.65226		3.31389	3.67438
	3.31667	3.65226		3.31667	3.67454
	3.31944	3.65226		3.31944	3.67454
	3.32222	3.65242		3.32222	3.67454
	3.325	3.65257		3.325	3.67454
	3.32778	3.65257		3.32778	3.67469
	3.33056	3.65257		3.33056	3.67485
	3.33333	3.65242		3.33333	3.67485
	3.33611	3.65273		3.33611	3.67469
	3.33889	3.65288		3.33889	3.67469
	3.34167	3.65304		3.34167	3.67485
	3.34444	3.65288		3.34444	3.675
	3.34722	3.65288		3.34722	3.67485
	3.35	3.65319		3.35	3.675
	3.35278	3.65304		3.35278	3.67516
	3.35556	3.65319		3.35556	3.67516
	3.35833	3.65319		3.35833	3.67531
	3.36111	3.65304		3.36111	3.67531
	3.36389	3.65335		3.36389	3.67516
	3.36667	3.65335		3.36667	3.67516
	3.36944	3.6535		3.36944	3.67516
	3.37222	3.6535		3.37222	3.67531
	3.375	3.65335		3.375	3.67516
	3.37778	3.6535		3.37778	3.67547
	3.38056	3.65366		3.38056	3.67531
	3.38333	3.65366		3.38333	3.67531
	3.38611	3.6535		3.38611	3.67531
	3.38889	3.65366		3.38889	3.67547
	3.39167	3.65366		3.39167	3.67547
	3.39444	3.65381		3.39444	3.67531
	3.39722	3.65381		3.39722	3.67547
	3.4	3.65366		3.4	3.67562
	3.40278	3.65397		3.40278	3.67562
	3.40556	3.65397		3.40556	3.67562
	3.40833	3.65397		3.40833	3.67578
	3.41111	3.65412		3.41111	3.67578
	3.41389	3.65412		3.41389	3.67593
	3.41667	3.65427		3.41667	3.67578
	3.41944	3.65412		3.41944	3.67562
	3.42222	3.65412		3.42222	3.67578
	3.425	3.65443		3.425	3.67593
	3.42778	3.65412		3.42778	3.67593
	3.43056	3.65412		3.43056	3.67593
	3.43333	3.65443		3.43333	3.67624
	3.43611	3.65427		3.43611	3.67593
	3.43889	3.65427		3.43889	3.67562
	3.44167	3.65458		3.44167	3.67578
	3.44444	3.65443		3.44444	3.67593
	3.44722	3.65458		3.44722	3.67593
	3.45	3.65474		3.45	3.67593
	3.45278	3.65474		3.45278	3.67624
	3.45556	3.65489		3.45556	3.67624
	3.45833	3.65474		3.45833	3.67609
	3.46111	3.65489		3.46111	3.6764
	3.46389	3.65458		3.46389	3.67624
	3.46667	3.65489		3.46667	3.6764
	3.46944	3.65474		3.46944	3.6764
	3.47222	3.65489		3.47222	3.6764
	3.475	3.65474		3.475	3.6764
	3.47778	3.65489		3.47778	3.6764
	3.48056	3.65489		3.48056	3.67624
	3.48333	3.65505		3.48333	3.6764
	3.48611	3.6552		3.48611	3.67655
	3.48889	3.6552		3.48889	3.67624
	3.49167	3.65505		3.49167	3.6764
	3.49444	3.65489		3.49444	3.67655
	3.49722	3.65505		3.49722	3.6764
	3.5	3.65551		3.5	3.67655
	3.50278	3.6552		3.50278	3.67655
	3.50556	3.65536		3.50556	3.67671
	3.50833	3.65551		3.50833	3.67671
	3.51111	3.65536		3.51111	3.67671
	3.51389	3.65551		3.51389	3.67671
	3.51667	3.65551		3.51667	3.67655
	3.51944	3.65567		3.51944	3.67671
	3.52222	3.65551		3.52222	3.67671
	3.525	3.65567		3.525	3.67686
	3.52778	3.65551		3.52778	3.67671
	3.53056	3.65567		3.53056	3.67702
	3.53333	3.65551		3.53333	3.67686
	3.53611	3.65567		3.53611	3.67686
	3.53889	3.65582		3.53889	3.67702
	3.54167	3.65598		3.54167	3.67686
	3.54444	3.65567		3.54444	3.67702
	3.54722	3.65567		3.54722	3.67671
	3.55	3.65598		3.55	3.67686
	3.55278	3.65582		3.55278	3.67686
	3.55556	3.65582		3.55556	3.67686
	3.55833	3.65582		3.55833	3.67686
	3.56111	3.65582		3.56111	3.67717
	3.56389	3.65582		3.56389	3.67702
	3.56667	3.65613		3.56667	3.67717
	3.56944	3.65598		3.56944	3.67702
	3.57222	3.65613		3.57222	3.67717
	3.575	3.65613		3.575	3.67702
	3.57778	3.65613		3.57778	3.67717
	3.58056	3.65629		3.58056	3.67733
	3.58333	3.65629		3.58333	3.67702
	3.58611	3.65598		3.58611	3.67717
	3.58889	3.65598		3.58889	3.67733
	3.59167	3.65613		3.59167	3.67702
	3.59444	3.65629		3.59444	3.67717
	3.59722	3.65598		3.59722	3.67717
	3.6	3.65629		3.6	3.67717
	3.60278	3.65629		3.60278	3.67733
	3.60556	3.65644		3.60556	3.67733
	3.60833	3.65644		3.60833	3.67733
	3.61111	3.65659		3.61111	3.67733
	3.61389	3.65613		3.61389	3.67733
	3.61667	3.65644		3.61667	3.67748
	3.61944	3.65629		3.61944	3.67717
	3.62222	3.65629		3.62222	3.67748
	3.625	3.65629		3.625	3.67748
	3.62778	3.65659		3.62778	3.67733
	3.63056	3.65659		3.63056	3.67748
	3.63333	3.65644		3.63333	3.67748
	3.63611	3.65659		3.63611	3.67748
	3.63889	3.65659		3.63889	3.67748
	3.64167	3.65644		3.64167	3.67748
	3.64444	3.65675		3.64444	3.67764
	3.64722	3.6569		3.64722	3.67748
	3.65	3.65659		3.65	3.67764
	3.65278	3.65659		3.65278	3.67733
	3.65556	3.6569		3.65556	3.67748
	3.65833	3.6569		3.65833	3.67764
	3.66111	3.6569		3.66111	3.67764
	3.66389	3.6569		3.66389	3.67748
	3.66667	3.65675		3.66667	3.67779
	3.66944	3.6569		3.66944	3.67764
	3.67222	3.65706		3.67222	3.67748
	3.675	3.65706		3.675	3.67764
	3.67778	3.65737		3.67778	3.67779
	3.68056	3.6569		3.68056	3.67779
	3.68333	3.65706		3.68333	3.67748
	3.68611	3.6569		3.68611	3.67764
	3.68889	3.65721		3.68889	3.67779
	3.69167	3.65706		3.69167	3.67795
	3.69444	3.6569		3.69444	3.67779
	3.69722	3.65721		3.69722	3.67779
	3.7	3.65706		3.7	3.67779
	3.70278	3.65721		3.70278	3.67795
	3.70556	3.65721		3.70556	3.67795
	3.70833	3.65721		3.70833	3.6781
	3.71111	3.65721		3.71111	3.67779
	3.71389	3.65721		3.71389	3.67779
	3.71667	3.65721		3.71667	3.67779
	3.71944	3.65737		3.71944	3.67779
	3.72222	3.65721		3.72222	3.67795
	3.725	3.65737		3.725	3.67795
	3.72778	3.65737		3.72778	3.67795
	3.73056	3.65737		3.73056	3.6781
	3.73333	3.65737		3.73333	3.67779
	3.73611	3.65752		3.73611	3.67795
	3.73889	3.65737		3.73889	3.67795
	3.74167	3.65752		3.74167	3.67795
	3.74444	3.65752		3.74444	3.67795
	3.74722	3.65752		3.74722	3.67779
	3.75	3.65768		3.75	3.6781
	3.75278	3.65752		3.75278	3.6781
	3.75556	3.65783		3.75556	3.67826
	3.75833	3.65752		3.75833	3.67826
	3.76111	3.65768		3.76111	3.6781
	3.76389	3.65752		3.76389	3.67795
	3.76667	3.65752		3.76667	3.6781
	3.76944	3.65783		3.76944	3.6781
	3.77222	3.65783		3.77222	3.67826
	3.775	3.65752		3.775	3.67826
	3.77778	3.65799		3.77778	3.67826
	3.78056	3.65799		3.78056	3.6781
	3.78333	3.65752		3.78333	3.6781
	3.78611	3.65783		3.78611	3.67826
	3.78889	3.65783		3.78889	3.67826
	3.79167	3.65799		3.79167	3.6781
	3.79444	3.65783		3.79444	3.67841
	3.79722	3.65814		3.79722	3.67826
	3.8	3.65783		3.8	3.67826
	3.80278	3.65783		3.80278	3.67826
	3.80556	3.65783		3.80556	3.67826
	3.80833	3.65799		3.80833	3.67826
	3.81111	3.65814		3.81111	3.67826
	3.81389	3.65799		3.81389	3.67826
	3.81667	3.65814		3.81667	3.67841
	3.81944	3.65799		3.81944	3.6781
	3.82222	3.65799		3.82222	3.67826
	3.825	3.65814		3.825	3.67826
	3.82778	3.65799		3.82778	3.67857
	3.83056	3.65814		3.83056	3.67826
	3.83333	3.59056		3.83333	3.61998
	3.83611	3.58886		3.83611	3.61812
	3.83889	3.58716		3.83889	3.61688
	3.84167	3.58577		3.84167	3.61549
	3.84444	3.58469		3.84444	3.61425
	3.84722	3.58376		3.84722	3.61301
	3.85	3.58237		3.85	3.61208
	3.85278	3.58144		3.85278	3.61084
	3.85556	3.5802		3.85556	3.61006
	3.85833	3.57927		3.85833	3.60913
	3.86111	3.57788		3.86111	3.6082
	3.86389	3.57695		3.86389	3.60743
	3.86667	3.57618		3.86667	3.60634
	3.86944	3.57525		3.86944	3.60557
	3.87222	3.57448		3.87222	3.60479
	3.875	3.5734		3.875	3.60371
	3.87778	3.57247		3.87778	3.60293
	3.88056	3.5717		3.88056	3.60231
	3.88333	3.57123		3.88333	3.60138
	3.88611	3.57015		3.88611	3.60076
	3.88889	3.56938		3.88889	3.59999
	3.89167	3.56845		3.89167	3.59906
	3.89444	3.56783		3.89444	3.59844
	3.89722	3.56706		3.89722	3.59782
	3.9	3.56628		3.9	3.59673
	3.90278	3.56551		3.90278	3.59642
	3.90556	3.56489		3.90556	3.59549
	3.90833	3.56396		3.90833	3.59487
	3.91111	3.56334		3.91111	3.59425
	3.91389	3.56273		3.91389	3.59363
	3.91667	3.56195		3.91667	3.59286
	3.91944	3.56102		3.91944	3.59208
	3.92222	3.56025		3.92222	3.59146
	3.925	3.55994		3.925	3.591
	3.92778	3.55917		3.92778	3.59038
	3.93056	3.55855		3.93056	3.5896
	3.93333	3.55778		3.93333	3.58914
	3.93611	3.55716		3.93611	3.58821
	3.93889	3.55654		3.93889	3.5879
	3.94167	3.55577		3.94167	3.58712
	3.94444	3.55515		3.94444	3.58666
	3.94722	3.55468		3.94722	3.58619
	3.95	3.55407		3.95	3.58557
	3.95278	3.55329		3.95278	3.58495
	3.95556	3.55252		3.95556	3.58418
	3.95833	3.5519		3.95833	3.58371
	3.96111	3.55144		3.96111	3.58325
	3.96389	3.55097		3.96389	3.58247
	3.96667	3.55035		3.96667	3.5817
	3.96944	3.54943		3.96944	3.58155
	3.97222	3.54912		3.97222	3.58077
	3.975	3.54819		3.975	3.58031
	3.97778	3.54788		3.97778	3.57969
	3.98056	3.54726		3.98056	3.57922
	3.98333	3.5468		3.98333	3.57907
	3.98611	3.54587		3.98611	3.57829
	3.98889	3.54525		3.98889	3.57767
	3.99167	3.54479		3.99167	3.57721
	3.99444	3.54417		3.99444	3.57659
	3.99722	3.54355		3.99722	3.57597
	4	3.6051		4	3.62975
	4.00278	3.60603		4.00278	3.63068
	4.00556	3.60695		4.00556	3.63161
	4.00833	3.60773		4.00833	3.63207
	4.01111	3.60804		4.01111	3.63269
	4.01389	3.60896		4.01389	3.633
	4.01667	3.60943		4.01667	3.63331
	4.01944	3.60989		4.01944	3.63393
	4.02222	3.61036		4.02222	3.63455
	4.025	3.61113		4.025	3.63471
	4.02778	3.61144		4.02778	3.63502
	4.03056	3.61144		4.03056	3.63548
	4.03333	3.61175		4.03333	3.63564
	4.03611	3.61252		4.03611	3.63595
	4.03889	3.61283		4.03889	3.63626
	4.04167	3.61283		4.04167	3.63657
	4.04444	3.61329		4.04444	3.63688
	4.04722	3.6136		4.04722	3.63703
	4.05	3.61391		4.05	3.63734
	4.05278	3.61438		4.05278	3.6375
	4.05556	3.61438		4.05556	3.63796
	4.05833	3.61484		4.05833	3.63796
	4.06111	3.61484		4.06111	3.63812
	4.06389	3.61515		4.06389	3.63827
	4.06667	3.61561		4.06667	3.63858
	4.06944	3.61561		4.06944	3.63874
	4.07222	3.61561		4.07222	3.63889
	4.075	3.61592		4.075	3.63905
	4.07778	3.61623		4.07778	3.6392
	4.08056	3.61654		4.08056	3.63951
	4.08333	3.61654		4.08333	3.63936
	4.08611	3.6167		4.08611	3.63967
	4.08889	3.61685		4.08889	3.63982
	4.09167	3.61732		4.09167	3.63998
	4.09444	3.61762		4.09444	3.64029
	4.09722	3.61762		4.09722	3.64044
	4.1	3.61778		4.1	3.64044
	4.10278	3.61793		4.10278	3.6406
	4.10556	3.61793		4.10556	3.64075
	4.10833	3.61824		4.10833	3.64091
	4.11111	3.61871		4.11111	3.64106
	4.11389	3.61855		4.11389	3.64106
	4.11667	3.61871		4.11667	3.64137
	4.11944	3.61886		4.11944	3.64153
	4.12222	3.61917		4.12222	3.64137
	4.125	3.61917		4.125	3.64184
	4.12778	3.61933		4.12778	3.64168
	4.13056	3.61948		4.13056	3.64184
	4.13333	3.61933		4.13333	3.64199
	4.13611	3.61979		4.13611	3.64215
	4.13889	3.61979		4.13889	3.64215
	4.14167	3.61994		4.14167	3.64215
	4.14444	3.61979		4.14444	3.6423
	4.14722	3.6201		4.14722	3.64246
	4.15	3.62025		4.15	3.64246
	4.15278	3.62041		4.15278	3.64261
	4.15556	3.62041		4.15556	3.64246
	4.15833	3.62072		4.15833	3.64292
	4.16111	3.62072		4.16111	3.64277
	4.16389	3.62087		4.16389	3.64277
	4.16667	3.62087		4.16667	3.64308
	4.16944	3.62087		4.16944	3.64308
	4.17222	3.62118		4.17222	3.64323
	4.175	3.62118		4.175	3.64323
	4.17778	3.62149		4.17778	3.64339
	4.18056	3.62149		4.18056	3.64323
	4.18333	3.62149		4.18333	3.64354
	4.18611	3.62165		4.18611	3.6437
	4.18889	3.6218		4.18889	3.64354
	4.19167	3.6218		4.19167	3.6437
	4.19444	3.6218		4.19444	3.6437
	4.19722	3.62211		4.19722	3.6437
	4.2	3.62211		4.2	3.64385
	4.20278	3.62226		4.20278	3.64401
	4.20556	3.62226		4.20556	3.64385
	4.20833	3.62242		4.20833	3.64416
	4.21111	3.62257		4.21111	3.64432
	4.21389	3.62257		4.21389	3.64416
	4.21667	3.62273		4.21667	3.64432
	4.21944	3.62257		4.21944	3.64463
	4.22222	3.62288		4.22222	3.64447
	4.225	3.62288		4.225	3.64463
	4.22778	3.62273		4.22778	3.64447
	4.23056	3.62304		4.23056	3.64478
	4.23333	3.62335		4.23333	3.64463
	4.23611	3.62335		4.23611	3.64478
	4.23889	3.6235		4.23889	3.64494
	4.24167	3.62335		4.24167	3.64478
	4.24444	3.6235		4.24444	3.64494
	4.24722	3.62381		4.24722	3.64494
	4.25	3.62381		4.25	3.64525
	4.25278	3.62366		4.25278	3.64509
	4.25556	3.62396		4.25556	3.64525
	4.25833	3.62396		4.25833	3.64509
	4.26111	3.62396		4.26111	3.6454
	4.26389	3.62412		4.26389	3.64525
	4.26667	3.62412		4.26667	3.64525
	4.26944	3.62412		4.26944	3.6454
	4.27222	3.62412		4.27222	3.64556
	4.275	3.62412		4.275	3.64556
	4.27778	3.62458		4.27778	3.64556
	4.28056	3.62443		4.28056	3.64556
	4.28333	3.62443		4.28333	3.64556
	4.28611	3.62458		4.28611	3.64571
	4.28889	3.62443		4.28889	3.64571
	4.29167	3.62458		4.29167	3.64571
	4.29444	3.62474		4.29444	3.64587
	4.29722	3.62474		4.29722	3.64602
	4.3	3.62458		4.3	3.64602
	4.30278	3.62474		4.30278	3.64602
	4.30556	3.62489		4.30556	3.64618
	4.30833	3.62505		4.30833	3.64618
	4.31111	3.62505		4.31111	3.64602
	4.31389	3.62505		4.31389	3.64618
	4.31667	3.62489		4.31667	3.64633
	4.31944	3.62536		4.31944	3.64618
	4.32222	3.62536		4.32222	3.64633
	4.325	3.62536		4.325	3.64633
	4.32778	3.62536		4.32778	3.64649
	4.33056	3.62582		4.33056	3.64633
	4.33333	3.62551		4.33333	3.64633
	4.33611	3.62567		4.33611	3.64664
	4.33889	3.62567		4.33889	3.64664
	4.34167	3.62582		4.34167	3.64649
	4.34444	3.62567		4.34444	3.64664
	4.34722	3.62582		4.34722	3.64664
	4.35	3.62567		4.35	3.64664
	4.35278	3.62598		4.35278	3.64679
	4.35556	3.62613		4.35556	3.64664
	4.35833	3.62598		4.35833	3.6471
	4.36111	3.62613		4.36111	3.64695
	4.36389	3.62628		4.36389	3.64679
	4.36667	3.62613		4.36667	3.64695
	4.36944	3.62628		4.36944	3.6471
	4.37222	3.62644		4.37222	3.6471
	4.375	3.62628		4.375	3.6471
	4.37778	3.62628		4.37778	3.64695
	4.38056	3.62659		4.38056	3.64726
	4.38333	3.62659		4.38333	3.64726
	4.38611	3.62644		4.38611	3.64726
	4.38889	3.62628		4.38889	3.64726
	4.39167	3.62659		4.39167	3.64726
	4.39444	3.62659		4.39444	3.64741
	4.39722	3.62644		4.39722	3.64741
	4.4	3.62675		4.4	3.64726
	4.40278	3.62659		4.40278	3.64757
	4.40556	3.62675		4.40556	3.64726
	4.40833	3.62659		4.40833	3.64741
	4.41111	3.62675		4.41111	3.64757
	4.41389	3.62706		4.41389	3.64757
	4.41667	3.62675		4.41667	3.64772
	4.41944	3.62706		4.41944	3.64741
	4.42222	3.62706		4.42222	3.64757
	4.425	3.6269		4.425	3.64741
	4.42778	3.62706		4.42778	3.64757
	4.43056	3.62721		4.43056	3.64772
	4.43333	3.62721		4.43333	3.64757
	4.43611	3.62706		4.43611	3.64772
	4.43889	3.62737		4.43889	3.64772
	4.44167	3.62721		4.44167	3.64788
	4.44444	3.62721		4.44444	3.64788
	4.44722	3.62721		4.44722	3.64788
	4.45	3.62721		4.45	3.64803
	4.45278	3.62752		4.45278	3.64788
	4.45556	3.62768		4.45556	3.64803
	4.45833	3.62737		4.45833	3.64788
	4.46111	3.62768		4.46111	3.64788
	4.46389	3.62752		4.46389	3.64788
	4.46667	3.62768		4.46667	3.64772
	4.46944	3.62768		4.46944	3.64788
	4.47222	3.62768		4.47222	3.64819
	4.475	3.62783		4.475	3.64803
	4.47778	3.62768		4.47778	3.64803
	4.48056	3.62783		4.48056	3.64819
	4.48333	3.62814		4.48333	3.64803
	4.48611	3.62783		4.48611	3.64819
	4.48889	3.62814		4.48889	3.64819
	4.49167	3.62783		4.49167	3.64803
	4.49444	3.62799		4.49444	3.64819
	4.49722	3.62814		4.49722	3.64834
	4.5	3.62814		4.5	3.64834
	4.50278	3.62814		4.50278	3.64819
	4.50556	3.62814		4.50556	3.64834
	4.50833	3.62814		4.50833	3.64834
	4.51111	3.62845		4.51111	3.6485
	4.51389	3.62845		4.51389	3.64834
	4.51667	3.62814		4.51667	3.64834
	4.51944	3.62829		4.51944	3.64865
	4.52222	3.62829		4.52222	3.64834
	4.525	3.62845		4.525	3.64865
	4.52778	3.62845		4.52778	3.6485
	4.53056	3.62829		4.53056	3.6485
	4.53333	3.6286		4.53333	3.6485
	4.53611	3.62845		4.53611	3.6485
	4.53889	3.6286		4.53889	3.64865
	4.54167	3.62845		4.54167	3.6485
	4.54444	3.62845		4.54444	3.64865
	4.54722	3.6286		4.54722	3.64865
	4.55	3.62876		4.55	3.64865
	4.55278	3.6286		4.55278	3.64865
	4.55556	3.6286		4.55556	3.64865
	4.55833	3.6286		4.55833	3.64896
	4.56111	3.62876		4.56111	3.64881
	4.56389	3.62891		4.56389	3.64896
	4.56667	3.62891		4.56667	3.64881
	4.56944	3.62876		4.56944	3.64881
	4.57222	3.62876		4.57222	3.64896
	4.575	3.62891		4.575	3.64881
	4.57778	3.62907		4.57778	3.64896
	4.58056	3.62922		4.58056	3.64881
	4.58333	3.62891		4.58333	3.64865
	4.58611	3.62891		4.58611	3.64896
	4.58889	3.62907		4.58889	3.64896
	4.59167	3.62907		4.59167	3.64896
	4.59444	3.62907		4.59444	3.64896
	4.59722	3.62922		4.59722	3.64896
	4.6	3.62907		4.6	3.64896
	4.60278	3.62922		4.60278	3.64896
	4.60556	3.62938		4.60556	3.64912
	4.60833	3.62922		4.60833	3.64896
	4.61111	3.62907		4.61111	3.64912
	4.61389	3.62938		4.61389	3.64896
	4.61667	3.62922		4.61667	3.64927
	4.61944	3.62922		4.61944	3.64912
	4.62222	3.62953		4.62222	3.64896
	4.625	3.62922		4.625	3.64912
	4.62778	3.62953		4.62778	3.64896
	4.63056	3.62922		4.63056	3.64912
	4.63333	3.62953		4.63333	3.64927
	4.63611	3.62938		4.63611	3.64912
	4.63889	3.62953		4.63889	3.64927
	4.64167	3.62953		4.64167	3.64927
	4.64444	3.62938		4.64444	3.64912
	4.64722	3.62953		4.64722	3.64927
	4.65	3.62953		4.65	3.64927
	4.65278	3.62953		4.65278	3.64927
	4.65556	3.62969		4.65556	3.64912
	4.65833	3.62953		4.65833	3.64927
	4.66111	3.62984		4.66111	3.64943
	4.66389	3.62984		4.66389	3.64958
	4.66667	3.62984		4.66667	3.64912
	4.66944	3.62984		4.66944	3.64943
	4.67222	3.62969		4.67222	3.64943
	4.675	3.62984		4.675	3.64927
	4.67778	3.62969		4.67778	3.64943
	4.68056	3.62984		4.68056	3.64943
	4.68333	3.62984		4.68333	3.64958
	4.68611	3.62984		4.68611	3.64958
	4.68889	3.62984		4.68889	3.64958
	4.69167	3.62984		4.69167	3.64943
	4.69444	3.62984		4.69444	3.64927
	4.69722	3.63		4.69722	3.64958
	4.7	3.63		4.7	3.64958
	4.70278	3.63015		4.70278	3.64958
	4.70556	3.63015		4.70556	3.64989
	4.70833	3.63015		4.70833	3.64958
	4.71111	3.63031		4.71111	3.64974
	4.71389	3.63015		4.71389	3.64974
	4.71667	3.63015		4.71667	3.64958
	4.71944	3.63		4.71944	3.64974
	4.72222	3.63015		4.72222	3.64974
	4.725	3.63015		4.725	3.64958
	4.72778	3.63031		4.72778	3.64974
	4.73056	3.63015		4.73056	3.64989
	4.73333	3.63046		4.73333	3.64989
	4.73611	3.63031		4.73611	3.65005
	4.73889	3.63046		4.73889	3.64989
	4.74167	3.63061		4.74167	3.64989
	4.74444	3.63046		4.74444	3.65005
	4.74722	3.63046		4.74722	3.64989
	4.75	3.63031		4.75	3.64974
	4.75278	3.63061		4.75278	3.64989
	4.75556	3.63046		4.75556	3.64974
	4.75833	3.63061		4.75833	3.64989
	4.76111	3.63061		4.76111	3.64989
	4.76389	3.63061		4.76389	3.64989
	4.76667	3.63061		4.76667	3.64989
	4.76944	3.63061		4.76944	3.64974
	4.77222	3.63061		4.77222	3.64989
	4.775	3.63061		4.775	3.64989
	4.77778	3.63077		4.77778	3.64974
	4.78056	3.63077		4.78056	3.64989
	4.78333	3.63092		4.78333	3.64974
	4.78611	3.63061		4.78611	3.64989
	4.78889	3.63092		4.78889	3.64989
	4.79167	3.63092		4.79167	3.65005
	4.79444	3.63077		4.79444	3.64989
	4.79722	3.63077		4.79722	3.65005
	4.8	3.63077		4.8	3.65005
	4.80278	3.63092		4.80278	3.65005
	4.80556	3.63092		4.80556	3.64989
	4.80833	3.63092		4.80833	3.6502
	4.81111	3.63108		4.81111	3.65005
	4.81389	3.63092		4.81389	3.64989
	4.81667	3.63092		4.81667	3.65005
	4.81944	3.63108		4.81944	3.64989
	4.82222	3.63092		4.82222	3.65005
	4.825	3.63077		4.825	3.65005
	4.82778	3.63123		4.82778	3.65005
	4.83056	3.63123		4.83056	3.6502
	4.83333	3.56582		4.83333	3.59348
	4.83611	3.56412		4.83611	3.59193
	4.83889	3.56288		4.83889	3.59084
	4.84167	3.56164		4.84167	3.58945
	4.84444	3.56041		4.84444	3.58852
	4.84722	3.55948		4.84722	3.58728
	4.85	3.55793		4.85	3.58619
	4.85278	3.55716		4.85278	3.58542
	4.85556	3.55592		4.85556	3.58418
	4.85833	3.55499		4.85833	3.58356
	4.86111	3.55407		4.86111	3.58263
	4.86389	3.55314		4.86389	3.5817
	4.86667	3.55221		4.86667	3.58108
	4.86944	3.55159		4.86944	3.58
	4.87222	3.55066		4.87222	3.57938
	4.875	3.54974		4.875	3.57845
	4.87778	3.54896		4.87778	3.57798
	4.88056	3.54819		4.88056	3.57721
	4.88333	3.54711		4.88333	3.57659
	4.88611	3.54649		4.88611	3.57566
	4.88889	3.54556		4.88889	3.57504
	4.89167	3.54494		4.89167	3.57442
	4.89444	3.54401		4.89444	3.57364
	4.89722	3.5437		4.89722	3.57287
	4.9	3.54262		4.9	3.57225
	4.90278	3.542		4.90278	3.57194
	4.90556	3.54123		4.90556	3.57116
	4.90833	3.54046		4.90833	3.57054
	4.91111	3.53984		4.91111	3.56992
	4.91389	3.53907		4.91389	3.5693
	4.91667	3.53845		4.91667	3.56853
	4.91944	3.53767		4.91944	3.56806
	4.92222	3.5369		4.92222	3.5676
	4.925	3.53659		4.925	3.56651
	4.92778	3.53582		4.92778	3.56605
	4.93056	3.53504		4.93056	3.56558
	4.93333	3.53443		4.93333	3.56512
	4.93611	3.53365		4.93611	3.56434
	4.93889	3.53303		4.93889	3.56419
	4.94167	3.53257		4.94167	3.56341
	4.94444	3.53195		4.94444	3.56279
	4.94722	3.53102		4.94722	3.56217
	4.95	3.53056		4.95	3.56171
	4.95278	3.52994		4.95278	3.56109
	4.95556	3.52932		4.95556	3.56047
	4.95833	3.5287		4.95833	3.55985
	4.96111	3.52809		4.96111	3.55938
	4.96389	3.52731		4.96389	3.55907
	4.96667	3.52669		4.96667	3.55845
	4.96944	3.52623		4.96944	3.55783
	4.97222	3.52561		4.97222	3.55737
	4.975	3.5253		4.975	3.55659
	4.97778	3.52453		4.97778	3.55613
	4.98056	3.52376		4.98056	3.55566
	4.98333	3.52345		4.98333	3.5552
	4.98611	3.52252		4.98611	3.55442
	4.98889	3.52205		4.98889	3.55396
	4.99167	3.52175		4.99167	3.5538
	4.99444	3.52097		4.99444	3.55318
	4.99722	3.52035		4.99722	3.55256
	5	3.58051		5	3.60495
	5.00278	3.58159		5.00278	3.60572
	5.00556	3.58221		5.00556	3.60634
	5.00833	3.58283		5.00833	3.60712
	5.01111	3.58376		5.01111	3.60774
	5.01389	3.58422		5.01389	3.60805
	5.01667	3.58469		5.01667	3.60851
	5.01944	3.58515		5.01944	3.60898
	5.02222	3.58577		5.02222	3.60929
	5.025	3.58608		5.025	3.60975
	5.02778	3.58654		5.02778	3.61006
	5.03056	3.587		5.03056	3.61022
	5.03333	3.58716		5.03333	3.61068
	5.03611	3.58747		5.03611	3.61068
	5.03889	3.58793		5.03889	3.6113
	5.04167	3.58824		5.04167	3.61161
	5.04444	3.58871		5.04444	3.61177
	5.04722	3.58886		5.04722	3.61223
	5.05	3.58902		5.05	3.61223
	5.05278	3.58932		5.05278	3.61223
	5.05556	3.58979		5.05556	3.61254
	5.05833	3.58994		5.05833	3.6127
	5.06111	3.59025		5.06111	3.61301
	5.06389	3.59025		5.06389	3.61316
	5.06667	3.59056		5.06667	3.61332
	5.06944	3.59103		5.06944	3.61347
	5.07222	3.59103		5.07222	3.61363
	5.075	3.59149		5.075	3.61394
	5.07778	3.59164		5.07778	3.61394
	5.08056	3.5918		5.08056	3.61409
	5.08333	3.59164		5.08333	3.6144
	5.08611	3.59211		5.08611	3.61487
	5.08889	3.59226		5.08889	3.61471
	5.09167	3.59242		5.09167	3.61502
	5.09444	3.59242		5.09444	3.61502
	5.09722	3.59273		5.09722	3.61502
	5.1	3.59288		5.1	3.61518
	5.10278	3.59304		5.10278	3.61549
	5.10556	3.59304		5.10556	3.61533
	5.10833	3.59335		5.10833	3.61549
	5.11111	3.5935		5.11111	3.61564
	5.11389	3.59365		5.11389	3.61595
	5.11667	3.59381		5.11667	3.61611
	5.11944	3.59381		5.11944	3.61611
	5.12222	3.59443		5.12222	3.61611
	5.125	3.59412		5.125	3.61626
	5.12778	3.59458		5.12778	3.61611
	5.13056	3.59458		5.13056	3.61657
	5.13333	3.59474		5.13333	3.61642
	5.13611	3.59474		5.13611	3.61642
	5.13889	3.59474		5.13889	3.61673
	5.14167	3.59505		5.14167	3.61688
	5.14444	3.59505		5.14444	3.61673
	5.14722	3.5952		5.14722	3.61704
	5.15	3.59536		5.15	3.61735
	5.15278	3.59536		5.15278	3.61704
	5.15556	3.59536		5.15556	3.61719
	5.15833	3.59566		5.15833	3.61735
	5.16111	3.59582		5.16111	3.6175
	5.16389	3.59582		5.16389	3.61766
	5.16667	3.59582		5.16667	3.6175
	5.16944	3.59597		5.16944	3.61781
	5.17222	3.59628		5.17222	3.61797
	5.175	3.59644		5.175	3.61797
	5.17778	3.59644		5.17778	3.61797
	5.18056	3.59659		5.18056	3.61812
	5.18333	3.59659		5.18333	3.61812
	5.18611	3.59659		5.18611	3.61812
	5.18889	3.5969		5.18889	3.61828
	5.19167	3.5969		5.19167	3.61859
	5.19444	3.5969		5.19444	3.61859
	5.19722	3.59721		5.19722	3.61859
	5.2	3.59706		5.2	3.61843
	5.20278	3.59752		5.20278	3.61859
	5.20556	3.59737		5.20556	3.61874
	5.20833	3.59768		5.20833	3.6189
	5.21111	3.59768		5.21111	3.6189
	5.21389	3.59768		5.21389	3.6189
	5.21667	3.59752		5.21667	3.6189
	5.21944	3.59783		5.21944	3.61905
	5.22222	3.59783		5.22222	3.61905
	5.225	3.59798		5.225	3.61905
	5.22778	3.59814		5.22778	3.61921
	5.23056	3.59798		5.23056	3.61936
	5.23333	3.59814		5.23333	3.61936
	5.23611	3.59829		5.23611	3.61952
	5.23889	3.59829		5.23889	3.61952
	5.24167	3.59845		5.24167	3.61952
	5.24444	3.59845		5.24444	3.61983
	5.24722	3.59845		5.24722	3.61983
	5.25	3.59876		5.25	3.61998
	5.25278	3.5986		5.25278	3.61967
	5.25556	3.59876		5.25556	3.61983
	5.25833	3.59876		5.25833	3.61983
	5.26111	3.59907		5.26111	3.61983
	5.26389	3.59891		5.26389	3.61998
	5.26667	3.59891		5.26667	3.61998
	5.26944	3.59907		5.26944	3.61998
	5.27222	3.59907		5.27222	3.62014
	5.275	3.59953		5.275	3.62014
	5.27778	3.59938		5.27778	3.62029
	5.28056	3.59938		5.28056	3.62029
	5.28333	3.59938		5.28333	3.62029
	5.28611	3.59969		5.28611	3.62045
	5.28889	3.59969		5.28889	3.62029
	5.29167	3.59969		5.29167	3.6206
	5.29444	3.59969		5.29444	3.6206
	5.29722	3.59969		5.29722	3.6206
	5.3	3.59969		5.3	3.62091
	5.30278	3.60015		5.30278	3.6206
	5.30556	3.59999		5.30556	3.6206
	5.30833	3.59984		5.30833	3.62091
	5.31111	3.60015		5.31111	3.62076
	5.31389	3.60015		5.31389	3.62107
	5.31667	3.6003		5.31667	3.62091
	5.31944	3.60015		5.31944	3.62091
	5.32222	3.60015		5.32222	3.62076
	5.325	3.6003		5.325	3.62107
	5.32778	3.6003		5.32778	3.62107
	5.33056	3.60046		5.33056	3.62107
	5.33333	3.60061		5.33333	3.62122
	5.33611	3.60061		5.33611	3.62138
	5.33889	3.60077		5.33889	3.62122
	5.34167	3.60061		5.34167	3.62122
	5.34444	3.60061		5.34444	3.62122
	5.34722	3.60092		5.34722	3.62138
	5.35	3.60077		5.35	3.62122
	5.35278	3.60092		5.35278	3.62122
	5.35556	3.60108		5.35556	3.62122
	5.35833	3.60108		5.35833	3.62138
	5.36111	3.60123		5.36111	3.62138
	5.36389	3.60092		5.36389	3.62138
	5.36667	3.60123		5.36667	3.62184
	5.36944	3.60108		5.36944	3.62153
	5.37222	3.60123		5.37222	3.62138
	5.375	3.60139		5.375	3.62184
	5.37778	3.60108		5.37778	3.62153
	5.38056	3.60154		5.38056	3.62153
	5.38333	3.60154		5.38333	3.62153
	5.38611	3.60154		5.38611	3.62169
	5.38889	3.6017		5.38889	3.62169
	5.39167	3.60154		5.39167	3.62169
	5.39444	3.6017		5.39444	3.62169
	5.39722	3.6017		5.39722	3.62169
	5.4	3.60185		5.4	3.62184
	5.40278	3.60154		5.40278	3.622
	5.40556	3.6017		5.40556	3.62215
	5.40833	3.60185		5.40833	3.622
	5.41111	3.60201		5.41111	3.62184
	5.41389	3.60201		5.41389	3.62215
	5.41667	3.60216		5.41667	3.62231
	5.41944	3.60201		5.41944	3.62215
	5.42222	3.60216		5.42222	3.62215
	5.425	3.60201		5.425	3.62215
	5.42778	3.60216		5.42778	3.62215
	5.43056	3.60201		5.43056	3.62262
	5.43333	3.60216		5.43333	3.62246
	5.43611	3.60231		5.43611	3.62246
	5.43889	3.60231		5.43889	3.62246
	5.44167	3.60231		5.44167	3.62246
	5.44444	3.60247		5.44444	3.62231
	5.44722	3.60231		5.44722	3.62215
	5.45	3.60247		5.45	3.62246
	5.45278	3.60247		5.45278	3.62246
	5.45556	3.60247		5.45556	3.62246
	5.45833	3.60247		5.45833	3.62246
	5.46111	3.60262		5.46111	3.62246
	5.46389	3.60247		5.46389	3.62246
	5.46667	3.60247		5.46667	3.62246
	5.46944	3.60262		5.46944	3.62277
	5.47222	3.60262		5.47222	3.62277
	5.475	3.60262		5.475	3.62246
	5.47778	3.60278		5.47778	3.62262
	5.48056	3.60278		5.48056	3.62262
	5.48333	3.60293		5.48333	3.62262
	5.48611	3.60293		5.48611	3.62262
	5.48889	3.60293		5.48889	3.62277
	5.49167	3.60278		5.49167	3.62277
	5.49444	3.60293		5.49444	3.62293
	5.49722	3.6034		5.49722	3.62277
	5.5	3.60293		5.5	3.62277
	5.50278	3.60309		5.50278	3.62308
	5.50556	3.60324		5.50556	3.62277
	5.50833	3.60309		5.50833	3.62293
	5.51111	3.60324		5.51111	3.62293
	5.51389	3.60324		5.51389	3.62308
	5.51667	3.60324		5.51667	3.62308
	5.51944	3.6034		5.51944	3.62308
	5.52222	3.6034		5.52222	3.62308
	5.525	3.60355		5.525	3.62308
	5.52778	3.60355		5.52778	3.62308
	5.53056	3.60355		5.53056	3.62308
	5.53333	3.60355		5.53333	3.62293
	5.53611	3.60371		5.53611	3.62308
	5.53889	3.60371		5.53889	3.62308
	5.54167	3.60371		5.54167	3.62308
	5.54444	3.60355		5.54444	3.62324
	5.54722	3.60402		5.54722	3.62339
	5.55	3.60371		5.55	3.62308
[truncated: 18,435 more rows]

## Sheet: Fig. 4h
Bare NCM	GITT step	voltage ratio	LiDFP NCM	GITT step	voltage ratio
	1	0.56699		1	0.58408
	2	0.44688		2	0.49731
	3	0.38684		3	0.46325
	4	0.3276		4	0.40618
	5	0.30361		5	0.3859
	6	0.28619		6	0.37133
	7	0.27173		7	0.33953
	8	0.27982		8	0.33444
	9	0.27456		9	0.35803
	10	0.27325		10	0.33546
	11	0.26783		11	0.34484
	12	0.26602		12	0.33942
	13	0.26625		13	0.33383
	14	0.26681		14	0.32801
	15	0.25211		15	0.32957
	16	0.25212		16	0.30689
	17	0.24367		17	0.3174
	18	0.25879		18	0.30746
	19	0.25221		19	0.31404
	20	0.25677		20	0.3033
	21	0.25916		21	0.30496
	22	0.24767		22	0.30497
	23	0.2452		23	0.29855
	24	0.2603		24	0.28864
	25	0.26369		25	0.30029
	26	0.24434		26	0.31307
	27	0.24402		27	0.28579
	28	0.23699		28	0.27404
	29	0.21351		29	0.27983
	30	0.21409		30	0.23464
	31	0.17524		31	0.24579
	32	0.17477		32	0.22393
	33	0.15087		33	0.21044
	34	0.13444		34	0.18364
	35	0.1263		35	0.16004
	36	0.10758		36	0.17289
	37	0.09468		37	0.1266
	38	0.07872		38	0.13793
	39	0.06923		39	0.11959
	40	0.06097		40	0.10719
	41	0.04939		41	0.11492
	42	0.03885		42	0.09197
	43	0.03055		43	0.09363
	44	0.02235		44	0.08335
	45	0.01438		45	0.07503
	46	0.00829		46	0.07295
	47	0.00366		47	0.05751
	48	0.00147		48	0.04832
	49	0.000553536		49	0.03401
	50	0.000316448		50	0.01879
	51	0.000162601		51	0.00989
	52	6.9954e-05		52	0.00359
				53	0.00121
				54	0.000381169
				55	0.000117936
				56	2.58624e-05

## Sheet: Fig. 4i
Bare NCM	Cycle number	Discharge capacity (2.6 Mpa)	Discharge capacity (3.3 Mpa)	Discharge capacity (6.5 Mpa)	LiDFP NCM	Cycle number	Discharge capacity (2.6 Mpa)	Discharge capacity (3.3 Mpa)	Discharge capacity (6.5 Mpa)
	1	159.092	161.458	162.022		1	173.841	176.111	180.418
	2	130.771	141.241	157.303		2	162.764	173.478	178.32
	3	66.5365	95.1324	154.094		3	157.695	171.933	175.149
	4	38.0522	45.6036	150.132		4	151.341	169.888	172.144
	5	16.3792	0.00677	144.595		5	136.75	167.298	168.976
	6	3.23365	0.00187	136.369		6	95.4003	163.796	165.478
	7	0	0.0021	121.416		7	63.1946	159.602	161.697
	8	0	0.0021	92.9591		8	37.477	154.911	158.061
	9	0	0.0021	58.8196		9	11.58	149.398	153.721
	10	0	0.0021	36.7858		10	2.82462	143.728	148.05
	11	0	0.0021	20.8935		11	0.03886	137.109	139.936
	12	0	0.00187	10.1198		12	0	130.362	122.965
	13	0	0.00187	5.41512		13	0	122.966	101.092
	14	0	0.00187	3.41844		14	0	113.418	81.6464
	15	0	0.0021	2.60436		15	0	95.8754	66.2962
	16	0	0.0021	2.06487		16	0	66.1696	54.296
	17	0	0.00187	1.86355		17	0	35.0734	45.2259
	18	0	0.0021	1.60567		18	0	18.2815	37.9842
	19	0	0.0021	1.46926		19	0	11.5656	32.7298
	20	0	0.00187	1.30517		20	0	8.39295	28.1368
	21	0	0.0021	1.03554		21	0	6.18918	24.647
	22	0	0.0021	0.99826		22	0	4.76024	22.0238
	23	0	0.00187	0.984		23	0	3.67212	20.0512
	24	0	0.00187	0.8981		24	0	3.13223	18.3062
	25	0	0.00187	0.90182		25	0	2.52118	17.0977
	26	0	0.00187	0.82915		26	0	2.146	15.8616
	27	0	0.00187	0.73185		27	0	1.70368	15.0577
	28	0	0.00187	0.70971		28	0	1.34993	14.052
	29	0	0.00187	0.62522		29	0	1.1828	13.5396
	30	0	0.00187	0.61041		30	0	0.86249	12.8921
