# Supplementary material for: Interfacial chemistry-driven reaction dynamics and resultant microstructural evolution in lithium-based all-solid-state batteries
Source: Nat Commun. 2025 Oct 3;16:8838. doi: 10.1038/s41467-025-63959-1 (PMC12494980; doi:10.1038/s41467-025-63959-1)
Supplement: Supplementary file 6 — Source data [file 41467_2025_63959_MOESM6_ESM.zip › Source Data/Supplementary Fig. 10.xlsx]

## Sheet: Supplementary Fig. 10
Bare NCM	Cycle number	Discharge Capacity (mAh/g)	C.E.	LiDFP NCM	Cycle number	Discharge Capacity (mAh/g)	C.E.
	1	129.166	92.4299		1	160.289	95.2831
	2	129.045	99.959		2	159.993	99.6172
	3	128.431	99.9406		3	159.373	99.6944
	4	127.718	99.9926		4	158.888	99.7787
	5	127.235	99.9756		5	158.316	99.761
	6	126.602	99.9532		6	158.046	99.8708
	7	125.829	99.9574		7	157.595	99.8032
	8	125.207	99.9389		8	157.187	99.8468
	9	124.468	99.9797		9	156.83	99.8458
	10	123.91	99.9951		10	156.405	99.8349
	11	123.279	99.9202		11	156.148	99.9202
	12	122.48	99.954		12	155.874	99.8598
	13	122.045	100.073		13	155.582	99.9085
	14	121.735	99.9781		14	155.324	99.8891
	15	121.089	99.9354		15	155.092	99.9121
	16	120.248	99.8893		16	154.79	99.8935
	17	119.508	99.9498		17	154.613	99.9125
	18	119.034	99.9958		18	154.326	99.8877
	19	118.345	99.8002		19	154.161	99.9404
	20	117.127	99.9388		20	153.914	99.9192
	21	116.762	100.141		21	153.734	99.909
	22	116.683	99.9733		22	153.568	99.9422
	23	116.357	100.017		23	153.344	99.8955
	24	115.972	99.9924		24	153.118	99.9191
	25	114.688	99.7225		25	152.94	99.9352
	26	114.051	99.9947		26	152.917	99.9628
	27	113.836	100.02		27	152.832	99.9393
	28	113.466	99.9597		28	152.647	99.9347
	29	112.916	99.8592		29	152.477	99.9163
	30	112.293	100.06		30	152.353	99.9433
	31	111.888	99.9552		31	152.146	99.9331
	32	112.423	100.121		32	152.103	99.9597
	33	111.973	99.9033		33	151.971	99.9634
	34	111.548	99.8942		34	151.832	99.9088
	35	111.109	99.9671		35	151.695	99.9694
	36	110.644	99.9004		36	151.573	99.937
	37	110.202	99.9172		37	151.539	99.9612
	38	109.659	99.8745		38	151.396	99.9319
	39	109.165	99.9013		39	151.271	99.9396
	40	108.772	99.9104		40	151.214	99.9773
	41	108.519	99.8887		41	151.102	99.9159
	42	108.082	99.891		42	150.932	99.9554
	43	107.273	99.765		43	150.901	99.9383
	44	105.894	99.9165		44	150.807	99.9193
	45	106.178	99.8048		45	150.69	100.028
	46	105.626	99.8235		46	150.725	99.9787
	47	105.066	99.774		47	150.573	99.8993
	48	104.523	99.7506		48	150.527	100.005
	49	103.308	99.584		49	150.603	99.9487
	50	102.867	99.7004		50	150.468	99.9736
	51	102.082	99.7933		51	150.446	99.9597
	52	101.694	99.7234		52	150.359	99.9396
	53	101.17	99.7097		53	150.295	99.9704
	54	100.508	99.744		54	150.26	99.9581
	55	99.954	99.7205		55	150.205	99.9849
	56	99.5639	99.8184		56	150.194	99.9363
	57	99.272	99.7874		57	150.133	99.9784
	58	98.5004	99.5854		58	150	99.9306
	59	98.4929	99.8865		59	149.961	100.001
	60	98.3167	99.7081		60	149.996	99.9599
	61	97.6281	99.7123		61	149.955	99.9552
	62	96.6779	99.6931		62	149.893	99.9678
	63	96.4364	99.5781		63	149.804	99.9524
	64	95.4139	99.6486		64	149.752	99.962
	65	94.9632	99.8048		65	149.813	100
	66	93.8234	99.4346		66	149.76	99.9549
	67	92.3295	99.4949		67	149.654	99.9595
	68	91.5093	99.7982		68	149.615	99.9541
	69	90.9168	99.6827		69	149.556	99.95
	70	90.3394	99.7119		70	149.487	99.9551
	71	89.8431	99.6542		71	149.515	99.992
	72	90.8304	99.9031		72	149.381	99.9426
	73	90.1572	99.7288		73	149.431	99.9677
	74	90.0497	99.9467		74	149.319	99.9623
	75	90.2598	99.6909		75	149.244	99.9474
	76	89.8281	99.6943		76	149.228	99.9904
	77	89.2415	99.558		77	149.19	99.9436
	78	88.7325	99.7728		78	149.063	99.9645
	79	88.1187	99.4892		79	149.099	99.9718
	80	87.2426	99.5638		80	149.012	99.9541
	81	86.7318	99.6792		81	149.066	100.009
	82	86.0848	99.591		82	148.973	99.9504
	83	85.7181	99.8243		83	148.921	99.9582
	84	85.5502	99.6559		84	148.812	99.9825
	85	84.9684	99.6518		85	148.924	99.9727
	86	84.2583	99.5585		86	148.763	99.9711
	87	83.2759	99.3364		87	148.765	99.9387
	88	83.0097	100.032		88	148.784	99.9995
	89	82.724	99.5695		89	148.804	99.9672
	90	82.3369	99.7031		90	148.682	99.9836
	91	82.0243	99.646		91	148.764	99.9658
	92	80.3532	99.0826		92	148.707	99.9483
	93	79.3792	99.6329		93	148.569	99.9694
	94	79.0985	99.7794		94	148.613	99.9866
	95	78.7311	99.7544		95	148.586	99.9822
	96	78.3982	99.716		96	148.506	99.9377
	97	77.869	99.6699		97	148.444	99.9694
	98	76.9524	99.5224		98	148.392	99.9951
	99	76.798	99.8028		99	148.377	99.952
	100	76.2005	99.6414		100	148.308	99.961
	101	76.0661	100.057		101	148.154	99.959
	102	76.2224	99.6664		102	148.23	99.9934
	103	75.6428	99.662		103	148.194	99.9788
	104	75.3014	99.6837		104	148.023	99.9137
	105	74.5029	99.2878		105	148.002	100.011
	106	73.8439	99.8887		106	148.015	99.9542
	107	73.2359	99.2958		107	147.907	99.9587
	108	71.7699	99.64		108	147.884	99.9658
	109	71.2368	99.9022		109	147.72	99.9536
	110	70.9375	99.9047		110	147.663	99.9571
	111	70.545	99.696		111	147.627	99.9823
	112	70.1108	99.847		112	147.445	99.9095
	113	69.3325	99.6187		113	147.402	100.002
	114	68.3531	99.8816		114	147.456	99.9634
	115	68.043	99.7213		115	147.258	99.9689
	116	67.3946	99.6076		116	147.219	99.9798
	117	66.6579	99.7322		117	147.261	99.9722
	118	66.5283	99.9874		118	147.207	99.9586
	119	66.3605	99.7932		119	147.041	99.9245
	120	65.8534	99.7245		120	146.95	99.9553
	121	65.3868	99.7218		121	146.895	99.9913
	122	64.9305	99.816		122	146.843	99.958
	123	64.6564	99.7902		123	146.612	99.9367
	124	64.1586	99.7596		124	146.556	99.9719
	125	63.5934	99.7011		125	146.581	99.9825
	126	63.1204	99.7469		126	146.291	99.9283
	127	62.7393	99.8245		127	146.351	99.9791
	128	62.5641	99.8035		128	146.33	99.9838
	129	61.8441	99.5571		129	146.164	99.9208
	130	60.9782	99.6937		130	146.073	99.9834
	131	60.6775	100.106		131	146.001	99.9413
	132	60.6314	99.6739		132	145.947	99.9795
	133	60.6362	99.8393		133	145.795	99.9404
	134	60.3518	99.7086		134	145.688	99.9616
	135	59.94	99.7259		135	145.573	99.9424
	136	59.5142	99.8566		136	145.441	99.9738
	137	59.0055	99.7519		137	145.422	99.9711
	138	58.4232	99.8484		138	145.35	99.9465
	139	58.2376	99.79		139	145.192	99.9433
	140	57.6228	99.6878		140	145.065	99.9462
	141	57.4527	99.8702		141	144.909	99.9477
	142	57.1394	99.7703		142	144.755	99.9424
	143	56.65	99.7464		143	144.723	99.9946
	144	55.9389	99.5778		144	144.504	99.8936
	145	55.5721	99.9031		145	144.401	99.9699
	146	55.2548	99.7063		146	144.341	99.9474
	147	54.6861	99.7463		147	144.147	99.9456
	148	54.3048	99.7228		148	144.064	99.9456
	149	53.99	99.8399		149	143.864	99.944
	150	53.5328	99.759		150	143.777	99.9275
	151	53.1755	99.7897		151	143.571	99.9543
	152	52.6201	99.8318		152	143.517	99.9646
	153	52.1056	99.7285		153	143.305	99.924
	154	51.7663	99.8136		154	143.16	99.9254
	155	51.3754	99.7541		155	142.962	99.946
	156	51.0456	99.9459		156	142.851	99.9614
	157	50.7235	99.7852		157	142.555	99.87
	158	50.3721	99.7547		158	142.36	99.9543
	159	49.8426	99.7808		159	142.184	99.9503
	160	49.3161	99.7378		160	142.015	99.9181
	161	48.9598	99.8745		161	141.847	99.9896
	162	48.9383	99.9255		162	141.803	99.9326
	163	48.5964	99.8066		163	141.619	99.9312
	164	48.0244	99.6536		164	141.503	99.9433
	165	47.5844	99.8122		165	141.321	99.9559
	166	47.0418	99.6831		166	141.219	99.8974
	167	46.6792	99.9489		167	140.865	99.924
	168	46.3893	99.8781		168	140.87	99.9666
	169	46.1562	99.7943		169	140.649	99.9288
	170	45.7598	99.7661		170	140.582	99.9559
	171	45.2504	99.6997		171	140.409	99.9437
	172	44.7278	99.6168		172	140.17	99.8883
	173	44.1767	99.8963		173	139.908	99.9226
	174	43.94	99.9285		174	139.805	99.9324
	175	43.7437	99.8828		175	139.616	99.9023
	176	43.2685	99.6535		176	139.392	99.8984
	177	42.7976	99.7897		177	139.021	99.8795
	178	42.4217	99.6803		178	138.969	99.9492
	179	41.9745	99.7675		179	138.704	99.9128
	180	41.5905	99.8935		180	138.598	99.9172
	181	41.2496	99.8342		181	138.318	99.9125
	182	40.9893	99.8506		182	138.182	99.927
	183	40.5983	99.7473		183	137.984	99.9275
	184	40.2054	99.8086		184	137.775	99.905
	185	39.8201	99.6837		185	137.595	99.9219
	186	39.4223	99.7706		186	137.36	99.9053
	187	39.0899	99.8026		187	137.075	99.8873
	188	38.9021	99.9117		188	136.877	99.9809
	189	38.6301	99.8191		189	136.635	99.8433
	190	38.3015	99.7177		190	136.484	99.9264
	191	37.8321	99.7691		191	136.263	99.9142
	192	37.5161	99.7261		192	136.168	99.9195
	193	37.2612	99.7939		193	135.904	99.896
	194	36.907	99.818		194	135.796	99.9353
	195	36.569	99.7221		195	135.574	99.8942
	196	36.0393	99.7656		196	135.373	99.8955
	197	35.7987	99.8677		197	135.226	99.8973
	198	35.4614	99.7		198	134.954	99.8889
	199	35.1633	99.8175		199	134.895	99.9489
	200	34.7923	99.7463		200	134.64	99.8669
