# Supplementary material for: Interfacial chemistry-driven reaction dynamics and resultant microstructural evolution in lithium-based all-solid-state batteries
Source: Nat Commun. 2025 Oct 3;16:8838. doi: 10.1038/s41467-025-63959-1 (PMC12494980; doi:10.1038/s41467-025-63959-1)
Supplement: Supplementary file 6 — Source data [file 41467_2025_63959_MOESM6_ESM.zip › Source Data/Supplementary Fig. 11.xlsx]

## Sheet: Supplementary Fig. 11a
Bare NCM - 1	Cycle number	Discharge capacity (mAh/g)	Bare NCM - 2	Cycle number	Discharge capacity (mAh/g)
	1	158.597		1	160.871
	2	149.905		2	156.525
	3	146.264		3	153.359
	4	143.255		4	150.757
	5	140.653		5	148.723
	6	116.768		6	126.329
	7	116.34		7	126.082
	8	115.748		8	125.697
	9	115.211		9	125.223
	10	114.697		10	124.626
	11	83.8735		11	95.5979
	12	83.8708		12	96.0755
	13	83.6195		13	95.9844
	14	83.3851		14	95.8516
	15	83.0998		15	95.733
	16	38.0361		16	51.296
	17	37.4217		17	52.0228
	18	37.1415		18	51.9383
	19	36.8566		19	51.779
	20	36.6235		20	51.6364
	21	0		21	0.14917
	22	0		22	0.24727
	23	0		23	0.33514
	24	0		24	0.42915
	25	0		25	0.51498
	26	0		26	0.00919
	27	0		27	0.00919
	28	0		28	0.00613
	29	0		29	0.00613
	30	0		30	0.00613
	31	136.297		31	145.71
	32	134.983		32	144.213
	33	133.997		33	143.221
	34	132.559		34	142.108
	35	131.402		35	141.087

## Sheet: Supplementary Fig. 11b
Bare NCM - 1	Cycle number	Discharge capacity (mAh/g)	Bare NCM - 2	Cycle number	Discharge capacity (mAh/g)
	1	67.5717		1	74.8884
	2	67.4144		2	76.6111
	3	67.1902		3	77.0473
	4	67.0519		4	77.0682
	5	66.8802		5	77.0981
	6	66.7425		6	77.0401
	7	66.5866		7	77.0016
	8	66.4894		8	76.965
	9	66.4953		9	77.0116
	10	66.3973		10	76.8342
	11	66.3233		11	76.7337
	12	66.2456		12	76.667
	13	66.0553		13	76.6012
	14	66.0937		14	76.5617
	15	66.0432		15	76.3958
	16	65.953		16	76.3103
	17	65.8847		17	76.2919
	18	65.7649		18	76.2775
	19	65.6656		19	76.2411
	20	65.6523		20	75.9869
	21	65.5782		21	75.8446
	22	65.535		22	75.7621
	23	65.4645		23	75.7763
	24	65.3046		24	75.6286
	25	65.367		25	75.5697
	26	65.3451		26	75.521
	27	65.3099		27	75.4782
	28	65.2485		28	75.5595
	29	65.1376		29	75.2934
	30	65.0309		30	75.3547
	31	65.0614		31	75.4144
	32	65.123		32	75.5541
	33	65.0786		33	75.2936
	34	65.0307		34	75.1588
	35	64.8421		35	75.1026
	36	64.8191		36	75.0734
	37	64.8096		37	75.1857
	38	64.7707		38	74.9129
	39	64.7063		39	74.8313
	40	64.6167		40	74.7827
	41	64.4896		41	74.7551
	42	64.5106		42	74.6922
	43	64.4908		43	74.6009
	44	64.4183		44	74.4929
	45	64.4036		45	74.4937
	46	64.1679		46	74.4551
	47	64.0194		47	74.3159
	48	64.1195		48	74.1652
	49	64.1343		49	74.0883
	50	64.0909		50	74.0566
	51	63.9846		51	74.0271
	52	63.7792		52	73.9385
	53	63.7914		53	73.9006
	54	63.7503		54	73.8521
	55	63.7186		55	73.7716
	56	63.6754		56	73.7344
	57	63.5821		57	73.6891
	58	63.5224		58	73.6126
	59	63.5365		59	73.4731
	60	63.5226		60	73.4319
	61	64.1701		61	73.3136
	62	63.5527		62	73.2306
	63	63.2527		63	73.1703
	64	63.2342		64	73.1162
	65	63.2561		65	73.0772
	66	63.2203		66	72.9427
	67	63.1779		67	72.9187
	68	63.1402		68	72.8073
	69	62.9641		69	72.74
	70	62.9684		70	72.7585
	71	62.9382		71	72.6051
	72	62.9056		72	72.5693
	73	62.8606		73	72.5358
	74	62.7808		74	72.5307
	75	62.6943		75	72.4424
	76	62.6915		76	72.3255
	77	62.6592		77	72.2916
	78	62.6496		78	72.2584
	79	62.513		79	72.1803
	80	62.3563		80	72.0855
	81	62.2113		81	71.9526
	82	62.2305		82	71.9132
	83	62.2214		83	71.9043
	84	62.1839		84	71.7665
	85	62.1412		85	71.7349
	86	61.9754		86	71.6343
	87	61.953		87	71.6124
	88	61.9623		88	71.6967
	89	61.8679		89	71.5617
	90	61.7193		90	71.43
	91	61.68		91	71.4045
	92	61.5305		92	71.3384
	93	61.5408		93	71.2966
	94	61.5122		94	71.2952
	95	61.4894		95	71.1287
	96	61.438		96	70.989
	97	61.3988		97	70.9672
	98	61.2546		98	70.9036
	99	61.3068		99	70.9533
	100	61.2973		100	70.77

## Sheet: Supplementary Fig. 11c
LiDFP NCM - 1	Cycle number	Discharge capacity (mAh/g)	LiDFP NCM - 2	Cycle number	Discharge capacity (mAh/g)
	1	181.081		1	175.333
	2	179.122		2	173.312
	3	176.681		3	171.779
	4	175.373		4	170.31
	5	174.383		5	168.94
	6	158.875		6	155.108
	7	158.46		7	154.717
	8	157.995		8	154.281
	9	157.491		9	153.874
	10	157.03		10	153.42
	11	137.683		11	135.478
	12	137.838		12	135.624
	13	137.809		13	135.482
	14	137.647		14	135.329
	15	137.643		15	135.257
	16	106.08		16	106.804
	17	106.322		17	107.028
	18	106.455		18	107.061
	19	106.498		19	107.061
	20	106.581		20	107.095
	21	55.4339		21	63.4755
	22	55.9353		22	63.9802
	23	56.0693		23	63.8536
	24	56.1249		24	63.6728
	25	56.1356		25	63.5012
	26	16.7989		26	30.3457
	27	17.2612		27	30.3915
	28	17.2428		28	30.1645
	29	17.1941		29	29.9921
	30	17.1287		30	29.8787
	31	172.002		31	166.698
	32	170.615		32	165.603
	33	169.488		33	164.843
	34	168.757		34	164.259
	35	168		35	163.707

## Sheet: Supplementary Fig. 11d
LiDFP NCM - 1	Cycle number	Discharge capacity (mAh/g)	LiDFP NCM - 2	Cycle number	Discharge capacity (mAh/g)
	1	127.268		1	125.476
	2	127.686		2	126.327
	3	127.935		3	126.733
	4	128.075		4	126.735
	5	128.498		5	126.771
	6	128.212		6	126.803
	7	128.191		7	126.718
	8	128.135		8	126.82
	9	128.281		9	126.758
	10	128.214		10	126.737
	11	128.196		11	126.803
	12	128.259		12	126.824
	13	128.13		13	126.702
	14	127.995		14	126.708
	15	127.979		15	126.762
	16	127.854		16	126.722
	17	127.817		17	126.808
	18	127.836		18	126.701
	19	127.588		19	126.612
	20	127.531		20	126.724
	21	127.592		21	126.585
	22	127.452		22	126.515
	23	127.47		23	126.658
	24	127.343		24	126.407
	25	127.165		25	126.325
	26	127.158		26	126.471
	27	127.189		27	126.268
	28	127.09		28	126.233
	29	127.059		29	126.321
	30	126.99		30	126.124
	31	126.882		31	126.107
	32	126.917		32	126.175
	33	126.842		33	126.089
	34	126.809		34	126.121
	35	126.927		35	126.063
	36	126.752		36	125.991
	37	126.734		37	125.786
	38	126.751		38	125.613
	39	126.521		39	125.511
	40	126.522		40	125.585
	41	126.545		41	125.572
	42	126.395		42	125.465
	43	126.468		43	125.531
	44	126.554		44	125.31
	45	126.351		45	125.282
	46	126.362		46	125.337
	47	126.284		47	125.351
	48	126.143		48	125.108
	49	126.142		49	125.13
	50	126.206		50	125.08
	51	125.962		51	125.108
	52	126.05		52	125.153
	53	126.076		53	125.016
	54	126.021		54	124.927
	55	126.035		55	124.893
	56	125.998		56	124.809
	57	125.9		57	124.842
	58	125.86		58	124.747
	59	125.862		59	124.737
	60	125.755		60	124.644
	61	125.739		61	124.682
	62	125.694		62	124.579
	63	125.659		63	124.614
	64	125.649		64	124.569
	65	125.625		65	124.459
	66	125.58		66	124.509
	67	125.534		67	124.397
	68	125.384		68	124.37
	69	125.318		69	124.341
	70	125.403		70	124.483
	71	125.324		71	124.17
	72	125.301		72	124.301
	73	125.339		73	124.335
	74	125.218		74	124.259
	75	125.094		75	124.307
	76	125.223		76	124.342
	77	125.135		77	124.184
	78	125.088		78	124.123
	79	125.122		79	124.3
	80	124.982		80	124.091
	81	124.867		81	123.986
	82	124.99		82	123.907
	83	124.868		83	123.822
	84	124.842		84	123.865
	85	124.912		85	123.807
	86	124.757		86	123.665
	87	124.654		87	123.562
	88	124.706		88	123.541
	89	124.503		89	123.469
	90	124.487		90	123.646
	91	124.661		91	123.645
	92	124.55		92	123.394
	93	124.539		93	123.442
	94	124.539		94	123.396
	95	124.431		95	123.37
	96	124.446		96	123.418
	97	124.464		97	123.287
	98	124.281		98	123.191
	99	124.196		99	123.332
	100	124.273		100	123.224
