# Supplementary material for: Interfacial chemistry-driven reaction dynamics and resultant microstructural evolution in lithium-based all-solid-state batteries
Source: Nat Commun. 2025 Oct 3;16:8838. doi: 10.1038/s41467-025-63959-1 (PMC12494980; doi:10.1038/s41467-025-63959-1)
Supplement: Supplementary file 6 — Source data [file 41467_2025_63959_MOESM6_ESM.zip › Source Data/Supplementary Fig. 13.xlsx]

## Sheet: Supplementary Fig. 13a
2θ	XRD peaks	1	2	3	4	5	6	7	8	9	10	11	12	13	14	15	16	17	18	19	20	21	22	23	24	25	26	27	28	29	30	31	32	33	34	35	36	37	38	39	40	41	42	43	44	45	46	47	48
18		11596	11641.5	11529.4	11507.9	11549	11446.5	11473.4	11197.6	11801.2	11605.5	11636.5	11407.1	11466.4	11280.3	11606.6	11435.5	11305.9	11544.1	11408.4	11428.1	11075.4	11569.4	11432.2	11388.2	11539.9	11430.5	11432.4	11261.4	11444.3	11285.2	11387	11425.9	11511.1	11401	11492.7	11398.1	11513	11707.1	11578.1	11364.6	11565	11675.3	11439.3	11229.9	11538	11411.4	11347.5	11623.1
18.02		11550.5	11463.5	11300.6	11297.9	11378.7	11351.4	11307.7	11656.7	11385.4	11327.6	11270.7	11468.1	11442.8	11349.7	11354.5	11409	11239.7	11474.8	11629	11345.2	11539.6	11597.1	11479.2	11356.6	11447.6	11464.3	11331	11289.6	11432.1	11488.5	11415.1	11390.4	11259.2	11418	11368.1	11478.5	11346.8	11415.6	11361.6	11457.9	11383.4	11469.3	11420.9	11635.2	11471.8	11526.4	11396.6	11327
18.04		11442.7	11507.1	11231.6	11542.3	11189	11488.8	11188.1	11443.9	11370.9	11526.4	11471.8	11265.3	11544.5	11271.7	11452.1	11362.5	11326.5	11511.5	11538.6	11297.4	11454	11392.1	11450.5	11374.2	11534.7	11473	11341	11439.6	11425.6	11335.8	11472.6	11480	11219	11281	11305	11167.7	11232.1	11450.3	11625.9	11298.8	11379.9	11551.6	11443.9	11569.8	11484.1	11440.7	11507.9	11416.7
18.06		11489.1	11265.3	11218.8	11336.3	11365.7	11320.7	11279.9	11505	11534.7	11333.7	11491.1	11399	11437.6	11489.9	11529.8	11438.5	11302.2	11277.6	11459.2	11402.8	11351.1	11238.2	11366.8	11143.2	11312.4	11517.6	11407.6	11334.1	11327.9	11301.2	11475.1	11375.5	11472.4	11406.7	11349.3	11149.1	11341.2	11222.7	11439.7	11328.8	11337.6	11655.9	11593.6	11403.9	11705.3	11359.7	11485.4	11578
18.08		11595.9	11340	11310.7	11511.7	11392.6	11535.8	11409.2	11362.4	11216.1	11326.8	11383.6	11246.8	11306.8	11515.4	11214.4	11432.4	11436.7	11404.8	11375.4	11428.1	11484.9	11400	11267.2	11398.7	11466.5	11431.8	11401.8	11328.4	11445.2	11461.7	11337.2	11356.3	11492.1	11284.9	11335.8	11260.2	11513.4	11446.2	11497.9	11411	11531.6	11438.2	11528.6	11548	11624.9	11402.2	11563.4	11516
18.1		11425.6	11442.5	11429	11341.3	11361.7	11530.3	11359	11298.5	11348.5	11323	11384.7	11448.8	11559.4	11451.5	11373.4	11477.1	11468.8	11345.8	11595.5	11371.4	11565.7	11521.2	11519.8	11392.3	11434.3	11559.6	11391.7	11255.9	11388.1	11592.8	11370.7	11297.8	11322.7	11344.8	11387.9	11511.8	11645.5	11722.6	11438.7	11397.7	11441.9	11723.9	11573.5	11603.4	11482.4	11667.2	11516.1	11701.3
18.12		11447.9	11619.6	11612.1	11348.3	11395.5	11529.8	11360.3	11576.9	11463.9	11502.1	11437	11303	11442.7	11610.1	11608.8	11337.4	11265.7	11382.2	11335.7	11465.2	11466.3	11365	11406	11596.7	11765.4	11333.6	11443	11341	11453.8	11537.9	11410.5	11329.4	11321.4	11458.5	11506.1	11529.6	11648.4	11681.7	11624.6	11437.5	11531	11633.7	11502.5	11705.5	11602.7	11840.5	11786	11880.5
18.14		11436.5	11430.2	11493.2	11407.4	11408	11522.3	11525.9	11408.5	11357.6	11487.6	11381.5	11342.7	11388.8	11468.5	11330.6	11306.9	11291.5	11478.7	11487.7	11312.4	11113.8	11350.1	11441.7	11441	11462	11487.6	11278.7	11431.9	11477.5	11471.6	11283.8	11535.3	11474.1	11442.6	11460.2	11484.8	11418.1	11690.1	11431.9	11638.6	11639.6	11832.1	11639.4	11728.2	11713	11957.9	11797.6	12036.6
18.16		11301.4	11413.9	11361.3	11434.8	11367.4	11409.8	11149.6	11178.9	11395.4	11200.8	11294.5	11222.3	11109.3	11216.4	11300.7	11292.4	11282.3	11211.7	11279.5	11207	11224.1	11156.7	11074.2	11370.8	11214.6	11358.1	11298	11199.1	11555.3	11338.3	11477.9	11162.9	11222.2	11496.2	11334.2	11332.6	11396.9	11563.8	11504.4	11513.9	11395.2	11593.1	11754.9	11874.8	11897.7	11988.5	11945.2	12060.4
18.18		11068.3	11209.8	11170.2	11262.1	11242.9	11395.7	11086.3	11142.5	11149.1	11164.8	11302.1	11015	11231.6	11121.8	11173.5	11275.3	11218.8	11089.5	11164.3	11178.3	11202.3	10862.8	11322.2	11138.2	11322.5	11132.3	11188.4	11185.6	11305.3	11085.9	11230.6	11292.8	11176.8	11395	11334.5	11524.1	11439	11427.9	11495.1	11354.9	11428.3	11746.2	11883.5	11976.1	11849.4	11893.1	12187.5	12161.4
18.2		10979.6	11172.2	11101.9	11034.9	11028.8	11115.2	11010.8	11095.9	11175.3	11170.4	11079.2	11139.3	11019.4	11214.3	11058.2	11251.7	11160.9	11219.7	11118.9	11002.7	10947.9	11201.4	10889.2	11149.4	11003	11153.2	10991.8	11082.9	11305.4	11036.1	10862.6	10996.6	11108.6	10985.1	11246.1	11161.9	11518.1	11553.6	11558.9	11624.1	11549.3	11783.5	11935.7	12031.7	12172.5	12372.6	12474.5	12524.9
18.22		10902.4	11076.6	11021.9	11132	11093.3	10939.7	11012.3	11045	11050.6	11121.9	11166.2	10823.9	10776.6	10941	11175.5	10980	11094.5	10824.5	10957.1	10977.2	10996.7	11130.6	11013.8	11000.1	10972.2	11103.8	10932.7	11027.9	11289	10940.1	11208.1	10975.7	11112.1	11379.3	11265.2	11015.7	11397	11724.4	11472.4	11687.2	11925.8	11984.3	12286.5	12445.8	12396.5	12778.1	13105.4	13190.3
18.24		10963.9	11020.7	11082.2	10856.3	10888.4	10742.4	10819.1	11053.7	10944.7	10899.6	10790.5	11002.2	10775.9	10884.9	10983	11092.1	11039.9	11178.4	11015.8	10996.7	11015.1	10892.3	10895.7	10871.6	10895.5	10973.6	11052.7	11028.8	11140.6	11014.6	11035.8	11308	11017.4	11383	11414	11367	11593.3	11765.9	11828.6	12027.3	12173.7	12522	12617	13244.1	13767.5	13804.9	14093.5	14307.8
18.26		10826.7	10977.7	10783.6	11107.1	10955.3	10968.8	10755.9	10814.1	10863.6	10855	10825.9	10955.7	10797.1	10798.1	10971.1	10974.8	10986.5	10940.3	10962.2	10830.5	10927.6	10949.9	11169.5	10882.9	10880.8	10987.3	10933.6	10935.1	11043.3	11134.8	11098.1	11208.8	11245.3	11496.8	11481.4	11802	11885.6	12105.7	12311.6	12587.6	12852.8	13442.3	13758.1	14325.5	14856.6	15273.4	15931.7	16142.3
18.28		10966.5	10766.4	11073.3	11110.6	10890.6	10921.8	10694.7	10712.9	11073.8	10859.2	10902.8	10740.4	10752.4	10755.3	10938.8	10908.1	10824.9	10836.3	10912.2	10992.1	11086.5	10874.5	10928.8	10865.7	10932	10974.6	11032.6	11006	11066.7	11324	11128.6	11508	11361.1	11684.8	11949.4	12048.3	12352.8	12676.5	13114.6	13474.7	14180.1	14420.6	15099.3	15663.1	16220.8	17057.7	17463.5	18296.3
18.3		10884.6	10946.1	10911.9	10895	10696.1	10897.1	10942.6	10767.5	10823	10770.3	10699.6	10797.5	10937.7	10778.6	10892	10898.9	10895.1	10966.2	10857.9	10880.1	10745.8	11039.6	10913.5	10920.3	11014.6	11120.4	11082.7	10892.4	11261.9	11301.2	11489.9	11605.5	11807.9	11911.7	12517.1	12559.5	12897.4	13554	13954	14348.6	14912.7	15456.2	16274.6	16877.9	17607.7	18114.4	18811.1	19812.9
18.32		10869.7	11033.7	10685	10928.9	10742.1	10816.5	10924.5	11060.3	10938.3	10898.7	10835.3	10730.5	10670.2	10789	10836.6	10765.1	10753.7	10944	10948.4	10781.1	10897	10916	10985.2	10939.5	11011.3	11123.5	11115.7	11334.4	11461.4	11513.4	11692.5	12010.7	12376.3	12545	13042.2	13265.7	13783.4	14390.8	14828.3	15394.6	15656	16380.7	17006.3	17381.2	17981.2	18354.3	19198.3	20151.5
18.34		10808.6	10797.5	10863.3	10626.5	10684	10747.6	10746	10821.6	10628.5	10974.4	10918.1	10681.8	10830.8	10801.6	10968	10760.6	10887.5	10875.1	10971.6	10966.7	10862.8	11002.8	10939.6	11029.7	11073.2	11471.3	11385.8	11511.5	11664.3	11917.6	12219.9	12330.5	12749.9	13145.6	13469.6	13591.7	14453.3	14814.5	15327.4	15835.1	16152.7	16400.9	17042.3	17311.4	17943.9	18459.2	19176.5	20057.2
18.36		10819.6	10752.6	10634.9	10723.3	10749.6	10912.8	10755.9	10737.8	10881.1	10787.8	10798.6	10925.2	10778.7	10891.7	10881.8	10835.9	10864.3	10896.6	10890.3	10782.7	11018	10991	11137	10849.5	11327.9	11459.8	11607.3	11651.5	12092.7	12455.6	12551	12841.7	13185.9	13552.4	13885.3	14520.7	14743	15183.8	15550.8	15932.1	16185.7	16291.8	16869.3	17229.1	17585.6	18231.7	19074.6	19567.6
18.38		10769.7	10762.6	10848.5	10634.3	10831.5	10653.3	10871.7	10887.6	10707.6	10766.2	10824.2	10732.4	10662.4	10794.5	10818	10821.2	10859.1	10956.3	10937.8	10910.4	10913.8	11154	11276	11207.6	11738.4	11828	11880.3	12171.2	12465.2	12757.7	13019.5	13259.6	13394.1	13868.4	14320.2	14644.9	14970.7	15445	15672.8	15609.9	15975	16512.4	16768	16999.8	17617	18051.5	18643	18552.2
18.4		10685.9	10821.7	10759.4	10880.1	10590.6	10741.5	10716	10856.2	10848.4	10708.9	10754.6	10680.1	10843.9	10904.2	10871.5	11004.5	10914	11042.3	11045.6	11042.8	10991	11224.9	11508.6	11723	12079	12012.5	12248.4	12391	13014.8	12893.5	13171.4	13549.6	13827.1	14088.8	14622.6	14758.6	14964.1	15151.4	15351.4	15537.3	15917.1	16340.1	16781.4	17272.2	17730.5	18122.4	18290.3	17929.1
18.42		10683.2	10937.1	10795.2	10720.8	10698.3	10720.3	10644.6	10852.8	10893.1	10927.6	10821.3	10844.2	10902.6	10798.8	10834.1	11113.2	11050.4	11104.8	11021.6	11201.6	11231.7	11702.4	12018.6	12113.9	12129.6	12496.5	12554.8	12704.6	13105.8	13176.5	13594.1	13989.1	14193.9	14506	14587.2	14730.1	14915.8	15381.2	15398.8	15940.9	16144	16738.8	16904.4	17646.1	17893.3	17768	17568.6	16977.7
18.44		10781.6	10868	10670.6	10657	10800.1	10657.2	10663.6	10934	10707.7	10848.4	10941.7	10774.6	11046.9	10856.2	10959	11059	11302.1	11396.6	11396.3	11542.9	11652.6	11978.8	12036.4	12360.1	12440.9	12868.9	12893.9	13091.5	13400.9	13622.8	14056.8	14243.6	14436.9	14924.9	15150.2	14946.6	15186	15681.9	15731.1	16260.3	16605.8	17111.1	17518	17828	17626.5	17214.2	16956.6	16408.7
18.46		10670.9	10797.2	10745.9	10755.9	10789.4	10893.9	10690.4	10786.7	10705.7	10889.9	11050.9	10950.7	10861.3	11009.3	11223.5	11150.3	11234	11413	11554.3	11988.1	11885.1	12259	12486.9	12607.7	12955.1	13100.7	13347.7	13645.7	13920	14249.7	14677.7	14735.4	15011.4	15182.2	15100.2	15608.8	15884.8	16208.3	16467.5	17104	17473.3	17811.3	17872	17826.2	17348.9	16569.6	15929.6	15146
18.48		10768	10824.8	10810.6	10818.6	10719.2	10864	10909	10974.7	10831.6	10962.4	11129.6	11029.5	11098.7	11275.9	11294.9	11294	11415.3	11760.1	11929.2	12332.7	12383.8	12582.9	12815.9	12960.7	13395.7	13543	13695.6	13964.4	14417.8	14627.1	15081.6	15040.1	15616.1	15616.2	16019.4	16015.9	16560.5	16913.8	17577.7	17842.3	18095.1	18110.7	17921.8	17417.8	16372.9	15658.1	14843.8	14008.1
18.5		10988.6	10908.5	10932.1	10818.1	11069.2	11017.9	11017.1	11044.2	11067.3	10957.3	11031.4	11155.7	11129	11299	11524.4	11954.8	12017.2	12143	12631.6	12769.7	12897.2	13247.4	13525.4	13505.9	13932.1	14283.1	14431.6	14979	15172	15364.6	15569.1	15756.9	16043.3	16149.5	16563	17094.7	17697.6	17970.5	18482.2	18442.1	18220.2	17880.5	17500.6	16726.9	15764	14701.3	13963.8	13263
18.52		10999.7	11046.1	10900.9	11058.7	11190.7	11310.6	11145.2	11080.3	11302.2	11322.5	11304.3	11362.2	11442.7	11776.9	11882.4	12127.1	12505.6	12731.6	12866.4	13434.6	13507	13878.3	14031.3	14295.9	14705.6	15218.7	15152.1	15696.3	16087.9	16035.3	16273.5	16902.6	16966.4	17578.3	17919.6	18419.2	18734.2	18829.3	18847.1	18601.3	17937.1	17491.9	16269.9	15113.6	14774.9	13702.7	12894.2	12501.2
18.54		11344.1	11320.8	11203.3	11156.9	11291	11264.4	11023	11359.4	11503.7	11573.2	11679.7	11953.7	11951.5	12277.3	12583.6	12828.9	13089.4	13389	13769.7	13880.2	14417.3	14607.4	14911.5	15549.4	15755.6	16005.7	16355.9	16594.4	16901.4	17186.9	17456.4	17928.3	18444.6	18592.6	19103.3	19397.5	19078.5	19141.8	18506.5	17792	16868.7	16015.7	14921.8	14033.3	13464.4	12773.7	12242.9	11722.4
18.56		11716	11475.1	11446.3	11457.4	11525	11629.4	11599	11514.6	11969	11994.2	12375.7	12383	12690.5	12925.9	13335.7	13765.8	14153.6	14332.9	14585.4	15176.9	15527.1	15613.6	16438.4	16511.2	16974.9	17178.5	17694.7	18106.1	18366	18928.4	18974.3	19275.4	19676.9	19775.9	19543.2	19789.8	18928.1	18364.8	17435.1	16420.1	15471.2	14462.1	13687.6	13079.1	12531.9	11967.1	11505.3	11346.9
18.58		12137	11970.9	11919.9	12159.7	12224.7	12071.6	11859.9	12057.3	12354.6	12716.2	13017	13255.6	13805.4	13807	14447.8	14969.8	15217.8	15395.2	16159.4	16434.5	16857.4	17276.8	17484	18016.5	18467.8	18830.6	19207.3	19693.6	19902.1	20043.1	20120.2	20354.9	19950	19664.6	18972.6	18613.6	17672.2	16883.6	15736.4	15012.8	14283.5	13582.5	12556.4	12120.5	11749.6	11460.3	11126.4	11059.6
18.6		12826.3	12691	12671.7	12706.7	12834	12648.2	12717.8	12973.2	13175.4	13772.3	14014.8	14342.1	14641.1	15324	15829.6	16384.1	16595.8	17337.5	17679.8	18088.8	18524.5	19219.1	19452.6	19886.9	20427.4	20359.4	20221.7	20351.8	20233.4	20151.4	20010.8	19815.8	19265.8	18448.1	17749.4	16765.6	15997.5	15066.5	14279.6	13472.4	12879.2	12479.6	11877.7	11671	11284.1	11237.8	11049.7	10788.2
18.62		14103.8	13863.6	14064.7	13980.7	13942.1	13739.7	14029.9	14314.1	14630.5	15059.3	15394.5	15834.1	16498.7	17152.2	17439	18132.5	18463.5	19149.6	19375.8	19913.2	20018	20400.7	20537.3	20245.9	20678.3	20677.4	20076	20170.1	19558.4	19072.6	18551.1	18051	17458	16963.6	15827.7	14969.4	14248.4	13586.3	13185.8	12472.9	12089.3	11413.5	11288.8	11372.5	10968.3	10839.9	10708.1	10546.2
18.64		15976.2	15964	15927.3	16112.1	16280	15933.8	15998.2	16072.7	16658.8	17286	17698.2	18252.3	18597	19085.9	19570.9	19791.3	20270.4	20432.5	20737.4	20832.9	20695.1	20590.1	20467.7	20133.3	19782.4	19285.5	19038.8	18427.4	18387.5	17585.9	16890.1	16371.3	15617	14937.4	14000.9	13400.7	12933.9	12425.1	12033.9	11567.3	11390	11137.9	11021.6	10866.3	10798.2	10727.1	10715.3	10800.7
18.66		19926.6	19437	19694.3	19305.2	19603.8	19586.2	19425	19818.2	20006.9	20444.4	20880.8	21036.8	21269.7	21701.4	21601.4	21469.4	21297.2	21404.7	21047.9	21125.1	20475.5	20268.1	20112.8	19251.5	18812.5	18359.8	17694.6	17271.2	16422.1	15835.5	15199.3	14541.2	14031.4	13331.8	12950.6	12335.8	12094.5	11915	11708.2	11165	11131.3	11021.4	10884.7	10918.2	10774.9	10552	10746.8	10650.5
18.68		25751.7	25919.8	25852.4	25881.8	25534.1	25514.1	25462.3	25800.5	25465.3	25385.7	25224	25162	24744	24343.9	23880.7	23562.5	22972.5	22698.2	21666.6	21619.7	20436.3	20188.2	19547.6	18453.8	17812.1	17094.3	16612.3	15850.8	15328.4	14660.4	13893.9	13457.1	12947.6	12456.1	12162.5	11887	11642.2	11427.4	11258.8	11086.1	10849.4	10885	10742.1	10723.8	10689.3	10682.9	10623.3	10685.4
18.7		29436.1	29415	29146.5	29256.4	29231.9	29328.4	29523.4	29192.9	28579.8	28279.4	27409.6	26453	25832.2	25255.8	24713	23554.5	22604.6	22085.8	21098.8	20410.9	19645.3	18723.5	17913.5	17013.4	16687.1	15849.6	15193.7	14674.6	13958.7	13492.2	13062.3	12637.5	12348.6	11887.5	11825.8	11471.3	11174.3	11206.3	10870.6	10925.1	10643.6	10683.6	10561.1	10823.9	10598.2	10460.7	10568.9	10645.8
18.72		23704	23788.4	24058.4	23871.8	23946.8	24021.6	23928.6	23778.3	23325.6	22945	22345.1	21512.8	21075.8	20396.6	19986	19369.9	18766.9	18080.6	17441.9	16934.4	16475.5	15776.3	15153.7	14785.2	14380.6	13871.9	13397.9	12918.3	12660.9	12374.9	12190.1	11710.2	11532.9	11383.9	11297.5	11053.8	10863.9	10940.8	10698.2	10706.7	10731.9	10693.5	10401.2	10430.2	10445.4	10516.3	10544.2	10378.6
18.74		21071.3	21272.1	21119.4	21175.2	21326.6	21098.1	20926.7	20990.8	20454	20003.8	19655.4	18879.9	18018.1	17744.3	17284.5	16653.6	16141.1	15841.7	15223.2	14995.2	14511.3	13974.9	13866.9	13372.6	12949.4	12574.5	12273.9	12142.1	11858.4	11574.4	11548	11314	11094.1	11232.6	10906	10649	10754.3	10699.3	10628.9	10439.6	10605.5	10531.6	10499.8	10715	10440.5	10353.8	10341.5	10291.3
18.76		17003.8	17064.4	17058.2	17209.2	17118.2	17338.9	16985.7	16886.5	16459.7	16282.6	15964.7	15506.6	15147.7	14625	14463.3	14170.4	13656.2	13486.2	13261.1	12889.6	12608	12609.6	12036.2	11892.9	11830.6	11611.8	11631.1	11264.6	11051.6	11133.6	10958.4	10865.8	10834.1	10759.3	10590	10520.9	10650.2	10538.8	10595.1	10400.7	10558.6	10454.1	10532.1	10307.5	10188.4	10234.2	10155.8	10294.6
18.78		12547.1	12755.2	12541.5	12400.6	12473.1	12551.4	12516.5	12564.3	12304.6	12004.9	12315.7	11976.5	11681.3	11638.6	11616.4	11569.3	11431.4	11147.5	11307.8	11105.3	10983.9	10908.1	10949.2	10959.7	10759.4	10647.2	10656.3	10835.8	10534.7	10611.8	10470	10356.1	10545.6	10422.5	10513.4	10390.1	10313.3	10240.9	10456.4	10370.6	10421.3	10357.6	10369.7	10233.2	10352.5	10383.5	10290.7	10317.2
18.8		11072.3	11269.9	11009.3	11033.9	11285.5	11145.6	11139	10956.7	10976.9	11025.8	10869.9	10938.8	10677.4	10714.2	10845.2	10646.3	10732.8	10693.8	10676	10522.7	10672.8	10546.7	10548	10385.1	10506.5	10462	10310.4	10199.2	10370.4	10368.3	10375.4	10247.6	10284.8	10413.4	10140.7	10244.1	10333	10105.4	10195.8	10197.6	10352.6	10335.5	10402	10254.6	10220.3	9947.41	10300.2	10178.8
18.82		10797.2	10615.6	10675.4	10708.5	10693.3	10730.3	10724	10660.2	10597.3	10714.4	10636.5	10632.4	10705.5	10611.1	10725	10421.4	10417.4	10557	10407.7	10392.2	10327.5	10349.6	10445.9	10239.6	10321.1	10454.2	10388	10184.5	10322.1	10338.9	10283.5	10237.9	10328	10092.8	10139.7	10192.5	10309	10075.4	10255.3	10208.8	10315.1	10154.2	10190.4	10326.8	10340.4	10272.5	9954.56	10102.6
18.84		10478.9	10653.6	10440.2	10526.2	10470.5	10302.4	10490.7	10438.8	10350	10534.2	10609.9	10360.1	10412.2	10409.2	10392.8	10317.6	10155.9	10254.4	10395.1	10193.3	10414.3	10203.4	10391.8	10209.8	10339.2	10371.1	10059.5	10259.4	10187	10193.8	10271.4	10203.8	10242.8	10235.1	10183.4	10187.2	10222	9998.95	10123.9	10250.8	10175.5	10061.5	10015.1	10209.3	9969.83	10172.6	10202.7	10132.8
18.86		10344.9	10339.9	10310.9	10411.7	10049.2	10283.2	10370.9	10304.9	10481.5	10381.6	10306.1	10279.3	10431.8	10377.9	10339.8	10193.8	10188.8	10180.9	10292.9	10245	10230.3	10139.4	10236.3	10296.9	10118.2	10209.8	10129.6	10222.1	10158.1	10371.8	10165.6	10273.4	10114.5	10063	10228.7	10157.6	10079.3	9927.12	10004.1	10185	10278.6	10068.7	10098.4	10218.8	10032.3	10072.2	10075.4	10226.6
18.88		10253.6	10305.7	10213.3	10434.7	10241.1	10249.1	10196.1	10207.6	10326.4	10324	9993.35	10419.2	10153.5	10255.7	10179.7	10217.7	10368.4	10203.7	10119	10219.6	10083.9	10096.1	10234.4	10082.2	10213.4	10200.5	10122.6	10261.6	10085.6	10083.6	10231.5	10172.2	10201.5	10150.1	10167.7	10024.5	10240.5	10095.2	10102.3	10079.4	10037.8	10065	10095.3	10038.2	10230.5	10092.8	10169.3	10085.9
18.9		10177.1	10290.7	10182.7	10131.5	10214.5	10258.4	10155.8	10271.6	10339.9	10178.9	10296.8	10059.9	10272.1	10245.2	10279.3	10382.5	10241.1	10360.5	9971.32	10136.2	10113.7	10077.9	10044.2	9988.02	10187.8	10123.2	10210.7	10302	10059.7	10143.2	10132.9	10130.9	10011.8	10151	9972.23	10275.7	10176.9	10101.9	9997.22	10115	10137	10286.1	10111.3	10084.5	9980.25	10034.9	9930.19	10057.5
18.92		10160.3	10009	10034.2	10362.2	10117.9	10222.5	10029.8	10135.4	10043.6	10041.7	10007.2	10233.3	10056.2	10275	10202.2	10054.4	10073.1	10255.7	10401	10109.3	10065.7	10095.7	10292.1	10327.7	10138.3	10042.3	9943.58	9851.54	9999.33	10143.9	10115	10080.1	9879.14	10192.6	10130.3	10094.9	10088.4	10107.4	10125.1	9999.28	10112	10243.8	9943.17	10147	9951.49	9934.55	9956.28	9893.04
18.94		10082	10091.3	10243.4	10248.2	10098.6	9988.83	10104.8	9996.43	10032.5	10096.6	10154.1	10151.1	9887.1	10017.9	10088.4	10103.7	10133.6	10241.8	10006.5	10026.1	10029	10118.3	10287.9	10113.2	10208.4	10097.9	10050.4	10032.1	10107.1	9921.01	9945.87	9966.18	9988.92	9926.08	10127.4	10185.2	9904.75	10045.9	10252	9886.06	10063.7	9986.08	9857.3	9995.35	10041.3	9963.17	10025.4	9879.89
18.96		10120.2	10091.3	10232.4	10056.9	10077	10171.4	10084.6	10002.3	10044.4	10057.8	10061.6	10123.5	10038.2	10050.2	10084.8	10072.4	10046.3	10102.4	9891.02	10055.2	10072.4	10171.9	9961.65	9920.8	10068.5	10200.6	10140.9	10055.3	10023	9904.63	9832.37	10090.5	9996.9	9947.51	9908.62	10017.4	9999.8	10090.1	10132.4	10010.5	10167.4	9803.71	9950.69	9839.85	9906.05	10029.7	9955.6	9824.44
18.98		10154	10111.1	10224.2	10069.9	9915.34	10101.3	10073.4	10002.7	10016.1	10290.5	9845.32	10048.7	10282.1	10065.5	10037.5	10073.4	9838.03	9989.17	9886.1	9882.21	10017.1	10037.1	10038.8	9890.94	10141.1	10008.8	9930.88	10004.1	9901.04	10024.2	10010.9	10027.5	9950.11	9845.01	10009.8	10183.7	9857.82	10001.4	9941.04	10003	9996.54	9756.39	9785.06	10001.2	9903.52	9964.87	9893.49	10016.8
19		9962.86	9909.64	10054.4	9967.2	9953.23	10215.5	9784.16	9966.1	9985.66	9927.12	10089.5	9897.19	10043.6	10002	9962.55	9869.65	10085.4	9917.9	9917.82	9973.69	9897.77	9964.15	10043.7	9823.06	9974.75	9931.69	9937.89	9873.47	9919.48	9864.23	9975.23	9829.7	10032.3	9865.23	9914.18	10065.1	9778.71	9913.25	9860.33	10007	9964.57	9993.29	9840.71	9861.91	9811.06	9984.78	9933.01	9824.06
[truncated: 66 more columns]

## Sheet: Supplementary Fig. 13b
2θ	XRD peaks	1	2	3	4	5	6	7	8	9	10	11	12	13	14	15	16	17	18	19	20	21	22	23	24	25	26	27	28	29	30	31	32	33	34	35	36	37	38	39	40	41	42	43	44	45	46	47	48
18		2661.03	2612.05	2578.54	2623.34	2574.76	2611.58	2724.49	2474.27	2595.42	2643.17	2606.49	2615.55	2669.4	2652.84	2592.29	2602.53	2685.02	2524.24	2681.69	2744.19	2602.53	2548.05	2591.32	2660	2638.05	2667.42	2670.88	2496.8	2634.59	2678.37	2646.42	2622.35	2685.66	2592.67	2543.56	2718.34	2662.6	2712.38	2678.22	2704.62	2653.23	2586.98	2717.13	2587.56	2671.39	2672.71	2548.33	2616.15
18.02		2595.7	2641.02	2634.74	2511.74	2567.59	2712.42	2633.72	2626.69	2620.46	2627.54	2636.95	2591.11	2658.52	2676.8	2624.72	2616.06	2616.5	2635.35	2606.03	2669.37	2699.38	2603.38	2561.47	2552.89	2650.82	2589.35	2680.12	2604.47	2577.81	2778.03	2644.71	2602.89	2688.68	2620.42	2656.26	2616.63	2502.33	2680.21	2665.23	2671.24	2595.84	2672.45	2673.76	2611.38	2619.12	2598.01	2693.79	2683.23
18.04		2615.73	2564.2	2658.1	2595.05	2629.99	2645.2	2596.44	2627.2	2599.16	2610.47	2639.66	2576.79	2564.17	2603.67	2597.46	2584.66	2632.63	2577.57	2625.61	2586.53	2612.38	2656.36	2651.9	2508.23	2585.89	2668.88	2628.57	2634.34	2598.38	2635.72	2641.47	2564.6	2657.23	2636.63	2703.45	2668.34	2567.57	2582.81	2666.81	2671.55	2619.62	2628.07	2667.22	2609.02	2647.34	2659.34	2661.75	2707.5
18.06		2640.77	2616.83	2624.49	2593.42	2640	2566.14	2612.79	2625.01	2622.16	2630.62	2641.38	2650.44	2683.95	2634.2	2723.56	2623.65	2700.37	2612.54	2603.17	2523	2648.44	2625.81	2617.65	2489.75	2551.16	2618.4	2575.7	2691.2	2595.33	2581.16	2653.98	2697.13	2626.94	2654.77	2639.41	2648.17	2631.25	2614.15	2593.22	2626.93	2614.63	2729.4	2602.79	2734.78	2607.67	2607.46	2657.15	2757.16
18.08		2629.65	2626.27	2605.39	2626.01	2616.67	2664.09	2633.95	2607.74	2634	2754.39	2694.45	2613.3	2632.77	2578.93	2658.76	2574.36	2646.86	2711.7	2694.26	2604.97	2662.68	2525.61	2593.6	2678.17	2646.53	2705.52	2595.13	2645.54	2652.56	2693.44	2679.94	2638.82	2691.96	2562.29	2709.24	2677.3	2638.76	2671.94	2677.09	2571.99	2723.3	2711.85	2728.57	2686.4	2720.71	2674.93	2624.62	2680.24
18.1		2627.87	2703.67	2608.61	2648.49	2733.54	2690.8	2687.66	2612.23	2668	2667.34	2650.83	2687.1	2672.6	2644.11	2680.94	2720.58	2688.29	2676.08	2608.43	2644.73	2665.04	2607.88	2596.72	2580.67	2624.95	2742.89	2704.16	2659.78	2662.84	2617.42	2647.66	2647.64	2709.72	2676.04	2737.24	2591.55	2611.17	2666.59	2665.86	2692.92	2741.04	2735.23	2670.13	2654.51	2730.31	2687.14	2783.97	2773.62
18.12		2755.64	2676.44	2854.77	2698.41	2742.89	2764.65	2736.78	2666.87	2710.15	2792.34	2709.88	2698.92	2823.9	2629.54	2727.26	2755.47	2724.58	2726.87	2696.21	2721.98	2771.19	2672.53	2732.56	2775.43	2743.09	2679.83	2662.38	2727.77	2662.78	2760.26	2780.4	2755.95	2802.94	2725.03	2757.93	2700.27	2754.37	2814.8	2782.68	2691.4	2819.22	2799.05	2731.1	2761.74	2848.87	2764.35	2769.37	2851.97
18.14		2758.94	2790.9	2801.73	2773.23	2768.97	2805.09	2755.68	2719.99	2729.12	2793.03	2782.01	2716.72	2788.58	2786.79	2744.02	2702.51	2768.37	2758.34	2744.36	2784.9	2838.99	2730.96	2692.27	2748.05	2685.22	2721.44	2699.29	2774.44	2700.81	2779.36	2790.23	2693.7	2804.29	2770.3	2822.25	2777.82	2789.3	2824.77	2753.4	2702.38	2847.51	2781.99	2806.67	2821.6	2839.01	2834.81	2870.18	2879.61
18.16		2613.42	2563.19	2608.7	2637.6	2589.41	2654.98	2641.44	2701.79	2550.88	2585.24	2581.09	2604.52	2659.26	2662.11	2645.15	2698.98	2656.52	2604.35	2651.79	2610.4	2702.66	2649.93	2692.75	2572.22	2707.86	2697.3	2627.05	2648.58	2722.38	2667.73	2680.16	2722.84	2729.95	2670.43	2726.55	2638.27	2665.17	2705.93	2666.42	2722.17	2673.45	2749.22	2810.47	2720.72	2834.6	2900.21	2938.84	2932.32
18.18		2574.1	2578.59	2609.98	2578.22	2603.55	2672.08	2536	2591.79	2577.14	2638.18	2593.58	2624.93	2695.72	2637.16	2552.25	2604.07	2662.36	2547.03	2556.23	2622.32	2669.47	2621.38	2617.15	2696.47	2638.79	2603.48	2612.42	2615.96	2681.34	2587.64	2523.99	2593.28	2636.89	2615.97	2684.85	2701.84	2697.07	2577.59	2693.21	2645.69	2797.16	2689.37	2718.27	2763.29	2716.7	2862.86	2903.1	2965.86
18.2		2514.26	2629.81	2612.26	2569.57	2531.43	2592.42	2531.07	2565.76	2535.78	2600.84	2496.86	2628.17	2566.72	2575.67	2574.58	2528.8	2477.7	2506.96	2466.89	2558.26	2634.28	2515.8	2542.58	2532.36	2690.68	2484	2567.32	2594.48	2521.02	2540.61	2543.24	2569.55	2578.38	2543.66	2493.82	2531.42	2595.55	2588.32	2698.2	2636.36	2617.19	2695.84	2732.85	2789.43	2800.52	2918.69	2907.28	3062.63
18.22		2464.55	2531.45	2459.43	2546.62	2564.72	2492.9	2504.61	2471.1	2520.54	2478.46	2492.29	2538.33	2500.03	2472.71	2534.9	2521.41	2512.15	2442.66	2526.18	2431.27	2527.6	2486.83	2524.94	2541.4	2504.07	2507.6	2475.56	2567.3	2460.14	2528.4	2561.98	2489.53	2580.29	2449.28	2599.86	2512.42	2514.41	2597.49	2664.96	2744.08	2691.01	2704.92	2769.98	2794.2	2930.44	2986.87	3136.25	3361.84
18.24		2497.82	2483.22	2482.13	2455.56	2488.44	2497.01	2493.83	2381.02	2526.43	2481.52	2465.08	2480.56	2453.28	2548.28	2559	2397.5	2453.83	2528.96	2472.55	2474.69	2475.42	2499.18	2441.84	2529.19	2438.42	2436.33	2501.26	2518.06	2485.72	2511.47	2494.49	2573.98	2498.73	2421.58	2559.78	2594.63	2574.88	2636.51	2613.63	2749.91	2884.31	2806.36	2918.52	3049.75	3197.13	3275.59	3602.33	3682.22
18.26		2402.09	2413.28	2432.87	2454.11	2440.65	2485.15	2493.77	2516.95	2416.53	2570.16	2492.08	2407.38	2455.47	2494.31	2403.61	2437.86	2571.38	2516.69	2530.24	2430.46	2429.54	2491.84	2417.31	2551.58	2484.19	2493.53	2589.26	2422.99	2559.54	2521.09	2509.33	2559.73	2646.43	2557.15	2546.46	2517.82	2673.69	2646.47	2778.77	2814.67	2923.4	3091.39	3173.32	3410.31	3614.97	3846.35	4091.57	4475.03
18.28		2489.97	2435.17	2485.24	2478.06	2484.21	2469.3	2474.33	2443.03	2474.62	2459.73	2471.6	2492.97	2453.29	2526.52	2392.95	2372.75	2492.48	2484.15	2489.56	2439.89	2502.68	2452.27	2478.41	2500.81	2545.95	2554.28	2567.08	2546.82	2482.28	2526.11	2516.26	2523.02	2561.53	2607.54	2666.51	2618.56	2635.98	2773.67	2869.02	3079.79	3116.27	3302.01	3555.85	3828.12	4253.51	4669.65	5063.41	5567.4
18.3		2513.64	2421.88	2468.12	2464.88	2453.16	2506.63	2406.76	2465.06	2487.28	2450.06	2455.34	2478.35	2451.37	2526.81	2440	2444.33	2505.62	2544.28	2494.43	2448.88	2444.63	2493.12	2435.32	2590.61	2554.01	2516.34	2475.05	2457.31	2538.74	2489.44	2653.59	2585.06	2629.02	2592.96	2712.59	2685.28	2849.71	2926.79	3179.8	3203.32	3488.64	3845.02	4153.43	4630.95	5049.3	5675.42	6326.03	6895.63
18.32		2480.43	2430.89	2514.95	2477.52	2407.52	2398.27	2451.89	2535.5	2514.68	2533.86	2510.46	2466.08	2478.65	2527.46	2488.98	2419.23	2475.58	2429.26	2500.43	2417.2	2435.79	2482.7	2513.31	2508.9	2472.65	2575.22	2565.81	2511.26	2578.11	2516.87	2674.23	2656.62	2691.08	2687.6	2877.24	2861.31	3119.73	3236.69	3403.62	3799.07	4086.39	4526.77	5003.18	5345.14	6080.77	6921.82	7435.41	8287.53
18.34		2402.6	2474.19	2458.8	2454.67	2419.41	2427.06	2498.96	2452.79	2427.42	2462.59	2558.66	2400.98	2485.14	2391.73	2410.02	2512.96	2500.42	2477.92	2452.18	2463.76	2488.02	2502.84	2514.17	2506.77	2540.66	2474.42	2587.15	2549.96	2651.79	2649.05	2620.7	2759.55	2841.15	2754.53	3011.36	3151.52	3399.14	3679.39	3952.46	4291.85	4675.09	5171.77	5702.5	6368.06	6892.43	7738.65	8489.01	9187.35
18.36		2442.93	2505.39	2461.28	2475.13	2470.43	2513.22	2496.68	2446.65	2493.91	2470.19	2411.4	2459.6	2467.2	2429.92	2430.78	2481.03	2426.02	2474.17	2565.17	2505.7	2541.34	2466.8	2562.96	2510.85	2522.4	2542.94	2554.54	2597.84	2678.41	2670.35	2748.21	2780.44	2918.37	3189.7	3379.24	3682.08	3828.86	4131.23	4493.8	4860.02	5310.22	5810.52	6477.09	7210.17	7756.54	8408.75	9205.12	9694.97
18.38		2532.33	2457	2461.03	2439.62	2474.22	2469.83	2484.11	2442.77	2441.05	2411.73	2444.9	2518.7	2475.09	2403.65	2506.82	2490.25	2403.01	2428.23	2499.3	2522.46	2527.28	2517.69	2544.03	2613.22	2562.34	2615.97	2514.54	2672.54	2716.48	2765.03	2942.98	3201.35	3199.84	3399.84	3622.75	3990.88	4342.72	4643.59	5096.6	5590.8	6133.72	6423.88	7052.21	7720.4	8415.51	8973.62	9483.83	9657.1
18.4		2377.88	2435.65	2514.35	2483.96	2434.6	2399.61	2420.47	2394.87	2477.47	2426.89	2441.53	2590.82	2514.92	2431.64	2547.05	2478.91	2509.27	2484.74	2565.7	2513.85	2575.04	2570.67	2587.94	2646.02	2640.97	2629.15	2730.54	2929.97	2887.36	3057.02	3203.09	3456.46	3616.75	3870.53	4248.02	4455.08	4898.64	5258.41	5736.07	6032.24	6621.27	7123.99	7625.54	8406.67	8797.31	9075.03	9148.79	8997.94
18.42		2526.66	2463.06	2395.8	2454.8	2475.79	2411.45	2449.03	2562.19	2481.73	2580.68	2475.49	2481.15	2471.16	2534.49	2526.22	2526.56	2489.09	2553.4	2610.95	2498.98	2571.93	2605.08	2732.98	2745.54	2856.27	2868.15	2910.48	3006.84	3221.75	3442.39	3544.62	3694.74	4185.83	4434.43	4676.21	5056.47	5433.18	5821.71	6375.88	6716.25	7358.85	7829.21	8309.09	8688.63	8936.74	9021.14	8563.41	7891.33
18.44		2408.19	2444.16	2463.34	2480.88	2484.1	2457.42	2527.93	2474.03	2381.21	2589.62	2473.79	2557.59	2510.61	2480.55	2554.2	2483.27	2599.49	2511.98	2619.15	2626.46	2709.89	2697.58	2694.29	2854.66	2930.47	3075.29	3109.3	3287.71	3593.22	3771.3	3996.32	4261.74	4549.49	4881.14	5343.74	5699.92	5982.14	6572.22	7000.65	7424.96	7957.81	8486.83	8895.15	8792.96	8591.31	8208.76	7208.1	6472.16
18.46		2492.71	2433.29	2415.93	2552.07	2514.59	2470.5	2485.72	2577.96	2463.26	2520.87	2443.69	2485.05	2616.06	2594.27	2610.2	2601.87	2703.91	2696.01	2716.48	2699.3	2736.68	2838.71	3054.87	3039.56	3210.73	3272.31	3486.87	3755.44	3974.66	4277.99	4587.49	4880.25	5163.89	5759.18	5990.24	6395.34	6929.55	7370.31	7810.77	8249.97	8501.79	8789.88	8794.18	8500.27	7953.09	7150.96	6409.83	5446.41
18.48		2527.15	2567.47	2518.96	2440.71	2443.78	2614.12	2394.58	2508.17	2527.16	2608.94	2562.23	2629.59	2595.59	2582.03	2642.56	2690.02	2643.45	2827.33	2854.13	2903.58	3042.95	3075.24	3295.51	3468.72	3637.25	3797.71	3992.05	4261.51	4592.98	4886.35	5145.65	5575.76	5993.88	6455.25	7017.4	7256.07	7765.51	8308.35	8709.87	8835.53	9165.14	8771.7	8256.09	7623.54	6933.2	6055.06	5133	4449.33
18.5		2629.38	2492.78	2552.65	2533.21	2556.6	2552.21	2591.47	2545.23	2564.76	2540.18	2616.25	2676.84	2702.51	2731.57	2813.94	2751.9	2852.92	2997.72	3068.18	3180.4	3255.84	3518.54	3733.64	3803.91	4119.95	4308.99	4643.68	5027.81	5338.51	5657.07	6118.55	6455.69	7038.22	7466.87	7870.03	8407.18	8671.7	9001.55	9067.27	9146.24	8603.55	8049.22	7370.21	6454.69	5752.94	4930.88	4352.19	3896.38
18.52		2565.79	2570.8	2613.13	2641.67	2560.62	2635.8	2548.88	2619.5	2673.44	2611.47	2758.46	2801.14	2764.19	2881.31	3024.96	3050.39	3208.47	3327.34	3392.03	3593.22	3738.06	4076.54	4277.61	4464.58	4805.07	5213.95	5510.4	5845.28	6283.1	6795.18	7227.56	7594.46	8053.46	8698.54	8982.48	9098.13	9342.12	9151.82	8901.9	8418.01	7879.75	7092.69	6304.21	5388.95	4718.13	4158.2	3725.47	3365.5
18.54		2794.28	2625.65	2711.87	2745.55	2668.52	2747.57	2650.71	2666.86	2829.5	2862.04	2926.38	2936.47	3003.66	3144.75	3336.51	3403.48	3565.48	3705.93	3857.46	4186.99	4445.53	4722.48	5058.55	5281.75	5832.08	6090.73	6719.83	7067.87	7421.18	8085.65	8401.2	8768.99	9149.58	9385.33	9574.82	9391.8	9171.85	8701.13	8188.16	7457.23	6731.01	5860.4	5215.3	4434.28	4082.42	3592.79	3210.88	3072.92
18.56		2849.67	2804.56	2900.12	2835.86	2915.98	2857.72	2837.55	2861.95	2896.5	3027.25	3068.18	3253.09	3300.1	3580.23	3715.32	3767.25	4085.14	4345.98	4561.98	4889.22	5298.76	5674.44	6172.38	6347.95	6923.8	7427.83	7744.93	8276.66	8710.06	9241.77	9493.77	9478.99	9495.37	9691.48	9342.72	8869.79	8278.42	7607.43	6957.92	6269.38	5515.39	4822.54	4396.33	3817.76	3494.95	3213.09	3035.44	2900.78
18.58		3040.61	3110.38	3132.14	3156.97	3125.02	3120.64	3112.79	3091.87	3181.19	3384.53	3430.11	3665.96	3899.88	4196.41	4412.72	4704.81	4995.23	5257.73	5714.93	5989.83	6537.11	6996.81	7430.8	7775.97	8394.79	8674.06	9255.38	9544.74	9797.42	9637.14	9724.08	9695.23	9171.19	8845.33	8397.8	7769.92	7100.54	6404.73	5826.32	5161.18	4460.11	4148.35	3771.83	3516.72	3134.01	2970.11	2860.53	2748.54
18.6		3651.64	3603.46	3530.79	3629.18	3416.34	3618.08	3556.13	3542.31	3679.77	3955.42	4125.86	4470.04	4803.95	5032.33	5506.85	5847.43	6212.53	6723.08	6993.05	7604.8	7943.58	8564.9	8833.9	9158.46	9624.29	9627.98	9852.15	9981.36	9852.2	9621.59	9280.91	8917.51	8202.34	7839	7290.41	6433.75	5976.12	5288.25	4698	4211.68	3859.65	3599.57	3391.73	3215.26	2952.99	2883.35	2838.81	2736.54
18.62		4225.91	4124.7	4210.73	4144.93	4260.23	4189.43	4214.71	4231.39	4488.54	4744.14	4991.88	5572.98	5848.41	6408.02	6728.31	7197.74	7738.08	8071.42	8701.44	9019.05	9315.63	9674.82	9918.54	10053.4	10162.6	9960.55	9964.75	9484.36	9097.82	8714.38	8242.79	7762.67	7203.55	6468.71	5975.51	5388.73	4830.83	4412.68	4094.64	3653.87	3542.07	3233.42	3086.58	2977.94	2860.49	2717.87	2682.53	2714.32
18.64		5232.56	5255.64	5373.89	5401.68	5398.81	5326.84	5348.64	5341.43	5658.39	6009.72	6480.8	6937.81	7442.03	8052.16	8415.29	8730.31	9123.97	9404.43	9829.5	9899.64	10012.4	10068.6	10006.4	9726.88	9668.59	9139.29	8902.72	8567.95	7902.68	7476.37	6775.02	6434.33	5813.58	5336.98	4875.5	4337.86	4024.74	3840.95	3463.73	3303.27	3245.25	3070.13	2906.13	2815.28	2774	2620.26	2725	2592.9
18.66		7402.86	7450.4	7420.25	7292.99	7287.6	7394.07	7462.35	7312.51	7750.58	8269.6	8528.46	9079.42	9534.43	9814.59	9954.46	10165.2	10312.4	10242.9	10148.1	9845.32	9742.42	9546.54	9017.76	9052.79	8615.78	7981.83	7645.37	7156.47	6702.52	6138.42	5627.3	5312	4860.65	4396.3	4231.24	3891.44	3601.03	3346	3239.93	3095.72	2891.67	2848.2	2727.42	2725.07	2608.88	2677	2557.96	2584.83
18.68		11060.4	11180.8	11118.6	11054.3	10821.1	10961.8	11005.2	10974.4	11271.3	11650.3	11833.4	11869	11870	11731.3	11621.9	11294	11013.9	10745.1	10293.7	9782.57	9638.78	9047.36	8683.1	8158.51	7659.06	7126.2	6539.45	6184.67	5665.63	5303.24	4798.33	4433.13	4118.89	3912.18	3730.23	3454.44	3351.14	3257.26	3017.01	2876.19	2840	2773.59	2672.44	2708.51	2560.37	2600.89	2548.43	2526.18
18.7		15523.1	15123.9	15459.5	15376.8	15441.2	15340.7	15451.4	15166.3	15294.9	14970.3	14533.6	14040.5	13504.8	13174.1	12390.7	11825.7	11101.4	10659.2	10090.7	9332.05	8835.77	8116.95	7638.77	7039.55	6559.82	6053.3	5743.05	5307.23	4850.16	4457.89	4255.77	4013.5	3671.64	3507.04	3391.08	3185.9	3097.51	2934.22	2963.21	2856.4	2704.07	2743.83	2616.11	2714.22	2619.57	2607.87	2574.62	2501.91
18.72		12778.7	12851.8	13011.2	12964.7	12921.1	12903.8	12970.6	12867.9	12342.3	12073.2	11466	10988.1	10545.5	10175.3	9458.98	8957.77	8380.15	8034.97	7464.4	7107.38	6690.55	6214.6	5744.26	5409.73	4970.88	4768.75	4415.23	4202.61	3891.72	3679.19	3526.76	3409.19	3299.84	3188.34	3001.84	2969.5	2873.54	2789.08	2773.5	2666.88	2658.32	2720.94	2600.71	2551.87	2552.05	2567.75	2536.54	2446.51
18.74		9810.03	9515.4	9695.27	9642.67	9644.55	9721.2	9662.71	9819.67	9334.14	9160.55	8724.02	8316.02	7958.07	7544.37	7171.28	6739.29	6405.53	6011.82	5725.52	5513.41	5086.24	4879.34	4570.45	4233.27	4126.61	3825.05	3692.22	3541.96	3367.54	3194.83	3149.01	3084.37	2940.42	2863.57	2852.34	2751.74	2754.67	2654.63	2568.79	2605.36	2566.32	2561.11	2539.69	2520.87	2576.03	2597.33	2553.84	2474.37
18.76		7991.46	7939.56	7898.63	7912.05	7942.81	7944.45	7893.3	7779.79	7626.02	7268.69	6856.37	6547.37	6137.36	5807.12	5531.79	5191.49	4895.48	4621.51	4481.24	4226.6	3981.03	3886.12	3602.25	3563.7	3487.7	3301.63	3187.31	3030.81	2991.25	2935.14	2786.17	2812.09	2691.29	2657.29	2597.36	2549.47	2632.31	2666.79	2565.92	2549.74	2567.13	2451.63	2463.59	2435.98	2436.45	2456.01	2469.02	2376.3
18.78		4432.51	4480.59	4455.98	4460.57	4474.65	4475.47	4540.17	4469.2	4218.69	4062.44	3965.67	3846.72	3718.93	3603.16	3541.13	3327.67	3241.87	3216.81	3160.78	3088.17	3006.91	2940.62	2821.19	2809.77	2829.91	2662.95	2673.7	2579.51	2735.92	2593.81	2567.53	2560	2552.79	2537.47	2494.05	2559.44	2521.23	2468.49	2410.28	2449.26	2463.21	2406.37	2442.8	2469.74	2410.17	2394.88	2357.32	2411.06
18.8		3125.54	3034.04	3107.26	3025.23	3047.3	3035.76	3062.44	3019.27	2981.77	2911.32	2950	2823.11	2837.26	2723.97	2754.08	2709.7	2730.65	2648.08	2669.84	2640.79	2625.41	2588.89	2622.58	2565.82	2548.5	2511.34	2520.06	2441.95	2569.16	2486.28	2427.94	2434.57	2517.45	2424.14	2537.84	2453.15	2446.23	2440.67	2465.37	2372.31	2388.04	2377.88	2476.94	2322.4	2424.57	2422.87	2337.36	2385.06
18.82		2693.59	2746.01	2626.5	2708.84	2673.99	2670.81	2610.76	2682.02	2621.58	2657.14	2670.72	2673.89	2605.52	2624.29	2658.86	2548.67	2545.74	2537.04	2520.87	2466.32	2605.68	2562	2491.34	2505.91	2469.37	2462.04	2462.64	2556.66	2540	2424.71	2396.26	2447.25	2495.01	2372.71	2438.53	2356.53	2402.22	2376.86	2449.27	2368.38	2315.91	2390.87	2407.82	2425.13	2319.5	2343.33	2300.79	2371.87
18.84		2624.74	2553.85	2546.78	2531.75	2633.11	2589.23	2586.96	2602.37	2597.19	2552.63	2505.99	2559.45	2517.23	2499.5	2483.72	2520.28	2435.47	2434.93	2496.36	2465.26	2477.07	2496.34	2451.27	2452.52	2372.85	2399.13	2540.57	2459.85	2431.54	2376.68	2411.08	2393.37	2427.29	2399.87	2402.06	2337.79	2384.86	2367	2356.62	2319.39	2354.83	2273.36	2390.27	2384.87	2420.92	2368.64	2373.88	2342.95
18.86		2474.88	2500.96	2537.62	2470.62	2482.5	2480.6	2447.05	2451.24	2370.95	2489.57	2444.55	2481.49	2513.37	2509.45	2463.11	2421.94	2416.11	2463.22	2479.48	2517.73	2472.77	2428.86	2458.38	2393.43	2483.75	2376.44	2356.56	2361.23	2450.57	2367.25	2429.06	2364.32	2360.36	2373.64	2368.92	2433.74	2372.28	2376.46	2358.33	2359.38	2256.36	2344.18	2370.94	2355.13	2339.26	2310.2	2389.76	2370.7
18.88		2494.89	2370.83	2496.33	2453.16	2398.21	2464.49	2450.78	2411.92	2403.21	2463.97	2469.09	2420.42	2424.03	2438.08	2467.1	2390.23	2451.29	2411.75	2387.54	2422.15	2368.28	2392.15	2359.63	2341.99	2412.11	2341.66	2436.44	2413.59	2368.76	2374.62	2345.94	2452.67	2372.52	2327.55	2368.95	2396.57	2334.33	2315.65	2350.99	2320.64	2382.29	2298.72	2376.25	2301.8	2285.02	2376.13	2238.51	2368.43
18.9		2388.17	2367.4	2430.17	2413.08	2345.96	2474.14	2392.22	2461.03	2414.21	2425.8	2421.61	2466.46	2379.31	2373.12	2433.29	2422.93	2363.64	2356.04	2463.21	2397.23	2316.06	2412.24	2489.04	2374.8	2443.01	2333.87	2413.67	2380.1	2398.85	2360.97	2348.81	2354.05	2343.69	2352.34	2356.49	2331.81	2319.37	2275.81	2318.24	2306.92	2228.94	2317.52	2352.26	2234.42	2312.85	2353.1	2350.47	2345.01
18.92		2399.11	2393.93	2458.53	2395.7	2361.54	2366.51	2366.64	2418.09	2460.55	2412.59	2341.54	2371.48	2384.54	2424.82	2414.57	2400.54	2328.08	2378.41	2349.62	2394.52	2395.61	2298.3	2417.96	2354.78	2350.02	2343.61	2364.1	2301.47	2406.34	2405.65	2405.04	2339.32	2359.23	2365.57	2352.7	2324.53	2376.93	2314.05	2313.59	2334.3	2346.53	2257.84	2307.6	2285.17	2404.11	2281	2363.09	2362.2
18.94		2329.51	2386.93	2406.47	2421.03	2397.88	2395.24	2335.83	2368.97	2390.02	2337.29	2365.5	2330.32	2388.55	2359.58	2425.06	2305.23	2448.45	2383.09	2414.91	2280.44	2420.54	2423.28	2366.23	2335.4	2376.64	2360.64	2397.14	2324.44	2401.08	2338.51	2331.85	2424.72	2319.78	2334.66	2367.86	2263.09	2371.87	2293.21	2353.62	2326.46	2286.56	2341.31	2334.34	2348.84	2336.06	2268.57	2298.94	2318.82
18.96		2347.34	2299.28	2389.83	2407.82	2438.94	2336.07	2374.11	2389.89	2408.62	2346.76	2430.45	2335.33	2417.54	2330.09	2418.1	2364.91	2389.88	2355.47	2381.08	2377.34	2359.15	2396.49	2276.12	2335.02	2329.25	2350.27	2403.94	2420.64	2380.15	2381.11	2319.77	2345.73	2356.75	2353.86	2372.78	2297.62	2351.6	2362.03	2374.91	2420.35	2332.97	2292.08	2295.15	2290.28	2399.43	2423.62	2304.84	2310.33
18.98		2365.76	2308.99	2367.05	2363.86	2341.29	2361.66	2432.47	2342.66	2343.88	2385.62	2328.76	2323.25	2393.79	2426.7	2403.82	2367.29	2328.62	2292.17	2395.37	2367.71	2372.01	2348.16	2352.84	2315.19	2336.35	2315.7	2418.8	2339.21	2314.99	2335.75	2292.81	2388.81	2346.62	2310.34	2363.42	2326.49	2385.34	2336.5	2386.4	2387.26	2296.07	2360.69	2279.95	2434.91	2401.87	2352.88	2320.92	2283.8
19		2356.96	2320.52	2353.82	2249.86	2412.07	2335.62	2316.2	2334.3	2341.23	2385.42	2309.87	2317.44	2389.67	2398.92	2321.45	2364.26	2311.68	2371.48	2343.66	2337.03	2364.13	2316.3	2342.55	2298.31	2333.97	2328.11	2314.15	2295.11	2309.25	2322.57	2311.17	2308.16	2307.53	2295.75	2357.53	2336.13	2318.16	2294.17	2269.93	2376.34	2268.88	2342.59	2304.74	2320.33	2427.89	2358.55	2271.66	2298.68
[truncated: 71 more columns]
