# Supplementary material for: Interfacial chemistry-driven reaction dynamics and resultant microstructural evolution in lithium-based all-solid-state batteries
Source: Nat Commun. 2025 Oct 3;16:8838. doi: 10.1038/s41467-025-63959-1 (PMC12494980; doi:10.1038/s41467-025-63959-1)
Supplement: Supplementary file 6 — Source data [file 41467_2025_63959_MOESM6_ESM.zip › Source Data/Supplementary Fig. 14.xlsx]

## Sheet: Supplementary Fig. 14
Measured data	2θ	Intensity	Deconvolution peaks	2θ	Intensity	Intensity	Intensity	Accumulated peak	2θ	Intensity
	18	90.7452		18	0.00142	16.7666	5.33013		18	22.0981
	18.02	85.1012		18.02	0.00501	17.9316	5.644		18.02	23.5806
	18.04	183.642		18.04	0.01694	19.2219	5.98637		18.04	25.2252
	18.06	120.452		18.06	0.05408	20.6561	6.36082		18.06	27.0709
	18.08	128.405		18.08	0.16273	22.256	6.77146		18.08	29.1902
	18.1	103.546		18.1	0.46115	24.0484	7.22311		18.1	31.7326
	18.12	153.722		18.12	1.23046	26.065	7.72139		18.12	35.0168
	18.14	349.264		18.14	3.09126	28.3446	8.27295		18.14	39.7088
	18.16	62.7798		18.16	7.31286	30.9348	8.88564		18.16	47.1333
	18.18	194.995		18.18	16.292	33.894	9.5688		18.18	59.7548
	18.2	-28.0036		18.2	34.1868	37.2953	10.3336		18.2	81.8157
	18.22	-21.4609		18.22	67.5783	41.2303	11.1937		18.22	120.002
	18.24	279.33		18.24	125.863	45.8156	12.1653		18.24	183.844
	18.26	220.56		18.26	220.911	51.2018	13.2687		18.26	285.382
	18.28	493.839		18.28	365.473	57.589	14.5285		18.28	437.59
	18.3	598.997		18.3	570.042	65.2608	15.9758		18.3	651.279
	18.32	960.49		18.32	838.453	74.6787	17.6494		18.32	930.781
	18.34	1250.9		18.34	1163.27	86.7607	19.5988		18.34	1269.63
	18.36	1700.82		18.36	1522.73	103.658	21.8874		18.36	1648.28
	18.38	2073		18.38	1881.17	130.669	24.5983		18.38	2036.44
	18.4	2338.51		18.4	2193.85	180.194	27.8408		18.4	2401.89
	18.42	2728.7		18.42	2415.89	278.254	31.762		18.42	2725.91
	18.44	2964.71		18.44	2507.11	472.048	36.5634		18.44	3015.72
	18.46	3398.41		18.46	2428.74	832.964	42.5296		18.46	3304.23
	18.48	3676.24		18.48	2203.65	1445.65	50.0892		18.48	3699.39
	18.5	4297.49		18.5	1870.35	2375.56	59.9676		18.5	4305.88
	18.52	5276.15		18.52	1485.87	3618.96	73.5988		18.52	5178.43
	18.54	6154.77		18.54	1108.97	5055.82	94.1069		18.54	6258.89
	18.56	7301.27		18.56	781.154	6433.18	128.142		18.56	7342.48
	18.58	8224.79		18.58	522.701	7411.15	188.117		18.58	8121.96
	18.6	7799.43		18.6	335.736	7223.31	292.702		18.6	7851.75
	18.62	6352.67		18.62	210.535	5686.63	462.108		18.62	6359.27
	18.64	4976.79		18.64	132.214	4064.96	705.908		18.64	4903.08
	18.66	3475.65		18.66	85.8688	2430.34	1002.68		18.66	3518.89
	18.68	2596.08		18.68	59.4132	1249.28	1272.42		18.68	2581.12
	18.7	1937.01		18.7	44.3887	615.464	1309.27		18.7	1969.13
	18.72	1188.17		18.72	35.5371	340.949	831.671		18.72	1208.16
	18.74	881.906		18.74	29.8996	227.149	561.313		18.74	818.362
	18.76	532.282		18.76	25.9426	170.053	275.072		18.76	471.068
	18.78	131.461		18.78	22.9171	134.052	52.6762		18.78	209.645
	18.8	64.9379		18.8	20.4653	108.637	3.69041		18.8	132.792
	18.82	80.7547		18.82	18.4105	89.8339	0.09398		18.82	108.338
	18.84	76.2183		18.84	16.6557	75.5192	0.000875555		18.84	92.1758
	18.86	158.14		18.86	15.1404	64.3707	7.67443e-06		18.86	79.5111
	18.88	97.6598		18.88	13.8216	55.5198	3.6861e-06		18.88	69.3413
	18.9	87.1923		18.9	12.6665	48.3762	2.94375e-06		18.9	61.0426
	18.92	68.7733		18.92	11.6492	42.5275	2.40638e-06		18.92	54.1767
	18.94	-2.27762		18.94	10.7489	37.6788	2.00455e-06		18.94	48.4277
	18.96	125.262		18.96	9.94833	33.6144	1.69604e-06		18.96	43.5627
	18.98	96.6037		18.98	9.23342	30.1739	1.45392e-06		18.98	39.4073
	19	-44.3065		19	8.59244	27.2358	1.26037e-06		19	35.8283
