# Supplementary material for: Interfacial chemistry-driven reaction dynamics and resultant microstructural evolution in lithium-based all-solid-state batteries
Source: Nat Commun. 2025 Oct 3;16:8838. doi: 10.1038/s41467-025-63959-1 (PMC12494980; doi:10.1038/s41467-025-63959-1)
Supplement: Supplementary file 6 — Source data [file 41467_2025_63959_MOESM6_ESM.zip › Source Data/Supplementary Fig. 15.xlsx]

## Sheet: Supplementary Fig. 15a
Bare NCM	Mean peak position	Time (h)	Accumulated Capacity (mAh/g)	LiDFP NCM	Mean peak position	Time (h)	Accumulated Capacity (mAh/g)
	18.7692	0	0		18.7619	0	0
	18.7556	0.08773	3.24596		18.7687	0.08731	3.23062
	18.752	0.17546	6.49193		18.7617	0.17463	6.46124
	18.7493	0.26319	9.73789		18.7591	0.26194	9.69185
	18.7524	0.35091	12.9839		18.76	0.34926	12.9225
	18.7506	0.43864	16.2298		18.7553	0.43657	16.1531
	18.7521	0.52637	19.4758		18.7552	0.52388	19.3837
	18.7456	0.6141	22.7217		18.7561	0.6112	22.6143
	18.7463	0.70183	25.9677		18.7492	0.69851	25.8449
	18.7508	0.78956	29.2137		18.7531	0.78583	29.0756
	18.749	0.87729	32.4596		18.7533	0.87314	32.3062
	18.7097	0.96502	35.7056		18.7151	0.96045	35.5368
	18.7209	1.05274	38.9515		18.7233	1.04777	38.7674
	18.7205	1.14047	42.1975		18.71	1.13508	41.998
	18.6905	1.2282	45.4435		18.6995	1.2224	45.2287
	18.6872	1.31593	48.6894		18.6886	1.30971	48.4593
	18.686	1.40366	51.9354		18.6854	1.39702	51.6899
	18.694	1.49139	55.1814		18.6903	1.48434	54.9205
	18.6861	1.57912	58.4273		18.6781	1.57165	58.1511
	18.6668	1.66685	61.6733		18.6736	1.65897	61.3817
	18.668	1.75457	64.9193		18.6688	1.74628	64.6124
	18.645	1.8423	68.1652		18.6503	1.83359	67.843
	18.6547	1.93003	71.4112		18.6357	1.92091	71.0736
	18.6054	2.01776	74.6571		18.6246	2.00822	74.3042
	18.6119	2.10549	77.9031		18.6194	2.09554	77.5348
	18.6161	2.19322	81.1491		18.6099	2.18285	80.7655
	18.6158	2.28095	84.395		18.6067	2.27016	83.9961
	18.591	2.36868	87.641		18.5962	2.35748	87.2267
	18.5791	2.4564	90.8869		18.5939	2.44479	90.4573
	18.5635	2.54413	94.1329		18.5815	2.53211	93.6879
	18.5748	2.63186	97.3789		18.5923	2.61942	96.9185
	18.5637	2.71959	100.625		18.5744	2.70673	100.149
	18.5454	2.80732	103.871		18.5357	2.79405	103.38
	18.5256	2.89505	107.117		18.548	2.88136	106.61
	18.5359	2.98278	110.363		18.5219	2.96868	109.841
	18.4829	3.07051	113.609		18.513	3.05599	113.072
	18.5155	3.15823	116.855		18.487	3.1433	116.302
	18.4775	3.24596	120.101		18.4919	3.23062	119.533
	18.4625	3.33369	123.347		18.4751	3.31793	122.763
	18.4399	3.42142	126.593		18.4819	3.40525	125.994
	18.4176	3.50915	129.839		18.4203	3.49256	129.225
	18.4336	3.59688	133.084		18.4146	3.57987	132.455
	18.3955	3.68461	136.33		18.407	3.66719	135.686
	18.4248	3.77233	139.576		18.3927	3.7545	138.917
	18.3981	3.86006	142.822		18.3813	3.84182	142.147
	18.3755	3.94779	146.068		18.3813	3.92913	145.378
	18.3744	4.03552	149.314		18.3793	4.01644	148.608
	18.3915	4.12325	152.56		18.3635	4.10376	151.839
	18.3825	4.21098	155.806		18.3698	4.19107	155.07
	18.3629	4.29871	159.052		18.3682	4.27839	158.3
	18.3637	4.38644	162.298		18.3667	4.3657	161.531
	18.3645	4.47416	165.544		18.3655	4.45301	164.762
	18.3683	4.56189	168.79		18.3621	4.54033	167.992
	18.3735	4.64962	172.036		18.3582	4.62764	171.223
	18.3744	4.73735	175.282		18.372	4.71496	174.453
	18.3871	4.82508	178.528		18.3744	4.80227	177.684
	18.3939	4.91281	181.774		18.3848	4.88958	180.915
	18.4143	5.00054	185.02		18.3881	4.9769	184.145
	18.4159	5.08827	188.266		18.4016	5.06421	187.376
	18.4255	5.17599	191.512		18.4248	5.15153	190.606
	18.4682	5.26372	194.758		18.4506	5.23884	193.837
	18.4992	5.35145	198.004		18.4748	5.32615	197.068
	18.5009	5.43918	201.25		18.4924	5.41347	200.298
	18.4701	5.52691	204.496		18.4983	5.50078	203.529
	18.4552	5.61464	207.742		18.4883	5.58809	206.759
	18.4399	5.70237	210.988		18.4791	5.67541	209.99
	18.4233	5.79009	214.234		18.4576	5.76272	213.221
	18.4072	5.87782	217.479		18.4392	5.85004	216.451
	18.4018	5.96555	220.725		18.425	5.93735	219.682
	18.3897	6.05328	223.971		18.4145	6.02466	222.913
	18.3832	6.14101	227.217		18.398	6.11198	226.143
	18.3707	6.22874	230.463		18.3945	6.19929	229.374
	18.3672	6.31647	233.709		18.3869	6.28661	232.604
	18.3524	6.4042	236.955		18.3792	6.37392	235.835
	18.3571	6.49192	240.201		18.3729	6.46123	239.066
	18.3587	6.57965	243.447		18.3693	6.54855	242.296
	18.3593	6.66738	246.693		18.3651	6.63586	245.527
	18.3586	6.75511	249.939		18.3635	6.72318	248.758
	18.3635	6.84284	253.185		18.3571	6.81049	251.988
	18.3771	6.93057	256.431		18.3591	6.8978	255.219
	18.3733	7.0183	259.677		18.3632	6.98512	258.449
	18.3767	7.10603	262.923		18.3653	7.07243	261.68
	18.3719	7.19375	266.169		18.3687	7.15975	264.911
	18.3812	7.28148	269.415		18.3725	7.24706	268.141
	18.3791	7.36921	272.661		18.3765	7.33437	271.372
	18.3861	7.45694	275.907		18.3826	7.42169	274.602
	18.3954	7.54467	279.153		18.3877	7.509	277.833
	18.3992	7.6324	282.399		18.3917	7.59632	281.064
	18.4073	7.72013	285.645		18.3903	7.68363	284.294
	18.4392	7.80786	288.891		18.4182	7.77094	287.525
	18.4295	7.89558	292.137		18.4117	7.85826	290.756
	18.4296	7.98331	295.383		18.4307	7.94557	293.986
	18.44	8.07104	298.629		18.4205	8.03289	297.217
	18.4524	8.15877	301.874		18.4342	8.1202	300.447
	18.4698	8.2465	305.12		18.4355	8.20751	303.678
	18.4741	8.33423	308.366		18.4432	8.29483	306.909
	18.4867	8.42196	311.612		18.4504	8.38214	310.139
	18.5083	8.50968	314.858		18.4624	8.46946	313.37
	18.5039	8.59741	318.104		18.4698	8.55677	316.6
	18.5142	8.68514	321.35		18.4768	8.64408	319.831
	18.5386	8.77287	324.596		18.4916	8.7314	323.062
	18.5582	8.8606	327.842		18.4853	8.81871	326.292
	18.5798	8.94833	331.088		18.5093	8.90603	329.523
	18.6053	9.03606	334.334		18.5203	8.99334	332.754
	18.6281	9.12379	337.58		18.5426	9.08065	335.984
	18.6161	9.21151	340.826		18.5672	9.16797	339.215
	18.6485	9.29924	344.072		18.5645	9.25528	342.445
	18.6507	9.38697	347.318		18.5974	9.3426	345.676
	18.6686	9.4747	350.564		18.6207	9.42991	348.907
					18.6417	9.51722	352.137
					18.6636	9.60454	355.368
					18.6744	9.69185	358.599
					18.68	9.77917	361.829
					18.6753	9.86648	365.06

## Sheet: Supplementary Fig. 15b
LIB system	Mean peak position	Time (h)	Accumulated Capacity (mAh/g)	ASSB system	Mean peak position	Time (h)	Accumulated Capacity (mAh/g)
	18.7692	0	0		18.7692	0	0
	18.7643	0.06441	2.38332		18.7556	0.08773	3.24596
	18.7611	0.12883	4.76664		18.752	0.17546	6.49193
	18.7573	0.19324	7.14996		18.7493	0.26319	9.73789
	18.7553	0.25766	9.53328		18.7524	0.35091	12.9839
	18.7465	0.32207	11.9166		18.7506	0.43864	16.2298
	18.7412	0.38648	14.2999		18.7521	0.52637	19.4758
	18.7359	0.4509	16.6832		18.7456	0.6141	22.7217
	18.73	0.51531	19.0666		18.7463	0.70183	25.9677
	18.7237	0.57973	21.4499		18.7508	0.78956	29.2137
	18.7164	0.64414	23.8332		18.749	0.87729	32.4596
	18.7091	0.70855	26.2165		18.7097	0.96502	35.7056
	18.7015	0.77297	28.5998		18.7209	1.05274	38.9515
	18.6956	0.83738	30.9832		18.7205	1.14047	42.1975
	18.6896	0.9018	33.3665		18.6905	1.2282	45.4435
	18.6847	0.96621	35.7498		18.6872	1.31593	48.6894
	18.6798	1.03062	38.1331		18.686	1.40366	51.9354
	18.674	1.09504	40.5164		18.694	1.49139	55.1814
	18.6689	1.15945	42.8998		18.6861	1.57912	58.4273
	18.6639	1.22387	45.2831		18.6668	1.66685	61.6733
	18.6583	1.28828	47.6664		18.668	1.75457	64.9193
	18.6514	1.3527	50.0497		18.645	1.8423	68.1652
	18.6438	1.41711	52.433		18.6547	1.93003	71.4112
	18.6364	1.48152	54.8164		18.6054	2.01776	74.6571
	18.6271	1.54594	57.1997		18.6119	2.10549	77.9031
	18.618	1.61035	59.583		18.6161	2.19322	81.1491
	18.6069	1.67477	61.9663		18.6158	2.28095	84.395
	18.5959	1.73918	64.3496		18.591	2.36868	87.641
	18.5857	1.80359	66.733		18.5791	2.4564	90.8869
	18.5761	1.86801	69.1163		18.5635	2.54413	94.1329
	18.5654	1.93242	71.4996		18.5748	2.63186	97.3789
	18.5528	1.99684	73.8829		18.5637	2.71959	100.625
	18.5435	2.06125	76.2662		18.5454	2.80732	103.871
	18.5319	2.12566	78.6496		18.5256	2.89505	107.117
	18.5226	2.19008	81.0329		18.5359	2.98278	110.363
	18.5091	2.25449	83.4162		18.4829	3.07051	113.609
	18.5007	2.31891	85.7995		18.5155	3.15823	116.855
	18.4915	2.38332	88.1828		18.4775	3.24596	120.101
	18.4838	2.44773	90.5662		18.4625	3.33369	123.347
	18.473	2.51215	92.9495		18.4399	3.42142	126.593
	18.4653	2.57656	95.3328		18.4176	3.50915	129.839
	18.4561	2.64098	97.7161		18.4336	3.59688	133.084
	18.4515	2.70539	100.099		18.3955	3.68461	136.33
	18.4454	2.7698	102.483		18.4248	3.77233	139.576
	18.4362	2.83422	104.866		18.3981	3.86006	142.822
	18.4269	2.89863	107.249		18.3755	3.94779	146.068
	18.4213	2.96305	109.633		18.3744	4.03552	149.314
	18.4146	3.02746	112.016		18.3915	4.12325	152.56
	18.4092	3.09187	114.399		18.3825	4.21098	155.806
	18.4061	3.15629	116.783		18.3629	4.29871	159.052
	18.3989	3.2207	119.166		18.3637	4.38644	162.298
	18.3921	3.28512	121.549		18.3645	4.47416	165.544
	18.3869	3.34953	123.933		18.3683	4.56189	168.79
	18.3842	3.41394	126.316		18.3735	4.64962	172.036
	18.3822	3.47836	128.699		18.3744	4.73735	175.282
	18.3799	3.54277	131.083		18.3871	4.82508	178.528
	18.3763	3.60719	133.466		18.3939	4.91281	181.774
	18.3738	3.6716	135.849		18.4143	5.00054	185.02
	18.3712	3.73602	138.233		18.4159	5.08827	188.266
	18.3681	3.80043	140.616		18.4255	5.17599	191.512
	18.3642	3.86484	142.999		18.4682	5.26372	194.758
	18.3605	3.92926	145.383		18.4992	5.35145	198.004
	18.359	3.99367	147.766		18.5009	5.43918	201.25
	18.358	4.05809	150.149
	18.3575	4.1225	152.532
	18.3568	4.18691	154.916
	18.3564	4.25133	157.299
	18.3576	4.31574	159.682
	18.3602	4.38016	162.066
	18.3642	4.44457	164.449
	18.3684	4.50898	166.832
	18.3741	4.5734	169.216
	18.3792	4.63781	171.599
	18.3853	4.70223	173.982
	18.3933	4.76664	176.366
	18.4048	4.83105	178.749
	18.4161	4.89547	181.132
	18.4291	4.95988	183.516
	18.4467	5.0243	185.899
	18.4652	5.08871	188.282
	18.4887	5.15312	190.666
	18.5137	5.21754	193.049
	18.5394	5.28195	195.432
	18.5683	5.34637	197.816
	18.6012	5.41078	200.199
	18.6326	5.47519	202.582
	18.6671	5.53961	204.966
	18.7	5.60402	207.349
	18.7346	5.66844	209.732
	18.7691	5.73285	212.115
	18.8071	5.79726	214.499
	18.8557	5.86168	216.882
	18.8787	5.92609	219.265
	18.9095	5.99051	221.649
	18.9419	6.05492	224.032
	18.9783	6.11934	226.415
	19.013	6.18375	228.799
		--	--
		--	--
		--	--
		--	--
		--	--
		--	--
		--	--
		--	--
		--	--
		--	--
		--	--
		--	--
		--	--
