# Supplementary material for: Interfacial chemistry-driven reaction dynamics and resultant microstructural evolution in lithium-based all-solid-state batteries
Source: Nat Commun. 2025 Oct 3;16:8838. doi: 10.1038/s41467-025-63959-1 (PMC12494980; doi:10.1038/s41467-025-63959-1)
Supplement: Supplementary file 6 — Source data [file 41467_2025_63959_MOESM6_ESM.zip › Source Data/Supplementary Fig. 17.xlsx]

## Sheet: Supplementary Fig. 17b
Measured data	State of Charge (SOC)	Energy (eV)	Fitted data	State of Charge (SOC)	Energy (eV)
	0	8367.76		0	8367.99
	20	8368.88		0.08008	8367.99
	40	8369.61		0.16016	8367.99
	60	8370.18		0.24024	8368
	80	8370.72		0.32032	8368
				0.4004	8368
				0.48048	8368.01
				0.56056	8368.01
				0.64064	8368.01
				0.72072	8368.02
				0.8008	8368.02
				0.88088	8368.02
				0.96096	8368.02
				1.04104	8368.03
				1.12112	8368.03
				1.2012	8368.03
				1.28128	8368.04
				1.36136	8368.04
				1.44144	8368.04
				1.52152	8368.04
				1.6016	8368.05
				1.68168	8368.05
				1.76176	8368.05
				1.84184	8368.06
				1.92192	8368.06
				2.002	8368.06
				2.08208	8368.06
				2.16216	8368.07
				2.24224	8368.07
				2.32232	8368.07
				2.4024	8368.08
				2.48248	8368.08
				2.56256	8368.08
				2.64264	8368.08
				2.72272	8368.09
				2.8028	8368.09
				2.88288	8368.09
				2.96296	8368.1
				3.04304	8368.1
				3.12312	8368.1
				3.2032	8368.1
				3.28328	8368.11
				3.36336	8368.11
				3.44344	8368.11
				3.52352	8368.12
				3.6036	8368.12
				3.68368	8368.12
				3.76376	8368.12
				3.84384	8368.13
				3.92392	8368.13
				4.004	8368.13
				4.08408	8368.14
				4.16416	8368.14
				4.24424	8368.14
				4.32432	8368.15
				4.4044	8368.15
				4.48448	8368.15
				4.56456	8368.15
				4.64464	8368.16
				4.72472	8368.16
				4.8048	8368.16
				4.88488	8368.17
				4.96496	8368.17
				5.04505	8368.17
				5.12513	8368.17
				5.20521	8368.18
				5.28529	8368.18
				5.36537	8368.18
				5.44545	8368.19
				5.52553	8368.19
				5.60561	8368.19
				5.68569	8368.19
				5.76577	8368.2
				5.84585	8368.2
				5.92593	8368.2
				6.00601	8368.21
				6.08609	8368.21
				6.16617	8368.21
				6.24625	8368.21
				6.32633	8368.22
				6.40641	8368.22
				6.48649	8368.22
				6.56657	8368.23
				6.64665	8368.23
				6.72673	8368.23
				6.80681	8368.23
				6.88689	8368.24
				6.96697	8368.24
				7.04705	8368.24
				7.12713	8368.25
				7.20721	8368.25
				7.28729	8368.25
				7.36737	8368.25
				7.44745	8368.26
				7.52753	8368.26
				7.60761	8368.26
				7.68769	8368.27
				7.76777	8368.27
				7.84785	8368.27
				7.92793	8368.28
				8.00801	8368.28
				8.08809	8368.28
				8.16817	8368.28
				8.24825	8368.29
				8.32833	8368.29
				8.40841	8368.29
				8.48849	8368.3
				8.56857	8368.3
				8.64865	8368.3
				8.72873	8368.3
				8.80881	8368.31
				8.88889	8368.31
				8.96897	8368.31
				9.04905	8368.32
				9.12913	8368.32
				9.20921	8368.32
				9.28929	8368.32
				9.36937	8368.33
				9.44945	8368.33
				9.52953	8368.33
				9.60961	8368.34
				9.68969	8368.34
				9.76977	8368.34
				9.84985	8368.34
				9.92993	8368.35
				10.01	8368.35
				10.0901	8368.35
				10.1702	8368.36
				10.2502	8368.36
				10.3303	8368.36
				10.4104	8368.36
				10.4905	8368.37
				10.5706	8368.37
				10.6507	8368.37
				10.7307	8368.38
				10.8108	8368.38
				10.8909	8368.38
				10.971	8368.38
				11.0511	8368.39
				11.1311	8368.39
				11.2112	8368.39
				11.2913	8368.4
				11.3714	8368.4
				11.4514	8368.4
				11.5315	8368.41
				11.6116	8368.41
				11.6917	8368.41
				11.7718	8368.41
				11.8519	8368.42
				11.9319	8368.42
				12.012	8368.42
				12.0921	8368.43
				12.1722	8368.43
				12.2523	8368.43
				12.3323	8368.43
				12.4124	8368.44
				12.4925	8368.44
				12.5726	8368.44
				12.6526	8368.45
				12.7327	8368.45
				12.8128	8368.45
				12.8929	8368.45
				12.973	8368.46
				13.0531	8368.46
				13.1331	8368.46
				13.2132	8368.47
				13.2933	8368.47
				13.3734	8368.47
				13.4535	8368.47
				13.5335	8368.48
				13.6136	8368.48
				13.6937	8368.48
				13.7738	8368.49
				13.8538	8368.49
				13.9339	8368.49
				14.014	8368.49
				14.0941	8368.5
				14.1742	8368.5
				14.2543	8368.5
				14.3343	8368.51
				14.4144	8368.51
				14.4945	8368.51
				14.5746	8368.51
				14.6547	8368.52
				14.7347	8368.52
				14.8148	8368.52
				14.8949	8368.53
				14.975	8368.53
				15.0551	8368.53
				15.1351	8368.53
				15.2152	8368.54
				15.2953	8368.54
				15.3754	8368.54
				15.4555	8368.55
				15.5355	8368.55
				15.6156	8368.55
				15.6957	8368.56
				15.7758	8368.56
				15.8559	8368.56
				15.9359	8368.56
				16.016	8368.57
				16.0961	8368.57
				16.1762	8368.57
				16.2563	8368.58
				16.3363	8368.58
				16.4164	8368.58
				16.4965	8368.58
				16.5766	8368.59
				16.6567	8368.59
				16.7367	8368.59
				16.8168	8368.6
				16.8969	8368.6
				16.977	8368.6
				17.0571	8368.6
				17.1371	8368.61
				17.2172	8368.61
				17.2973	8368.61
				17.3774	8368.62
				17.4575	8368.62
				17.5375	8368.62
				17.6176	8368.62
				17.6977	8368.63
				17.7778	8368.63
				17.8579	8368.63
				17.9379	8368.64
				18.018	8368.64
				18.0981	8368.64
				18.1782	8368.64
				18.2583	8368.65
				18.3383	8368.65
				18.4184	8368.65
				18.4985	8368.66
				18.5786	8368.66
				18.6587	8368.66
				18.7387	8368.66
				18.8188	8368.67
				18.8989	8368.67
				18.979	8368.67
				19.0591	8368.68
				19.1391	8368.68
				19.2192	8368.68
				19.2993	8368.69
				19.3794	8368.69
				19.4595	8368.69
				19.5395	8368.69
				19.6196	8368.7
				19.6997	8368.7
				19.7798	8368.7
				19.8599	8368.71
				19.9399	8368.71
				20.02	8368.71
				20.1001	8368.71
				20.1802	8368.72
				20.2603	8368.72
				20.3403	8368.72
				20.4204	8368.73
				20.5005	8368.73
				20.5806	8368.73
				20.6607	8368.73
				20.7407	8368.74
				20.8208	8368.74
				20.9009	8368.74
				20.981	8368.75
				21.0611	8368.75
				21.1411	8368.75
				21.2212	8368.75
				21.3013	8368.76
				21.3814	8368.76
				21.4615	8368.76
				21.5415	8368.77
				21.6216	8368.77
				21.7017	8368.77
				21.7818	8368.77
				21.8619	8368.78
				21.9419	8368.78
				22.022	8368.78
				22.1021	8368.79
				22.1822	8368.79
				22.2623	8368.79
				22.3423	8368.79
				22.4224	8368.8
				22.5025	8368.8
				22.5826	8368.8
				22.6627	8368.81
				22.7427	8368.81
				22.8228	8368.81
				22.9029	8368.82
				22.983	8368.82
				23.0631	8368.82
				23.1431	8368.82
				23.2232	8368.83
				23.3033	8368.83
				23.3834	8368.83
				23.4635	8368.84
				23.5435	8368.84
				23.6236	8368.84
				23.7037	8368.84
				23.7838	8368.85
				23.8639	8368.85
				23.9439	8368.85
				24.024	8368.86
				24.1041	8368.86
				24.1842	8368.86
				24.2643	8368.86
				24.3443	8368.87
				24.4244	8368.87
				24.5045	8368.87
				24.5846	8368.88
				24.6647	8368.88
				24.7447	8368.88
				24.8248	8368.88
				24.9049	8368.89
				24.985	8368.89
				25.0651	8368.89
				25.1452	8368.9
				25.2252	8368.9
				25.3053	8368.9
				25.3854	8368.9
				25.4655	8368.91
				25.5455	8368.91
				25.6256	8368.91
				25.7057	8368.92
				25.7858	8368.92
				25.8659	8368.92
				25.9459	8368.92
				26.026	8368.93
				26.1061	8368.93
				26.1862	8368.93
				26.2663	8368.94
				26.3464	8368.94
				26.4264	8368.94
				26.5065	8368.95
				26.5866	8368.95
				26.6667	8368.95
				26.7467	8368.95
				26.8268	8368.96
				26.9069	8368.96
				26.987	8368.96
				27.0671	8368.97
				27.1471	8368.97
				27.2272	8368.97
				27.3073	8368.97
				27.3874	8368.98
				27.4675	8368.98
				27.5476	8368.98
				27.6276	8368.99
				27.7077	8368.99
				27.7878	8368.99
				27.8679	8368.99
				27.9479	8369
				28.028	8369
				28.1081	8369
				28.1882	8369.01
				28.2683	8369.01
				28.3483	8369.01
				28.4284	8369.01
				28.5085	8369.02
				28.5886	8369.02
				28.6687	8369.02
				28.7488	8369.03
				28.8288	8369.03
				28.9089	8369.03
				28.989	8369.03
				29.0691	8369.04
				29.1491	8369.04
				29.2292	8369.04
				29.3093	8369.05
				29.3894	8369.05
				29.4695	8369.05
				29.5495	8369.05
				29.6296	8369.06
				29.7097	8369.06
				29.7898	8369.06
				29.8699	8369.07
				29.95	8369.07
				30.03	8369.07
				30.1101	8369.07
				30.1902	8369.08
				30.2703	8369.08
				30.3503	8369.08
				30.4304	8369.09
				30.5105	8369.09
				30.5906	8369.09
				30.6707	8369.1
				30.7508	8369.1
				30.8308	8369.1
				30.9109	8369.1
				30.991	8369.11
				31.0711	8369.11
				31.1512	8369.11
				31.2312	8369.12
				31.3113	8369.12
				31.3914	8369.12
				31.4715	8369.12
				31.5515	8369.13
				31.6316	8369.13
				31.7117	8369.13
				31.7918	8369.14
				31.8719	8369.14
				31.952	8369.14
				32.032	8369.14
				32.1121	8369.15
				32.1922	8369.15
				32.2723	8369.15
				32.3524	8369.16
				32.4324	8369.16
				32.5125	8369.16
				32.5926	8369.16
				32.6727	8369.17
				32.7527	8369.17
				32.8328	8369.17
				32.9129	8369.18
				32.993	8369.18
				33.0731	8369.18
				33.1531	8369.18
				33.2332	8369.19
				33.3133	8369.19
				33.3934	8369.19
				33.4735	8369.2
				33.5536	8369.2
				33.6336	8369.2
				33.7137	8369.2
				33.7938	8369.21
				33.8739	8369.21
				33.9539	8369.21
				34.034	8369.22
				34.1141	8369.22
				34.1942	8369.22
				34.2743	8369.23
				34.3543	8369.23
				34.4344	8369.23
				34.5145	8369.23
				34.5946	8369.24
				34.6747	8369.24
				34.7548	8369.24
				34.8348	8369.25
				34.9149	8369.25
				34.995	8369.25
				35.0751	8369.25
				35.1552	8369.26
				35.2352	8369.26
				35.3153	8369.26
				35.3954	8369.27
				35.4755	8369.27
				35.5556	8369.27
				35.6356	8369.27
				35.7157	8369.28
				35.7958	8369.28
				35.8759	8369.28
				35.956	8369.29
				36.036	8369.29
				36.1161	8369.29
				36.1962	8369.29
				36.2763	8369.3
				36.3564	8369.3
				36.4364	8369.3
				36.5165	8369.31
				36.5966	8369.31
				36.6767	8369.31
				36.7568	8369.31
				36.8368	8369.32
				36.9169	8369.32
				36.997	8369.32
				37.0771	8369.33
				37.1572	8369.33
				37.2372	8369.33
				37.3173	8369.33
				37.3974	8369.34
				37.4775	8369.34
				37.5576	8369.34
				37.6376	8369.35
				37.7177	8369.35
				37.7978	8369.35
				37.8779	8369.36
				37.958	8369.36
				38.038	8369.36
				38.1181	8369.36
				38.1982	8369.37
				38.2783	8369.37
				38.3584	8369.37
				38.4384	8369.38
				38.5185	8369.38
				38.5986	8369.38
				38.6787	8369.38
				38.7588	8369.39
				38.8388	8369.39
				38.9189	8369.39
				38.999	8369.4
				39.0791	8369.4
				39.1592	8369.4
				39.2392	8369.4
				39.3193	8369.41
				39.3994	8369.41
				39.4795	8369.41
				39.5596	8369.42
				39.6396	8369.42
				39.7197	8369.42
				39.7998	8369.42
				39.8799	8369.43
				39.96	8369.43
				40.04	8369.43
				40.1201	8369.44
				40.2002	8369.44
				40.2803	8369.44
				40.3604	8369.44
				40.4404	8369.45
				40.5205	8369.45
				40.6006	8369.45
				40.6807	8369.46
				40.7608	8369.46
				40.8408	8369.46
				40.9209	8369.46
				41.001	8369.47
				41.0811	8369.47
				41.1612	8369.47
				41.2412	8369.48
				41.3213	8369.48
				41.4014	8369.48
				41.4815	8369.49
				41.5616	8369.49
				41.6416	8369.49
				41.7217	8369.49
				41.8018	8369.5
				41.8819	8369.5
				41.962	8369.5
				42.042	8369.51
				42.1221	8369.51
				42.2022	8369.51
				42.2823	8369.51
				42.3624	8369.52
				42.4424	8369.52
				42.5225	8369.52
				42.6026	8369.53
				42.6827	8369.53
				42.7628	8369.53
				42.8428	8369.53
				42.9229	8369.54
				43.003	8369.54
				43.0831	8369.54
				43.1632	8369.55
				43.2432	8369.55
				43.3233	8369.55
				43.4034	8369.55
				43.4835	8369.56
				43.5636	8369.56
				43.6436	8369.56
				43.7237	8369.57
				43.8038	8369.57
				43.8839	8369.57
				43.964	8369.57
				44.044	8369.58
				44.1241	8369.58
				44.2042	8369.58
				44.2843	8369.59
				44.3644	8369.59
				44.4444	8369.59
				44.5245	8369.59
				44.6046	8369.6
				44.6847	8369.6
				44.7648	8369.6
				44.8448	8369.61
				44.9249	8369.61
				45.005	8369.61
				45.0851	8369.61
				45.1652	8369.62
				45.2452	8369.62
				45.3253	8369.62
				45.4054	8369.63
				45.4855	8369.63
				45.5656	8369.63
				45.6457	8369.64
				45.7257	8369.64
				45.8058	8369.64
				45.8859	8369.64
				45.966	8369.65
				46.0461	8369.65
				46.1261	8369.65
				46.2062	8369.66
				46.2863	8369.66
				46.3664	8369.66
				46.4464	8369.66
				46.5265	8369.67
				46.6066	8369.67
				46.6867	8369.67
				46.7668	8369.68
				46.8469	8369.68
				46.9269	8369.68
				47.007	8369.68
				47.0871	8369.69
				47.1672	8369.69
				47.2473	8369.69
				47.3273	8369.7
				47.4074	8369.7
				47.4875	8369.7
				47.5676	8369.7
				47.6476	8369.71
				47.7277	8369.71
				47.8078	8369.71
				47.8879	8369.72
				47.968	8369.72
				48.0481	8369.72
				48.1281	8369.72
				48.2082	8369.73
				48.2883	8369.73
				48.3684	8369.73
				48.4485	8369.74
				48.5285	8369.74
				48.6086	8369.74
				48.6887	8369.74
				48.7688	8369.75
				48.8488	8369.75
				48.9289	8369.75
				49.009	8369.76
				49.0891	8369.76
				49.1692	8369.76
				49.2493	8369.77
				49.3293	8369.77
				49.4094	8369.77
				49.4895	8369.77
				49.5696	8369.78
				49.6497	8369.78
				49.7297	8369.78
				49.8098	8369.79
				49.8899	8369.79
				49.97	8369.79
				50.05	8369.79
				50.1301	8369.8
				50.2102	8369.8
				50.2903	8369.8
				50.3704	8369.81
				50.4504	8369.81
				50.5305	8369.81
				50.6106	8369.81
				50.6907	8369.82
				50.7708	8369.82
				50.8509	8369.82
				50.9309	8369.83
				51.011	8369.83
				51.0911	8369.83
				51.1712	8369.83
				51.2512	8369.84
				51.3313	8369.84
				51.4114	8369.84
				51.4915	8369.85
				51.5716	8369.85
				51.6516	8369.85
				51.7317	8369.85
				51.8118	8369.86
				51.8919	8369.86
				51.972	8369.86
				52.0521	8369.87
				52.1321	8369.87
				52.2122	8369.87
				52.2923	8369.87
				52.3724	8369.88
				52.4524	8369.88
				52.5325	8369.88
				52.6126	8369.89
				52.6927	8369.89
				52.7728	8369.89
				52.8528	8369.9
				52.9329	8369.9
				53.013	8369.9
				53.0931	8369.9
				53.1732	8369.91
				53.2533	8369.91
				53.3333	8369.91
				53.4134	8369.92
				53.4935	8369.92
				53.5736	8369.92
				53.6536	8369.92
				53.7337	8369.93
				53.8138	8369.93
				53.8939	8369.93
				53.974	8369.94
				54.054	8369.94
				54.1341	8369.94
				54.2142	8369.94
				54.2943	8369.95
				54.3744	8369.95
				54.4545	8369.95
				54.5345	8369.96
				54.6146	8369.96
				54.6947	8369.96
				54.7748	8369.96
				54.8548	8369.97
				54.9349	8369.97
				55.015	8369.97
				55.0951	8369.98
				55.1752	8369.98
				55.2553	8369.98
				55.3353	8369.98
				55.4154	8369.99
				55.4955	8369.99
				55.5756	8369.99
				55.6557	8370
				55.7357	8370
				55.8158	8370
				55.8959	8370
				55.976	8370.01
				56.0561	8370.01
				56.1361	8370.01
				56.2162	8370.02
				56.2963	8370.02
				56.3764	8370.02
				56.4565	8370.03
				56.5365	8370.03
				56.6166	8370.03
				56.6967	8370.03
				56.7768	8370.04
				56.8569	8370.04
				56.9369	8370.04
				57.017	8370.05
				57.0971	8370.05
				57.1772	8370.05
				57.2573	8370.05
				57.3373	8370.06
				57.4174	8370.06
				57.4975	8370.06
				57.5776	8370.07
				57.6577	8370.07
				57.7377	8370.07
				57.8178	8370.07
				57.8979	8370.08
				57.978	8370.08
				58.0581	8370.08
				58.1381	8370.09
				58.2182	8370.09
				58.2983	8370.09
				58.3784	8370.09
				58.4585	8370.1
				58.5385	8370.1
				58.6186	8370.1
				58.6987	8370.11
				58.7788	8370.11
				58.8589	8370.11
				58.9389	8370.11
				59.019	8370.12
				59.0991	8370.12
				59.1792	8370.12
				59.2593	8370.13
				59.3393	8370.13
				59.4194	8370.13
				59.4995	8370.13
				59.5796	8370.14
				59.6597	8370.14
				59.7397	8370.14
				59.8198	8370.15
				59.8999	8370.15
				59.98	8370.15
				60.0601	8370.15
				60.1401	8370.16
				60.2202	8370.16
				60.3003	8370.16
				60.3804	8370.17
				60.4605	8370.17
				60.5405	8370.17
				60.6206	8370.18
				60.7007	8370.18
				60.7808	8370.18
				60.8609	8370.18
				60.9409	8370.19
				61.021	8370.19
				61.1011	8370.19
				61.1812	8370.2
				61.2613	8370.2
				61.3413	8370.2
				61.4214	8370.2
				61.5015	8370.21
				61.5816	8370.21
				61.6617	8370.21
				61.7417	8370.22
				61.8218	8370.22
				61.9019	8370.22
				61.982	8370.22
				62.0621	8370.23
				62.1421	8370.23
				62.2222	8370.23
				62.3023	8370.24
				62.3824	8370.24
				62.4625	8370.24
				62.5425	8370.24
				62.6226	8370.25
				62.7027	8370.25
				62.7828	8370.25
				62.8629	8370.26
				62.9429	8370.26
				63.023	8370.26
				63.1031	8370.26
				63.1832	8370.27
				63.2633	8370.27
				63.3433	8370.27
				63.4234	8370.28
				63.5035	8370.28
				63.5836	8370.28
				63.6637	8370.28
				63.7437	8370.29
				63.8238	8370.29
				63.9039	8370.29
				63.984	8370.3
				64.0641	8370.3
				64.1441	8370.3
				64.2242	8370.31
				64.3043	8370.31
				64.3844	8370.31
				64.4645	8370.31
				64.5445	8370.32
				64.6246	8370.32
				64.7047	8370.32
				64.7848	8370.33
				64.8649	8370.33
				64.9449	8370.33
				65.025	8370.33
				65.1051	8370.34
				65.1852	8370.34
				65.2653	8370.34
				65.3453	8370.35
				65.4254	8370.35
				65.5055	8370.35
				65.5856	8370.35
				65.6657	8370.36
				65.7458	8370.36
				65.8258	8370.36
				65.9059	8370.37
				65.986	8370.37
				66.0661	8370.37
				66.1462	8370.37
				66.2262	8370.38
				66.3063	8370.38
				66.3864	8370.38
				66.4665	8370.39
				66.5465	8370.39
				66.6266	8370.39
				66.7067	8370.39
				66.7868	8370.4
				66.8669	8370.4
				66.947	8370.4
				67.027	8370.41
				67.1071	8370.41
				67.1872	8370.41
				67.2673	8370.41
				67.3474	8370.42
				67.4274	8370.42
				67.5075	8370.42
				67.5876	8370.43
				67.6677	8370.43
				67.7477	8370.43
				67.8278	8370.44
				67.9079	8370.44
				67.988	8370.44
				68.0681	8370.44
				68.1482	8370.45
				68.2282	8370.45
				68.3083	8370.45
				68.3884	8370.46
				68.4685	8370.46
				68.5486	8370.46
				68.6286	8370.46
				68.7087	8370.47
				68.7888	8370.47
				68.8689	8370.47
				68.9489	8370.48
				69.029	8370.48
				69.1091	8370.48
				69.1892	8370.48
				69.2693	8370.49
				69.3494	8370.49
				69.4294	8370.49
				69.5095	8370.5
				69.5896	8370.5
				69.6697	8370.5
				69.7498	8370.5
				69.8298	8370.51
				69.9099	8370.51
				69.99	8370.51
				70.0701	8370.52
				70.1501	8370.52
				70.2302	8370.52
				70.3103	8370.52
				70.3904	8370.53
				70.4705	8370.53
				70.5506	8370.53
				70.6306	8370.54
				70.7107	8370.54
				70.7908	8370.54
				70.8709	8370.54
				70.951	8370.55
				71.031	8370.55
				71.1111	8370.55
				71.1912	8370.56
				71.2713	8370.56
				71.3513	8370.56
				71.4314	8370.57
				71.5115	8370.57
				71.5916	8370.57
				71.6717	8370.57
				71.7518	8370.58
				71.8318	8370.58
				71.9119	8370.58
				71.992	8370.59
				72.0721	8370.59
				72.1522	8370.59
				72.2322	8370.59
				72.3123	8370.6
				72.3924	8370.6
				72.4725	8370.6
				72.5525	8370.61
				72.6326	8370.61
				72.7127	8370.61
				72.7928	8370.61
				72.8729	8370.62
				72.953	8370.62
				73.033	8370.62
				73.1131	8370.63
				73.1932	8370.63
				73.2733	8370.63
				73.3534	8370.63
				73.4334	8370.64
				73.5135	8370.64
				73.5936	8370.64
				73.6737	8370.65
				73.7537	8370.65
				73.8338	8370.65
				73.9139	8370.65
				73.994	8370.66
				74.0741	8370.66
				74.1542	8370.66
				74.2342	8370.67
				74.3143	8370.67
				74.3944	8370.67
				74.4745	8370.67
				74.5546	8370.68
				74.6346	8370.68
				74.7147	8370.68
				74.7948	8370.69
				74.8749	8370.69
				74.9549	8370.69
				75.035	8370.69
				75.1151	8370.7
				75.1952	8370.7
				75.2753	8370.7
				75.3554	8370.71
				75.4354	8370.71
				75.5155	8370.71
				75.5956	8370.72
				75.6757	8370.72
				75.7558	8370.72
				75.8358	8370.72
				75.9159	8370.73
				75.996	8370.73
				76.0761	8370.73
				76.1562	8370.74
				76.2362	8370.74
				76.3163	8370.74
				76.3964	8370.74
				76.4765	8370.75
				76.5566	8370.75
				76.6366	8370.75
				76.7167	8370.76
				76.7968	8370.76
				76.8769	8370.76
				76.957	8370.76
				77.037	8370.77
				77.1171	8370.77
				77.1972	8370.77
				77.2773	8370.78
				77.3574	8370.78
				77.4374	8370.78
				77.5175	8370.78
				77.5976	8370.79
				77.6777	8370.79
				77.7578	8370.79
				77.8378	8370.8
				77.9179	8370.8
				77.998	8370.8
				78.0781	8370.8
				78.1582	8370.81
				78.2382	8370.81
				78.3183	8370.81
				78.3984	8370.82
				78.4785	8370.82
				78.5586	8370.82
				78.6386	8370.82
				78.7187	8370.83
				78.7988	8370.83
				78.8789	8370.83
				78.959	8370.84
				79.039	8370.84
				79.1191	8370.84
				79.1992	8370.85
				79.2793	8370.85
				79.3594	8370.85
				79.4394	8370.85
				79.5195	8370.86
				79.5996	8370.86
				79.6797	8370.86
				79.7598	8370.87
				79.8398	8370.87
				79.9199	8370.87
				80	8370.87
