# Supplementary material for: Interfacial chemistry-driven reaction dynamics and resultant microstructural evolution in lithium-based all-solid-state batteries
Source: Nat Commun. 2025 Oct 3;16:8838. doi: 10.1038/s41467-025-63959-1 (PMC12494980; doi:10.1038/s41467-025-63959-1)
Supplement: Supplementary file 6 — Source data [file 41467_2025_63959_MOESM6_ESM.zip › Source Data/Supplementary Fig. 2.xlsx]

## Sheet: Supplementary Fig. 2c
LiDFP	Mass (u)	Intensity	Bare NCM	Mass (u)	Intensity	LiDFP NCM	Mass (u)	Intensity
	62.4999	1		62.4998	5		62.4999	2
	62.5003	0		62.5003	2		62.5003	0
	62.5008	1		62.5007	1		62.5008	2
	62.5013	2		62.5012	1		62.5013	1
	62.5017	1		62.5017	4		62.5017	2
	62.5022	1		62.5021	2		62.5022	3
	62.5027	1		62.5026	3		62.5027	1
	62.5031	0		62.5031	5		62.5031	1
	62.5036	1		62.5035	3		62.5036	2
	62.504	0		62.504	3		62.5041	4
	62.5045	1		62.5045	1		62.5045	1
	62.505	0		62.5049	2		62.505	0
	62.5055	0		62.5054	2		62.5055	3
	62.5059	0		62.5059	5		62.5059	3
	62.5064	0		62.5063	4		62.5064	1
	62.5069	0		62.5068	5		62.5069	2
	62.5073	1		62.5073	4		62.5073	0
	62.5078	0		62.5077	9		62.5078	3
	62.5082	0		62.5082	2		62.5082	1
	62.5087	0		62.5087	3		62.5087	2
	62.5092	0		62.5091	4		62.5092	1
	62.5097	0		62.5096	3		62.5097	2
	62.5101	0		62.5101	3		62.5101	0
	62.5106	1		62.5105	3		62.5106	3
	62.511	0		62.511	3		62.511	2
	62.5115	1		62.5115	2		62.5115	1
	62.512	0		62.5119	2		62.512	0
	62.5125	0		62.5124	4		62.5125	2
	62.5129	0		62.5129	5		62.5129	4
	62.5134	0		62.5133	7		62.5134	3
	62.5138	0		62.5138	4		62.5138	2
	62.5143	1		62.5143	1		62.5143	1
	62.5148	0		62.5147	7		62.5148	3
	62.5153	0		62.5152	3		62.5153	1
	62.5157	0		62.5157	3		62.5157	2
	62.5162	0		62.5161	4		62.5162	1
	62.5166	0		62.5166	5		62.5166	0
	62.5171	0		62.517	3		62.5171	2
	62.5176	0		62.5175	4		62.5176	1
	62.5181	1		62.518	4		62.5181	1
	62.5185	0		62.5185	3		62.5185	1
	62.519	1		62.5189	3		62.519	2
	62.5194	1		62.5194	4		62.5194	4
	62.5199	0		62.5198	4		62.5199	5
	62.5204	1		62.5203	2		62.5204	1
	62.5209	1		62.5208	2		62.5209	0
	62.5213	0		62.5213	3		62.5213	1
	62.5218	1		62.5217	4		62.5218	2
	62.5222	0		62.5222	5		62.5222	1
	62.5227	0		62.5226	3		62.5227	2
	62.5232	0		62.5231	6		62.5232	4
	62.5237	1		62.5236	4		62.5237	2
	62.5241	1		62.5241	2		62.5241	3
	62.5246	1		62.5245	2		62.5246	2
	62.5251	0		62.525	4		62.5251	2
	62.5255	0		62.5254	3		62.5255	0
	62.526	0		62.5259	5		62.526	0
	62.5264	0		62.5264	2		62.5264	4
	62.5269	0		62.5269	3		62.5269	4
	62.5274	0		62.5273	5		62.5274	4
	62.5278	1		62.5278	7		62.5279	4
	62.5283	1		62.5282	1		62.5283	2
	62.5288	0		62.5287	4		62.5288	0
	62.5292	2		62.5292	4		62.5292	1
	62.5297	2		62.5296	4		62.5297	0
	62.5302	2		62.5301	2		62.5302	1
	62.5306	0		62.5306	5		62.5307	1
	62.5311	0		62.5311	1		62.5311	1
	62.5316	2		62.5315	1		62.5316	0
	62.532	0		62.532	2		62.532	2
	62.5325	0		62.5324	3		62.5325	0
	62.533	1		62.5329	2		62.533	2
	62.5334	0		62.5334	5		62.5334	2
	62.5339	2		62.5339	4		62.5339	3
	62.5344	0		62.5343	4		62.5344	0
	62.5348	0		62.5348	1		62.5348	4
	62.5353	0		62.5352	4		62.5353	1
	62.5358	1		62.5357	2		62.5358	0
	62.5362	0		62.5362	5		62.5362	3
	62.5367	0		62.5367	5		62.5367	4
	62.5372	0		62.5371	4		62.5372	2
	62.5376	1		62.5376	4		62.5376	1
	62.5381	1		62.538	1		62.5381	3
	62.5386	1		62.5385	2		62.5386	2
	62.539	0		62.539	2		62.539	0
	62.5395	0		62.5395	3		62.5395	3
	62.54	0		62.5399	4		62.54	1
	62.5404	1		62.5404	2		62.5404	3
	62.5409	0		62.5408	3		62.5409	4
	62.5414	0		62.5413	3		62.5414	2
	62.5418	0		62.5418	4		62.5418	0
	62.5423	1		62.5423	2		62.5423	1
	62.5428	1		62.5427	4		62.5428	0
	62.5432	0		62.5432	0		62.5432	0
	62.5437	0		62.5436	4		62.5437	0
	62.5442	0		62.5441	1		62.5442	1
	62.5446	1		62.5446	2		62.5446	3
	62.5451	1		62.5451	1		62.5451	0
	62.5456	0		62.5455	1		62.5456	1
	62.546	0		62.546	1		62.546	2
	62.5465	0		62.5465	5		62.5465	1
	62.547	0		62.5469	2		62.547	2
	62.5474	0		62.5474	2		62.5474	2
	62.5479	1		62.5478	3		62.5479	2
	62.5484	1		62.5483	3		62.5484	2
	62.5488	0		62.5488	2		62.5488	4
	62.5493	0		62.5493	1		62.5493	1
	62.5498	0		62.5497	2		62.5498	0
	62.5502	3		62.5502	2		62.5502	5
	62.5507	0		62.5506	1		62.5507	1
	62.5512	0		62.5511	5		62.5512	1
	62.5516	2		62.5516	4		62.5516	1
	62.5521	1		62.552	3		62.5521	2
	62.5526	0		62.5525	0		62.5526	2
	62.553	1		62.553	3		62.553	4
	62.5535	0		62.5534	2		62.5535	1
	62.554	2		62.5539	1		62.554	3
	62.5544	1		62.5544	4		62.5544	4
	62.5549	1		62.5548	1		62.5549	2
	62.5554	0		62.5553	1		62.5554	0
	62.5558	1		62.5558	3		62.5558	4
	62.5563	0		62.5562	1		62.5563	1
	62.5568	0		62.5567	6		62.5568	2
	62.5572	0		62.5572	4		62.5572	4
	62.5577	0		62.5576	5		62.5577	0
	62.5582	0		62.5581	2		62.5582	0
	62.5586	1		62.5586	2		62.5586	2
	62.5591	0		62.559	5		62.5591	3
	62.5596	0		62.5595	0		62.5596	2
	62.56	0		62.56	3		62.56	0
	62.5605	0		62.5604	6		62.5605	3
	62.561	0		62.5609	2		62.561	1
	62.5614	0		62.5614	6		62.5614	3
	62.5619	0		62.5618	4		62.5619	4
	62.5624	0		62.5623	4		62.5624	1
	62.5628	0		62.5628	3		62.5628	1
	62.5633	1		62.5632	3		62.5633	3
	62.5638	0		62.5637	1		62.5638	1
	62.5642	0		62.5642	3		62.5642	1
	62.5647	0		62.5646	1		62.5647	1
	62.5652	1		62.5651	4		62.5652	2
	62.5656	0		62.5656	4		62.5656	3
	62.5661	1		62.566	6		62.5661	1
	62.5666	0		62.5665	2		62.5666	1
	62.567	3		62.567	4		62.567	3
	62.5675	0		62.5674	2		62.5675	4
	62.568	1		62.5679	1		62.568	4
	62.5684	0		62.5684	5		62.5684	5
	62.5689	1		62.5688	3		62.5689	0
	62.5694	0		62.5693	3		62.5694	3
	62.5698	1		62.5698	4		62.5698	1
	62.5703	0		62.5702	3		62.5703	4
	62.5708	1		62.5707	2		62.5708	2
	62.5712	2		62.5712	0		62.5712	1
	62.5717	0		62.5716	7		62.5717	3
	62.5722	0		62.5721	4		62.5722	4
	62.5726	0		62.5726	1		62.5726	2
	62.5731	1		62.573	1		62.5731	3
	62.5736	0		62.5735	6		62.5736	5
	62.574	0		62.574	4		62.574	2
	62.5745	1		62.5744	4		62.5745	0
	62.575	0		62.5749	3		62.575	2
	62.5754	0		62.5754	1		62.5754	1
	62.5759	0		62.5758	2		62.5759	0
	62.5764	1		62.5763	2		62.5764	3
	62.5768	0		62.5768	1		62.5768	2
	62.5773	0		62.5772	4		62.5773	0
	62.5778	0		62.5777	5		62.5778	2
	62.5782	2		62.5782	1		62.5782	2
	62.5787	0		62.5786	1		62.5787	3
	62.5792	1		62.5791	3		62.5792	2
	62.5796	1		62.5796	4		62.5796	0
	62.5801	0		62.58	3		62.5801	1
	62.5806	0		62.5805	5		62.5806	0
	62.581	1		62.581	2		62.581	3
	62.5815	0		62.5814	1		62.5815	3
	62.582	0		62.5819	4		62.582	1
	62.5824	1		62.5824	4		62.5824	2
	62.5829	1		62.5828	1		62.5829	1
	62.5834	0		62.5833	1		62.5834	3
	62.5838	1		62.5838	2		62.5838	0
	62.5843	1		62.5842	5		62.5843	1
	62.5848	3		62.5847	4		62.5848	1
	62.5852	0		62.5852	2		62.5852	1
	62.5857	0		62.5856	3		62.5857	1
	62.5862	1		62.5861	1		62.5862	2
	62.5866	2		62.5866	1		62.5866	1
	62.5871	0		62.587	3		62.5871	1
	62.5876	2		62.5875	1		62.5876	1
	62.588	0		62.588	4		62.588	4
	62.5885	1		62.5884	1		62.5885	2
	62.589	1		62.5889	1		62.589	2
	62.5894	1		62.5894	6		62.5894	3
	62.5899	0		62.5898	5		62.5899	0
	62.5904	0		62.5903	3		62.5904	4
	62.5908	1		62.5908	3		62.5908	0
	62.5913	0		62.5913	1		62.5913	0
	62.5918	0		62.5917	2		62.5918	3
	62.5922	1		62.5922	2		62.5922	1
	62.5927	1		62.5926	0		62.5927	1
	62.5932	1		62.5931	4		62.5932	2
	62.5936	0		62.5936	4		62.5936	1
	62.5941	0		62.5941	2		62.5941	1
	62.5946	2		62.5945	1		62.5946	1
	62.595	0		62.595	5		62.595	5
	62.5955	0		62.5954	1		62.5955	2
	62.596	0		62.5959	5		62.596	0
	62.5964	0		62.5964	3		62.5964	2
	62.5969	0		62.5969	0		62.5969	3
	62.5974	0		62.5973	3		62.5974	1
	62.5978	0		62.5978	2		62.5978	2
	62.5983	1		62.5983	2		62.5983	1
	62.5988	3		62.5987	4		62.5988	1
	62.5992	0		62.5992	4		62.5992	0
	62.5997	1		62.5996	4		62.5997	2
	62.6002	3		62.6001	2		62.6002	1
	62.6006	0		62.6006	3		62.6006	0
	62.6011	1		62.6011	2		62.6011	1
	62.6016	0		62.6015	0		62.6016	4
	62.602	0		62.602	2		62.602	3
	62.6025	0		62.6024	4		62.6025	0
	62.603	1		62.6029	0		62.603	1
	62.6034	0		62.6034	4		62.6034	2
	62.6039	0		62.6039	1		62.6039	1
	62.6044	1		62.6043	2		62.6044	2
	62.6048	0		62.6048	2		62.6048	1
	62.6053	3		62.6052	6		62.6053	3
	62.6058	1		62.6057	4		62.6058	0
	62.6062	1		62.6062	5		62.6062	1
	62.6067	3		62.6067	3		62.6067	1
	62.6072	1		62.6071	4		62.6072	1
	62.6076	0		62.6076	4		62.6076	3
	62.6081	1		62.608	3		62.6081	3
	62.6086	0		62.6085	3		62.6086	0
	62.609	0		62.609	6		62.6091	2
	62.6095	1		62.6095	0		62.6095	2
	62.61	0		62.6099	4		62.61	1
	62.6104	2		62.6104	3		62.6105	2
	62.6109	1		62.6108	2		62.6109	2
	62.6114	0		62.6113	4		62.6114	1
	62.6118	0		62.6118	2		62.6118	1
	62.6123	0		62.6123	1		62.6123	4
	62.6128	0		62.6127	1		62.6128	1
	62.6132	0		62.6132	5		62.6133	2
	62.6137	1		62.6136	3		62.6137	3
	62.6142	0		62.6141	3		62.6142	0
	62.6146	1		62.6146	4		62.6146	1
	62.6151	0		62.615	0		62.6151	1
	62.6156	2		62.6155	2		62.6156	0
	62.6161	1		62.616	4		62.6161	1
	62.6165	1		62.6165	2		62.6165	1
	62.617	2		62.6169	4		62.617	1
	62.6174	0		62.6174	3		62.6174	2
	62.6179	1		62.6178	3		62.6179	2
	62.6184	0		62.6183	5		62.6184	2
	62.6189	0		62.6188	1		62.6189	2
	62.6193	1		62.6193	2		62.6193	0
	62.6198	0		62.6197	3		62.6198	0
	62.6202	1		62.6202	2		62.6202	1
	62.6207	2		62.6206	4		62.6207	2
	62.6212	0		62.6211	5		62.6212	1
	62.6217	2		62.6216	1		62.6217	2
	62.6221	1		62.6221	2		62.6221	2
	62.6226	0		62.6225	6		62.6226	1
	62.623	1		62.623	5		62.623	1
	62.6235	0		62.6235	1		62.6235	3
	62.624	0		62.6239	3		62.624	0
	62.6245	1		62.6244	2		62.6245	2
	62.6249	1		62.6249	4		62.6249	0
	62.6254	0		62.6253	2		62.6254	2
	62.6258	0		62.6258	2		62.6258	1
	62.6263	0		62.6263	1		62.6263	3
	62.6268	2		62.6267	1		62.6268	1
	62.6272	1		62.6272	5		62.6272	0
	62.6277	1		62.6277	0		62.6277	3
	62.6282	0		62.6281	1		62.6282	2
	62.6287	0		62.6286	5		62.6287	2
	62.6291	0		62.6291	3		62.6291	2
	62.6296	1		62.6295	3		62.6296	1
	62.63	1		62.63	3		62.63	0
	62.6305	1		62.6305	4		62.6305	2
	62.631	0		62.6309	2		62.631	3
	62.6315	0		62.6314	4		62.6315	3
	62.6319	0		62.6319	1		62.6319	5
	62.6324	0		62.6323	4		62.6324	1
	62.6328	1		62.6328	5		62.6329	2
	62.6333	0		62.6333	3		62.6333	0
	62.6338	0		62.6337	1		62.6338	0
	62.6343	0		62.6342	3		62.6343	0
	62.6347	1		62.6347	4		62.6347	1
	62.6352	0		62.6351	2		62.6352	3
	62.6356	0		62.6356	5		62.6357	1
	62.6361	0		62.6361	9		62.6361	2
	62.6366	0		62.6365	1		62.6366	2
	62.6371	0		62.637	4		62.6371	1
	62.6375	0		62.6375	2		62.6375	2
	62.638	0		62.6379	0		62.638	1
	62.6385	0		62.6384	3		62.6385	1
	62.6389	0		62.6389	1		62.6389	1
	62.6394	0		62.6393	1		62.6394	0
	62.6399	0		62.6398	1		62.6399	2
	62.6403	0		62.6403	1		62.6403	1
	62.6408	2		62.6407	2		62.6408	2
	62.6413	1		62.6412	4		62.6413	1
	62.6417	1		62.6417	2		62.6417	1
	62.6422	0		62.6421	2		62.6422	1
	62.6427	1		62.6426	0		62.6427	3
	62.6431	1		62.6431	4		62.6431	3
	62.6436	0		62.6435	2		62.6436	2
	62.6441	0		62.644	1		62.6441	2
	62.6445	1		62.6445	4		62.6445	1
	62.645	0		62.6449	2		62.645	1
	62.6455	0		62.6454	2		62.6455	1
	62.6459	0		62.6459	5		62.6459	2
	62.6464	0		62.6463	0		62.6464	4
	62.6469	0		62.6468	2		62.6469	4
	62.6473	0		62.6473	1		62.6473	2
	62.6478	0		62.6477	3		62.6478	1
	62.6483	1		62.6482	5		62.6483	1
	62.6487	0		62.6487	3		62.6487	4
	62.6492	1		62.6491	6		62.6492	2
	62.6497	1		62.6496	3		62.6497	2
	62.6501	0		62.6501	2		62.6501	0
	62.6506	0		62.6505	2		62.6506	3
	62.6511	0		62.651	6		62.6511	0
	62.6515	0		62.6515	3		62.6515	3
	62.652	2		62.6519	8		62.652	0
	62.6525	0		62.6524	2		62.6525	1
	62.6529	1		62.6529	2		62.6529	1
	62.6534	0		62.6533	4		62.6534	0
	62.6539	0		62.6538	2		62.6539	3
	62.6543	1		62.6543	5		62.6543	1
	62.6548	1		62.6547	3		62.6548	2
	62.6553	1		62.6552	1		62.6553	2
	62.6557	1		62.6557	1		62.6557	3
	62.6562	1		62.6561	7		62.6562	2
	62.6567	0		62.6566	0		62.6567	1
	62.6571	2		62.6571	0		62.6571	3
	62.6576	0		62.6575	2		62.6576	1
	62.6581	0		62.658	0		62.6581	1
	62.6585	0		62.6585	2		62.6585	2
	62.659	0		62.6589	6		62.659	1
	62.6595	0		62.6594	2		62.6595	3
	62.6599	1		62.6599	5		62.6599	1
	62.6604	1		62.6603	3		62.6604	4
	62.6609	0		62.6608	4		62.6609	0
	62.6613	0		62.6613	2		62.6613	1
	62.6618	1		62.6617	2		62.6618	0
	62.6623	0		62.6622	2		62.6623	2
	62.6627	0		62.6627	3		62.6627	0
	62.6632	0		62.6632	2		62.6632	0
	62.6637	1		62.6636	2		62.6637	1
	62.6641	0		62.6641	6		62.6641	2
	62.6646	1		62.6645	2		62.6646	1
	62.6651	0		62.665	5		62.6651	1
	62.6655	1		62.6655	2		62.6655	0
	62.666	0		62.666	1		62.666	1
	62.6665	1		62.6664	2		62.6665	1
	62.6669	0		62.6669	2		62.6669	3
	62.6674	0		62.6673	2		62.6674	3
	62.6679	0		62.6678	5		62.6679	0
	62.6683	2		62.6683	2		62.6683	0
	62.6688	0		62.6688	2		62.6688	1
	62.6693	1		62.6692	2		62.6693	1
	62.6697	1		62.6697	5		62.6698	3
	62.6702	1		62.6701	5		62.6702	5
	62.6707	1		62.6706	3		62.6707	2
	62.6711	0		62.6711	0		62.6711	2
	62.6716	0		62.6716	4		62.6716	4
	62.6721	0		62.672	2		62.6721	4
	62.6726	1		62.6725	5		62.6726	0
	62.673	1		62.673	0		62.673	3
	62.6735	0		62.6734	1		62.6735	1
	62.6739	0		62.6739	2		62.6739	0
	62.6744	1		62.6743	3		62.6744	2
	62.6749	1		62.6748	0		62.6749	3
	62.6754	0		62.6753	9		62.6754	4
	62.6758	0		62.6758	3		62.6758	1
	62.6763	0		62.6762	5		62.6763	5
	62.6767	0		62.6767	5		62.6767	3
	62.6772	1		62.6772	4		62.6772	3
	62.6777	0		62.6776	1		62.6777	0
	62.6782	1		62.6781	4		62.6782	3
	62.6786	0		62.6786	2		62.6786	0
	62.6791	0		62.679	1		62.6791	2
	62.6795	0		62.6795	2		62.6795	4
	62.68	0		62.68	2		62.68	2
	62.6805	1		62.6804	3		62.6805	2
	62.681	1		62.6809	4		62.681	3
	62.6814	0		62.6814	2		62.6814	1
	62.6819	0		62.6818	2		62.6819	4
	62.6823	0		62.6823	1		62.6824	1
	62.6828	1		62.6828	0		62.6828	4
	62.6833	0		62.6832	2		62.6833	1
	62.6838	0		62.6837	3		62.6838	5
	62.6842	1		62.6842	4		62.6842	2
	62.6847	1		62.6846	2		62.6847	0
	62.6852	0		62.6851	5		62.6852	4
	62.6856	2		62.6856	0		62.6856	2
	62.6861	0		62.686	1		62.6861	1
	62.6866	0		62.6865	1		62.6866	0
	62.687	0		62.687	3		62.687	0
	62.6875	0		62.6874	7		62.6875	1
	62.688	0		62.6879	0		62.688	0
	62.6884	1		62.6884	0		62.6884	0
	62.6889	0		62.6888	5		62.6889	4
	62.6894	0		62.6893	2		62.6894	2
	62.6898	1		62.6898	1		62.6898	1
	62.6903	1		62.6902	4		62.6903	0
	62.6908	1		62.6907	2		62.6908	1
	62.6912	2		62.6912	3		62.6912	4
	62.6917	0		62.6916	4		62.6917	2
	62.6922	2		62.6921	4		62.6922	4
	62.6926	1		62.6926	5		62.6926	3
	62.6931	1		62.693	3		62.6931	1
	62.6936	0		62.6935	4		62.6936	1
	62.694	1		62.694	2		62.694	3
	62.6945	1		62.6944	4		62.6945	1
	62.695	1		62.6949	2		62.695	0
	62.6954	1		62.6954	1		62.6954	3
	62.6959	0		62.6958	0		62.6959	1
	62.6964	3		62.6963	9		62.6964	3
	62.6968	0		62.6968	2		62.6968	2
	62.6973	0		62.6972	2		62.6973	1
	62.6978	0		62.6977	3		62.6978	2
	62.6982	0		62.6982	3		62.6982	0
	62.6987	0		62.6986	5		62.6987	2
	62.6992	1		62.6991	4		62.6992	5
	62.6996	0		62.6996	1		62.6996	1
	62.7001	1		62.7	3		62.7001	2
	62.7006	0		62.7005	6		62.7006	3
	62.701	0		62.701	5		62.701	2
	62.7015	0		62.7015	4		62.7015	5
	62.702	1		62.7019	3		62.702	1
	62.7024	2		62.7024	0		62.7024	2
	62.7029	0		62.7028	0		62.7029	1
	62.7034	1		62.7033	6		62.7034	4
	62.7038	0		62.7038	3		62.7038	4
	62.7043	1		62.7043	0		62.7043	5
	62.7048	0		62.7047	1		62.7048	3
	62.7052	1		62.7052	0		62.7052	4
	62.7057	1		62.7056	2		62.7057	1
	62.7062	0		62.7061	2		62.7062	3
	62.7067	0		62.7066	2		62.7067	4
	62.7071	1		62.7071	2		62.7071	5
	62.7076	0		62.7075	3		62.7076	3
	62.7081	0		62.708	2		62.7081	0
	62.7085	2		62.7084	3		62.7085	1
	62.709	0		62.7089	1		62.709	1
	62.7094	1		62.7094	3		62.7094	2
	62.7099	2		62.7099	3		62.7099	2
	62.7104	1		62.7103	2		62.7104	3
	62.7109	1		62.7108	0		62.7109	1
	62.7113	0		62.7113	5		62.7113	2
	62.7118	0		62.7117	5		62.7118	5
	62.7122	0		62.7122	1		62.7122	2
	62.7127	0		62.7127	2		62.7127	3
	62.7132	1		62.7131	4		62.7132	4
	62.7137	0		62.7136	0		62.7137	2
	62.7141	2		62.7141	4		62.7141	3
	62.7146	2		62.7145	2		62.7146	4
	62.715	2		62.715	0		62.7151	4
	62.7155	0		62.7155	2		62.7155	2
	62.716	1		62.7159	1		62.716	2
	62.7165	0		62.7164	2		62.7165	1
	62.7169	0		62.7169	1		62.7169	2
	62.7174	1		62.7173	4		62.7174	1
	62.7179	0		62.7178	3		62.7179	1
	62.7183	1		62.7183	5		62.7183	2
	62.7188	1		62.7187	0		62.7188	2
	62.7193	3		62.7192	3		62.7193	3
	62.7197	0		62.7197	2		62.7197	5
	62.7202	2		62.7201	2		62.7202	4
	62.7207	0		62.7206	2		62.7207	4
	62.7211	0		62.7211	2		62.7211	2
	62.7216	2		62.7215	5		62.7216	2
	62.7221	1		62.722	3		62.7221	3
	62.7225	2		62.7225	1		62.7225	4
	62.723	0		62.7229	4		62.723	3
	62.7235	1		62.7234	3		62.7235	3
	62.7239	1		62.7239	5		62.7239	0
	62.7244	1		62.7243	2		62.7244	1
	62.7249	2		62.7248	4		62.7249	4
	62.7253	0		62.7253	3		62.7253	4
	62.7258	2		62.7257	3		62.7258	4
	62.7263	2		62.7262	6		62.7263	3
	62.7267	0		62.7267	2		62.7267	3
	62.7272	0		62.7271	3		62.7272	5
	62.7277	1		62.7276	3		62.7277	3
	62.7281	0		62.7281	4		62.7281	3
	62.7286	0		62.7285	3		62.7286	3
	62.7291	0		62.729	4		62.7291	4
	62.7295	1		62.7295	6		62.7295	2
	62.73	0		62.73	5		62.73	4
	62.7305	1		62.7304	1		62.7305	3
	62.7309	0		62.7309	3		62.7309	7
	62.7314	1		62.7313	5		62.7314	5
	62.7319	1		62.7318	1		62.7319	1
	62.7323	0		62.7323	2		62.7323	3
	62.7328	1		62.7328	4		62.7328	7
	62.7333	0		62.7332	5		62.7333	6
	62.7337	0		62.7337	2		62.7338	3
	62.7342	1		62.7341	3		62.7342	2
	62.7347	1		62.7346	5		62.7347	2
	62.7351	2		62.7351	3		62.7351	2
	62.7356	2		62.7356	5		62.7356	6
	62.7361	2		62.736	2		62.7361	8
	62.7366	0		62.7365	2		62.7366	4
	62.737	0		62.737	1		62.737	2
	62.7375	1		62.7374	1		62.7375	4
	62.7379	0		62.7379	1		62.7379	5
	62.7384	0		62.7384	5		62.7384	4
	62.7389	0		62.7388	3		62.7389	5
	62.7394	1		62.7393	1		62.7394	6
	62.7398	2		62.7398	4		62.7398	2
	62.7403	1		62.7402	1		62.7403	2
	62.7407	1		62.7407	3		62.7408	7
	62.7412	0		62.7412	1		62.7412	1
	62.7417	0		62.7416	3		62.7417	4
	62.7422	1		62.7421	0		62.7422	3
	62.7426	1		62.7426	3		62.7426	1
	62.7431	0		62.743	2		62.7431	4
	62.7436	1		62.7435	4		62.7436	1
	62.744	1		62.744	3		62.744	2
	62.7445	0		62.7444	6		62.7445	3
	62.745	0		62.7449	7		62.745	2
	62.7454	1		62.7454	3		62.7454	6
	62.7459	1		62.7458	2		62.7459	3
	62.7464	2		62.7463	3		62.7464	4
	62.7468	0		62.7468	5		62.7468	4
	62.7473	1		62.7472	1		62.7473	2
	62.7478	0		62.7477	3		62.7478	5
	62.7482	1		62.7482	4		62.7482	7
	62.7487	1		62.7486	1		62.7487	7
	62.7492	2		62.7491	2		62.7492	6
	62.7496	2		62.7496	1		62.7496	5
	62.7501	0		62.75	2		62.7501	7
	62.7506	0		62.7505	3		62.7506	3
	62.751	1		62.751	3		62.751	3
	62.7515	1		62.7514	2		62.7515	8
	62.752	1		62.7519	1		62.752	4
	62.7524	2		62.7524	1		62.7524	4
	62.7529	0		62.7528	4		62.7529	3
	62.7534	1		62.7533	4		62.7534	3
	62.7538	0		62.7538	2		62.7538	2
	62.7543	1		62.7542	1		62.7543	3
	62.7548	0		62.7547	0		62.7548	3
	62.7552	0		62.7552	1		62.7552	4
	62.7557	1		62.7557	3		62.7557	4
	62.7562	0		62.7561	3		62.7562	4
	62.7566	1		62.7566	8		62.7566	2
	62.7571	2		62.757	1		62.7571	9
	62.7576	0		62.7575	1		62.7576	7
	62.758	0		62.758	2		62.758	6
	62.7585	0		62.7585	2		62.7585	3
	62.759	0		62.7589	3		62.759	0
	62.7595	2		62.7594	2		62.7595	3
	62.7599	1		62.7599	2		62.7599	3
	62.7604	1		62.7603	2		62.7604	8
	62.7608	1		62.7608	3		62.7608	1
	62.7613	0		62.7613	2		62.7613	2
	62.7618	0		62.7617	3		62.7618	5
	62.7623	1		62.7622	2		62.7623	6
	62.7627	0		62.7627	1		62.7627	5
	62.7632	0		62.7631	3		62.7632	1
	62.7636	1		62.7636	4		62.7637	1
	62.7641	1		62.7641	1		62.7641	4
	62.7646	2		62.7645	3		62.7646	4
	62.7651	0		62.765	3		62.7651	2
	62.7655	0		62.7655	4		62.7655	3
	62.766	0		62.7659	3		62.766	3
	62.7665	0		62.7664	3		62.7665	2
	62.7669	1		62.7669	2		62.7669	3
	62.7674	1		62.7673	4		62.7674	1
	62.7679	1		62.7678	4		62.7679	2
	62.7683	1		62.7683	2		62.7683	3
	62.7688	2		62.7687	3		62.7688	4
	62.7693	1		62.7692	3		62.7693	4
	62.7697	0		62.7697	1		62.7697	2
	62.7702	1		62.7701	3		62.7702	4
	62.7707	0		62.7706	2		62.7707	4
	62.7711	0		62.7711	3		62.7711	2
	62.7716	2		62.7715	2		62.7716	3
	62.7721	2		62.772	1		62.7721	8
	62.7725	1		62.7725	6		62.7725	3
	62.773	1		62.7729	1		62.773	1
	62.7735	1		62.7734	3		62.7735	3
	62.7739	1		62.7739	3		62.7739	1
	62.7744	0		62.7743	4		62.7744	6
	62.7749	0		62.7748	1		62.7749	3
	62.7753	0		62.7753	4		62.7753	4
	62.7758	1		62.7758	4		62.7758	0
	62.7763	0		62.7762	2		62.7763	3
	62.7767	0		62.7767	3		62.7767	5
	62.7772	0		62.7771	5		62.7772	3
	62.7777	0		62.7776	1		62.7777	5
	62.7781	0		62.7781	2		62.7781	6
	62.7786	1		62.7786	3		62.7786	3
	62.7791	1		62.779	1		62.7791	1
	62.7796	1		62.7795	3		62.7796	0
	62.78	0		62.7799	2		62.78	4
	62.7805	1		62.7804	3		62.7805	3
	62.7809	0		62.7809	3		62.7809	0
	62.7814	0		62.7814	1		62.7814	1
	62.7819	1		62.7818	4		62.7819	2
	62.7824	1		62.7823	1		62.7824	3
	62.7828	1		62.7828	3		62.7828	4
	62.7833	1		62.7832	3		62.7833	2
	62.7837	1		62.7837	5		62.7837	4
	62.7842	1		62.7842	4		62.7842	3
	62.7847	0		62.7846	1		62.7847	1
	62.7852	1		62.7851	0		62.7852	2
	62.7856	0		62.7856	4		62.7856	5
	62.7861	0		62.786	2		62.7861	2
	62.7866	2		62.7865	2		62.7866	3
	62.787	0		62.787	2		62.787	0
	62.7875	1		62.7874	1		62.7875	5
	62.788	0		62.7879	4		62.788	3
	62.7884	0		62.7884	3		62.7884	0
	62.7889	2		62.7888	4		62.7889	4
	62.7894	0		62.7893	4		62.7894	7
	62.7898	0		62.7898	5		62.7898	3
	62.7903	0		62.7902	1		62.7903	4
	62.7908	0		62.7907	4		62.7908	5
	62.7912	1		62.7912	2		62.7912	3
	62.7917	0		62.7916	1		62.7917	8
	62.7922	1		62.7921	2		62.7922	5
	62.7926	2		62.7926	9		62.7926	1
	62.7931	0		62.793	0		62.7931	6
	62.7936	0		62.7935	3		62.7936	7
	62.794	3		62.794	1		62.794	4
	62.7945	0		62.7944	3		62.7945	5
	62.795	0		62.7949	4		62.795	6
	62.7954	0		62.7954	3		62.7954	6
	62.7959	0		62.7959	2		62.7959	7
	62.7964	1		62.7963	2		62.7964	6
	62.7968	5		62.7968	2		62.7968	15
	62.7973	1		62.7972	3		62.7973	5
	62.7978	2		62.7977	3		62.7978	11
	62.7982	2		62.7982	4		62.7983	7
	62.7987	2		62.7987	3		62.7987	4
	62.7992	2		62.7991	0		62.7992	8
	62.7996	3		62.7996	2		62.7996	5
	62.8001	1		62.8001	4		62.8001	9
	62.8006	1		62.8005	3		62.8006	10
	62.801	4		62.801	4		62.801	11
	62.8015	3		62.8015	3		62.8015	5
	62.802	5		62.8019	1		62.802	8
	62.8025	6		62.8024	5		62.8025	6
	62.8029	4		62.8029	6		62.8029	8
	62.8034	0		62.8033	3		62.8034	3
	62.8039	1		62.8038	2		62.8039	11
	62.8043	4		62.8043	3		62.8043	14
	62.8048	1		62.8047	4		62.8048	8
	62.8053	3		62.8052	5		62.8053	5
	62.8057	6		62.8057	3		62.8057	6
	62.8062	4		62.8061	4		62.8062	4
	62.8067	1		62.8066	4		62.8067	3
	62.8071	3		62.8071	3		62.8071	8
	62.8076	5		62.8075	4		62.8076	9
	62.8081	3		62.808	3		62.8081	8
	62.8085	1		62.8085	3		62.8085	9
	62.809	2		62.8089	1		62.809	4
	62.8095	4		62.8094	2		62.8095	5
	62.8099	1		62.8099	3		62.8099	6
	62.8104	2		62.8103	3		62.8104	2
	62.8109	3		62.8108	5		62.8109	11
	62.8113	1		62.8113	8		62.8113	11
	62.8118	2		62.8117	1		62.8118	7
	62.8123	0		62.8122	3		62.8123	4
	62.8127	0		62.8127	6		62.8127	8
	62.8132	0		62.8132	3		62.8132	8
	62.8137	1		62.8136	8		62.8137	7
	62.8141	2		62.8141	4		62.8141	6
	62.8146	3		62.8145	2		62.8146	9
	62.8151	2		62.815	4		62.8151	6
	62.8155	4		62.8155	2		62.8156	5
	62.816	2		62.816	3		62.816	8
	62.8165	2		62.8164	4		62.8165	5
	62.8169	1		62.8169	4		62.8169	9
	62.8174	2		62.8174	2		62.8174	5
	62.8179	0		62.8178	3		62.8179	7
	62.8184	1		62.8183	2		62.8184	7
	62.8188	0		62.8188	1		62.8188	9
	62.8193	0		62.8192	2		62.8193	11
	62.8197	0		62.8197	0		62.8197	8
	62.8202	4		62.8202	5		62.8202	8
	62.8207	3		62.8206	2		62.8207	6
	62.8212	3		62.8211	2		62.8212	12
	62.8216	0		62.8216	1		62.8216	16
	62.8221	2		62.822	4		62.8221	7
	62.8226	5		62.8225	3		62.8226	4
	62.823	0		62.823	4		62.823	4
	62.8235	2		62.8234	0		62.8235	9
	62.824	3		62.8239	2		62.824	11
	62.8244	3		62.8244	2		62.8244	12
	62.8249	1		62.8248	5		62.8249	5
	62.8254	3		62.8253	5		62.8254	9
	62.8258	2		62.8258	3		62.8258	10
	62.8263	1		62.8262	3		62.8263	3
	62.8268	3		62.8267	2		62.8268	8
	62.8272	4		62.8272	4		62.8272	8
	62.8277	1		62.8276	2		62.8277	11
	62.8282	2		62.8281	2		62.8282	13
	62.8286	1		62.8286	1		62.8286	12
	62.8291	4		62.8291	0		62.8291	6
	62.8296	4		62.8295	1		62.8296	6
	62.83	3		62.83	2		62.83	6
	62.8305	3		62.8304	2		62.8305	12
	62.831	5		62.8309	1		62.831	7
	62.8314	2		62.8314	4		62.8314	9
	62.8319	3		62.8319	4		62.8319	13
	62.8324	1		62.8323	3		62.8324	16
	62.8329	2		62.8328	4		62.8329	9
	62.8333	2		62.8332	6		62.8333	7
	62.8338	3		62.8337	7		62.8338	9
	62.8342	1		62.8342	6		62.8342	10
	62.8347	3		62.8347	3		62.8347	8
	62.8352	0		62.8351	2		62.8352	11
	62.8357	7		62.8356	1		62.8357	7
	62.8361	3		62.8361	2		62.8361	7
	62.8366	2		62.8365	1		62.8366	5
	62.837	2		62.837	0		62.8371	5
	62.8375	3		62.8375	5		62.8375	13
	62.838	3		62.8379	3		62.838	9
	62.8385	4		62.8384	5		62.8385	11
	62.8389	4		62.8389	7		62.8389	10
	62.8394	3		62.8393	4		62.8394	5
	62.8399	5		62.8398	1		62.8399	8
	62.8403	3		62.8403	2		62.8403	8
	62.8408	5		62.8407	2		62.8408	6
	62.8413	4		62.8412	3		62.8413	10
	62.8417	1		62.8417	1		62.8417	5
	62.8422	2		62.8421	2		62.8422	7
	62.8427	2		62.8426	2		62.8427	6
	62.8431	2		62.8431	4		62.8431	7
	62.8436	2		62.8435	4		62.8436	7
	62.8441	2		62.844	4		62.8441	8
	62.8445	4		62.8445	2		62.8445	5
	62.845	3		62.8449	7		62.845	5
	62.8455	4		62.8454	3		62.8455	8
	62.8459	2		62.8459	4		62.8459	10
	62.8464	0		62.8464	1		62.8464	2
	62.8469	1		62.8468	2		62.8469	7
	62.8473	1		62.8473	3		62.8473	6
	62.8478	2		62.8477	1		62.8478	6
	62.8483	2		62.8482	1		62.8483	7
	62.8488	1		62.8487	2		62.8488	7
	62.8492	0		62.8492	1		62.8492	8
	62.8497	1		62.8496	5		62.8497	11
	62.8501	4		62.8501	2		62.8501	7
	62.8506	2		62.8506	3		62.8506	4
	62.8511	3		62.851	3		62.8511	5
	62.8516	4		62.8515	3		62.8516	7
	62.852	1		62.852	2		62.852	5
	62.8525	2		62.8524	2		62.8525	4
	62.853	5		62.8529	4		62.853	5
	62.8534	0		62.8534	3		62.8534	6
	62.8539	2		62.8538	4		62.8539	7
	62.8544	3		62.8543	1		62.8544	1
	62.8548	2		62.8548	7		62.8548	4
	62.8553	1		62.8552	4		62.8553	8
	62.8558	1		62.8557	3		62.8558	5
	62.8562	1		62.8562	2		62.8562	3
	62.8567	0		62.8566	2		62.8567	5
	62.8572	0		62.8571	1		62.8572	4
	62.8576	1		62.8576	5		62.8576	6
	62.8581	1		62.858	3		62.8581	7
	62.8586	1		62.8585	4		62.8586	8
	62.859	2		62.859	3		62.859	7
	62.8595	2		62.8595	5		62.8595	7
	62.86	2		62.8599	4		62.86	3
	62.8604	2		62.8604	6		62.8604	2
	62.8609	1		62.8608	2		62.8609	6
	62.8614	0		62.8613	1		62.8614	4
	62.8618	2		62.8618	4		62.8618	0
	62.8623	1		62.8623	6		62.8623	2
	62.8628	0		62.8627	2		62.8628	6
	62.8633	2		62.8632	5		62.8633	4
	62.8637	2		62.8637	2		62.8637	5
	62.8642	1		62.8641	6		62.8642	9
	62.8646	0		62.8646	2		62.8646	4
	62.8651	4		62.8651	5		62.8651	5
	62.8656	1		62.8655	3		62.8656	7
	62.8661	1		62.866	4		62.8661	3
	62.8665	1		62.8665	4		62.8665	3
	62.867	2		62.8669	4		62.867	2
	62.8675	1		62.8674	2		62.8675	2
	62.8679	2		62.8679	3		62.8679	4
	62.8684	1		62.8683	2		62.8684	5
	62.8689	1		62.8688	1		62.8689	5
	62.8693	1		62.8693	1		62.8693	5
	62.8698	1		62.8697	3		62.8698	8
	62.8703	0		62.8702	5		62.8703	8
	62.8707	2		62.8707	2		62.8707	6
	62.8712	3		62.8711	6		62.8712	7
	62.8717	2		62.8716	0		62.8717	4
	62.8721	3		62.8721	2		62.8721	6
	62.8726	1		62.8725	0		62.8726	8
	62.8731	2		62.873	1		62.8731	5
	62.8735	5		62.8735	3		62.8735	8
	62.874	3		62.874	1		62.874	3
	62.8745	4		62.8744	4		62.8745	6
	62.8749	4		62.8749	5		62.8749	9
	62.8754	1		62.8753	3		62.8754	4
	62.8759	2		62.8758	8		62.8759	10
	62.8763	0		62.8763	3		62.8764	9
	62.8768	1		62.8768	3		62.8768	5
	62.8773	3		62.8772	3		62.8773	8
	62.8777	5		62.8777	3		62.8777	7
	62.8782	3		62.8782	3		62.8782	5
	62.8787	3		62.8786	1		62.8787	4
	62.8792	2		62.8791	6		62.8792	9
	62.8796	2		62.8796	1		62.8796	17
	62.8801	6		62.88	2		62.8801	16
	62.8805	6		62.8805	0		62.8806	16
	62.881	4		62.881	6		62.881	13
	62.8815	1		62.8814	1		62.8815	11
	62.882	7		62.8819	3		62.882	7
	62.8824	4		62.8824	5		62.8824	16
	62.8829	4		62.8828	1		62.8829	15
	62.8834	10		62.8833	1		62.8834	20
	62.8838	3		62.8838	2		62.8838	17
	62.8843	10		62.8842	3		62.8843	14
	62.8848	6		62.8847	3		62.8848	19
	62.8852	7		62.8852	2		62.8852	18
	62.8857	7		62.8856	7		62.8857	18
	62.8862	5		62.8861	6		62.8862	13
	62.8866	7		62.8866	1		62.8866	15
	62.8871	4		62.8871	2		62.8871	23
	62.8876	5		62.8875	4		62.8876	13
	62.888	6		62.888	6		62.888	19
	62.8885	6		62.8884	5		62.8885	22
	62.889	4		62.8889	2		62.889	12
	62.8894	7		62.8894	2		62.8894	41
	62.8899	7		62.8899	6		62.8899	20
	62.8904	10		62.8903	2		62.8904	20
	62.8909	6		62.8908	3		62.8909	21
	62.8913	10		62.8913	3		62.8913	20
	62.8918	6		62.8917	14		62.8918	15
	62.8922	5		62.8922	2		62.8922	24
	62.8927	9		62.8927	4		62.8927	24
	62.8932	14		62.8931	4		62.8932	21
	62.8937	11		62.8936	5		62.8937	31
	62.8941	8		62.8941	6		62.8941	30
	62.8946	4		62.8945	2		62.8946	29
	62.8951	11		62.895	3		62.8951	34
	62.8955	8		62.8955	4		62.8955	35
	62.896	11		62.8959	3		62.896	45
	62.8965	5		62.8964	3		62.8965	45
	62.8969	13		62.8969	3		62.8969	30
	62.8974	8		62.8973	4		62.8974	33
	62.8979	9		62.8978	2		62.8979	49
	62.8983	6		62.8983	2		62.8983	42
	62.8988	8		62.8987	5		62.8988	43
	62.8993	10		62.8992	5		62.8993	48
	62.8997	9		62.8997	6		62.8997	47
	62.9002	16		62.9001	3		62.9002	42
	62.9007	15		62.9006	5		62.9007	51
	62.9011	16		62.9011	7		62.9011	40
	62.9016	13		62.9016	5		62.9016	38
	62.9021	13		62.902	7		62.9021	54
	62.9025	14		62.9025	5		62.9025	64
	62.903	11		62.9029	5		62.903	45
	62.9035	15		62.9034	6		62.9035	65
	62.904	18		62.9039	6		62.904	58
	62.9044	16		62.9044	2		62.9044	56
	62.9049	18		62.9048	3		62.9049	54
	62.9053	22		62.9053	5		62.9053	48
	62.9058	15		62.9058	8		62.9058	63
	62.9063	17		62.9062	5		62.9063	66
	62.9068	14		62.9067	5		62.9068	69
	62.9072	24		62.9072	5		62.9072	63
	62.9077	16		62.9076	0		62.9077	81
	62.9082	19		62.9081	10		62.9082	80
	62.9086	11		62.9086	5		62.9086	77
	62.9091	19		62.909	4		62.9091	86
	62.9096	16		62.9095	8		62.9096	95
	62.91	9		62.91	4		62.91	74
	62.9105	15		62.9104	11		62.9105	77
	62.911	16		62.9109	11		62.911	90
	62.9114	19		62.9114	6		62.9114	101
	62.9119	15		62.9118	3		62.9119	97
	62.9124	18		62.9123	10		62.9124	87
	62.9128	14		62.9128	4		62.9128	96
	62.9133	19		62.9132	6		62.9133	92
	62.9138	21		62.9137	7		62.9138	123
	62.9142	22		62.9142	3		62.9142	106
	62.9147	19		62.9147	6		62.9147	112
	62.9152	19		62.9151	7		62.9152	98
	62.9156	20		62.9156	6		62.9156	121
	62.9161	20		62.9161	4		62.9161	109
	62.9166	21		62.9165	6		62.9166	111
	62.9171	28		62.917	6		62.9171	123
	62.9175	23		62.9175	9		62.9175	130
	62.918	17		62.9179	8		62.918	128
	62.9184	28		62.9184	7		62.9185	141
	62.9189	26		62.9189	3		62.9189	137
	62.9194	30		62.9193	12		62.9194	123
	62.9199	24		62.9198	7		62.9199	145
	62.9203	22		62.9203	14		62.9203	140
	62.9208	35		62.9207	10		62.9208	120
	62.9213	35		62.9212	9		62.9213	150
	62.9217	24		62.9217	8		62.9217	165
	62.9222	33		62.9221	9		62.9222	137
	62.9227	25		62.9226	7		62.9227	143
	62.9231	33		62.9231	4		62.9231	160
	62.9236	38		62.9235	10		62.9236	191
	62.9241	34		62.924	11		62.9241	187
	62.9245	29		62.9245	10		62.9245	176
	62.925	32		62.925	10		62.925	162
	62.9255	39		62.9254	10		62.9255	206
	62.9259	35		62.9259	13		62.9259	203
	62.9264	32		62.9263	16		62.9264	203
	62.9269	51		62.9268	23		62.9269	208
	62.9273	36		62.9273	15		62.9273	224
	62.9278	32		62.9278	15		62.9278	226
	62.9283	45		62.9282	22		62.9283	252
	62.9288	44		62.9287	11		62.9288	269
	62.9292	41		62.9292	17		62.9292	250
	62.9297	47		62.9296	21		62.9297	269
	62.9301	35		62.9301	17		62.9302	296
	62.9306	40		62.9306	16		62.9306	332
	62.9311	53		62.931	18		62.9311	312
	62.9316	34		62.9315	25		62.9316	345
	62.932	36		62.932	17		62.932	346
	62.9325	42		62.9324	27		62.9325	368
	62.933	39		62.9329	33		62.933	454
	62.9334	39		62.9334	31		62.9334	457
	62.9339	50		62.9338	17		62.9339	455
	62.9344	50		62.9343	46		62.9344	508
	62.9348	49		62.9348	36		62.9348	579
	62.9353	50		62.9352	47		62.9353	613
	62.9358	64		62.9357	45		62.9358	625
	62.9362	64		62.9362	50		62.9362	701
	62.9367	54		62.9367	41		62.9367	749
	62.9372	72		62.9371	59		62.9372	762
	62.9376	69		62.9376	67		62.9376	830
	62.9381	58		62.938	78		62.9381	849
	62.9386	66		62.9385	81		62.9386	1017
	62.9391	84		62.939	76		62.9391	1116
	62.9395	98		62.9395	60		62.9395	1197
	62.94	85		62.9399	102		62.94	1289
	62.9404	111		62.9404	110		62.9404	1441
	62.9409	120		62.9409	127		62.9409	1598
	62.9414	136		62.9413	122		62.9414	1766
	62.9419	131		62.9418	132		62.9419	1851
	62.9423	147		62.9423	136		62.9423	2134
	62.9428	146		62.9427	169		62.9428	2326
	62.9433	192		62.9432	190		62.9433	2678
	62.9437	178		62.9437	171		62.9437	2889
	62.9442	207		62.9441	220		62.9442	3236
	62.9447	190		62.9446	226		62.9447	3608
	62.9451	254		62.9451	260		62.9451	3913
	62.9456	260		62.9455	296		62.9456	4387
	62.9461	277		62.946	336		62.9461	5021
	62.9465	287		62.9465	339		62.9465	5745
	62.947	326		62.947	386		62.947	6203
	62.9475	332		62.9474	417		62.9475	6905
	62.9479	353		62.9479	439		62.9479	7759
	62.9484	370		62.9483	463		62.9484	8501
	62.9489	419		62.9488	500		62.9489	9427
	62.9493	452		62.9493	556		62.9494	10504
	62.9498	499		62.9498	618		62.9498	11241
	62.9503	505		62.9502	655		62.9503	12663
	62.9507	606		62.9507	717		62.9507	13962
	62.9512	705		62.9512	751		62.9512	15195
	62.9517	691		62.9516	857		62.9517	16350
	62.9522	748		62.9521	877		62.9522	18202
	62.9526	885		62.9526	1005		62.9526	19499
	62.9531	1118		62.953	991		62.9531	21280
	62.9536	1322		62.9535	1109		62.9536	22906
	62.954	1646		62.954	1070		62.954	24430
	62.9545	1923		62.9544	1205		62.9545	25876
	62.955	2477		62.9549	1159		62.955	27766
	62.9554	3089		62.9554	1241		62.9554	29424
	62.9559	3810		62.9558	1328		62.9559	30886
	62.9564	4576		62.9563	1429		62.9564	32774
	62.9568	5749		62.9568	1355		62.9568	34148
	62.9573	6855		62.9572	1505		62.9573	35565
	62.9578	8247		62.9577	1423		62.9578	37467
	62.9582	9273		62.9582	1526		62.9582	38698
	62.9587	10877		62.9586	1497		62.9587	39531
	62.9592	12164		62.9591	1480		62.9592	40790
	62.9596	13589		62.9596	1517		62.9596	42053
	62.9601	14917		62.9601	1635		62.9601	42949
	62.9606	15994		62.9605	1628		62.9606	43591
	62.9611	17217		62.961	1637		62.9611	44391
	62.9615	17781		62.9615	1620		62.9615	45118
	62.962	18123		62.9619	1560		62.962	45213
	62.9624	18637		62.9624	1465		62.9624	45165
	62.9629	18872		62.9629	1625		62.9629	46047
	62.9634	18419		62.9633	1575		62.9634	45492
	62.9639	18246		62.9638	1530		62.9639	46028
	62.9643	17564		62.9643	1537		62.9643	45887
	62.9648	16954		62.9647	1519		62.9648	45421
	62.9653	16331		62.9652	1483		62.9653	45092
	62.9657	15277		62.9657	1500		62.9657	45322
	62.9662	14277		62.9661	1455		62.9662	44589
	62.9667	13435		62.9666	1395		62.9667	44444
	62.9671	12671		62.9671	1341		62.9671	44025
	62.9676	11523		62.9675	1382		62.9676	43161
	62.9681	10584		62.968	1340		62.9681	42889
	62.9685	9722		62.9685	1326		62.9685	42106
	62.969	8744		62.9689	1300		62.969	41107
	62.9695	7987		62.9694	1266		62.9695	40407
	62.9699	7271		62.9699	1208		62.9699	40448
	62.9704	6556		62.9704	1190		62.9704	39018
	62.9709	5900		62.9708	1113		62.9709	38417
	62.9714	5152		62.9713	1152		62.9714	37702
	62.9718	4729		62.9718	1110		62.9718	36901
	62.9723	4152		62.9722	1004		62.9723	36378
	62.9727	3857		62.9727	1046		62.9727	35655
	62.9732	3323		62.9732	1057		62.9732	34162
	62.9737	3050		62.9736	1002		62.9737	33351
	62.9742	2664		62.9741	927		62.9742	32183
	62.9746	2312		62.9746	940		62.9746	31736
	62.9751	2102		62.975	844		62.9751	30273
	62.9756	1921		62.9755	865		62.9756	28935
	62.976	1700		62.976	832		62.976	28566
	62.9765	1438		62.9764	856		62.9765	27764
	62.977	1360		62.9769	765		62.977	26789
	62.9774	1233		62.9774	747		62.9774	25858
	62.9779	1097		62.9778	704		62.9779	24731
	62.9784	977		62.9783	746		62.9784	24371
	62.9788	800		62.9788	699		62.9788	22836
	62.9793	745		62.9793	676		62.9793	22246
	62.9798	651		62.9797	662		62.9798	21734
	62.9802	590		62.9802	620		62.9802	20527
	62.9807	538		62.9806	608		62.9807	20057
	62.9812	554		62.9811	587		62.9812	19413
	62.9817	445		62.9816	571		62.9817	18430
	62.9821	467		62.9821	585		62.9821	17667
	62.9826	411		62.9825	552		62.9826	16856
	62.983	358		62.983	499		62.983	16659
	62.9835	365		62.9835	529		62.9835	15812
	62.984	292		62.9839	464		62.984	15528
	62.9845	286		62.9844	480		62.9845	14743
	62.9849	297		62.9849	457		62.9849	13863
	62.9854	251		62.9853	441		62.9854	13564
	62.9859	249		62.9858	446		62.9859	13378
	62.9863	233		62.9863	429		62.9863	12905
	62.9868	221		62.9867	400		62.9868	12954
	62.9873	208		62.9872	410		62.9873	12414
	62.9877	196		62.9877	383		62.9877	12011
	62.9882	209		62.9881	372		62.9882	11679
	62.9887	172		62.9886	396		62.9887	11455
	62.9891	163		62.9891	361		62.9891	11356
	62.9896	148		62.9896	344		62.9896	10979
	62.9901	166		62.99	327		62.9901	10720
	62.9905	135		62.9905	334		62.9905	10464
	62.991	154		62.9909	323		62.991	10010
	62.9915	143		62.9914	326		62.9915	9801
	62.992	156		62.9919	293		62.992	9549
	62.9924	130		62.9924	312		62.9924	9997
	62.9929	105		62.9928	337		62.9929	9452
	62.9933	102		62.9933	293		62.9933	9248
	62.9938	118		62.9938	282		62.9938	9189
	62.9943	115		62.9942	304		62.9943	8954
	62.9948	103		62.9947	299		62.9948	8812
	62.9952	134		62.9952	290		62.9952	8717
	62.9957	122		62.9956	263		62.9957	8645
	62.9962	99		62.9961	320		62.9962	8529
	62.9966	118		62.9966	300		62.9966	8476
	62.9971	89		62.997	249		62.9971	8668
	62.9976	92		62.9975	284		62.9976	8316
	62.998	84		62.998	276		62.998	8275
	62.9985	100		62.9984	303		62.9985	8169
	62.999	76		62.9989	266		62.999	8277
	62.9994	85		62.9994	297		62.9994	7959
	62.9999	71		62.9999	273		62.9999	8235
	63.0004	77		63.0003	311		63.0004	8016
	63.0008	71		63.0008	306		63.0008	7848
	63.0013	72		63.0012	311		63.0013	7853
	63.0018	68		63.0017	307		63.0018	7795
	63.0022	65		63.0022	278		63.0022	7305
	63.0027	59		63.0027	312		63.0027	7636
	63.0032	68		63.0031	300		63.0032	7349
	63.0037	65		63.0036	376		63.0037	7590
	63.0041	68		63.0041	344		63.0041	7205
	63.0046	66		63.0045	361		63.0046	7141
	63.0051	57		63.005	352		63.0051	7248
	63.0055	62		63.0055	340		63.0055	6911
	63.006	64		63.0059	343		63.006	6911
	63.0065	59		63.0064	346		63.0065	6606
	63.0069	65		63.0069	430		63.0069	6566
	63.0074	66		63.0073	365		63.0074	6281
	63.0079	73		63.0078	411		63.0079	6310
	63.0083	88		63.0083	404		63.0083	6248
	63.0088	77		63.0087	426		63.0088	6305
	63.0093	62		63.0092	453		63.0093	6073
	63.0097	75		63.0097	436		63.0097	5979
	63.0102	88		63.0102	458		63.0102	5966
	63.0107	69		63.0106	488		63.0107	5412
	63.0112	78		63.0111	487		63.0112	5634
	63.0116	75		63.0116	469		63.0116	5533
	63.0121	69		63.012	481		63.0121	5258
	63.0125	83		63.0125	561		63.0125	5006
	63.013	72		63.013	512		63.013	4796
	63.0135	74		63.0134	565		63.0135	5020
	63.014	88		63.0139	547		63.014	4564
	63.0144	101		63.0144	563		63.0144	4326
	63.0149	114		63.0148	566		63.0149	4460
	63.0154	95		63.0153	621		63.0154	4398
	63.0158	115		63.0158	582		63.0158	4118
	63.0163	110		63.0162	612		63.0163	3915
	63.0168	139		63.0167	537		63.0168	3959
	63.0172	137		63.0172	609		63.0172	3731
	63.0177	153		63.0176	616		63.0177	3782
	63.0182	188		63.0181	581		63.0182	3627
	63.0186	196		63.0186	601		63.0186	3591
	63.0191	200		63.0191	551		63.0191	3500
	63.0196	221		63.0195	545		63.0196	3228
	63.02	242		63.02	564		63.02	3048
	63.0205	248		63.0204	589		63.0205	2843
	63.021	262		63.0209	595		63.021	3001
	63.0215	300		63.0214	602		63.0215	2914
	63.0219	284		63.0219	543		63.0219	2811
	63.0224	293		63.0223	572		63.0224	2694
	63.0228	296		63.0228	539		63.0229	2615
	63.0233	298		63.0233	556		63.0233	2428
	63.0238	322		63.0237	513		63.0238	2368
	63.0243	329		63.0242	566		63.0243	2424
	63.0247	300		63.0247	548		63.0247	2483
	63.0252	298		63.0251	551		63.0252	2147
	63.0257	361		63.0256	530		63.0257	2197
	63.0261	277		63.0261	508		63.0261	1978
	63.0266	290		63.0265	470		63.0266	2018
	63.0271	263		63.027	472		63.0271	1947
	63.0275	269		63.0275	468		63.0275	2004
	63.028	203		63.0279	451		63.028	1880
	63.0285	227		63.0284	467		63.0285	1737
	63.0289	219		63.0289	393		63.0289	1775
	63.0294	204		63.0294	431		63.0294	1686
	63.0299	193		63.0298	412		63.0299	1528
	63.0303	200		63.0303	368		63.0303	1403
	63.0308	174		63.0308	362		63.0308	1473
	63.0313	162		63.0312	370		63.0313	1432
	63.0318	138		63.0317	377		63.0318	1410
	63.0322	130		63.0322	348		63.0322	1433
	63.0327	106		63.0326	342		63.0327	1484
	63.0332	122		63.0331	319		63.0332	1211
	63.0336	106		63.0336	348		63.0336	1248
	63.0341	87		63.034	321		63.0341	1274
	63.0346	81		63.0345	295		63.0346	1155
	63.035	78		63.035	302		63.035	1218
	63.0355	67		63.0354	276		63.0355	1214
	63.036	77		63.0359	296		63.036	1162
	63.0364	54		63.0364	270		63.0364	1067
	63.0369	66		63.0369	288		63.0369	1004
	63.0374	56		63.0373	261		63.0374	1072
	63.0378	43		63.0378	268		63.0378	1031
	63.0383	61		63.0382	251		63.0383	836
	63.0388	58		63.0387	238		63.0388	979
	63.0393	38		63.0392	230		63.0393	920
	63.0397	55		63.0397	208		63.0397	871
	63.0402	31		63.0401	216		63.0402	911
	63.0406	52		63.0406	195		63.0406	846
	63.0411	41		63.0411	208		63.0411	808
	63.0416	26		63.0415	209		63.0416	878
	63.0421	39		63.042	187		63.0421	871
	63.0425	37		63.0425	170		63.0425	698
	63.043	53		63.0429	177		63.043	757
	63.0435	35		63.0434	218		63.0435	771
	63.0439	36		63.0439	169		63.0439	756
	63.0444	37		63.0443	173		63.0444	571
	63.0449	37		63.0448	161		63.0449	649
	63.0453	31		63.0453	160		63.0453	643
	63.0458	33		63.0457	161		63.0458	649
	63.0463	42		63.0462	164		63.0463	552
	63.0467	31		63.0467	131		63.0467	524
	63.0472	32		63.0472	129		63.0472	568
	63.0477	32		63.0476	137		63.0477	479
	63.0481	26		63.0481	118		63.0481	528
	63.0486	35		63.0486	93		63.0486	519
	63.0491	25		63.049	124		63.0491	519
	63.0496	14		63.0495	100		63.0496	509
	63.05	33		63.05	128		63.05	550
	63.0505	27		63.0504	129		63.0505	496
	63.051	32		63.0509	111		63.051	590
	63.0514	30		63.0514	120		63.0514	449
	63.0519	27		63.0518	92		63.0519	456
	63.0524	31		63.0523	80		63.0524	494
	63.0528	15		63.0528	90		63.0528	470
	63.0533	24		63.0532	84		63.0533	399
	63.0538	29		63.0537	99		63.0538	386
	63.0542	17		63.0542	89		63.0542	457
	63.0547	21		63.0547	70		63.0547	372
	63.0552	33		63.0551	87		63.0552	403
	63.0556	24		63.0556	85		63.0556	393
	63.0561	18		63.056	70		63.0561	346
	63.0566	18		63.0565	74		63.0566	382
	63.057	35		63.057	61		63.057	406
	63.0575	19		63.0575	89		63.0575	387
	63.058	27		63.0579	47		63.058	309
	63.0585	20		63.0584	55		63.0585	306
	63.0589	20		63.0589	64		63.0589	288
	63.0594	33		63.0593	59		63.0594	303
	63.0599	22		63.0598	54		63.0599	305
	63.0603	30		63.0603	60		63.0603	434
	63.0608	33		63.0607	58		63.0608	282
	63.0613	32		63.0612	53		63.0613	279
	63.0617	14		63.0617	52		63.0617	322
	63.0622	22		63.0621	44		63.0622	245
	63.0627	30		63.0626	55		63.0627	246
	63.0631	24		63.0631	42		63.0631	276
	63.0636	27		63.0635	52		63.0636	215
	63.0641	25		63.064	41		63.0641	285
	63.0645	25		63.0645	41		63.0645	265
	63.065	27		63.065	54		63.065	228
	63.0655	27		63.0654	56		63.0655	225
	63.066	31		63.0659	34		63.066	215
	63.0664	35		63.0664	38		63.0664	201
	63.0669	30		63.0668	36		63.0669	239
	63.0673	29		63.0673	24		63.0674	225
	63.0678	37		63.0678	30		63.0678	283
	63.0683	41		63.0682	46		63.0683	215
	63.0688	26		63.0687	35		63.0688	225
	63.0692	31		63.0692	33		63.0692	185
	63.0697	40		63.0696	47		63.0697	206
	63.0702	47		63.0701	28		63.0702	215
	63.0706	38		63.0706	29		63.0706	178
	63.0711	32		63.071	33		63.0711	212
	63.0716	32		63.0715	32		63.0716	205
	63.072	33		63.072	26		63.072	175
	63.0725	32		63.0725	25		63.0725	165
	63.073	41		63.0729	36		63.073	191
	63.0735	26		63.0734	33		63.0735	158
	63.0739	26		63.0739	33		63.0739	199
	63.0744	44		63.0743	23		63.0744	168
	63.0748	38		63.0748	33		63.0748	148
	63.0753	32		63.0753	25		63.0753	128
	63.0758	20		63.0757	26		63.0758	145
	63.0763	35		63.0762	24		63.0763	165
	63.0767	39		63.0767	22		63.0767	165
	63.0772	38		63.0771	30		63.0772	128
	63.0777	33		63.0776	25		63.0777	141
	63.0781	42		63.0781	14		63.0781	131
	63.0786	33		63.0785	28		63.0786	135
	63.0791	35		63.079	22		63.0791	145
	63.0795	27		63.0795	25		63.0795	121
	63.08	31		63.0799	16		63.08	145
	63.0805	49		63.0804	24		63.0805	137
	63.0809	29		63.0809	11		63.0809	135
	63.0814	31		63.0814	23		63.0814	124
	63.0819	41		63.0818	22		63.0819	121
	63.0823	26		63.0823	17		63.0823	145
	63.0828	35		63.0828	17		63.0828	128
	63.0833	39		63.0832	12		63.0833	81
	63.0838	35		63.0837	12		63.0838	141
	63.0842	25		63.0842	14		63.0842	104
	63.0847	30		63.0846	15		63.0847	105
	63.0852	27		63.0851	11		63.0852	91
	63.0856	23		63.0856	24		63.0856	104
	63.0861	25		63.086	15		63.0861	91
	63.0866	25		63.0865	12		63.0866	101
	63.087	27		63.087	20		63.087	128
	63.0875	33		63.0874	19		63.0875	97
	63.088	31		63.0879	10		63.088	91
	63.0884	31		63.0884	14		63.0884	84
	63.0889	26		63.0889	19		63.0889	91
	63.0894	20		63.0893	12		63.0894	115
	63.0898	24		63.0898	9		63.0898	111
	63.0903	34		63.0903	11		63.0903	67
	63.0908	32		63.0907	11		63.0908	64
	63.0913	22		63.0912	11		63.0913	94
	63.0917	20		63.0917	16		63.0917	91
	63.0922	35		63.0921	8		63.0922	80
	63.0927	31		63.0926	15		63.0927	104
	63.0931	27		63.0931	11		63.0931	101
	63.0936	33		63.0935	19		63.0936	81
	63.0941	24		63.094	10		63.0941	84
	63.0945	15		63.0945	8		63.0945	64
	63.095	26		63.0949	10		63.095	101
	63.0955	15		63.0954	13		63.0955	71
	63.0959	25		63.0959	9		63.0959	70
	63.0964	23		63.0964	6		63.0964	64
	63.0969	21		63.0968	11		63.0969	81
	63.0973	19		63.0973	12		63.0973	91
	63.0978	23		63.0978	13		63.0978	97
	63.0983	18		63.0982	8		63.0983	47
	63.0988	19		63.0987	10		63.0988	91
	63.0992	25		63.0992	10		63.0992	81
	63.0997	20		63.0996	8		63.0997	40
	63.1002	15		63.1001	6		63.1002	88
	63.1006	14		63.1006	5		63.1006	81
	63.1011	19		63.101	9		63.1011	70
	63.1016	18		63.1015	8		63.1016	88
	63.102	15		63.102	7		63.102	44
	63.1025	18		63.1024	7		63.1025	77
	63.103	14		63.1029	6		63.103	54
	63.1034	15		63.1034	7		63.1034	57
	63.1039	12		63.1039	6		63.1039	70
	63.1044	17		63.1043	2		63.1044	70
	63.1048	25		63.1048	11		63.1048	74
	63.1053	12		63.1052	5		63.1053	57
	63.1058	23		63.1057	9		63.1058	50
	63.1063	13		63.1062	2		63.1063	27
	63.1067	20		63.1067	4		63.1067	61
	63.1072	18		63.1071	7		63.1072	57
	63.1076	14		63.1076	7		63.1077	43
	63.1081	10		63.1081	9		63.1081	70
	63.1086	14		63.1085	3		63.1086	70
	63.1091	16		63.109	9		63.1091	33
	63.1095	19		63.1095	5		63.1095	40
	63.11	25		63.1099	8		63.11	81
	63.1105	8		63.1104	8		63.1105	60
	63.1109	18		63.1109	2		63.1109	50
	63.1114	8		63.1114	6		63.1114	50
	63.1119	12		63.1118	4		63.1119	40
	63.1123	13		63.1123	8		63.1123	87
	63.1128	16		63.1127	6		63.1128	61
	63.1133	14		63.1132	9		63.1133	33
	63.1138	10		63.1137	4		63.1138	60
	63.1142	15		63.1142	6		63.1142	33
	63.1147	16		63.1146	4		63.1147	50
	63.1151	18		63.1151	5		63.1151	57
	63.1156	14		63.1156	7		63.1156	33
	63.1161	13		63.116	7		63.1161	33
	63.1166	17		63.1165	3		63.1166	37
	63.117	12		63.117	8		63.117	40
	63.1175	12		63.1174	10		63.1175	50
	63.118	21		63.1179	4		63.118	34
	63.1184	9		63.1184	8		63.1184	57
	63.1189	12		63.1189	7		63.1189	94
	63.1194	8		63.1193	8		63.1194	30
	63.1198	6		63.1198	7		63.1198	23
	63.1203	13		63.1202	7		63.1203	40
	63.1208	12		63.1207	9		63.1208	40
	63.1213	10		63.1212	5		63.1213	71
	63.1217	12		63.1217	5		63.1217	57
	63.1222	12		63.1221	5		63.1222	43
	63.1227	7		63.1226	4		63.1227	47
	63.1231	7		63.1231	3		63.1231	40
	63.1236	10		63.1235	4		63.1236	47
	63.1241	8		63.124	2		63.1241	30
	63.1245	8		63.1245	5		63.1245	33
	63.125	6		63.1249	3		63.125	47
	63.1255	4		63.1254	1		63.1255	23
	63.1259	12		63.1259	3		63.1259	37
	63.1264	12		63.1263	7		63.1264	47
	63.1269	8		63.1268	9		63.1269	40
	63.1273	12		63.1273	2		63.1273	33
	63.1278	8		63.1277	7		63.1278	44
	63.1283	3		63.1282	6		63.1283	40
	63.1287	8		63.1287	2		63.1287	37
	63.1292	8		63.1292	4		63.1292	40
	63.1297	9		63.1296	5		63.1297	27
	63.1302	15		63.1301	4		63.1302	23
	63.1306	6		63.1306	3		63.1306	33
	63.1311	7		63.131	6		63.1311	34
	63.1316	1		63.1315	3		63.1316	47
	63.132	7		63.132	1		63.132	40
	63.1325	9		63.1324	3		63.1325	43
	63.133	8		63.1329	3		63.133	30
	63.1334	2		63.1334	7		63.1334	30
	63.1339	9		63.1338	5		63.1339	20
	63.1344	4		63.1343	7		63.1344	30
	63.1348	7		63.1348	3		63.1348	43
	63.1353	6		63.1352	10		63.1353	40
	63.1358	7		63.1357	3		63.1358	36
	63.1362	6		63.1362	2		63.1362	47
	63.1367	8		63.1367	3		63.1367	40
	63.1372	4		63.1371	2		63.1372	37
	63.1377	8		63.1376	6		63.1377	34
	63.1381	6		63.1381	0		63.1381	40
	63.1386	7		63.1385	3		63.1386	23
	63.1391	7		63.139	3		63.1391	30
	63.1395	3		63.1395	6		63.1395	30
	63.14	2		63.1399	3		63.14	23
	63.1405	9		63.1404	6		63.1405	27
	63.1409	4		63.1409	3		63.1409	26
	63.1414	3		63.1414	5		63.1414	37
	63.1419	8		63.1418	5		63.1419	33
	63.1423	3		63.1423	5		63.1423	20
	63.1428	3		63.1427	1		63.1428	20
	63.1433	10		63.1432	6		63.1433	44
	63.1437	4		63.1437	2		63.1437	47
	63.1442	9		63.1442	3		63.1442	30
	63.1447	2		63.1446	4		63.1447	23
	63.1452	2		63.1451	2		63.1452	37
	63.1456	4		63.1456	0		63.1456	43
	63.1461	4		63.146	2		63.1461	33
	63.1466	4		63.1465	1		63.1466	47
	63.147	0		63.147	6		63.147	37
	63.1475	7		63.1474	2		63.1475	20
	63.148	8		63.1479	3		63.148	43
	63.1484	4		63.1484	2		63.1484	16
	63.1489	8		63.1489	2		63.1489	33
	63.1494	3		63.1493	2		63.1494	13
	63.1498	8		63.1498	4		63.1498	33
	63.1503	3		63.1502	10		63.1503	33
	63.1508	4		63.1507	7		63.1508	26
	63.1512	3		63.1512	4		63.1512	30
	63.1517	0		63.1517	6		63.1517	16
	63.1522	3		63.1521	3		63.1522	33
	63.1527	2		63.1526	1		63.1527	27
	63.1531	9		63.1531	5		63.1531	26
	63.1536	2		63.1535	6		63.1536	16
	63.1541	2		63.154	6		63.1541	33
	63.1545	4		63.1545	3		63.1545	33
	63.155	7		63.1549	4		63.155	6
	63.1555	4		63.1554	0		63.1555	26
	63.1559	1		63.1559	4		63.1559	40
	63.1564	4		63.1564	1		63.1564	33
	63.1569	8		63.1568	8		63.1569	26
	63.1573	4		63.1573	2		63.1573	33
	63.1578	3		63.1578	2		63.1578	23
	63.1583	6		63.1582	5		63.1583	20
	63.1587	6		63.1587	4		63.1587	23
	63.1592	4		63.1592	4		63.1592	20
	63.1597	2		63.1596	7		63.1597	20
	63.1602	4		63.1601	6		63.1602	20
	63.1606	3		63.1606	3		63.1606	10
	63.1611	8		63.161	3		63.1611	27
	63.1616	6		63.1615	1		63.1616	27
	63.162	8		63.162	1		63.162	37
	63.1625	6		63.1624	6		63.1625	37
	63.163	3		63.1629	0		63.163	16
	63.1634	3		63.1634	1		63.1634	23
	63.1639	7		63.1638	0		63.1639	37
	63.1644	4		63.1643	4		63.1644	10
	63.1648	2		63.1648	1		63.1649	13
	63.1653	2		63.1653	4		63.1653	33
	63.1658	4		63.1657	2		63.1658	23
	63.1662	4		63.1662	7		63.1662	16
	63.1667	3		63.1667	6		63.1667	26
	63.1672	6		63.1671	4		63.1672	16
	63.1677	3		63.1676	3		63.1677	23
	63.1681	2		63.1681	3		63.1681	27
	63.1686	4		63.1685	4		63.1686	33
	63.1691	6		63.169	2		63.1691	27
	63.1695	8		63.1695	2		63.1695	16
	63.17	7		63.17	4		63.17	23
	63.1705	1		63.1704	2		63.1705	30
	63.1709	2		63.1709	2		63.1709	30
	63.1714	3		63.1713	6		63.1714	20
	63.1719	2		63.1718	1		63.1719	20
	63.1724	4		63.1723	2		63.1724	27
	63.1728	2		63.1728	4		63.1728	30
	63.1733	1		63.1732	2		63.1733	20
	63.1737	3		63.1737	7		63.1737	20
	63.1742	2		63.1742	1		63.1742	40
	63.1747	3		63.1746	2		63.1747	16
	63.1752	2		63.1751	5		63.1752	27
	63.1756	4		63.1756	4		63.1756	6
	63.1761	6		63.176	4		63.1761	27
	63.1766	7		63.1765	5		63.1766	23
	63.177	3		63.177	6		63.177	16
	63.1775	3		63.1775	6		63.1775	27
	63.178	0		63.1779	4		63.178	23
	63.1784	3		63.1784	3		63.1784	16
	63.1789	1		63.1788	2		63.1789	30
	63.1794	4		63.1793	1		63.1794	6
	63.1799	1		63.1798	0		63.1799	23
	63.1803	3		63.1803	3		63.1803	43
	63.1808	3		63.1807	4		63.1808	10
	63.1813	3		63.1812	6		63.1813	13
	63.1817	4		63.1817	4		63.1817	16
	63.1822	4		63.1821	2		63.1822	17
	63.1827	2		63.1826	3		63.1827	16
	63.1831	3		63.1831	3		63.1831	30
	63.1836	3		63.1835	6		63.1836	10
	63.1841	3		63.184	1		63.1841	10
	63.1845	4		63.1845	5		63.1845	10
	63.185	2		63.185	2		63.185	23
	63.1855	6		63.1854	2		63.1855	10
	63.1859	3		63.1859	2		63.1859	30
	63.1864	0		63.1864	3		63.1864	16
	63.1869	2		63.1868	2		63.1869	23
	63.1874	2		63.1873	3		63.1874	13
	63.1878	2		63.1878	4		63.1878	16
	63.1883	0		63.1882	4		63.1883	10
	63.1888	1		63.1887	1		63.1888	23
	63.1892	1		63.1892	2		63.1892	13
	63.1897	0		63.1896	4		63.1897	33
	63.1902	3		63.1901	2		63.1902	27
	63.1906	3		63.1906	4		63.1906	23
	63.1911	3		63.191	3		63.1911	6
	63.1916	9		63.1915	4		63.1916	13
	63.192	4		63.192	5		63.192	23
	63.1925	2		63.1925	5		63.1925	13
	63.193	1		63.1929	5		63.193	16
	63.1934	1		63.1934	7		63.1934	13
	63.1939	4		63.1939	1		63.1939	30
	63.1944	2		63.1943	3		63.1944	13
	63.1949	4		63.1948	1		63.1949	10
	63.1953	1		63.1953	2		63.1953	30
	63.1958	2		63.1957	2		63.1958	20
	63.1963	2		63.1962	4		63.1963	10
	63.1967	1		63.1967	5		63.1967	23
	63.1972	1		63.1971	3		63.1972	10
	63.1977	1		63.1976	5		63.1977	16
	63.1981	1		63.1981	4		63.1981	13
	63.1986	4		63.1985	0		63.1986	26
	63.1991	1		63.199	3		63.1991	20
	63.1996	2		63.1995	1		63.1996	20
	63.2	1		63.2	2		63.2	16
	63.2005	6		63.2004	3		63.2005	13
	63.2009	6		63.2009	4		63.2009	37
	63.2014	1		63.2014	1		63.2014	13
	63.2019	1		63.2018	3		63.2019	20
	63.2024	4		63.2023	2		63.2024	10
	63.2028	1		63.2028	1		63.2028	10
	63.2033	3		63.2032	5		63.2033	13
	63.2038	7		63.2037	1		63.2038	0
	63.2042	0		63.2042	3		63.2042	23
	63.2047	0		63.2047	2		63.2047	13
	63.2052	3		63.2051	2		63.2052	16
	63.2056	4		63.2056	2		63.2056	16
	63.2061	4		63.2061	1		63.2061	16
	63.2066	1		63.2065	1		63.2066	10
	63.2071	0		63.207	4		63.2071	23
	63.2075	6		63.2075	3		63.2075	10
	63.208	1		63.2079	3		63.208	13
	63.2085	3		63.2084	0		63.2085	16
	63.2089	4		63.2089	5		63.2089	16
	63.2094	2		63.2093	3		63.2094	10
	63.2099	2		63.2098	3		63.2099	10
	63.2103	4		63.2103	5		63.2103	26
	63.2108	4		63.2107	2		63.2108	16
	63.2113	1		63.2112	1		63.2113	20
	63.2117	3		63.2117	2		63.2117	23
	63.2122	2		63.2122	2		63.2122	17
	63.2127	4		63.2126	2		63.2127	6
	63.2131	3		63.2131	5		63.2131	30
	63.2136	4		63.2136	3		63.2136	20
	63.2141	0		63.214	4		63.2141	13
	63.2146	1		63.2145	5		63.2146	13
	63.215	3		63.215	3		63.215	10
	63.2155	3		63.2154	0		63.2155	10
	63.216	4		63.2159	2		63.216	16
	63.2164	2		63.2164	4		63.2164	23
	63.2169	6		63.2168	3		63.2169	17
	63.2174	1		63.2173	2		63.2174	13
	63.2178	2		63.2178	4		63.2178	13
	63.2183	2		63.2182	4		63.2183	27
	63.2188	1		63.2187	3		63.2188	16
	63.2193	2		63.2192	5		63.2193	16
	63.2197	2		63.2197	2		63.2197	16
	63.2202	1		63.2201	3		63.2202	13
	63.2206	3		63.2206	5		63.2206	13
	63.2211	1		63.2211	3		63.2211	13
	63.2216	3		63.2215	3		63.2216	20
	63.2221	0		63.222	1		63.2221	13
	63.2225	6		63.2225	3		63.2225	20
	63.223	2		63.2229	5		63.223	20
	63.2235	3		63.2234	4		63.2235	13
	63.2239	1		63.2239	3		63.2239	20
	63.2244	2		63.2244	3		63.2244	10
	63.2249	1		63.2248	3		63.2249	10
	63.2253	2		63.2253	4		63.2253	10
	63.2258	4		63.2258	3		63.2258	26
	63.2263	3		63.2262	6		63.2263	20
	63.2268	2		63.2267	5		63.2268	6
	63.2272	1		63.2272	4		63.2272	10
	63.2277	4		63.2276	2		63.2277	26
	63.2282	2		63.2281	1		63.2282	10
	63.2286	2		63.2286	5		63.2286	13
	63.2291	0		63.229	2		63.2291	10
	63.2296	3		63.2295	2		63.2296	27
	63.23	3		63.23	1		63.23	33
	63.2305	1		63.2304	4		63.2305	3
	63.231	0		63.2309	2		63.231	10
	63.2314	1		63.2314	2		63.2314	13
	63.2319	3		63.2319	3		63.2319	23
	63.2324	6		63.2323	2		63.2324	33
	63.2328	3		63.2328	4		63.2328	6
	63.2333	3		63.2333	5		63.2333	3
	63.2338	0		63.2337	4		63.2338	30
	63.2343	2		63.2342	3		63.2343	10
	63.2347	2		63.2347	5		63.2347	10
	63.2352	1		63.2351	1		63.2352	13
	63.2357	3		63.2356	1		63.2357	0
	63.2361	2		63.2361	4		63.2361	10
	63.2366	0		63.2366	1		63.2366	13
	63.2371	4		63.237	3		63.2371	6
	63.2375	0		63.2375	6		63.2375	16
	63.238	1		63.2379	2		63.238	13
	63.2385	4		63.2384	1		63.2385	23
	63.239	2		63.2389	0		63.239	13
	63.2394	0		63.2394	3		63.2394	16
	63.2399	2		63.2398	4		63.2399	6
	63.2404	4		63.2403	1		63.2404	0
	63.2408	2		63.2408	3		63.2408	10
	63.2413	2		63.2412	2		63.2413	6
	63.2418	2		63.2417	5		63.2418	16
	63.2422	2		63.2422	2		63.2422	13
	63.2427	0		63.2426	4		63.2427	6
	63.2432	1		63.2431	1		63.2432	0
	63.2436	2		63.2436	6		63.2436	19
	63.2441	3		63.2441	4		63.2441	13
	63.2446	2		63.2445	2		63.2446	3
	63.245	2		63.245	4		63.245	19
	63.2455	2		63.2455	6		63.2455	16
	63.246	1		63.2459	5		63.246	6
	63.2465	0		63.2464	0		63.2465	3
	63.2469	2		63.2469	4		63.2469	3
	63.2474	1		63.2473	6		63.2474	3
	63.2479	1		63.2478	4		63.2479	9
	63.2483	3		63.2483	3		63.2483	6
	63.2488	1		63.2488	4		63.2488	6
	63.2493	2		63.2492	0		63.2493	16
	63.2497	0		63.2497	2		63.2497	13
	63.2502	2		63.2501	3		63.2502	9
	63.2507	1		63.2506	3		63.2507	6
	63.2512	2		63.2511	1		63.2512	9
	63.2516	1		63.2516	0		63.2516	16
	63.2521	2		63.252	2		63.2521	3
	63.2526	1		63.2525	5		63.2526	22
	63.253	3		63.253	3		63.253	6
	63.2535	4		63.2534	6		63.2535	19
	63.254	0		63.2539	4		63.254	3
	63.2544	3		63.2544	1		63.2544	3
	63.2549	1		63.2548	3		63.2549	15
	63.2554	3		63.2553	2		63.2554	9
	63.2558	0		63.2558	0		63.2558	22
	63.2563	3		63.2563	3		63.2563	24
	63.2568	2		63.2567	2		63.2568	3
	63.2572	1		63.2572	2		63.2572	9
	63.2577	2		63.2577	3		63.2577	15
	63.2582	0		63.2581	3		63.2582	12
	63.2587	1		63.2586	1		63.2587	11
	63.2591	1		63.2591	5		63.2591	20
	63.2596	4		63.2595	4		63.2596	11
	63.2601	3		63.26	3		63.2601	28
	63.2605	1		63.2605	4		63.2605	17
	63.261	3		63.2609	4		63.261	11
	63.2615	3		63.2614	2		63.2615	8
	63.2619	4		63.2619	2		63.2619	5
	63.2624	4		63.2623	3		63.2624	13
	63.2629	0		63.2628	2		63.2629	2
	63.2634	1		63.2633	3		63.2634	12
	63.2638	1		63.2638	3		63.2638	7
	63.2643	1		63.2642	1		63.2643	9
	63.2648	4		63.2647	2		63.2648	2
	63.2652	1		63.2652	3		63.2652	16
	63.2657	0		63.2656	0		63.2657	2
	63.2662	0		63.2661	2		63.2662	6
	63.2666	1		63.2666	2		63.2666	10
	63.2671	1		63.267	1		63.2671	10
	63.2676	0		63.2675	3		63.2676	6
	63.268	2		63.268	2		63.268	8
	63.2685	2		63.2685	4		63.2685	11
	63.269	3		63.2689	3		63.269	11
	63.2694	2		63.2694	3		63.2694	9
	63.2699	1		63.2699	4		63.2699	5
	63.2704	1		63.2703	7		63.2704	10
	63.2709	1		63.2708	2		63.2709	1
	63.2713	3		63.2713	3		63.2713	6
	63.2718	1		63.2717	3		63.2718	10
	63.2723	2		63.2722	1		63.2723	13
	63.2727	4		63.2727	0		63.2727	11
	63.2732	2		63.2732	0		63.2732	9
	63.2737	1		63.2736	9		63.2737	14
	63.2741	1		63.2741	1		63.2741	10
	63.2746	4		63.2745	2		63.2746	10
	63.2751	2		63.275	3		63.2751	10
	63.2756	3		63.2755	2		63.2756	16
	63.276	0		63.276	7		63.276	10
	63.2765	1		63.2764	5		63.2765	7
	63.277	2		63.2769	4		63.277	13
	63.2774	0		63.2774	3		63.2774	6
	63.2779	2		63.2778	5		63.2779	8
	63.2784	4		63.2783	2		63.2784	13
	63.2788	2		63.2788	2		63.2788	13
	63.2793	1		63.2792	3		63.2793	13
	63.2798	1		63.2797	4		63.2798	5
	63.2802	4		63.2802	2		63.2802	9
	63.2807	2		63.2807	3		63.2807	7
	63.2812	3		63.2811	3		63.2812	8
	63.2816	1		63.2816	6		63.2816	18
	63.2821	2		63.2821	3		63.2821	12
	63.2826	4		63.2825	2		63.2826	3
	63.2831	3		63.283	2		63.2831	9
	63.2835	1		63.2835	2		63.2835	14
	63.284	1		63.2839	4		63.284	13
	63.2845	3		63.2844	4		63.2845	9
	63.2849	2		63.2849	3		63.2849	5
	63.2854	2		63.2854	5		63.2854	11
	63.2859	1		63.2858	3		63.2859	10
	63.2863	0		63.2863	1		63.2863	11
	63.2868	2		63.2868	4		63.2868	11
	63.2873	0		63.2872	6		63.2873	11
	63.2878	2		63.2877	1		63.2878	6
	63.2882	2		63.2882	3		63.2882	10
	63.2887	3		63.2886	1		63.2887	5
	63.2892	1		63.2891	1		63.2892	10
	63.2896	1		63.2896	3		63.2896	10
	63.2901	0		63.29	2		63.2901	3
	63.2906	2		63.2905	2		63.2906	7
	63.291	3		63.291	4		63.291	7
	63.2915	2		63.2914	4		63.2915	21
	63.292	2		63.2919	2		63.292	7
	63.2924	1		63.2924	1		63.2924	7
	63.2929	0		63.2929	2		63.2929	5
	63.2934	1		63.2933	2		63.2934	11
	63.2938	1		63.2938	0		63.2938	12
	63.2943	2		63.2943	5		63.2943	2
	63.2948	1		63.2947	4		63.2948	12
	63.2953	4		63.2952	2		63.2953	13
	63.2957	1		63.2957	4		63.2957	7
	63.2962	4		63.2961	2		63.2962	9
	63.2967	2		63.2966	2		63.2967	13
	63.2971	4		63.2971	4		63.2971	7
	63.2976	1		63.2976	2		63.2976	7
	63.2981	2		63.298	2		63.2981	12
	63.2985	1		63.2985	2		63.2985	8
	63.299	1		63.299	3		63.299	6
	63.2995	2		63.2994	6		63.2995	8
	63.3	2		63.2999	3		63.3	4
	63.3004	2		63.3004	3		63.3004	9
	63.3009	2		63.3008	2		63.3009	8
	63.3014	2		63.3013	1		63.3014	8
	63.3018	1		63.3018	1		63.3018	13
	63.3023	3		63.3022	4		63.3023	6
	63.3028	4		63.3027	3		63.3028	7
	63.3032	7		63.3032	3		63.3032	4
	63.3037	3		63.3036	6		63.3037	9
	63.3042	4		63.3041	3		63.3042	7
	63.3047	0		63.3046	4		63.3047	7
	63.3051	3		63.3051	3		63.3051	7
	63.3056	0		63.3055	3		63.3056	7
	63.3061	2		63.306	3		63.3061	8
	63.3065	3		63.3065	3		63.3065	3
	63.307	2		63.3069	1		63.307	9
	63.3075	1		63.3074	1		63.3075	2
	63.3079	1		63.3079	2		63.3079	8
	63.3084	1		63.3083	2		63.3084	6
	63.3089	0		63.3088	2		63.3089	8
	63.3093	3		63.3093	2		63.3093	8
	63.3098	3		63.3098	2		63.3098	8
	63.3103	2		63.3102	2		63.3103	8
	63.3107	0		63.3107	0		63.3107	10
	63.3112	0		63.3112	3		63.3112	11
	63.3117	4		63.3116	3		63.3117	7
	63.3122	2		63.3121	2		63.3122	7
	63.3126	5		63.3126	0		63.3126	9
	63.3131	1		63.313	3		63.3131	10
	63.3136	0		63.3135	2		63.3136	9
	63.314	1		63.314	3		63.314	10
	63.3145	0		63.3145	4		63.3145	9
	63.315	0		63.3149	3		63.315	5
	63.3154	0		63.3154	3		63.3154	9
	63.3159	0		63.3159	0		63.3159	8
	63.3164	1		63.3163	1		63.3164	4
	63.3169	4		63.3168	1		63.3169	5
	63.3173	1		63.3173	2		63.3173	12
	63.3178	2		63.3177	3		63.3178	6
	63.3183	1		63.3182	5		63.3183	5
	63.3187	1		63.3187	2		63.3187	6
	63.3192	2		63.3191	3		63.3192	14
	63.3197	4		63.3196	3		63.3197	9
	63.3201	1		63.3201	3		63.3201	2
	63.3206	2		63.3205	3		63.3206	9
	63.3211	1		63.321	1		63.3211	8
	63.3216	1		63.3215	2		63.3216	11
	63.322	1		63.322	5		63.322	10
	63.3225	0		63.3224	0		63.3225	9
	63.323	1		63.3229	2		63.323	10
	63.3234	3		63.3234	6		63.3234	4
	63.3239	1		63.3238	4		63.3239	17
	63.3244	2		63.3243	0		63.3244	5
	63.3248	0		63.3248	3		63.3248	7
	63.3253	2		63.3252	6		63.3253	4
	63.3258	1		63.3257	3		63.3258	8
	63.3262	1		63.3262	3		63.3262	6
	63.3267	1		63.3267	3		63.3267	8
	63.3272	3		63.3271	1		63.3272	6
	63.3276	0		63.3276	3		63.3276	11
	63.3281	0		63.3281	3		63.3281	8
	63.3286	2		63.3285	3		63.3286	9
	63.3291	0		63.329	4		63.3291	1
	63.3295	2		63.3295	2		63.3295	7
	63.33	1		63.3299	2		63.33	4
	63.3305	2		63.3304	2		63.3305	5
	63.3309	2		63.3309	6		63.3309	9
	63.3314	3		63.3314	3		63.3314	6
	63.3319	0		63.3318	1		63.3319	7
	63.3323	0		63.3323	2		63.3323	4
	63.3328	1		63.3328	3		63.3328	3
	63.3333	2		63.3332	4		63.3333	3
	63.3338	2		63.3337	3		63.3338	3
	63.3342	3		63.3342	2		63.3342	8
	63.3347	1		63.3346	3		63.3347	5
	63.3352	0		63.3351	2		63.3352	5
	63.3356	3		63.3356	7		63.3356	4
	63.3361	1		63.3361	5		63.3361	8
	63.3366	2		63.3365	4		63.3366	8
	63.337	1		63.337	2		63.337	7
	63.3375	1		63.3374	3		63.3375	7
	63.338	1		63.3379	3		63.338	8
	63.3385	2		63.3384	2		63.3385	6
	63.3389	0		63.3389	4		63.3389	8
	63.3394	2		63.3393	3		63.3394	8
	63.3399	3		63.3398	2		63.3399	5
	63.3403	1		63.3403	3		63.3403	10
	63.3408	1		63.3407	1		63.3408	7
	63.3413	0		63.3412	4		63.3413	5
	63.3417	0		63.3417	3		63.3417	9
	63.3422	3		63.3421	4		63.3422	2
	63.3427	2		63.3426	6		63.3427	4
	63.3431	0		63.3431	3		63.3432	8
	63.3436	2		63.3436	0		63.3436	10
	63.3441	2		63.344	2		63.3441	10
	63.3445	1		63.3445	3		63.3445	6
	63.345	2		63.345	7		63.345	13
	63.3455	2		63.3454	8		63.3455	9
	63.346	0		63.3459	3		63.346	8
	63.3464	1		63.3464	1		63.3464	7
	63.3469	0		63.3468	1		63.3469	8
	63.3474	3		63.3473	2		63.3474	7
	63.3478	1		63.3478	2		63.3478	4
	63.3483	0		63.3483	8		63.3483	3
	63.3488	1		63.3487	4		63.3488	10
	63.3492	1		63.3492	4		63.3492	6
	63.3497	1		63.3497	11		63.3497	12
	63.3502	1		63.3501	1		63.3502	9
	63.3507	2		63.3506	2		63.3507	8
	63.3511	0		63.3511	5		63.3511	5
	63.3516	3		63.3515	0		63.3516	2
	63.3521	0		63.352	4		63.3521	10
	63.3525	1		63.3525	4		63.3525	9
	63.353	2		63.3529	1		63.353	7
	63.3535	1		63.3534	2		63.3535	8
	63.3539	1		63.3539	4		63.3539	9
	63.3544	2		63.3544	3		63.3544	7
	63.3549	3		63.3548	3		63.3549	6
	63.3554	0		63.3553	2		63.3554	3
	63.3558	2		63.3558	3		63.3558	4
	63.3563	0		63.3562	3		63.3563	9
	63.3568	0		63.3567	2		63.3568	9
	63.3572	2		63.3572	2		63.3572	4
	63.3577	1		63.3576	4		63.3577	6
	63.3582	1		63.3581	2		63.3582	6
	63.3586	2		63.3586	8		63.3586	5
	63.3591	3		63.3591	3		63.3591	6
	63.3596	1		63.3595	5		63.3596	9
	63.3601	2		63.36	3		63.3601	8
	63.3605	2		63.3605	0		63.3605	10
	63.361	1		63.3609	4		63.361	8
	63.3615	2		63.3614	4		63.3615	3
	63.3619	4		63.3619	2		63.3619	6
	63.3624	2		63.3623	5		63.3624	9
	63.3629	3		63.3628	5		63.3629	9
	63.3633	2		63.3633	3		63.3633	8
	63.3638	0		63.3638	4		63.3638	10
	63.3643	1		63.3642	3		63.3643	7
	63.3647	2		63.3647	6		63.3648	4
	63.3652	1		63.3652	2		63.3652	6
	63.3657	1		63.3656	4		63.3657	5
	63.3661	0		63.3661	3		63.3661	4
	63.3666	0		63.3666	4		63.3666	3
	63.3671	1		63.367	0		63.3671	5
	63.3676	0		63.3675	2		63.3676	4
	63.368	1		63.368	3		63.368	6
	63.3685	1		63.3685	1		63.3685	9
	63.369	2		63.3689	2		63.369	8
	63.3694	0		63.3694	6		63.3694	4
	63.3699	0		63.3699	4		63.3699	4
	63.3704	1		63.3703	4		63.3704	5
	63.3708	1		63.3708	2		63.3708	6
	63.3713	1		63.3713	1		63.3713	6
	63.3718	3		63.3717	3		63.3718	15
	63.3723	2		63.3722	4		63.3723	8
	63.3727	1		63.3727	0		63.3727	3
	63.3732	0		63.3731	1		63.3732	4
	63.3737	0		63.3736	2		63.3737	5
	63.3741	1		63.3741	2		63.3741	5
	63.3746	1		63.3745	4		63.3746	3
	63.3751	1		63.375	0		63.3751	7
	63.3755	1		63.3755	2		63.3755	7
	63.376	2		63.376	2		63.376	2
	63.3765	1		63.3764	7		63.3765	8
	63.377	2		63.3769	5		63.377	3
	63.3774	0		63.3774	2		63.3774	5
	63.3779	1		63.3778	3		63.3779	7
	63.3784	1		63.3783	2		63.3784	8
	63.3788	0		63.3788	3		63.3788	7
	63.3793	2		63.3792	0		63.3793	11
	63.3798	1		63.3797	3		63.3798	8
	63.3802	2		63.3802	2		63.3802	3
	63.3807	1		63.3807	4		63.3807	2
	63.3812	1		63.3811	2		63.3812	5
	63.3817	5		63.3816	3		63.3817	11
	63.3821	0		63.3821	3		63.3821	6
	63.3826	0		63.3825	2		63.3826	5
	63.3831	0		63.383	1		63.3831	8
	63.3835	2		63.3835	2		63.3835	6
	63.384	0		63.3839	0		63.384	2
	63.3845	0		63.3844	5		63.3845	4
	63.3849	1		63.3849	1		63.3849	6
	63.3854	1		63.3854	4		63.3854	9
	63.3859	2		63.3858	3		63.3859	8
	63.3864	2		63.3863	2		63.3864	5
	63.3868	3		63.3868	3		63.3868	8
	63.3873	2		63.3872	3		63.3873	4
	63.3878	0		63.3877	1		63.3878	4
	63.3882	2		63.3882	4		63.3882	1
	63.3887	3		63.3886	1		63.3887	3
	63.3892	1		63.3891	4		63.3892	6
	63.3896	1		63.3896	2		63.3896	3
	63.3901	1		63.3901	6		63.3901	6
	63.3906	0		63.3905	0		63.3906	5
	63.391	1		63.391	3		63.391	3
	63.3915	1		63.3915	3		63.3915	11
	63.392	1		63.3919	3		63.392	5
	63.3925	2		63.3924	2		63.3925	8
	63.3929	1		63.3929	4		63.3929	8
	63.3934	4		63.3933	2		63.3934	6
	63.3939	0		63.3938	2		63.3939	5
	63.3943	2		63.3943	2		63.3943	8
	63.3948	2		63.3948	3		63.3948	2
	63.3953	1		63.3952	1		63.3953	5
	63.3957	1		63.3957	1		63.3957	6
	63.3962	2		63.3962	2		63.3962	6
	63.3967	1		63.3966	4		63.3967	8
	63.3972	1		63.3971	2		63.3972	1
	63.3976	0		63.3976	0		63.3976	3
	63.3981	0		63.398	3		63.3981	4
	63.3986	4		63.3985	4		63.3986	6
	63.399	2		63.399	5		63.399	6
	63.3995	0		63.3995	2		63.3995	12
	63.4	0		63.3999	3		63.4	7
	63.4004	2		63.4004	2		63.4004	8
	63.4009	2		63.4009	0		63.4009	3
	63.4014	2		63.4013	5		63.4014	8
	63.4019	3		63.4018	4		63.4019	6
	63.4023	3		63.4023	4		63.4023	6
	63.4028	2		63.4027	2		63.4028	4
	63.4033	2		63.4032	3		63.4033	6
	63.4037	2		63.4037	3		63.4037	4
	63.4042	1		63.4041	5		63.4042	6
	63.4047	1		63.4046	1		63.4047	10
	63.4051	2		63.4051	2		63.4051	3
	63.4056	1		63.4055	3		63.4056	6
	63.4061	0		63.406	3		63.4061	6
	63.4066	1		63.4065	7		63.4066	5
	63.407	0		63.407	2		63.407	7
	63.4075	0		63.4074	3		63.4075	6
	63.408	0		63.4079	2		63.408	3
	63.4084	2		63.4084	1		63.4084	8
	63.4089	2		63.4088	3		63.4089	8
	63.4094	0		63.4093	1		63.4094	4
	63.4098	1		63.4098	2		63.4098	5
	63.4103	1		63.4102	3		63.4103	3
	63.4108	1		63.4107	6		63.4108	1
	63.4113	0		63.4112	4		63.4113	6
	63.4117	0		63.4117	5		63.4117	5
	63.4122	0		63.4121	1		63.4122	2
	63.4127	1		63.4126	0		63.4127	2
	63.4131	2		63.4131	2		63.4131	9
	63.4136	2		63.4135	4		63.4136	2
	63.4141	1		63.414	5		63.4141	9
	63.4145	1		63.4145	2		63.4145	6
	63.415	2		63.4149	3		63.415	7
	63.4155	3		63.4154	2		63.4155	2
	63.4159	0		63.4159	2		63.4159	3
	63.4164	3		63.4164	3		63.4164	4
	63.4169	0		63.4168	2		63.4169	8
	63.4173	1		63.4173	3		63.4173	3
	63.4178	0		63.4178	4		63.4178	8
	63.4183	4		63.4182	6		63.4183	8
	63.4188	1		63.4187	1		63.4188	8
	63.4192	0		63.4192	5		63.4192	6
	63.4197	0		63.4196	5		63.4197	8
	63.4202	2		63.4201	3		63.4202	4
	63.4206	1		63.4206	3		63.4206	7
	63.4211	0		63.4211	3		63.4211	7
	63.4216	1		63.4215	3		63.4216	6
	63.422	3		63.422	2		63.422	6
	63.4225	1		63.4225	4		63.4225	7
	63.423	0		63.4229	3		63.423	3
	63.4235	0		63.4234	1		63.4235	3
	63.4239	4		63.4239	1		63.4239	7
	63.4244	1		63.4243	2		63.4244	4
	63.4249	1		63.4248	3		63.4249	4
	63.4253	4		63.4253	4		63.4253	6
	63.4258	0		63.4258	4		63.4258	3
	63.4263	1		63.4262	4		63.4263	5
	63.4267	0		63.4267	1		63.4267	6
	63.4272	1		63.4272	2		63.4272	6
	63.4277	0		63.4276	2		63.4277	4
	63.4282	1		63.4281	6		63.4282	3
	63.4286	2		63.4286	2		63.4286	6
	63.4291	1		63.429	4		63.4291	6
	63.4296	2		63.4295	6		63.4296	2
	63.43	1		63.43	4		63.43	7
	63.4305	1		63.4305	3		63.4305	9
	63.431	0		63.4309	3		63.431	6
	63.4314	2		63.4314	1		63.4314	4
	63.4319	0		63.4319	2		63.4319	4
	63.4324	1		63.4323	2		63.4324	4
	63.4329	2		63.4328	1		63.4329	5
	63.4333	3		63.4333	2		63.4333	4
	63.4338	3		63.4337	6		63.4338	5
	63.4343	0		63.4342	3		63.4343	4
	63.4347	1		63.4347	3		63.4347	5
	63.4352	2		63.4352	4		63.4352	6
[truncated: 151 more rows]

## Sheet: Supplementary Fig. 2d
LiDFP	Mass (u)	Intensity	Bare NCM	Mass (u)	Intensity	LiDFP NCM	Mass (u)	Intensity
	100.5	2		100.5	0		100.499	4
	100.5	1		100.5	2		100.5	2
	100.501	2		100.501	3		100.501	2
	100.501	3		100.501	3		100.501	0
	100.502	3		100.502	2		100.502	3
	100.502	2		100.503	2		100.502	6
	100.503	0		100.503	6		100.503	2
	100.504	5		100.504	3		100.504	4
	100.504	1		100.504	3		100.504	4
	100.505	1		100.505	0		100.505	0
	100.505	2		100.506	4		100.505	5
	100.506	5		100.506	4		100.506	3
	100.507	3		100.507	1		100.507	3
	100.507	4		100.507	5		100.507	2
	100.508	5		100.508	5		100.508	3
	100.508	3		100.509	3		100.508	0
	100.509	0		100.509	7		100.509	4
	100.51	3		100.51	4		100.51	0
	100.51	1		100.51	3		100.51	5
	100.511	2		100.511	1		100.511	3
	100.511	1		100.512	4		100.511	2
	100.512	3		100.512	6		100.512	3
	100.513	3		100.513	1		100.512	0
	100.513	3		100.513	4		100.513	1
	100.514	1		100.514	0		100.514	2
	100.514	1		100.514	1		100.514	0
	100.515	0		100.515	2		100.515	1
	100.515	1		100.516	4		100.515	2
	100.516	4		100.516	4		100.516	2
	100.517	4		100.517	7		100.517	3
	100.517	2		100.517	9		100.517	4
	100.518	7		100.518	3		100.518	0
	100.518	1		100.519	1		100.518	5
	100.519	4		100.519	2		100.519	1
	100.52	4		100.52	1		100.52	5
	100.52	1		100.52	1		100.52	1
	100.521	2		100.521	5		100.521	4
	100.521	1		100.522	7		100.521	4
	100.522	1		100.522	4		100.522	2
	100.523	3		100.523	2		100.523	3
	100.523	0		100.523	3		100.523	4
	100.524	1		100.524	2		100.524	3
	100.524	0		100.525	4		100.524	3
	100.525	1		100.525	3		100.525	3
	100.526	3		100.526	3		100.525	3
	100.526	2		100.526	1		100.526	3
	100.527	5		100.527	3		100.527	3
	100.527	2		100.528	1		100.527	3
	100.528	1		100.528	2		100.528	3
	100.528	3		100.529	7		100.528	5
	100.529	3		100.529	2		100.529	4
	100.53	3		100.53	2		100.53	3
	100.53	1		100.53	5		100.53	2
	100.531	3		100.531	0		100.531	2
	100.531	2		100.532	1		100.531	1
	100.532	4		100.532	3		100.532	3
	100.533	2		100.533	4		100.533	6
	100.533	1		100.533	6		100.533	4
	100.534	2		100.534	4		100.534	2
	100.534	3		100.535	4		100.534	5
	100.535	1		100.535	4		100.535	3
	100.536	3		100.536	5		100.536	2
	100.536	3		100.536	5		100.536	2
	100.537	1		100.537	5		100.537	4
	100.537	2		100.538	4		100.537	3
	100.538	2		100.538	1		100.538	2
	100.539	1		100.539	6		100.538	1
	100.539	3		100.539	8		100.539	2
	100.54	1		100.54	3		100.54	0
	100.54	3		100.541	2		100.54	6
	100.541	3		100.541	3		100.541	3
	100.542	4		100.542	3		100.541	1
	100.542	2		100.542	1		100.542	5
	100.543	1		100.543	5		100.543	3
	100.543	3		100.543	1		100.543	3
	100.544	1		100.544	3		100.544	0
	100.544	1		100.545	4		100.544	0
	100.545	1		100.545	7		100.545	4
	100.546	0		100.546	3		100.546	1
	100.546	1		100.546	4		100.546	4
	100.547	3		100.547	6		100.547	2
	100.547	2		100.548	4		100.547	1
	100.548	1		100.548	6		100.548	2
	100.549	2		100.549	4		100.549	1
	100.549	3		100.549	4		100.549	4
	100.55	6		100.55	5		100.55	0
	100.55	3		100.551	1		100.55	2
	100.551	1		100.551	0		100.551	2
	100.552	1		100.552	1		100.552	0
	100.552	2		100.552	4		100.552	2
	100.553	3		100.553	4		100.553	1
	100.553	0		100.554	5		100.553	2
	100.554	2		100.554	0		100.554	3
	100.555	2		100.555	7		100.554	1
	100.555	3		100.555	7		100.555	1
	100.556	4		100.556	4		100.556	1
	100.556	5		100.556	3		100.556	5
	100.557	7		100.557	0		100.557	5
	100.557	3		100.558	4		100.557	2
	100.558	3		100.558	5		100.558	2
	100.559	3		100.559	8		100.559	2
	100.559	1		100.559	5		100.559	1
	100.56	3		100.56	1		100.56	4
	100.56	2		100.561	3		100.56	3
	100.561	3		100.561	2		100.561	2
	100.562	1		100.562	4		100.562	3
	100.562	0		100.562	7		100.562	5
	100.563	1		100.563	4		100.563	2
	100.563	0		100.564	7		100.563	4
	100.564	2		100.564	6		100.564	1
	100.565	4		100.565	3		100.565	0
	100.565	2		100.565	3		100.565	0
	100.566	4		100.566	4		100.566	2
	100.566	2		100.567	6		100.566	2
	100.567	2		100.567	4		100.567	5
	100.568	3		100.568	4		100.567	3
	100.568	1		100.568	0		100.568	6
	100.569	3		100.569	2		100.569	1
	100.569	2		100.57	4		100.569	2
	100.57	3		100.57	3		100.57	2
	100.57	5		100.571	2		100.57	2
	100.571	2		100.571	2		100.571	4
	100.572	0		100.572	3		100.572	2
	100.572	2		100.572	4		100.572	0
	100.573	2		100.573	4		100.573	2
	100.573	5		100.574	5		100.573	6
	100.574	3		100.574	6		100.574	2
	100.575	1		100.575	6		100.575	5
	100.575	2		100.575	3		100.575	6
	100.576	3		100.576	6		100.576	4
	100.576	5		100.577	3		100.576	3
	100.577	3		100.577	3		100.577	2
	100.578	3		100.578	6		100.578	3
	100.578	4		100.578	4		100.578	1
	100.579	0		100.579	5		100.579	5
	100.579	3		100.58	2		100.579	1
	100.58	2		100.58	4		100.58	3
	100.581	2		100.581	4		100.58	3
	100.581	4		100.581	0		100.581	0
	100.582	4		100.582	4		100.582	7
	100.582	3		100.583	1		100.582	1
	100.583	4		100.583	10		100.583	6
	100.584	5		100.584	4		100.583	2
	100.584	4		100.584	7		100.584	5
	100.585	1		100.585	3		100.585	1
	100.585	2		100.585	5		100.585	2
	100.586	2		100.586	2		100.586	6
	100.586	4		100.587	4		100.586	4
	100.587	3		100.587	6		100.587	3
	100.588	2		100.588	2		100.588	1
	100.588	6		100.588	4		100.588	4
	100.589	2		100.589	2		100.589	3
	100.589	1		100.59	1		100.589	2
	100.59	4		100.59	7		100.59	2
	100.591	3		100.591	3		100.591	2
	100.591	3		100.591	3		100.591	4
	100.592	3		100.592	3		100.592	4
	100.592	4		100.593	2		100.592	1
	100.593	2		100.593	4		100.593	1
	100.594	4		100.594	4		100.594	1
	100.594	3		100.594	4		100.594	5
	100.595	2		100.595	1		100.595	3
	100.595	2		100.596	6		100.595	1
	100.596	2		100.596	4		100.596	3
	100.597	4		100.597	4		100.596	3
	100.597	0		100.597	4		100.597	2
	100.598	2		100.598	1		100.598	2
	100.598	0		100.599	5		100.598	3
	100.599	4		100.599	4		100.599	3
	100.6	3		100.6	1		100.599	2
	100.6	0		100.6	3		100.6	7
	100.601	2		100.601	4		100.601	2
	100.601	1		100.601	2		100.601	6
	100.602	4		100.602	7		100.602	1
	100.602	6		100.603	4		100.602	0
	100.603	3		100.603	1		100.603	2
	100.604	3		100.604	2		100.604	0
	100.604	7		100.604	3		100.604	3
	100.605	0		100.605	5		100.605	1
	100.605	2		100.606	2		100.605	2
	100.606	4		100.606	5		100.606	5
	100.607	4		100.607	2		100.607	5
	100.607	4		100.607	6		100.607	0
	100.608	5		100.608	7		100.608	1
	100.608	3		100.609	6		100.608	1
	100.609	3		100.609	1		100.609	0
	100.61	3		100.61	2		100.609	2
	100.61	2		100.61	7		100.61	3
	100.611	1		100.611	4		100.611	3
	100.611	2		100.612	5		100.611	2
	100.612	1		100.612	6		100.612	1
	100.613	4		100.613	7		100.612	0
	100.613	2		100.613	1		100.613	4
	100.614	8		100.614	2		100.614	4
	100.614	4		100.614	2		100.614	4
	100.615	1		100.615	0		100.615	3
	100.615	3		100.616	7		100.615	5
	100.616	3		100.616	3		100.616	4
	100.617	1		100.617	3		100.617	1
	100.617	3		100.617	5		100.617	2
	100.618	2		100.618	4		100.618	3
	100.618	1		100.619	3		100.618	1
	100.619	6		100.619	3		100.619	5
	100.62	4		100.62	4		100.62	3
	100.62	5		100.62	3		100.62	2
	100.621	5		100.621	6		100.621	2
	100.621	4		100.622	5		100.621	2
	100.622	3		100.622	3		100.622	2
	100.623	6		100.623	5		100.623	5
	100.623	4		100.623	1		100.623	0
	100.624	4		100.624	2		100.624	1
	100.624	3		100.625	3		100.624	2
	100.625	5		100.625	6		100.625	2
	100.626	5		100.626	4		100.625	3
	100.626	2		100.626	2		100.626	3
	100.627	2		100.627	4		100.627	3
	100.627	11		100.627	3		100.627	5
	100.628	12		100.628	4		100.628	1
	100.628	8		100.629	7		100.628	2
	100.629	3		100.629	2		100.629	4
	100.63	5		100.63	4		100.63	1
	100.63	4		100.63	2		100.63	4
	100.631	3		100.631	5		100.631	2
	100.631	3		100.632	7		100.631	3
	100.632	5		100.632	3		100.632	1
	100.633	9		100.633	5		100.633	2
	100.633	4		100.633	3		100.633	3
	100.634	9		100.634	5		100.634	3
	100.634	6		100.635	5		100.634	5
	100.635	6		100.635	4		100.635	2
	100.636	7		100.636	4		100.636	0
	100.636	4		100.636	5		100.636	2
	100.637	5		100.637	2		100.637	2
	100.637	7		100.638	7		100.637	2
	100.638	11		100.638	4		100.638	1
	100.639	4		100.639	3		100.638	1
	100.639	10		100.639	4		100.639	2
	100.64	10		100.64	7		100.64	3
	100.64	8		100.641	5		100.64	3
	100.641	5		100.641	3		100.641	8
	100.642	10		100.642	10		100.641	1
	100.642	10		100.642	4		100.642	1
	100.643	7		100.643	3		100.643	6
	100.643	5		100.643	2		100.643	2
	100.644	9		100.644	3		100.644	4
	100.644	9		100.645	2		100.644	5
	100.645	8		100.645	7		100.645	3
	100.646	14		100.646	7		100.646	4
	100.646	7		100.646	5		100.646	3
	100.647	14		100.647	3		100.647	1
	100.647	11		100.648	4		100.647	1
	100.648	10		100.648	0		100.648	1
	100.649	9		100.649	1		100.649	5
	100.649	5		100.649	4		100.649	2
	100.65	9		100.65	4		100.65	3
	100.65	9		100.651	4		100.65	2
	100.651	14		100.651	5		100.651	7
	100.652	13		100.652	7		100.652	4
	100.652	12		100.652	5		100.652	2
	100.653	10		100.653	3		100.653	6
	100.653	12		100.654	4		100.653	4
	100.654	9		100.654	2		100.654	2
	100.655	7		100.655	2		100.654	6
	100.655	11		100.655	8		100.655	7
	100.656	12		100.656	5		100.656	6
	100.656	15		100.657	6		100.656	6
	100.657	12		100.657	1		100.657	2
	100.657	11		100.658	2		100.657	2
	100.658	13		100.658	3		100.658	2
	100.659	7		100.659	4		100.659	2
	100.659	3		100.659	2		100.659	2
	100.66	14		100.66	7		100.66	5
	100.66	12		100.661	5		100.66	3
	100.661	11		100.661	3		100.661	2
	100.662	9		100.662	3		100.662	1
	100.662	20		100.662	4		100.662	3
	100.663	9		100.663	4		100.663	3
	100.663	10		100.664	9		100.663	5
	100.664	8		100.664	5		100.664	3
	100.665	16		100.665	1		100.665	3
	100.665	10		100.665	3		100.665	2
	100.666	12		100.666	5		100.666	2
	100.666	9		100.667	4		100.666	2
	100.667	9		100.667	2		100.667	2
	100.668	10		100.668	2		100.667	5
	100.668	6		100.668	5		100.668	2
	100.669	14		100.669	2		100.669	1
	100.669	12		100.67	6		100.669	5
	100.67	15		100.67	5		100.67	4
	100.671	11		100.671	3		100.67	1
	100.671	13		100.671	4		100.671	3
	100.672	11		100.672	4		100.672	5
	100.672	17		100.672	1		100.672	2
	100.673	11		100.673	4		100.673	3
	100.673	8		100.674	1		100.673	2
	100.674	10		100.674	2		100.674	1
	100.675	10		100.675	7		100.675	5
	100.675	15		100.675	0		100.675	3
	100.676	11		100.676	6		100.676	4
	100.676	10		100.677	6		100.676	3
	100.677	11		100.677	3		100.677	4
	100.678	23		100.678	4		100.678	4
	100.678	16		100.678	3		100.678	5
	100.679	16		100.679	6		100.679	3
	100.679	13		100.68	3		100.679	2
	100.68	20		100.68	4		100.68	5
	100.681	17		100.681	5		100.681	5
	100.681	14		100.681	3		100.681	2
	100.682	18		100.682	1		100.682	7
	100.682	11		100.683	6		100.682	3
	100.683	20		100.683	6		100.683	4
	100.684	17		100.684	1		100.683	1
	100.684	21		100.684	3		100.684	4
	100.685	20		100.685	2		100.685	4
	100.685	14		100.686	2		100.685	0
	100.686	17		100.686	3		100.686	2
	100.686	18		100.687	3		100.686	3
	100.687	15		100.687	1		100.687	6
	100.688	24		100.688	6		100.688	5
	100.688	16		100.688	8		100.688	2
	100.689	13		100.689	3		100.689	8
	100.689	13		100.69	4		100.689	6
	100.69	8		100.69	2		100.69	5
	100.691	17		100.691	3		100.691	1
	100.691	14		100.691	6		100.691	2
	100.692	17		100.692	3		100.692	3
	100.692	9		100.693	2		100.692	2
	100.693	13		100.693	5		100.693	3
	100.694	11		100.694	6		100.694	2
	100.694	7		100.694	2		100.694	3
	100.695	13		100.695	8		100.695	1
	100.695	15		100.696	3		100.695	2
	100.696	19		100.696	5		100.696	2
	100.697	16		100.697	4		100.696	4
	100.697	11		100.697	3		100.697	4
	100.698	18		100.698	6		100.698	3
	100.698	20		100.699	7		100.698	2
	100.699	19		100.699	1		100.699	3
	100.7	14		100.7	4		100.699	3
	100.7	9		100.7	2		100.7	7
	100.701	12		100.701	6		100.701	5
	100.701	12		100.701	4		100.701	2
	100.702	18		100.702	3		100.702	3
	100.702	15		100.703	5		100.702	4
	100.703	14		100.703	7		100.703	4
	100.704	13		100.704	3		100.704	7
	100.704	19		100.704	6		100.704	3
	100.705	20		100.705	9		100.705	4
	100.705	15		100.706	4		100.705	1
	100.706	12		100.706	2		100.706	2
	100.707	12		100.707	12		100.707	3
	100.707	15		100.707	5		100.707	6
	100.708	11		100.708	7		100.708	2
	100.708	8		100.709	5		100.708	6
	100.709	13		100.709	4		100.709	4
	100.71	7		100.71	2		100.71	2
	100.71	16		100.71	4		100.71	3
	100.711	18		100.711	2		100.711	3
	100.711	19		100.712	11		100.711	2
	100.712	15		100.712	1		100.712	4
	100.713	15		100.713	6		100.712	0
	100.713	15		100.713	2		100.713	5
	100.714	16		100.714	5		100.714	2
	100.714	9		100.715	3		100.714	2
	100.715	10		100.715	2		100.715	2
	100.716	11		100.716	3		100.715	2
	100.716	6		100.716	1		100.716	4
	100.717	13		100.717	2		100.717	3
	100.717	10		100.717	8		100.717	1
	100.718	18		100.718	8		100.718	1
	100.718	9		100.719	3		100.718	3
	100.719	8		100.719	4		100.719	3
	100.72	14		100.72	4		100.72	3
	100.72	15		100.72	3		100.72	3
	100.721	20		100.721	5		100.721	2
	100.721	15		100.722	1		100.721	4
	100.722	8		100.722	1		100.722	3
	100.723	8		100.723	6		100.723	3
	100.723	10		100.723	2		100.723	4
	100.724	8		100.724	1		100.724	2
	100.724	16		100.725	3		100.724	3
	100.725	10		100.725	4		100.725	2
	100.726	7		100.726	2		100.725	4
	100.726	19		100.726	6		100.726	0
	100.727	5		100.727	2		100.727	1
	100.727	8		100.728	2		100.727	3
	100.728	10		100.728	1		100.728	1
	100.729	12		100.729	4		100.728	0
	100.729	12		100.729	2		100.729	1
	100.73	10		100.73	3		100.73	1
	100.73	7		100.731	1		100.73	1
	100.731	16		100.731	1		100.731	0
	100.731	10		100.732	6		100.731	3
	100.732	13		100.732	2		100.732	2
	100.733	12		100.733	2		100.733	6
	100.733	13		100.733	5		100.733	2
	100.734	8		100.734	3		100.734	3
	100.734	13		100.735	2		100.734	5
	100.735	9		100.735	3		100.735	4
	100.736	8		100.736	6		100.736	4
	100.736	7		100.736	2		100.736	3
	100.737	19		100.737	5		100.737	4
	100.737	14		100.738	2		100.737	3
	100.738	12		100.738	1		100.738	2
	100.739	11		100.739	4		100.739	6
	100.739	11		100.739	3		100.739	3
	100.74	11		100.74	2		100.74	1
	100.74	12		100.741	6		100.74	2
	100.741	10		100.741	1		100.741	2
	100.742	11		100.742	3		100.741	7
	100.742	10		100.742	1		100.742	3
	100.743	8		100.743	8		100.743	2
	100.743	6		100.744	2		100.743	5
	100.744	8		100.744	2		100.744	5
	100.745	12		100.745	1		100.744	2
	100.745	13		100.745	3		100.745	3
	100.746	10		100.746	2		100.746	8
	100.746	14		100.746	1		100.746	8
	100.747	16		100.747	1		100.747	4
	100.747	18		100.748	3		100.747	4
	100.748	18		100.748	3		100.748	3
	100.749	18		100.749	2		100.749	3
	100.749	20		100.749	6		100.749	3
	100.75	19		100.75	0		100.75	5
	100.75	31		100.751	1		100.75	1
	100.751	23		100.751	5		100.751	3
	100.752	19		100.752	5		100.752	1
	100.752	31		100.752	3		100.752	8
	100.753	31		100.753	2		100.753	4
	100.753	39		100.754	3		100.753	1
	100.754	41		100.754	4		100.754	4
	100.755	43		100.755	4		100.755	7
	100.755	32		100.755	1		100.755	4
	100.756	46		100.756	3		100.756	9
	100.756	50		100.757	3		100.756	1
	100.757	55		100.757	4		100.757	5
	100.758	47		100.758	3		100.757	4
	100.758	53		100.758	6		100.758	3
	100.759	59		100.759	1		100.759	6
	100.759	50		100.76	3		100.759	7
	100.76	41		100.76	5		100.76	5
	100.761	48		100.761	3		100.76	4
	100.761	48		100.761	3		100.761	5
	100.762	44		100.762	1		100.762	2
	100.762	45		100.762	7		100.762	2
	100.763	30		100.763	2		100.763	4
	100.763	38		100.764	3		100.763	6
	100.764	50		100.764	2		100.764	4
	100.765	34		100.765	5		100.765	11
	100.765	46		100.765	2		100.765	2
	100.766	27		100.766	3		100.766	3
	100.766	30		100.767	1		100.766	7
	100.767	32		100.767	3		100.767	1
	100.768	32		100.768	4		100.768	6
	100.768	37		100.768	2		100.768	2
	100.769	36		100.769	0		100.769	3
	100.769	35		100.77	2		100.769	5
	100.77	29		100.77	0		100.77	5
	100.771	28		100.771	4		100.771	4
	100.771	25		100.771	1		100.771	7
	100.772	26		100.772	0		100.772	11
	100.772	24		100.773	2		100.772	5
	100.773	25		100.773	5		100.773	5
	100.774	33		100.774	2		100.773	7
	100.774	31		100.774	3		100.774	10
	100.775	33		100.775	3		100.775	5
	100.775	29		100.776	3		100.775	5
	100.776	30		100.776	5		100.776	12
	100.776	31		100.777	2		100.776	6
	100.777	32		100.777	6		100.777	10
	100.778	24		100.778	2		100.778	4
	100.778	25		100.778	4		100.778	9
	100.779	23		100.779	4		100.779	9
	100.779	31		100.78	3		100.779	13
	100.78	24		100.78	5		100.78	13
	100.781	28		100.781	3		100.781	13
	100.781	40		100.781	3		100.781	7
	100.782	37		100.782	3		100.782	8
	100.782	40		100.783	1		100.782	4
	100.783	29		100.783	4		100.783	10
	100.784	33		100.784	5		100.784	4
	100.784	29		100.784	3		100.784	6
	100.785	45		100.785	4		100.785	3
	100.785	37		100.786	5		100.785	7
	100.786	39		100.786	2		100.786	10
	100.787	41		100.787	3		100.787	5
	100.787	44		100.787	1		100.787	1
	100.788	39		100.788	3		100.788	7
	100.788	57		100.789	4		100.788	7
	100.789	36		100.789	3		100.789	9
	100.79	58		100.79	6		100.789	3
	100.79	55		100.79	5		100.79	6
	100.791	53		100.791	4		100.791	8
	100.791	54		100.791	3		100.791	7
	100.792	58		100.792	3		100.792	15
	100.792	57		100.793	3		100.792	8
	100.793	63		100.793	3		100.793	11
	100.794	80		100.794	5		100.794	7
	100.794	70		100.794	4		100.794	7
	100.795	69		100.795	6		100.795	8
	100.795	76		100.796	7		100.795	12
	100.796	78		100.796	8		100.796	10
	100.797	61		100.797	5		100.797	10
	100.797	69		100.797	1		100.797	7
	100.798	92		100.798	6		100.798	5
	100.798	77		100.799	5		100.798	10
	100.799	94		100.799	7		100.799	10
	100.8	84		100.8	7		100.8	7
	100.8	102		100.8	6		100.8	10
	100.801	94		100.801	7		100.801	12
	100.801	98		100.802	5		100.801	9
	100.802	100		100.802	3		100.802	9
	100.803	108		100.803	5		100.802	7
	100.803	96		100.803	8		100.803	11
	100.804	110		100.804	5		100.804	8
	100.804	103		100.805	3		100.804	5
	100.805	112		100.805	6		100.805	11
	100.806	112		100.806	4		100.805	17
	100.806	117		100.806	3		100.806	6
	100.807	139		100.807	3		100.807	14
	100.807	116		100.808	5		100.807	10
	100.808	123		100.808	4		100.808	8
	100.808	127		100.809	7		100.808	14
	100.809	128		100.809	6		100.809	14
	100.81	118		100.81	4		100.81	16
	100.81	115		100.81	9		100.81	20
	100.811	120		100.811	7		100.811	12
	100.811	105		100.812	10		100.811	12
	100.812	141		100.812	1		100.812	17
	100.813	115		100.813	9		100.813	21
	100.813	119		100.813	5		100.813	15
	100.814	115		100.814	3		100.814	11
	100.814	121		100.815	9		100.814	14
	100.815	118		100.815	6		100.815	15
	100.816	130		100.816	7		100.816	15
	100.816	137		100.816	8		100.816	17
	100.817	133		100.817	2		100.817	15
	100.817	134		100.818	6		100.817	21
	100.818	146		100.818	6		100.818	20
	100.819	116		100.819	9		100.818	20
	100.819	135		100.819	7		100.819	15
	100.82	144		100.82	7		100.82	21
	100.82	139		100.821	8		100.82	17
	100.821	128		100.821	3		100.821	18
	100.822	158		100.822	2		100.821	14
	100.822	144		100.822	5		100.822	24
	100.823	134		100.823	9		100.823	23
	100.823	162		100.823	6		100.823	20
	100.824	163		100.824	6		100.824	26
	100.824	153		100.825	5		100.824	15
	100.825	159		100.825	8		100.825	15
	100.826	188		100.826	7		100.826	22
	100.826	162		100.826	6		100.826	19
	100.827	160		100.827	7		100.827	25
	100.827	161		100.828	7		100.827	24
	100.828	173		100.828	4		100.828	22
	100.829	184		100.829	5		100.829	27
	100.829	143		100.829	5		100.829	26
	100.83	186		100.83	10		100.83	31
	100.83	202		100.831	5		100.83	22
	100.831	191		100.831	8		100.831	23
	100.832	191		100.832	5		100.832	30
	100.832	197		100.832	10		100.832	29
	100.833	206		100.833	6		100.833	29
	100.833	166		100.834	6		100.833	31
	100.834	198		100.834	6		100.834	29
	100.835	226		100.835	8		100.834	34
	100.835	200		100.835	7		100.835	34
	100.836	200		100.836	8		100.836	31
	100.836	268		100.837	4		100.836	30
	100.837	217		100.837	13		100.837	38
	100.838	236		100.838	2		100.837	28
	100.838	249		100.838	5		100.838	34
	100.839	246		100.839	7		100.839	39
	100.839	255		100.839	4		100.839	39
	100.84	275		100.84	8		100.84	33
	100.84	295		100.841	10		100.84	51
	100.841	290		100.841	6		100.841	40
	100.842	289		100.842	10		100.842	38
	100.842	322		100.842	7		100.842	32
	100.843	321		100.843	10		100.843	36
	100.843	313		100.844	8		100.843	38
	100.844	328		100.844	7		100.844	64
	100.845	387		100.845	8		100.845	41
	100.845	413		100.845	9		100.845	37
	100.846	384		100.846	13		100.846	57
	100.846	427		100.847	7		100.846	65
	100.847	469		100.847	5		100.847	59
	100.848	487		100.848	13		100.848	46
	100.848	516		100.848	7		100.848	52
	100.849	533		100.849	4		100.849	63
	100.849	603		100.85	10		100.849	71
	100.85	604		100.85	8		100.85	64
	100.851	665		100.851	11		100.85	58
	100.851	655		100.851	7		100.851	61
	100.852	756		100.852	12		100.852	88
	100.852	789		100.853	4		100.852	86
	100.853	888		100.853	9		100.853	70
	100.854	884		100.854	11		100.853	107
	100.854	985		100.854	15		100.854	88
	100.855	1025		100.855	10		100.855	82
	100.855	1206		100.855	13		100.855	82
	100.856	1287		100.856	11		100.856	93
	100.856	1316		100.857	14		100.856	109
	100.857	1405		100.857	12		100.857	94
	100.858	1467		100.858	9		100.858	99
	100.858	1595		100.858	6		100.858	94
	100.859	1730		100.859	13		100.859	100
	100.859	1795		100.86	9		100.859	119
	100.86	1958		100.86	16		100.86	94
	100.861	2139		100.861	10		100.861	112
	100.861	2273		100.861	10		100.861	121
	100.862	2364		100.862	20		100.862	103
	100.862	2613		100.863	13		100.862	108
	100.863	2778		100.863	16		100.863	107
	100.864	2835		100.864	6		100.864	131
	100.864	2912		100.864	9		100.864	153
	100.865	3274		100.865	11		100.865	153
	100.865	3508		100.866	12		100.865	145
	100.866	3639		100.866	12		100.866	137
	100.867	3851		100.867	14		100.866	126
	100.867	4005		100.867	13		100.867	156
	100.868	4322		100.868	16		100.868	126
	100.868	4667		100.869	10		100.868	140
	100.869	4736		100.869	12		100.869	138
	100.87	4947		100.87	10		100.869	162
	100.87	5272		100.87	9		100.87	156
	100.871	5471		100.871	12		100.871	150
	100.871	5608		100.871	10		100.871	181
	100.872	6057		100.872	14		100.872	152
	100.872	6077		100.873	24		100.872	153
	100.873	6372		100.873	14		100.873	155
	100.874	6453		100.874	17		100.874	185
	100.874	6701		100.874	15		100.874	184
	100.875	7000		100.875	13		100.875	185
	100.875	6935		100.876	22		100.875	183
	100.876	7051		100.876	14		100.876	221
	100.877	7114		100.877	15		100.877	190
	100.877	7152		100.877	17		100.877	204
	100.878	7222		100.878	22		100.878	219
	100.878	7243		100.879	23		100.878	184
	100.879	7376		100.879	21		100.879	189
	100.88	7217		100.88	23		100.88	234
	100.88	7437		100.88	29		100.88	218
	100.881	7408		100.881	18		100.881	228
	100.881	7359		100.882	23		100.881	215
	100.882	7535		100.882	18		100.882	201
	100.883	7550		100.883	22		100.882	236
	100.883	7681		100.883	34		100.883	243
	100.884	7934		100.884	25		100.884	240
	100.884	7888		100.885	27		100.884	222
	100.885	7967		100.885	27		100.885	251
	100.885	8087		100.886	27		100.885	243
	100.886	8320		100.886	28		100.886	266
	100.887	8412		100.887	31		100.887	243
	100.887	8461		100.887	40		100.887	224
	100.888	8920		100.888	35		100.888	290
	100.888	8928		100.889	38		100.888	286
	100.889	9035		100.889	35		100.889	269
	100.89	9230		100.89	43		100.89	283
	100.89	9290		100.89	42		100.89	257
	100.891	9461		100.891	41		100.891	279
	100.891	9666		100.892	31		100.891	275
	100.892	9786		100.892	34		100.892	305
	100.893	9939		100.893	45		100.893	305
	100.893	9998		100.893	43		100.893	302
	100.894	9996		100.894	47		100.894	285
	100.894	10078		100.895	46		100.894	331
	100.895	10508		100.895	49		100.895	317
	100.896	10497		100.896	49		100.896	327
	100.896	10482		100.896	60		100.896	372
	100.897	10485		100.897	50		100.897	313
	100.897	10717		100.898	65		100.897	380
	100.898	10685		100.898	76		100.898	328
	100.899	10585		100.899	75		100.898	346
	100.899	10646		100.899	85		100.899	387
	100.9	10855		100.9	78		100.9	386
	100.9	10778		100.901	70		100.9	339
	100.901	10754		100.901	79		100.901	382
	100.901	10895		100.902	81		100.901	382
	100.902	10936		100.902	85		100.902	383
	100.903	10773		100.903	100		100.903	411
	100.903	11170		100.903	122		100.903	426
	100.904	11429		100.904	107		100.904	428
	100.904	11609		100.905	134		100.904	430
	100.905	11873		100.905	121		100.905	508
	100.906	12222		100.906	151		100.906	491
	100.906	12178		100.906	143		100.906	505
	100.907	11920		100.907	150		100.907	483
	100.907	11657		100.908	149		100.907	504
	100.908	11635		100.908	152		100.908	553
	100.909	11134		100.909	169		100.909	598
	100.909	10664		100.909	189		100.909	545
	100.91	10390		100.91	198		100.91	580
	100.91	10080		100.911	216		100.91	612
	100.911	9518		100.911	227		100.911	671
	100.912	9262		100.912	238		100.912	667
	100.912	9025		100.912	252		100.912	695
	100.913	8575		100.913	265		100.913	719
	100.913	7958		100.914	278		100.913	738
	100.914	7823		100.914	304		100.914	769
	100.915	7389		100.915	288		100.914	777
	100.915	6849		100.915	290		100.915	883
	100.916	6526		100.916	307		100.916	869
	100.916	6002		100.917	306		100.916	907
	100.917	5594		100.917	392		100.917	981
	100.918	5482		100.918	383		100.917	1016
	100.918	4839		100.918	421		100.918	1085
	100.919	4498		100.919	448		100.919	1097
	100.919	3996		100.919	449		100.919	1166
	100.92	3680		100.92	473		100.92	1201
	100.92	3440		100.921	427		100.92	1274
	100.921	2996		100.921	464		100.921	1334
	100.922	2789		100.922	474		100.922	1434
	100.922	2594		100.922	541		100.922	1479
	100.923	2348		100.923	504		100.923	1571
	100.923	2115		100.924	533		100.923	1719
	100.924	1996		100.924	560		100.924	1796
	100.925	1803		100.925	612		100.925	1906
	100.925	1821		100.925	619		100.925	2035
	100.926	1683		100.926	628		100.926	2221
	100.926	1659		100.927	615		100.926	2430
	100.927	1470		100.927	583		100.927	2516
	100.928	1471		100.928	695		100.928	2829
	100.928	1418		100.928	665		100.928	2980
	100.929	1460		100.929	729		100.929	3208
	100.929	1471		100.93	802		100.929	3478
	100.93	1464		100.93	713		100.93	3694
	100.931	1561		100.931	718		100.93	4043
	100.931	1436		100.931	778		100.931	4432
	100.932	1567		100.932	832		100.932	4703
	100.932	1613		100.933	818		100.932	5251
	100.933	1596		100.933	825		100.933	5494
	100.934	1628		100.934	907		100.933	6117
	100.934	1575		100.934	923		100.934	6405
	100.935	1708		100.935	898		100.935	6944
	100.935	1765		100.935	869		100.935	7633
	100.936	1802		100.936	966		100.936	8070
	100.936	1751		100.937	969		100.936	8777
	100.937	1740		100.937	1082		100.937	9471
	100.938	1784		100.938	973		100.938	10075
	100.938	1758		100.938	1040		100.938	10949
	100.939	1897		100.939	1049		100.939	11587
	100.939	1855		100.94	1037		100.939	12425
	100.94	1885		100.94	1048		100.94	13217
	100.941	2055		100.941	1126		100.941	14367
	100.941	2186		100.941	1105		100.941	14752
	100.942	2350		100.942	1117		100.942	15793
	100.942	2407		100.943	1189		100.942	16704
	100.943	2505		100.943	1157		100.943	17336
	100.944	2756		100.944	1169		100.944	18223
	100.944	3075		100.944	1205		100.944	19257
	100.945	3192		100.945	1282		100.945	19959
	100.945	3638		100.946	1179		100.945	20670
	100.946	4260		100.946	1184		100.946	21931
	100.947	4741		100.947	1301		100.946	22491
	100.947	5590		100.947	1212		100.947	23273
	100.948	6718		100.948	1235		100.948	23892
	100.948	7895		100.949	1297		100.948	24498
	100.949	9433		100.949	1270		100.949	25527
	100.95	11756		100.95	1251		100.949	25963
	100.95	14125		100.95	1281		100.95	26798
	100.951	17454		100.951	1307		100.951	27150
	100.951	21632		100.951	1309		100.951	27639
	100.952	26417		100.952	1254		100.952	28032
	100.952	32706		100.953	1268		100.952	28168
	100.953	39469		100.953	1231		100.953	29019
	100.954	46673		100.954	1295		100.954	28386
	100.954	55405		100.954	1170		100.954	29349
	100.955	63581		100.955	1252		100.955	29393
	100.955	71300		100.956	1212		100.955	29584
	100.956	77959		100.956	1196		100.956	29749
	100.957	85506		100.957	1180		100.957	29782
	100.957	90452		100.957	1124		100.957	29797
	100.958	92900		100.958	1149		100.958	30126
	100.958	94362		100.959	1114		100.958	30091
	100.959	93613		100.959	1135		100.959	29677
	100.96	90716		100.96	1169		100.96	29759
	100.96	86036		100.96	1148		100.96	29155
	100.961	81292		100.961	1057		100.961	29629
	100.961	74437		100.962	1069		100.961	29481
	100.962	69152		100.962	1041		100.962	28645
	100.963	63636		100.963	1005		100.962	28929
	100.963	58195		100.963	966		100.963	28678
	100.964	51807		100.964	957		100.964	27923
	100.964	47395		100.965	954		100.964	28274
	100.965	42828		100.965	965		100.965	27988
	100.966	38216		100.966	888		100.965	27501
	100.966	34891		100.966	915		100.966	27031
	100.967	30662		100.967	909		100.967	26951
	100.967	27742		100.967	887		100.967	26828
	100.968	24198		100.968	802		100.968	26249
	100.968	21752		100.969	792		100.968	25860
	100.969	19971		100.969	854		100.969	24910
	100.97	17968		100.97	781		100.97	24771
	100.97	15934		100.97	767		100.97	24632
	100.971	14316		100.971	814		100.971	23988
	100.971	12989		100.972	773		100.971	23645
	100.972	11733		100.972	667		100.972	22971
	100.973	10486		100.973	700		100.973	22441
	100.973	9659		100.973	671		100.973	22202
	100.974	8384		100.974	676		100.974	21601
	100.974	7887		100.975	648		100.974	21349
	100.975	7318		100.975	600		100.975	20603
	100.976	6303		100.976	611		100.976	20589
	100.976	5699		100.976	637		100.976	19624
	100.977	5425		100.977	596		100.977	19869
	100.977	4742		100.978	572		100.977	19133
	100.978	4218		100.978	630		100.978	18407
	100.979	3930		100.979	557		100.978	17791
	100.979	3673		100.979	563		100.979	17533
	100.98	3399		100.98	546		100.98	17020
	100.98	3121		100.981	500		100.98	16370
	100.981	2843		100.981	487		100.981	16171
	100.982	2708		100.982	521		100.981	15394
	100.982	2498		100.982	485		100.982	15063
	100.983	2168		100.983	492		100.983	14880
	100.983	2163		100.984	484		100.983	14443
	100.984	1852		100.984	477		100.984	14103
	100.984	1659		100.985	486		100.984	13542
	100.985	1592		100.985	456		100.985	13486
	100.986	1474		100.986	472		100.986	12840
	100.986	1351		100.986	429		100.986	12427
	100.987	1235		100.987	464		100.987	11961
	100.987	1282		100.988	405		100.987	11514
	100.988	1130		100.988	389		100.988	11269
	100.989	1017		100.989	385		100.989	11003
	100.989	1046		100.989	369		100.989	10781
	100.99	950		100.99	370		100.99	10379
	100.99	777		100.991	421		100.99	10394
	100.991	877		100.991	429		100.991	10094
	100.992	718		100.992	388		100.992	9456
	100.992	661		100.992	365		100.992	9406
	100.993	633		100.993	366		100.993	9261
	100.993	565		100.994	343		100.993	9006
	100.994	618		100.994	346		100.994	8774
	100.995	585		100.995	338		100.995	8489
	100.995	437		100.995	337		100.995	8392
	100.996	534		100.996	321		100.996	8209
	100.996	451		100.997	308		100.996	8075
	100.997	414		100.997	332		100.997	8170
	100.998	441		100.998	333		100.997	8043
	100.998	399		100.998	322		100.998	7904
	100.999	426		100.999	314		100.999	7413
	100.999	430		101	304		100.999	7377
	101	380		101	301		101	7396
	101.001	424		101.001	299		101	7188
	101.001	433		101.001	285		101.001	7055
	101.002	438		101.002	310		101.002	6651
	101.002	471		101.002	282		101.002	6594
	101.003	461		101.003	291		101.003	6709
	101.003	406		101.004	253		101.003	6505
	101.004	423		101.004	276		101.004	6494
	101.005	462		101.005	292		101.005	6326
	101.005	455		101.005	279		101.005	6298
	101.006	567		101.006	274		101.006	6245
	101.006	525		101.007	269		101.006	6293
	101.007	576		101.007	236		101.007	5846
	101.008	540		101.008	257		101.008	6015
	101.008	521		101.008	253		101.008	6055
	101.009	527		101.009	263		101.009	5786
	101.009	514		101.01	243		101.009	5876
	101.01	593		101.01	279		101.01	5830
	101.011	647		101.011	240		101.01	5791
	101.011	640		101.011	263		101.011	5703
	101.012	604		101.012	243		101.012	5519
	101.012	640		101.013	263		101.012	5556
	101.013	721		101.013	267		101.013	5610
	101.014	694		101.014	239		101.013	5668
	101.014	725		101.014	234		101.014	5205
	101.015	625		101.015	261		101.015	5433
	101.015	717		101.016	241		101.015	5300
	101.016	661		101.016	269		101.016	5416
	101.016	751		101.017	267		101.016	5149
	101.017	658		101.017	249		101.017	5340
	101.018	695		101.018	238		101.018	5110
	101.018	760		101.018	233		101.018	5257
	101.019	773		101.019	197		101.019	5025
	101.019	734		101.02	250		101.019	4964
	101.02	622		101.02	238		101.02	4869
	101.021	758		101.021	268		101.021	5062
	101.021	692		101.021	238		101.021	4950
	101.022	674		101.022	234		101.022	4741
	101.022	665		101.023	233		101.022	4698
	101.023	619		101.023	234		101.023	4833
	101.024	673		101.024	240		101.024	4668
	101.024	579		101.024	223		101.024	4595
	101.025	612		101.025	236		101.025	4564
	101.025	610		101.026	198		101.025	4717
	101.026	525		101.026	201		101.026	4548
	101.027	550		101.027	247		101.027	4366
	101.027	638		101.027	236		101.027	4286
	101.028	494		101.028	228		101.028	4165
	101.028	611		101.029	222		101.028	4283
	101.029	570		101.029	240		101.029	4175
	101.03	524		101.03	231		101.029	3887
	101.03	491		101.03	205		101.03	3955
	101.031	464		101.031	220		101.031	3907
	101.031	492		101.032	206		101.031	3731
	101.032	424		101.032	215		101.032	3679
	101.033	445		101.033	220		101.032	3789
	101.033	419		101.033	218		101.033	3607
	101.034	367		101.034	221		101.034	3382
	101.034	397		101.034	215		101.034	3486
	101.035	297		101.035	213		101.035	3537
	101.035	401		101.036	218		101.035	3371
	101.036	329		101.036	191		101.036	3234
	101.037	402		101.037	206		101.037	3273
	101.037	408		101.037	204		101.037	3008
	101.038	351		101.038	192		101.038	2912
	101.038	363		101.039	195		101.038	3026
	101.039	292		101.039	214		101.039	2859
	101.04	380		101.04	194		101.04	2641
	101.04	305		101.04	205		101.04	2656
	101.041	321		101.041	185		101.041	2467
	101.041	326		101.042	193		101.041	2608
	101.042	257		101.042	207		101.042	2527
	101.043	327		101.043	167		101.043	2510
	101.043	261		101.043	196		101.043	2480
	101.044	280		101.044	189		101.044	2427
	101.044	276		101.045	172		101.044	2357
	101.045	294		101.045	174		101.045	2148
	101.046	266		101.046	179		101.045	2199
	101.046	222		101.046	178		101.046	2219
	101.047	251		101.047	204		101.047	2114
	101.047	282		101.048	185		101.047	2092
	101.048	241		101.048	173		101.048	2040
	101.049	270		101.049	217		101.048	2041
	101.049	267		101.049	165		101.049	1992
	101.05	280		101.05	185		101.05	1849
	101.05	229		101.05	177		101.05	1740
	101.051	227		101.051	154		101.051	1767
	101.051	273		101.052	187		101.051	1661
	101.052	235		101.052	172		101.052	1803
	101.053	214		101.053	172		101.053	1679
	101.053	195		101.053	179		101.053	1641
	101.054	214		101.054	147		101.054	1507
	101.054	261		101.055	156		101.054	1495
	101.055	195		101.055	146		101.055	1468
	101.056	198		101.056	133		101.056	1607
	101.056	198		101.056	152		101.056	1454
	101.057	198		101.057	144		101.057	1447
	101.057	176		101.058	151		101.057	1390
	101.058	200		101.058	133		101.058	1315
	101.059	173		101.059	141		101.059	1352
	101.059	176		101.059	142		101.059	1224
	101.06	208		101.06	155		101.06	1239
	101.06	182		101.061	138		101.06	1125
	101.061	186		101.061	121		101.061	1180
	101.062	160		101.062	143		101.061	1239
	101.062	182		101.062	120		101.062	1053
	101.063	185		101.063	123		101.063	1129
	101.063	210		101.064	136		101.063	1107
	101.064	126		101.064	147		101.064	1092
	101.065	182		101.065	120		101.064	993
	101.065	154		101.065	126		101.065	931
	101.066	208		101.066	116		101.066	981
	101.066	164		101.067	98		101.066	888
	101.067	161		101.067	116		101.067	1012
	101.068	153		101.068	107		101.067	950
	101.068	173		101.068	97		101.068	955
	101.069	134		101.069	99		101.069	793
	101.069	201		101.069	122		101.069	773
	101.07	157		101.07	97		101.07	782
	101.07	147		101.071	102		101.07	826
	101.071	107		101.071	74		101.071	787
	101.072	116		101.072	79		101.072	754
	101.072	154		101.072	88		101.072	734
	101.073	103		101.073	98		101.073	761
	101.073	151		101.074	90		101.073	670
	101.074	132		101.074	76		101.074	724
	101.075	126		101.075	82		101.075	750
	101.075	110		101.075	80		101.075	618
	101.076	113		101.076	67		101.076	686
	101.076	91		101.077	74		101.076	662
	101.077	120		101.077	47		101.077	761
	101.078	107		101.078	71		101.078	623
	101.078	100		101.078	53		101.078	532
	101.079	151		101.079	68		101.079	563
	101.079	125		101.08	65		101.079	556
	101.08	132		101.08	61		101.08	588
	101.081	97		101.081	67		101.08	586
	101.081	120		101.081	57		101.081	518
	101.082	82		101.082	63		101.082	517
	101.082	104		101.083	49		101.082	514
	101.083	106		101.083	61		101.083	534
	101.084	100		101.084	44		101.083	481
	101.084	135		101.084	55		101.084	429
	101.085	97		101.085	57		101.085	509
	101.085	88		101.085	47		101.085	390
	101.086	131		101.086	58		101.086	434
	101.086	75		101.087	57		101.086	519
	101.087	100		101.087	45		101.087	440
	101.088	103		101.088	41		101.088	395
	101.088	101		101.088	42		101.088	430
	101.089	82		101.089	50		101.089	447
	101.089	94		101.09	50		101.089	424
	101.09	94		101.09	42		101.09	371
	101.091	53		101.091	57		101.091	420
	101.091	126		101.091	41		101.091	386
	101.092	85		101.092	46		101.092	386
	101.092	91		101.093	30		101.092	375
	101.093	72		101.093	33		101.093	380
	101.094	75		101.094	33		101.094	333
	101.094	69		101.094	35		101.094	341
	101.095	88		101.095	32		101.095	297
	101.095	88		101.096	27		101.095	343
	101.096	72		101.096	40		101.096	360
	101.097	50		101.097	30		101.097	293
	101.097	85		101.097	39		101.097	264
	101.098	56		101.098	27		101.098	362
	101.098	60		101.099	38		101.098	310
	101.099	63		101.099	36		101.099	268
	101.1	50		101.1	32		101.099	306
	101.1	40		101.1	27		101.1	331
	101.101	53		101.101	28		101.101	307
	101.101	66		101.102	25		101.101	310
	101.102	68		101.102	22		101.102	282
	101.103	72		101.103	22		101.102	259
	101.103	72		101.103	27		101.103	283
	101.104	75		101.104	33		101.104	235
	101.104	75		101.104	24		101.104	270
	101.105	50		101.105	19		101.105	227
	101.105	59		101.106	27		101.105	275
	101.106	53		101.106	32		101.106	259
	101.107	56		101.107	16		101.107	253
	101.107	66		101.107	17		101.107	255
	101.108	66		101.108	20		101.108	271
	101.108	59		101.109	20		101.108	212
	101.109	66		101.109	20		101.109	235
	101.11	88		101.11	22		101.11	177
	101.11	59		101.11	12		101.11	222
	101.111	28		101.111	23		101.111	198
	101.111	41		101.112	9		101.111	217
	101.112	60		101.112	23		101.112	278
	101.113	66		101.113	19		101.113	206
	101.113	63		101.113	17		101.113	240
	101.114	72		101.114	25		101.114	203
	101.114	31		101.115	19		101.114	162
	101.115	66		101.115	16		101.115	186
	101.116	85		101.116	21		101.115	183
	101.116	44		101.116	17		101.116	202
	101.117	50		101.117	16		101.117	180
	101.117	50		101.118	16		101.117	222
	101.118	49		101.118	22		101.118	169
	101.119	40		101.119	17		101.118	174
	101.119	56		101.119	17		101.119	168
	101.12	59		101.12	11		101.12	181
	101.12	50		101.121	12		101.12	157
	101.121	31		101.121	15		101.121	166
	101.121	72		101.122	15		101.121	156
	101.122	50		101.122	12		101.122	178
	101.123	46		101.123	11		101.123	197
	101.123	43		101.123	11		101.123	174
	101.124	59		101.124	20		101.124	151
	101.124	24		101.125	11		101.124	154
	101.125	37		101.125	19		101.125	106
	101.126	28		101.126	11		101.126	167
	101.126	79		101.126	10		101.126	121
	101.127	37		101.127	11		101.127	115
	101.127	75		101.128	12		101.127	125
	101.128	63		101.128	20		101.128	157
	101.129	56		101.129	5		101.129	136
	101.129	41		101.129	10		101.129	116
	101.13	63		101.13	7		101.13	119
	101.13	78		101.131	17		101.13	124
	101.131	34		101.131	14		101.131	156
	101.132	59		101.132	10		101.132	111
	101.132	37		101.132	12		101.132	133
	101.133	69		101.133	7		101.133	133
	101.133	41		101.134	10		101.133	114
	101.134	37		101.134	19		101.134	116
	101.135	47		101.135	14		101.134	103
	101.135	56		101.135	11		101.135	130
	101.136	31		101.136	8		101.136	122
	101.136	46		101.137	9		101.136	97
	101.137	37		101.137	7		101.137	69
	101.138	65		101.138	12		101.137	136
	101.138	66		101.138	10		101.138	97
	101.139	60		101.139	5		101.139	111
	101.139	37		101.139	8		101.139	91
	101.14	44		101.14	10		101.14	75
	101.14	56		101.141	10		101.14	95
	101.141	66		101.141	6		101.141	68
	101.142	60		101.142	9		101.142	78
	101.142	68		101.142	7		101.142	103
	101.143	47		101.143	9		101.143	82
	101.143	72		101.144	10		101.143	95
	101.144	72		101.144	13		101.144	85
	101.145	53		101.145	6		101.145	117
	101.145	72		101.145	11		101.145	129
	101.146	72		101.146	10		101.146	83
	101.146	50		101.147	5		101.146	70
	101.147	44		101.147	12		101.147	92
	101.148	44		101.148	6		101.148	92
	101.148	53		101.148	14		101.148	86
	101.149	34		101.149	8		101.149	111
	101.149	50		101.15	11		101.149	55
	101.15	41		101.15	5		101.15	70
	101.151	69		101.151	7		101.15	101
	101.151	78		101.151	7		101.151	58
	101.152	78		101.152	9		101.152	105
	101.152	82		101.153	5		101.152	64
	101.153	85		101.153	4		101.153	99
	101.154	80		101.154	6		101.153	60
	101.154	60		101.154	7		101.154	67
	101.155	63		101.155	7		101.155	86
	101.155	47		101.156	5		101.155	50
	101.156	63		101.156	5		101.156	58
	101.156	69		101.157	9		101.156	78
	101.157	41		101.157	6		101.157	78
	101.158	60		101.158	9		101.158	63
	101.158	60		101.158	6		101.158	42
	101.159	82		101.159	5		101.159	80
	101.159	63		101.16	7		101.159	72
	101.16	63		101.16	8		101.16	62
	101.161	56		101.161	7		101.161	75
	101.161	66		101.161	6		101.161	88
	101.162	44		101.162	5		101.162	80
	101.162	65		101.163	5		101.162	63
	101.163	50		101.163	10		101.163	41
	101.164	53		101.164	6		101.164	75
	101.164	59		101.164	1		101.164	75
	101.165	78		101.165	11		101.165	75
	101.165	56		101.166	7		101.165	66
	101.166	53		101.166	6		101.166	88
	101.167	94		101.167	4		101.167	58
	101.167	72		101.167	7		101.167	47
	101.168	44		101.168	9		101.168	63
	101.168	59		101.169	6		101.168	47
	101.169	34		101.169	8		101.169	61
	101.17	41		101.17	8		101.169	53
	101.17	41		101.17	7		101.17	64
	101.171	38		101.171	3		101.171	47
	101.171	34		101.172	6		101.171	30
	101.172	56		101.172	8		101.172	61
	101.173	53		101.173	1		101.172	50
	101.173	44		101.173	12		101.173	52
	101.174	56		101.174	9		101.174	55
	101.174	47		101.174	3		101.174	53
	101.175	47		101.175	4		101.175	53
	101.175	69		101.176	7		101.175	64
	101.176	53		101.176	13		101.176	73
	101.177	53		101.177	3		101.177	41
	101.177	41		101.177	7		101.177	50
	101.178	41		101.178	6		101.178	47
	101.178	41		101.179	8		101.178	49
	101.179	41		101.179	3		101.179	61
	101.18	34		101.18	1		101.18	30
	101.18	28		101.18	7		101.18	44
	101.181	43		101.181	7		101.181	47
	101.181	25		101.182	5		101.181	64
	101.182	21		101.182	3		101.182	33
	101.183	22		101.183	6		101.183	44
	101.183	47		101.183	3		101.183	27
	101.184	53		101.184	3		101.184	38
	101.184	37		101.185	7		101.184	47
	101.185	37		101.185	7		101.185	49
	101.186	28		101.186	8		101.186	38
	101.186	46		101.186	6		101.186	47
	101.187	59		101.187	1		101.187	24
	101.187	34		101.188	5		101.187	28
	101.188	28		101.188	6		101.188	51
	101.189	25		101.189	7		101.188	73
	101.189	31		101.189	8		101.189	42
	101.19	56		101.19	7		101.19	21
	101.19	56		101.191	7		101.19	24
	101.191	21		101.191	6		101.191	47
	101.192	31		101.192	8		101.191	30
	101.192	31		101.192	4		101.192	38
	101.193	31		101.193	5		101.193	33
	101.193	37		101.193	3		101.193	54
	101.194	31		101.194	8		101.194	47
	101.194	34		101.195	6		101.194	35
	101.195	28		101.195	8		101.195	52
	101.196	37		101.196	6		101.196	48
	101.196	37		101.196	6		101.196	31
	101.197	25		101.197	6		101.197	42
	101.197	31		101.198	4		101.197	39
	101.198	34		101.198	3		101.198	30
	101.199	22		101.199	3		101.199	44
	101.199	40		101.199	5		101.199	33
	101.2	18		101.2	6		101.2	30
	101.2	27		101.201	7		101.2	25
	101.201	28		101.201	5		101.201	38
	101.202	31		101.202	7		101.202	25
	101.202	50		101.202	6		101.202	36
	101.203	9		101.203	3		101.203	34
	101.203	28		101.204	4		101.203	25
	101.204	33		101.204	6		101.204	31
	101.205	18		101.205	6		101.204	30
	101.205	27		101.205	10		101.205	27
	101.206	47		101.206	5		101.206	39
	101.206	37		101.207	5		101.206	25
	101.207	25		101.207	2		101.207	27
	101.208	31		101.208	4		101.207	38
	101.208	18		101.208	4		101.208	33
	101.209	40		101.209	4		101.209	47
	101.209	22		101.21	1		101.209	25
	101.21	22		101.21	4		101.21	33
	101.21	28		101.211	2		101.21	8
	101.211	31		101.211	3		101.211	11
	101.212	37		101.212	3		101.212	47
	101.212	12		101.212	6		101.212	41
	101.213	15		101.213	4		101.213	17
	101.213	15		101.214	5		101.213	33
	101.214	37		101.214	2		101.214	17
	101.215	37		101.215	7		101.215	36
	101.215	25		101.215	7		101.215	22
	101.216	18		101.216	4		101.216	22
	101.216	37		101.217	2		101.216	27
	101.217	24		101.217	1		101.217	31
	101.218	40		101.218	2		101.218	27
	101.218	28		101.218	5		101.218	33
	101.219	12		101.219	4		101.219	30
	101.219	34		101.22	1		101.219	21
	101.22	18		101.22	5		101.22	30
	101.221	25		101.221	2		101.221	22
	101.221	28		101.221	6		101.221	22
	101.222	25		101.222	5		101.222	21
	101.222	21		101.223	4		101.222	25
	101.223	9		101.223	6		101.223	30
	101.224	18		101.224	1		101.223	31
	101.224	21		101.224	2		101.224	16
	101.225	25		101.225	4		101.225	33
	101.225	21		101.226	3		101.225	25
	101.226	15		101.226	0		101.226	25
	101.227	18		101.227	9		101.226	21
	101.227	43		101.227	3		101.227	38
	101.228	40		101.228	3		101.228	22
	101.228	21		101.228	5		101.228	25
	101.229	12		101.229	5		101.229	22
	101.229	9		101.23	5		101.229	35
	101.23	21		101.23	1		101.23	19
	101.231	9		101.231	4		101.231	17
	101.231	27		101.231	7		101.231	22
	101.232	15		101.232	8		101.232	24
	101.232	12		101.233	6		101.232	16
	101.233	12		101.233	2		101.233	25
	101.234	9		101.234	1		101.234	33
	101.234	24		101.234	7		101.234	19
	101.235	9		101.235	5		101.235	22
	101.235	18		101.236	8		101.235	27
	101.236	46		101.236	2		101.236	16
	101.237	12		101.237	7		101.237	16
	101.237	24		101.237	6		101.237	21
	101.238	12		101.238	8		101.238	16
	101.238	15		101.239	2		101.238	19
	101.239	12		101.239	5		101.239	19
	101.24	15		101.24	2		101.24	33
	101.24	21		101.24	3		101.24	53
	101.241	24		101.241	7		101.241	27
	101.241	15		101.242	0		101.241	36
	101.242	33		101.242	7		101.242	22
	101.243	40		101.243	5		101.242	8
	101.243	9		101.243	5		101.243	16
	101.244	21		101.244	5		101.244	19
	101.244	18		101.245	5		101.244	19
	101.245	24		101.245	1		101.245	16
	101.246	24		101.246	4		101.245	28
	101.246	12		101.246	4		101.246	25
	101.247	9		101.247	1		101.247	16
	101.247	21		101.247	5		101.247	25
	101.248	18		101.248	5		101.248	27
	101.248	39		101.249	5		101.248	28
	101.249	12		101.249	3		101.249	16
	101.25	12		101.25	5		101.25	19
	101.25	24		101.25	6		101.25	16
	101.251	15		101.251	4		101.251	18
	101.251	18		101.252	3		101.251	30
	101.252	27		101.252	7		101.252	11
	101.253	24		101.253	3		101.253	16
	101.253	18		101.253	1		101.253	8
	101.254	8		101.254	0		101.254	5
	101.254	20		101.255	5		101.254	32
	101.255	26		101.255	4		101.255	22
	101.256	26		101.256	3		101.256	16
	101.256	8		101.256	8		101.256	36
	101.257	20		101.257	2		101.257	27
	101.257	26		101.258	1		101.257	14
	101.258	11		101.258	4		101.258	11
	101.259	17		101.259	3		101.258	16
	101.259	11		101.259	8		101.259	27
	101.26	14		101.26	6		101.26	19
	101.26	34		101.261	3		101.26	18
	101.261	19		101.261	2		101.261	25
	101.262	13		101.262	4		101.261	30
	101.262	11		101.262	1		101.262	16
	101.263	11		101.263	5		101.263	14
	101.263	25		101.264	5		101.263	24
	101.264	8		101.264	2		101.264	19
	101.265	16		101.265	3		101.264	22
	101.265	16		101.265	6		101.265	22
	101.266	16		101.266	6		101.266	17
	101.266	21		101.266	4		101.266	8
	101.267	10		101.267	5		101.267	16
	101.267	5		101.268	1		101.267	16
	101.268	21		101.268	2		101.268	16
	101.269	10		101.269	2		101.269	22
	101.269	7		101.269	4		101.269	14
	101.27	10		101.27	5		101.27	22
	101.27	18		101.271	4		101.27	13
	101.271	25		101.271	7		101.271	27
	101.272	10		101.272	4		101.272	44
	101.272	12		101.272	4		101.272	25
	101.273	27		101.273	2		101.273	22
	101.273	29		101.274	7		101.273	44
	101.274	22		101.274	6		101.274	19
	101.275	17		101.275	3		101.275	22
	101.275	14		101.275	5		101.275	10
	101.276	2		101.276	4		101.276	24
	101.276	19		101.277	4		101.276	16
	101.277	19		101.277	6		101.277	5
	101.278	23		101.278	4		101.278	27
	101.278	16		101.278	6		101.278	22
	101.279	2		101.279	4		101.279	19
	101.279	11		101.28	3		101.279	30
	101.28	6		101.28	3		101.28	19
	101.281	16		101.281	5		101.28	27
	101.281	11		101.281	3		101.281	19
	101.282	6		101.282	2		101.282	13
	101.282	15		101.283	7		101.282	16
	101.283	8		101.283	6		101.283	8
	101.284	15		101.284	5		101.283	19
	101.284	8		101.284	4		101.284	16
	101.285	15		101.285	2		101.285	19
	101.285	26		101.285	2		101.285	19
	101.286	10		101.286	6		101.286	14
	101.286	25		101.287	5		101.286	27
	101.287	14		101.287	1		101.287	24
	101.288	10		101.288	3		101.288	24
	101.288	14		101.288	3		101.288	21
	101.289	25		101.289	4		101.289	18
	101.289	14		101.29	1		101.289	8
	101.29	20		101.29	2		101.29	22
	101.291	20		101.291	1		101.291	11
	101.291	16		101.291	1		101.291	16
	101.292	34		101.292	2		101.292	7
	101.292	9		101.293	4		101.292	10
	101.293	11		101.293	4		101.293	30
	101.294	11		101.294	1		101.294	16
	101.294	11		101.294	1		101.294	19
	101.295	33		101.295	1		101.295	13
	101.295	25		101.296	4		101.295	13
	101.296	13		101.296	3		101.296	8
	101.297	20		101.297	5		101.296	24
	101.297	18		101.297	8		101.297	10
	101.298	20		101.298	4		101.298	13
	101.298	20		101.299	2		101.298	10
	101.299	14		101.299	7		101.299	18
	101.3	18		101.3	2		101.299	24
	101.3	16		101.3	9		101.3	10
	101.301	16		101.301	4		101.301	27
	101.301	23		101.302	4		101.301	13
	101.302	19		101.302	6		101.302	5
	101.303	17		101.303	2		101.302	13
	101.303	8		101.303	1		101.303	8
	101.304	26		101.304	4		101.304	16
	101.304	22		101.304	2		101.304	11
	101.305	19		101.305	4		101.305	18
	101.305	13		101.306	1		101.305	24
	101.306	12		101.306	5		101.306	26
	101.307	20		101.307	5		101.307	11
	101.307	6		101.307	5		101.307	10
	101.308	15		101.308	1		101.308	21
	101.308	17		101.309	5		101.308	23
	101.309	20		101.309	1		101.309	13
	101.31	27		101.31	3		101.31	15
	101.31	22		101.31	3		101.31	15
	101.311	15		101.311	6		101.311	20
	101.311	11		101.312	1		101.311	2
	101.312	8		101.312	2		101.312	18
	101.313	13		101.313	3		101.313	26
	101.313	27		101.313	1		101.313	26
	101.314	16		101.314	4		101.314	26
	101.314	18		101.315	5		101.314	34
	101.315	15		101.315	2		101.315	13
	101.316	13		101.316	4		101.316	34
	101.316	16		101.316	3		101.316	15
	101.317	26		101.317	3		101.317	21
	101.317	10		101.318	1		101.317	23
	101.318	13		101.318	3		101.318	21
	101.319	16		101.319	5		101.318	5
	101.319	23		101.319	6		101.319	23
	101.32	13		101.32	1		101.32	12
	101.32	20		101.321	2		101.32	15
	101.321	23		101.321	5		101.321	12
	101.322	31		101.322	4		101.321	36
	101.322	16		101.322	3		101.322	10
	101.323	31		101.323	5		101.323	22
	101.323	16		101.323	2		101.323	20
	101.324	16		101.324	2		101.324	17
	101.324	18		101.325	2		101.324	23
	101.325	28		101.325	7		101.325	27
	101.326	13		101.326	3		101.326	17
	101.326	23		101.326	2		101.326	22
	101.327	35		101.327	0		101.327	15
	101.327	14		101.328	8		101.327	19
	101.328	21		101.328	1		101.328	29
	101.329	34		101.329	1		101.329	22
	101.329	31		101.329	1		101.329	16
	101.33	33		101.33	7		101.33	4
	101.33	34		101.331	2		101.33	7
	101.331	34		101.331	5		101.331	18
	101.332	14		101.332	2		101.332	20
	101.332	33		101.332	5		101.332	20
	101.333	36		101.333	3		101.333	11
	101.333	24		101.334	3		101.333	13
	101.334	24		101.334	2		101.334	31
	101.335	44		101.335	7		101.335	8
	101.335	32		101.335	4		101.335	23
	101.336	50		101.336	3		101.336	10
	101.336	24		101.337	2		101.336	20
	101.337	37		101.337	3		101.337	12
	101.338	34		101.338	3		101.337	8
	101.338	52		101.338	7		101.338	11
	101.339	39		101.339	3		101.339	15
	101.339	42		101.34	3		101.339	13
	101.34	40		101.34	4		101.34	13
	101.341	42		101.341	4		101.34	7
	101.341	43		101.341	4		101.341	17
	101.342	49		101.342	4		101.342	20
	101.342	52		101.343	3		101.342	10
	101.343	50		101.343	3		101.343	26
	101.343	40		101.344	3		101.343	19
	101.344	82		101.344	3		101.344	17
	101.345	67		101.345	2		101.345	13
	101.345	37		101.345	1		101.345	6
	101.346	60		101.346	2		101.346	14
	101.346	47		101.347	6		101.346	24
	101.347	71		101.347	6		101.347	17
	101.348	72		101.348	3		101.348	20
	101.348	86		101.348	6		101.348	18
	101.349	76		101.349	1		101.349	15
	101.349	75		101.35	5		101.349	23
	101.35	89		101.35	2		101.35	18
	101.351	83		101.351	2		101.351	19
	101.351	93		101.351	6		101.351	13
	101.352	89		101.352	4		101.352	18
	101.352	84		101.353	6		101.352	15
	101.353	79		101.353	5		101.353	11
	101.354	84		101.354	3		101.354	26
	101.354	84		101.354	2		101.354	7
	101.355	90		101.355	3		101.355	15
	101.355	87		101.356	4		101.355	20
	101.356	108		101.356	7		101.356	17
	101.357	72		101.357	3		101.356	23
	101.357	104		101.357	7		101.357	22
	101.358	103		101.358	5		101.358	15
	101.358	84		101.359	6		101.358	17
	101.359	70		101.359	6		101.359	11
	101.36	82		101.36	3		101.359	19
	101.36	96		101.36	3		101.36	15
	101.361	90		101.361	4		101.361	20
	101.361	85		101.362	4		101.361	16
	101.362	95		101.362	6		101.362	22
	101.362	86		101.363	7		101.362	18
	101.363	64		101.363	8		101.363	18
	101.364	75		101.364	7		101.364	25
	101.364	79		101.364	0		101.364	19
	101.365	68		101.365	2		101.365	9
	101.365	91		101.366	2		101.365	20
	101.366	66		101.366	2		101.366	12
	101.367	63		101.367	4		101.367	22
	101.367	64		101.367	4		101.367	22
	101.368	80		101.368	2		101.368	11
	101.368	71		101.369	1		101.368	23
	101.369	68		101.369	4		101.369	20
	101.37	59		101.37	3		101.37	26
	101.37	57		101.37	1		101.37	24
	101.371	56		101.371	3		101.371	20
	101.371	53		101.372	2		101.371	22
	101.372	61		101.372	2		101.372	20
	101.373	55		101.373	2		101.373	12
	101.373	56		101.373	4		101.373	24
	101.374	49		101.374	7		101.374	19
	101.374	53		101.375	4		101.374	13
	101.375	41		101.375	6		101.375	26
	101.376	47		101.376	6		101.375	23
	101.376	46		101.376	4		101.376	21
	101.377	50		101.377	3		101.377	25
	101.377	47		101.378	3		101.377	20
	101.378	41		101.378	4		101.378	17
	101.379	56		101.379	7		101.378	19
	101.379	37		101.379	4		101.379	23
	101.38	38		101.38	1		101.38	24
	101.38	38		101.381	3		101.38	14
	101.381	44		101.381	7		101.381	18
	101.382	28		101.382	5		101.381	22
	101.382	40		101.382	4		101.382	23
	101.383	41		101.383	4		101.383	22
	101.383	37		101.383	9		101.383	16
	101.384	39		101.384	4		101.384	18
	101.384	44		101.385	3		101.384	15
	101.385	35		101.385	1		101.385	15
	101.386	38		101.386	2		101.386	24
	101.386	33		101.386	6		101.386	17
	101.387	36		101.387	2		101.387	23
	101.387	43		101.388	8		101.387	18
	101.388	31		101.388	2		101.388	21
	101.389	31		101.389	5		101.389	14
	101.389	31		101.389	2		101.389	19
	101.39	37		101.39	2		101.39	22
	101.39	39		101.391	3		101.39	19
	101.391	30		101.391	4		101.391	21
	101.392	26		101.392	1		101.392	11
	101.392	27		101.392	4		101.392	18
	101.393	25		101.393	5		101.393	13
	101.393	33		101.394	3		101.393	21
	101.394	28		101.394	1		101.394	20
	101.395	41		101.395	2		101.394	21
	101.395	31		101.395	5		101.395	14
	101.396	31		101.396	6		101.396	19
	101.396	26		101.397	4		101.396	14
	101.397	27		101.397	1		101.397	25
	101.398	23		101.398	4		101.397	28
	101.398	25		101.398	2		101.398	22
	101.399	31		101.399	3		101.399	24
	101.399	27		101.4	4		101.399	31
	101.4	24		101.4	2		101.4	25
	101.401	26		101.401	2		101.4	21
	101.401	31		101.401	3		101.401	16
	101.402	30		101.402	2		101.402	21
	101.402	25		101.402	3		101.402	13
	101.403	23		101.403	4		101.403	22
	101.403	31		101.404	4		101.403	25
	101.404	25		101.404	2		101.404	27
	101.405	22		101.405	4		101.405	22
	101.405	25		101.405	1		101.405	23
	101.406	27		101.406	3		101.406	20
	101.406	29		101.407	3		101.406	23
	101.407	23		101.407	0		101.407	31
	101.408	19		101.408	3		101.408	18
	101.408	33		101.408	6		101.408	17
	101.409	25		101.409	0		101.409	32
	101.409	28		101.41	2		101.409	22
	101.41	26		101.41	4		101.41	18
	101.411	24		101.411	2		101.411	14
	101.411	18		101.411	2		101.411	18
	101.412	29		101.412	6		101.412	18
	101.412	36		101.413	8		101.412	21
	101.413	23		101.413	4		101.413	17
	101.414	23		101.414	7		101.414	20
	101.414	19		101.414	1		101.414	11
	101.415	26		101.415	5		101.415	14
	101.415	21		101.416	3		101.415	17
	101.416	26		101.416	3		101.416	18
	101.417	24		101.417	7		101.416	14
	101.417	21		101.417	5		101.417	21
	101.418	23		101.418	3		101.418	23
	101.418	32		101.419	3		101.418	16
	101.419	30		101.419	2		101.419	28
	101.42	32		101.42	3		101.419	24
	101.42	21		101.42	2		101.42	14
	101.421	21		101.421	3		101.421	18
	101.421	29		101.421	2		101.421	11
	101.422	16		101.422	2		101.422	11
	101.422	25		101.423	5		101.422	23
	101.423	21		101.423	1		101.423	20
	101.424	23		101.424	2		101.424	16
	101.424	23		101.424	5		101.424	18
	101.425	27		101.425	2		101.425	19
	101.425	26		101.426	5		101.425	23
	101.426	21		101.426	2		101.426	32
	101.427	25		101.427	3		101.427	20
	101.427	23		101.427	2		101.427	27
	101.428	23		101.428	0		101.428	9
	101.428	26		101.429	5		101.428	17
	101.429	17		101.429	4		101.429	20
	101.43	27		101.43	4		101.43	23
	101.43	21		101.43	1		101.43	24
	101.431	19		101.431	4		101.431	13
	101.431	26		101.432	4		101.431	21
	101.432	18		101.432	4		101.432	24
	101.433	15		101.433	6		101.433	20
	101.433	26		101.433	4		101.433	20
	101.434	20		101.434	4		101.434	25
	101.434	24		101.435	3		101.434	19
	101.435	18		101.435	4		101.435	15
	101.436	27		101.436	0		101.435	22
	101.436	19		101.436	5		101.436	18
	101.437	15		101.437	4		101.437	19
	101.437	26		101.438	5		101.437	11
	101.438	18		101.438	3		101.438	16
	101.439	28		101.439	2		101.438	19
	101.439	27		101.439	5		101.439	19
	101.44	23		101.44	1		101.44	23
	101.44	17		101.441	3		101.44	19
	101.441	18		101.441	3		101.441	18
	101.442	26		101.442	5		101.441	23
	101.442	22		101.442	4		101.442	17
	101.443	25		101.443	4		101.443	18
	101.443	23		101.443	4		101.443	16
	101.444	33		101.444	2		101.444	15
	101.444	14		101.445	2		101.444	16
	101.445	18		101.445	5		101.445	13
	101.446	19		101.446	4		101.446	13
	101.446	20		101.446	2		101.446	17
	101.447	26		101.447	6		101.447	14
	101.447	18		101.448	3		101.447	16
	101.448	18		101.448	1		101.448	22
	101.449	23		101.449	5		101.449	18
	101.449	22		101.449	6		101.449	13
	101.45	29		101.45	1		101.45	14
	101.45	19		101.451	2		101.45	18
	101.451	20		101.451	3		101.451	17
	101.452	16		101.452	5		101.452	18
	101.452	20		101.452	1		101.452	12
	101.453	27		101.453	3		101.453	16
	101.453	30		101.454	3		101.453	17
	101.454	30		101.454	3		101.454	18
	101.455	26		101.455	8		101.455	5
	101.455	21		101.455	1		101.455	17
	101.456	19		101.456	3		101.456	7
	101.456	20		101.457	1		101.456	17
	101.457	18		101.457	2		101.457	11
	101.458	28		101.458	3		101.457	13
	101.458	22		101.458	1		101.458	23
	101.459	11		101.459	2		101.459	8
	101.459	25		101.46	2		101.459	10
	101.46	24		101.46	7		101.46	17
	101.461	17		101.461	3		101.46	10
	101.461	16		101.461	6		101.461	16
	101.462	15		101.462	3		101.462	12
	101.462	20		101.463	4		101.462	8
	101.463	17		101.463	5		101.463	12
	101.463	18		101.464	5		101.463	15
	101.464	24		101.464	1		101.464	13
	101.465	19		101.465	4		101.465	11
	101.465	25		101.465	4		101.465	14
	101.466	26		101.466	2		101.466	15
	101.466	7		101.467	3		101.466	11
	101.467	22		101.467	4		101.467	26
	101.468	13		101.468	4		101.468	19
	101.468	27		101.468	2		101.468	12
	101.469	18		101.469	3		101.469	7
	101.469	25		101.47	6		101.469	15
	101.47	19		101.47	9		101.47	11
	101.471	15		101.471	1		101.471	11
	101.471	18		101.471	2		101.471	7
	101.472	15		101.472	6		101.472	6
	101.472	15		101.473	2		101.472	16
	101.473	20		101.473	2		101.473	19
	101.474	15		101.474	3		101.474	13
	101.474	17		101.474	4		101.474	14
	101.475	20		101.475	5		101.475	15
	101.475	17		101.476	3		101.475	15
	101.476	17		101.476	2		101.476	8
	101.477	18		101.477	4		101.476	10
	101.477	15		101.477	3		101.477	14
	101.478	21		101.478	2		101.478	11
	101.478	15		101.479	5		101.478	15
	101.479	25		101.479	4		101.479	6
	101.48	13		101.48	4		101.479	15
	101.48	25		101.48	3		101.48	14
	101.481	20		101.481	8		101.481	14
	101.481	21		101.482	2		101.481	7
	101.482	16		101.482	4		101.482	13
	101.483	24		101.483	1		101.482	12
	101.483	18		101.483	3		101.483	13
	101.484	19		101.484	3		101.484	18
	101.484	14		101.484	7		101.484	15
	101.485	17		101.485	3		101.485	12
	101.485	20		101.486	3		101.485	11
	101.486	15		101.486	1		101.486	8
	101.487	30		101.487	2		101.487	11
	101.487	23		101.487	5		101.487	15
	101.488	15		101.488	4		101.488	7
	101.488	18		101.489	1		101.488	13
	101.489	27		101.489	2		101.489	7
	101.49	18		101.49	5		101.49	8
	101.49	20		101.49	4		101.49	11
	101.491	17		101.491	4		101.491	8
	101.491	16		101.492	3		101.491	7
	101.492	24		101.492	4		101.492	6
	101.493	17		101.493	3		101.493	12
	101.493	29		101.493	2		101.493	11
	101.494	25		101.494	3		101.494	13
	101.494	19		101.495	6		101.494	5
	101.495	17		101.495	7		101.495	11
	101.496	22		101.496	5		101.496	10
	101.496	24		101.496	5		101.496	8
	101.497	14		101.497	2		101.497	8
	101.497	22		101.498	5		101.497	2
	101.498	24		101.498	3		101.498	9
	101.499	17		101.499	6		101.498	8
	101.499	9		101.499	3		101.499	13
	101.5	13		101.5	7		101.5	9
	101.5	14		101.501	6		101.5	9
	101.501	17		101.501	1		101.501	14
	101.502	26		101.502	3		101.501	6
	101.502	16		101.502	1		101.502	6
	101.503	23		101.503	5		101.503	10
	101.503	20		101.504	2		101.503	9
	101.504	18		101.504	1		101.504	5
	101.504	24		101.505	1		101.504	8
	101.505	15		101.505	6		101.505	12
	101.506	19		101.506	3		101.506	7
	101.506	25		101.506	5		101.506	12
	101.507	23		101.507	1		101.507	7
	101.507	19		101.508	3		101.507	4
	101.508	22		101.508	1		101.508	10
	101.509	21		101.509	6		101.509	6
