# Supplementary material for: Interfacial chemistry-driven reaction dynamics and resultant microstructural evolution in lithium-based all-solid-state batteries
Source: Nat Commun. 2025 Oct 3;16:8838. doi: 10.1038/s41467-025-63959-1 (PMC12494980; doi:10.1038/s41467-025-63959-1)
Supplement: Supplementary file 6 — Source data [file 41467_2025_63959_MOESM6_ESM.zip › Source Data/Supplementary Fig. 20.xlsx]

## Sheet: Supplementary Fig. 20a
Gray Value	Intensity
0	1856410
1	496353
2	463992
3	450335
4	443566
5	456524
6	410175
7	421441
8	431501
9	443030
10	449332
11	473496
12	446485
13	456706
14	468347
15	481032
16	493472
17	508276
18	489245
19	499939
20	509632
21	517959
22	535175
23	544166
24	535010
25	548081
26	561178
27	574677
28	597120
29	604151
30	601574
31	615187
32	631221
33	652805
34	678585
35	687276
36	699791
37	717591
38	734866
39	765190
40	786435
41	807055
42	817201
43	840174
44	865881
45	889733
46	918879
47	941458
48	950339
49	975253
50	1006380
51	1041270
52	1066390
53	1093200
54	1117730
55	1141670
56	1168420
57	1193970
58	1216150
59	1238360
60	1246780
61	1267830
62	1291660
63	1291220
64	1309980
65	1295890
66	1292230
67	1298140
68	1295540
69	1297360
70	1290300
71	1283940
72	1279030
73	1275660
74	1279670
75	1269650
76	1269470
77	1262190
78	1254320
79	1253550
80	1254500
81	1243910
82	1247750
83	1242180
84	1247730
85	1248250
86	1250150
87	1246140
88	1262630
89	1263080
90	1259880
91	1271810
92	1284940
93	1289630
94	1301770
95	1317270
96	1328360
97	1339520
98	1364270
99	1383940
100	1402240
101	1429250
102	1462210
103	1481640
104	1521150
105	1555760
106	1599840
107	1639980
108	1688180
109	1740820
110	1789010
111	1866860
112	1945220
113	2015140
114	2103490
115	2197490
116	2318420
117	2451210
118	2605910
119	2758100
120	2954260
121	3169940
122	3434080
123	3713860
124	4079430
125	4413890
126	4821820
127	5292990
128	5794220
129	6393240
130	6899900
131	7428890
132	7985560
133	8521620
134	9033810
135	9372780
136	9710790
137	9741410
138	9878220
139	9721610
140	9532740
141	9212640
142	8847640
143	8338280
144	7887190
145	7313920
146	6812830
147	6321240
148	5861340
149	5414000
150	4998510
151	4701380
152	4387650
153	4148390
154	3935580
155	3742480
156	3621330
157	3540030
158	3465750
159	3431670
160	3443750
161	3453960
162	3501860
163	3584430
164	3679050
165	3802680
166	3942040
167	4082440
168	4261190
169	4443380
170	4651890
171	4853240
172	5048540
173	5283680
174	5475390
175	5636060
176	5893180
177	6021140
178	6206170
179	6324140
180	6407140
181	6474440
182	6531300
183	6502550
184	6494350
185	6354440
186	6223900
187	6078860
188	5875810
189	5671480
190	5414210
191	5155390
192	4941400
193	4644270
194	4380140
195	4098950
196	3860220
197	3573720
198	3303340
199	3069140
200	2817530
201	2605230
202	2402370
203	2190650
204	2034840
205	1866360
206	1703760
207	1570490
208	1435630
209	1299190
210	1195980
211	1091230
212	1005830
213	919827
214	849066
215	765315
216	710795
217	642844
218	593330
219	536425
220	493272
221	452852
222	415607
223	386178
224	348327
225	326172
226	298269
227	275391
228	257874
229	235099
230	217029
231	200733
232	187466
233	170317
234	158707
235	145688
236	135150
237	123791
238	113284
239	106279
240	98059
241	90289
242	83722
243	77908
244	71077
245	65571
246	60706
247	55420
248	51475
249	46724
250	42520
251	39645
252	36278
253	33639
254	30713
255	325065

## Sheet: Supplementary Fig. 20b
Gray Value	Intensity
0	288229
1	192088
2	232637
3	275296
4	315284
5	354331
6	393064
7	429777
8	464747
9	496163
10	531246
11	560588
12	593857
13	623919
14	652017
15	683299
16	698434
17	716370
18	751935
19	783106
20	812746
21	842742
22	873700
23	905625
24	937941
25	971765
26	1004550
27	1048300
28	1092960
29	1144690
30	1202640
31	1265650
32	1339090
33	1411260
34	1498640
35	1594280
36	1697310
37	1793590
38	1879460
39	1962220
40	2028620
41	2077390
42	2129830
43	2164120
44	2186430
45	2212670
46	2224880
47	2233320
48	2246380
49	2236730
50	2216390
51	2189310
52	2151050
53	2113110
54	2091500
55	2068510
56	2033840
57	1999580
58	1975970
59	1952200
60	1928450
61	1906430
62	1884460
63	1870660
64	1853330
65	1843220
66	1809560
67	1801670
68	1793210
69	1782140
70	1781320
71	1775120
72	1783380
73	1789830
74	1799950
75	1797560
76	1810100
77	1814020
78	1829910
79	1846550
80	1859800
81	1885380
82	1894170
83	1891470
84	1921080
85	1952250
86	1980580
87	2017030
88	2071930
89	2128400
90	2196340
91	2281330
92	2380540
93	2506260
94	2617000
95	2760210
96	2925390
97	3105600
98	3305300
99	3518260
100	3775420
101	4054540
102	4384090
103	4685620
104	5052630
105	5437010
106	5813670
107	6203980
108	6608160
109	7021170
110	7396030
111	7709300
112	7992880
113	8201880
114	8355410
115	8431890
116	8415330
117	8338580
118	8196190
119	8000430
120	7753130
121	7416620
122	7074030
123	6711060
124	6307550
125	5889580
126	5515120
127	5123680
128	4785730
129	4431750
130	4097120
131	3807200
132	3527620
133	3262400
134	3046120
135	2843870
136	2680330
137	2520880
138	2392130
139	2276370
140	2188900
141	2111640
142	2066510
143	2027620
144	2018590
145	2026540
146	2037010
147	2075050
148	2121460
149	2184170
150	2274660
151	2369940
152	2500390
153	2634540
154	2776680
155	2953780
156	3134200
157	3319560
158	3531110
159	3718140
160	3908560
161	4103150
162	4307820
163	4515210
164	4710970
165	4863960
166	5020130
167	5172180
168	5328610
169	5430130
170	5525240
171	5625390
172	5678520
173	5711370
174	5747730
175	5694440
176	5661750
177	5549880
178	5418630
179	5264610
180	5115290
181	4944060
182	4741080
183	4545750
184	4344070
185	4122810
186	3917230
187	3703120
188	3456390
189	3240220
190	3009500
191	2789840
192	2575390
193	2370710
194	2161540
195	1968750
196	1776530
197	1606450
198	1432450
199	1287240
200	1155090
201	1030490
202	916959
203	812350
204	724712
205	633990
206	552337
207	484352
208	424229
209	373504
210	330932
211	293920
212	259626
213	227216
214	200969
215	174288
216	148716
217	123119
218	100586
219	82003
220	66139
221	54043
222	44325
223	35453
224	28528
225	22330
226	17092
227	13262
228	9694
229	7235
230	5164
231	3756
232	2568
233	1654
234	1190
235	776
236	465
237	258
238	159
239	134
240	77
241	41
242	15
243	4
244	8
245	3
246	60706
247	55420
248	51475
249	46724
250	42520
251	39645
252	36278
253	33639
254	30713
255	325065
