# Supplementary material for: Interfacial chemistry-driven reaction dynamics and resultant microstructural evolution in lithium-based all-solid-state batteries
Source: Nat Commun. 2025 Oct 3;16:8838. doi: 10.1038/s41467-025-63959-1 (PMC12494980; doi:10.1038/s41467-025-63959-1)
Supplement: Supplementary file 6 — Source data [file 41467_2025_63959_MOESM6_ESM.zip › Source Data/Supplementary Fig. 29.xlsx]

## Sheet: Supplementary Fig. 29
Bare NCM	NCM volume	Pore volume	Bare NCM Linear fit	NCM volume	Pore volume	LiDFP NCM	NCM volume	Pore volume	LiDFP NCM Linear fit	NCM volume	Pore volume
	3.05587	0		0.12696	0.00759		26.7703	10.3182		0.14728	0.01354
	16.4209	1.27768		0.68069	0.04068		22.4505	0.70577		0.61359	0.05641
	1.46866	0.0616		1.23443	0.07378		27.1007	5.52668		1.07989	0.09928
	4.92616	0.28351		1.78817	0.10688		2.75671	1.10372		1.54619	0.14215
	30.7525	0.31972		2.3419	0.13997		59.8646	11.4817		2.0125	0.18503
	1.42016	0		2.89564	0.17307		1.27743	0.32992		2.4788	0.2279
	3.10423	0.10207		3.44938	0.20616		5.89825	0.34689		2.9451	0.27077
	7.18639	2.32871		4.00311	0.23926		3.43194	1.32502		3.41141	0.31364
	0.88811	0		4.55685	0.27236		87.1998	4.11212		3.87771	0.35651
	6.72744	0.05406		5.11059	0.30545		5.59477	0.15807		4.34401	0.39938
	4.3415	0.09613		5.66432	0.33855		9.68287	1.21496		4.81032	0.44225
	0.86341	0		6.21806	0.37165		4.0383	0.20712		5.27662	0.48512
	3.71416	0.60347		6.7718	0.40474		18.8114	1.48485		5.74292	0.52799
	1.35258	0.60912		7.32553	0.43784		10.9307	0.52522		6.20923	0.57086
	0.96292	0.121		7.87927	0.47093		17.3345	4.03907		6.67553	0.61374
	3.50301	2.01007		8.43301	0.50403		12.9949	3.26932		7.14183	0.65661
	1.80643	0.05153		8.98675	0.53713		1.61518	0		7.60814	0.69948
	32.131	5.87156		9.54048	0.57022		4.29481	0.68389		8.07444	0.74235
	6.14236	0.45428		10.0942	0.60332		7.20114	3.28608		8.54074	0.78522
	16.2214	1.21641		10.648	0.63642		20.4237	1.70503		9.00705	0.82809
	8.5581	0.08597		11.2017	0.66951		1.03151	0.31738		9.47335	0.87096
	7.91435	0.0518		11.7554	0.70261		8.21141	1.20196		9.93965	0.91383
	3.84992	0		12.3092	0.7357		1.36396	0.05647		10.406	0.9567
	2.43489	0.26163		12.8629	0.7688		15.9852	0.75355		10.8723	0.99957
	7.79804	0.04919		13.4166	0.8019		2.85804	0.47768		11.3386	1.04245
	10.621	0.29892		13.9704	0.83499		24.4765	3.05298		11.8049	1.08532
	7.17903	0.25893		14.5241	0.86809		14.0427	0.95509		12.2712	1.12819
	11.2524	0		15.0778	0.90118		6.48611	1.84962		12.7375	1.17106
	1.5481	0		15.6316	0.93428		187.312	11.5051		13.2038	1.21393
	8.52973	0.11247		16.1853	0.96738		63.7796	5.34306		13.6701	1.2568
	19.2028	0.04664		16.7391	1.00047		465.984	37.5757		14.1364	1.29967
	12.2812	3.09361		17.2928	1.03357		20.5372	2.5481		14.6027	1.34254
	1.39709	0.04488		17.8465	1.06667		5.91615	0		15.069	1.38541
	13.0774	0		18.4003	1.09976		3.61272	0.0557		15.5353	1.42828
	2.81531	0		18.954	1.13286		39.1742	6.40512		16.0016	1.47116
	13.8748	1.52551		19.5078	1.16595		6.4624	0.45561		16.4679	1.51403
	25.1776	0.2038		20.0615	1.19905		33.1551	2.04997		16.9342	1.5569
	1.74553	0		20.6152	1.23215		3.79263	0.0714		17.4005	1.59977
	32.5678	0		21.169	1.26524		3.63549	1.68015		17.8668	1.64264
	1.67672	0.85218		21.7227	1.29834		1.58948	0		18.3331	1.68551
	3.4058	0.1509		22.2764	1.33143		6.30395	1.2183		18.7994	1.72838
	10.9699	2.30523		22.8302	1.36453		8.86097	1.9629		19.2657	1.77125
	4.84322	0.05471		23.3839	1.39763		2.18848	0.19701		19.732	1.81412
	7.48283	0.05013		23.9376	1.43072		8.06826	1.06933		20.1983	1.85699
	553.31	20.9967		24.4914	1.46382		4.26206	0.62856		20.6646	1.89987
	18.7307	1.16181		25.0451	1.49692		14.3895	1.33208		21.1309	1.94274
	32.5446	2.5164		25.5988	1.53001		4.28331	1.53241		21.5972	1.98561
	11.0791	2.36186		26.1526	1.56311		22.9266	5.79233		22.0635	2.02848
	4.93417	0.16662		26.7063	1.5962		1.68836	0.2749		22.5298	2.07135
	1.9524	0		27.2601	1.6293		2.90684	0.39762		22.9962	2.11422
	2.91763	0.08133		27.8138	1.6624		1.5906	0.07881		23.4625	2.15709
	6.04322	0		28.3675	1.69549		7.45538	0.21281		23.9288	2.19996
	2.31752	0.33442		28.9213	1.72859		3.09931	0.13358		24.3951	2.24283
	160.248	2.89068		29.475	1.76168		3.60248	0.67224		24.8614	2.2857
	11.1721	0		30.0287	1.79478		2.29211	0.98146		25.3277	2.32858
	0.16743	0		30.5825	1.82788		2.32604	0.74438		25.794	2.37145
	4.57646	6.7055		31.1362	1.86097		14.2663	1.21844		26.2603	2.41432
	6.18805	1.17403		31.69	1.89407		1.31429	0.34568		26.7266	2.45719
	0.90214	0.08873		32.2437	1.92717		17.6194	1.88002		27.1929	2.50006
	2.77331	0.22953		32.7974	1.96026		4.24763	0.18803		27.6592	2.54293
	2.05442	0.07091		33.3512	1.99336		4.27031	1.8745		28.1255	2.5858
	30.3943	3.7942		33.9049	2.02645		5.52879	0.96518		28.5918	2.62867
	1.59471	0		34.4586	2.05955		16.8289	0.95648		29.0581	2.67154
	3.86504	0.32301		35.0124	2.09265		6.84415	2.19421		29.5244	2.71441
	32.678	0.46975		35.5661	2.12574		9.7522	0.17093		29.9907	2.75729
	11.5867	0.18055		36.1198	2.15884		3.86192	0.20686		30.457	2.80016
	6.43865	0		36.6736	2.19193		6.23724	1.26582		30.9233	2.84303
	2.8544	0.87474		37.2273	2.22503		5.18959	0.51901		31.3896	2.8859
	1.11069	0		37.7811	2.25813		1.52806	0.31273		31.8559	2.92877
	1.96948	0.05997		38.3348	2.29122		13.8369	1.45155		32.3222	2.97164
	8.62251	0.05167		38.8885	2.32432		0.76832	0.04881		32.7885	3.01451
	16.8514	0		39.4423	2.35742		3.58604	0.3431		33.2548	3.05738
	8.22039	0.04756		39.996	2.39051		1.02248	1.57513		33.7211	3.10025
	1.51746	2.05045		40.5498	2.42361		6.85029	1.71659		34.1874	3.14312
	1.09716	0.1294		41.1035	2.4567		3.6274	0.25305		34.6537	3.186
	10.2742	0		41.6572	2.4898		1.10372	0.15052		35.12	3.22887
	3.23783	0.13302		42.211	2.5229		11.9052	0.61581		35.5863	3.27174
	3.89015	0.208		42.7647	2.55599		19.9531	1.90261		36.0526	3.31461
	11.3334	0.20458		43.3184	2.58909		4.05916	1.73758		36.5189	3.35748
	4.45938	0.68365		43.8722	2.62218		34.2934	1.63733		36.9853	3.40035
	19.6773	0.07167		44.4259	2.65528		1.7798	0.06006		37.4515	3.44322
	10.8372	0.07711		44.9796	2.68838		24.3294	0.05626		37.9179	3.48609
	10.1475	0.76129		45.5334	2.72147		0.9254	0		38.3842	3.52896
	1.92736	0.25982		46.0871	2.75457		6.75915	2.44924		38.8505	3.57183
	37.426	0.07516		46.6409	2.78767		14.128	2.00772		39.3168	3.61471
	16.544	0.431		47.1946	2.82076		1.95961	0.06406		39.7831	3.65758
	25.9593	2.6351		47.7483	2.85386		2.95024	0.23698		40.2494	3.70045
	0.57311	0		48.3021	2.88695		40.8597	3.7835		40.7157	3.74332
	29.4085	0.69593		48.8558	2.92005		4.33553	0.18461		41.182	3.78619
	8.86109	0		49.4095	2.95315		2.43238	0.53613		41.6483	3.82906
	7.54437	0.13192		49.9633	2.98624		0.98911	0.2213		42.1146	3.87193
	0.3345	0		50.517	3.01934		6.37563	1.08123		42.5809	3.9148
	20.3967	2.92876		51.0707	3.05244		17.3019	1.16369		43.0472	3.95767
	9.08336	0.18423		51.6245	3.08553		1.78625	0.03714		43.5135	4.00055
	31.3411	2.08115		52.1782	3.11863		5.32486	1.95637		43.9798	4.04342
	2.01896	0.04839		52.732	3.15172		3.25761	0.5531		44.4461	4.08629
	5.20307	0.90983		53.2857	3.18482		15.625	3.56485		44.9124	4.12916
	5.96575	0		53.8394	3.21792		2.18477	0.3195		45.3787	4.17203
	17.15	1.23792		54.3932	3.25101		1.22899	0.07901		45.845	4.2149
	58.4316	0.63758		54.9469	3.28411		2.09814	0		46.3113	4.25777
	3.68283	0.54973		55.5006	3.3172		9.40383	3.21364		46.7776	4.30064
	10.2048	0.59732		56.0544	3.3503		0.88372	0.0488		47.2439	4.34351
	31.0705	0.32617		56.6081	3.3834		30.2437	3.38178		47.7102	4.38638
	2.80224	0		57.1619	3.41649		5.58273	0.15729		48.1765	4.42926
	65.3413	0.07158		57.7156	3.44959		6.50417	0.80375		48.6428	4.47213
	3.35732	0		58.2693	3.48269		2.50683	0.04306		49.1091	4.515
	7.13748	0		58.8231	3.51578		2.03881	0.06614		49.5754	4.55787
	1.7566	0.09033		59.3768	3.54888		16.4076	5.59783		50.0417	4.60074
	4.70088	0.13514		59.9305	3.58197		1.91083	0		50.508	4.64361
	5.89135	0.08157		60.4843	3.61507		23.528	6.29364		50.9744	4.68648
	9.27679	0.07171		61.038	3.64817		12.0174	2.98689		51.4406	4.72935
	1.84783	0		61.5917	3.68126		11.7633	0.33299		51.907	4.77222
	12.013	0.14868		62.1455	3.71436		2.38721	0.43642		52.3733	4.81509
	27.4144	0		62.6992	3.74745		9.65213	1.48311		52.8396	4.85797
	18.3525	0.36121		63.253	3.78055		0.53397	0		53.3059	4.90084
	2.19826	0.05688		63.8067	3.81365		3.59171	0.13769		53.7722	4.94371
	5.5218	0.04888		64.3604	3.84674		1.62432	1.31979		54.2385	4.98658
	2.79077	0.12111		64.9142	3.87984		5.25462	0.12943		54.7048	5.02945
	4.6979	0.10698		65.4679	3.91294		5.52527	1.00662		55.1711	5.07232
	3.61149	1.02592		66.0216	3.94603		67.511	2.6993		55.6374	5.11519
	1.07728	0		66.5754	3.97913		14.7484	0.56758		56.1037	5.15806
	0.76289	0.39604		67.1291	4.01222		5.54153	1.91776		56.57	5.20093
	0.87852	0.13306		67.6829	4.04532		0.81018	0.08526		57.0363	5.2438
	1.13574	0.0648		68.2366	4.07842		24.8895	3.15181		57.5026	5.28668
	8.73171	0.14673		68.7903	4.11151		2.03638	1.38917		57.9689	5.32955
	15.7479	0		69.3441	4.14461		0.1727	0		58.4352	5.37242
	0.88274	0		69.8978	4.1777		9.59825	3.3295		58.9015	5.41529
	2.13403	0.19411		70.4515	4.2108		4.96355	1.94793		59.3678	5.45816
	8.7487	1.53183		71.0053	4.2439		0.81792	0.1388		59.8341	5.50103
	1.50353	0		71.559	4.27699		5.4613	1.38703		60.3004	5.5439
	4.9591	0.11734		72.1128	4.31009		8.14766	0.12852		60.7667	5.58677
	2.12676	0.74379		72.6665	4.34319		0.75092	0.11103		61.233	5.62964
	9.82204	0.09321		73.2202	4.37628		6.35105	0.29336		61.6993	5.67251
	36.868	3.00942		73.774	4.40938		1.06806	0.0651		62.1656	5.71539
	7.62613	0		74.3277	4.44247		3.61449	0.22192		62.6319	5.75826
	15.7386	0.84423		74.8814	4.47557		3.59766	0.06101		63.0982	5.80113
	1.5578	0		75.4352	4.50867		4.12345	0.239		63.5645	5.844
	1.80419	0		75.9889	4.54176		2.2356	0.04178		64.0308	5.88687
	0.66908	0		76.5426	4.57486		133.574	8.44682		64.4972	5.92974
	2.27678	0.35618		77.0964	4.60795		31.6518	6.03245		64.9634	5.97261
	13.2062	0.92442		77.6501	4.64105		2.40151	0.25061		65.4297	6.01548
	16.5852	0.43293		78.2039	4.67415		7.94414	0.11493		65.8961	6.05835
	32.9174	0.41401		78.7576	4.70724		5.2503	0.39832		66.3624	6.10122
	5.16385	0.07325		79.3113	4.74034		4.17466	0.41592		66.8287	6.1441
	0.67757	0		79.8651	4.77344		4.06048	1.29598		67.295	6.18697
	7.18414	0.17471		80.4188	4.80653		3.71048	0.93978		67.7613	6.22984
	4.26927	0.41219		80.9725	4.83963		21.6177	4.21424		68.2276	6.27271
	9.77019	0.16687		81.5263	4.87272		8.731	0.44593		68.6939	6.31558
	3.64797	0		82.08	4.90582		3.42702	0.15512		69.1602	6.35845
	8.99064	0.0588		82.6338	4.93892		0.75746	0.10353		69.6265	6.40132
	10.9205	0.21672		83.1875	4.97201		2.9055	0.64687		70.0928	6.44419
	70.5829	1.69781		83.7412	5.00511		14.6705	4.30085		70.5591	6.48706
	1.81837	0.19161		84.295	5.0382		7.55299	0.58867		71.0254	6.52993
	0.30791	0.0638		84.8487	5.0713		24.7498	8.83986		71.4917	6.57281
	10.5654	1.22537		85.4024	5.1044		31.3754	0.90679		71.958	6.61568
	5.98154	0.16246		85.9562	5.13749		6.0922	0.1491		72.4243	6.65855
	3.04471	0.0565		86.5099	5.17059		43.5436	4.95894		72.8906	6.70142
	3.57128	0.33826		87.0636	5.20369		3.16114	0		73.3569	6.74429
	60.3821	0.67648		87.6174	5.23678		116.582	16.3292		73.8232	6.78716
	5.52826	0.04916		88.1711	5.26988		27.0472	3.93701		74.2895	6.83003
	2.13879	0		88.7249	5.30297		3.34448	0.65816		74.7558	6.8729
	11.5256	1.13513		89.2786	5.33607		3.28484	0		75.2221	6.91577
	3.53312	0.05106		89.8323	5.36917		30.3113	5.48237		75.6884	6.95864
	0.19836	0		90.3861	5.40226		9.71559	0.69202		76.1547	7.00152
	55.7389	0.20521		90.9398	5.43536		21.9157	2.55309		76.621	7.04439
	5.83497	0.0519		91.4935	5.46845		3.53389	0.13448		77.0873	7.08726
	5.87341	0.082		92.0473	5.50155		178.091	9.19264		77.5536	7.13013
	7.26414	0.46983		92.601	5.53465		1.02899	0.07407		78.0199	7.173
	0.95174	0.06476		93.1548	5.56774		4.28653	0.06493		78.4862	7.21587
	11.536	0.73543		93.7085	5.60084		3.60009	1.02323		78.9526	7.25874
	0.54995	0		94.2622	5.63394		17.8958	2.73415		79.4189	7.30161
	1.65866	0		94.816	5.66703		4.62092	0.07902		79.8852	7.34448
	1.76864	0.0563		95.3697	5.70013		54.4014	2.98435		80.3515	7.38735
	5.03616	0		95.9234	5.73322		13.4301	0.4158		80.8178	7.43023
	13.7042	0.27552		96.4772	5.76632		4.3021	0.07221		81.2841	7.4731
	0.42467	0.04597		97.0309	5.79942		6.54995	1.26378		81.7504	7.51597
	82.1016	10.1029		97.5846	5.83251		29.2537	5.70609		82.2167	7.55884
	22.5435	1.04515		98.1384	5.86561		8.61091	2.21273		82.683	7.60171
	6.9108	0		98.6921	5.89871		5.60618	3.00435		83.1493	7.64458
	19.0315	0.21107		99.2459	5.9318		3.86044	0.05621		83.6156	7.68745
	0.30791	0.0638		99.7996	5.9649		28.8148	1.92718		84.0819	7.73032
	1.32148	0.15222		100.353	5.99799		7.1919	1.03395		84.5482	7.77319
	1.47663	0.14313		100.907	6.03109		1.69459	0.19242		85.0145	7.81607
	5.05038	0.10412		101.461	6.06419		5.1684	0.61724		85.4808	7.85894
	47.5565	4.33701		102.015	6.09728		16.0996	5.63612		85.9471	7.90181
	1.37919	0		102.568	6.13038		29.5583	2.91825		86.4134	7.94468
	19.954	0.17142		103.122	6.16347		32.5479	10.0777		86.8797	7.98755
	3.08505	0.22826		103.676	6.19657		7.78989	1.23049		87.346	8.03042
	1.7052	0.56057		104.229	6.22967		3.58209	0.89973		87.8123	8.07329
	7.96939	0		104.783	6.26276		3.05	0.06997		88.2786	8.11616
	28.7413	0.87796		105.337	6.29586		29.9864	3.0649		88.7449	8.15903
	34.8746	0.81728		105.891	6.32896		2.49571	0.26095		89.2112	8.2019
	7.23493	0.13986		106.444	6.36205		5.13771	0.30007		89.6775	8.24478
	6.0252	7.54616		106.998	6.39515		45.925	6.60928		90.1438	8.28765
	4.11631	0.16672		107.552	6.42824		6.06195	0.57727		90.6101	8.33052
	9.11469	0.07096		108.106	6.46134		45.3225	7.23422		91.0764	8.37339
	3.84352	0.03623		108.659	6.49444		16.2953	1.87557		91.5427	8.41626
	5.21115	0.12419		109.213	6.52753		6.96801	1.98976		92.009	8.45913
	2.57314	0.05988		109.767	6.56063		3.27957	0.69291		92.4754	8.502
	12.1966	3.81096		110.321	6.59372		2.03079	0.04738		92.9416	8.54487
	12.5955	0.05361		110.874	6.62682		1.56479	0.05567		93.4079	8.58774
	77.8489	0.80536		111.428	6.65992		5.91964	0.26226		93.8743	8.63061
	27.4339	0.3927		111.982	6.69301		8.42797	0.34386		94.3406	8.67349
	11.439	0		112.536	6.72611		2.83948	0.44232		94.8069	8.71636
	0.62597	0.7672		113.089	6.75921		10.0372	0.49042		95.2732	8.75923
	3.19561	1.18516		113.643	6.7923		4.04058	0.19582		95.7395	8.8021
	2.08925	0		114.197	6.8254		8.59444	1.72409		96.2058	8.84497
	0.52128	0.23977		114.75	6.85849		20.6748	2.48997		96.6721	8.88784
	3.36748	0		115.304	6.89159		10.6472	1.41507		97.1384	8.93071
	0.99281	0		115.858	6.92469		1.13745	0.22496		97.6047	8.97358
	13.4423	0.11798		116.412	6.95778		7.80698	1.9372		98.071	9.01645
	2.37375	0.25584		116.965	6.99088		28.6101	1.70189		98.5373	9.05932
	9.9403	2.76661		117.519	7.02397		8.51313	7.77216		99.0036	9.1022
	24.9386	0		118.073	7.05707		7.67686	0.14196		99.4699	9.14507
	125.596	0.17674		118.627	7.09017		13.9627	1.71361		99.9362	9.18794
	3.29715	0		119.18	7.12326		6.11081	0.94076		100.403	9.23081
	1.42928	0		119.734	7.15636		2.95167	0.06971		100.869	9.27368
	9.45612	0.04603		120.288	7.18946		2.62346	0.81214		101.335	9.31655
	0.45365	0		120.842	7.22255		6.46776	1.53161		101.801	9.35942
	8.44494	0.05397		121.395	7.25565		10.396	1.32361		102.268	9.40229
	25.892	0.35413		121.949	7.28874		4.70674	0.91634		102.734	9.44516
	0.48297	0		122.503	7.32184		32.3914	5.59116		103.2	9.48803
	5.86597	0.0742		123.057	7.35494		2.24751	0.06206		103.667	9.53091
	1.9636	0.0693		123.61	7.38803		5.2334	2.59684		104.133	9.57378
	0.7346	0.06168		124.164	7.42113		16.0966	1.01806		104.599	9.61665
	2.80134	0		124.718	7.45422		12.8724	1.85926		105.066	9.65952
	10.3479	1.0163		125.271	7.48732		4.50148	1.21804		105.532	9.70239
	9.32741	0.31802		125.825	7.52042		9.22934	1.13754		105.998	9.74526
	6.91705	0.1446		126.379	7.55351		2.22804	0.45423		106.464	9.78813
	7.80764	0.15246		126.933	7.58661		15.8317	2.51417		106.931	9.831
	4.81779	0.21319		127.486	7.61971		3.47537	0.55921		107.397	9.87387
	35.4096	4.12574		128.04	7.6528		11.7153	0.50935		107.863	9.91674
	4.93252	0.05414		128.594	7.6859		4.24754	2.01608		108.33	9.95962
	81.1171	2.86671		129.148	7.71899		7.11135	0.37042		108.796	10.0025
	5.65767	0.32359		129.701	7.75209		2.8957	0.05471		109.262	10.0454
	79.4275	1.54252		130.255	7.78519		2.5873	0.19829		109.729	10.0882
	4.85088	0		130.809	7.81828		0.21911	0		110.195	10.1311
	30.9199	2.82765		131.363	7.85138		1.90426	0.51844		110.661	10.174
	22.8852	0.1678		131.916	7.88447		42.3873	7.38551		111.127	10.2168
	8.49136	0.63342		132.47	7.91757		41.7235	11.238		111.594	10.2597
	1.80406	0		133.024	7.95067		21.6839	8.06742		112.06	10.3026
	16.988	0.23073		133.578	7.98376		2.51746	0		112.526	10.3454
	28.0199	0.04373		134.131	8.01686		9.60311	0.76651		112.993	10.3883
	10.5178	0.12391		134.685	8.04996		5.51844	0.75355		113.459	10.4312
	29.043	0.25268		135.239	8.08305		5.78209	0.17125		113.925	10.4741
	10.5076	0.43061		135.792	8.11615		10.9081	3.68335		114.392	10.5169
	2.84227	0.12516		136.346	8.14924		10.4371	1.38825		114.858	10.5598
	5.61887	0		136.9	8.18234		23.6353	7.58922		115.324	10.6027
	1.60112	0.2116		137.454	8.21544		2.36217	0.92645		115.791	10.6456
	1.02265	0		138.007	8.24853		3.29531	2.60111		116.257	10.6884
	16.226	0.05922		138.561	8.28163		10.3939	0.04797		116.723	10.7313
	2.22132	0		139.115	8.31473		1.24443	0		117.189	10.7742
	2.52971	0.05339		139.669	8.34782		19.7514	1.96886		117.656	10.817
	10.3859	0.22032		140.222	8.38092		28.6476	5.11789		118.122	10.8599
	1.43868	0		140.776	8.41401		4.1541	0.6335		118.588	10.9028
	15.2559	0.28027		141.33	8.44711		3.71715	1.12129		119.055	10.9457
	17.415	0		141.884	8.48021		5.47576	1.82594		119.521	10.9885
	20.3653	0.14826		142.437	8.5133		5.85154	0.89714		119.987	11.0314
	11.4046	0.44261		142.991	8.5464		14.8975	0.31054		120.454	11.0743
	7.0926	0.21265		143.545	8.57949		25.7648	3.55401		120.92	11.1171
	0.53373	0		144.099	8.61259		62.7592	10.6807		121.386	11.16
	11.9068	0.2091		144.652	8.64569		22.8813	5.55256		121.852	11.2029
	3.15794	0.05672		145.206	8.67878		5.98664	0.7131		122.319	11.2457
	12.3625	4.31423		145.76	8.71188		8.57773	0.49334		122.785	11.2886
	1.71696	0.05256		146.313	8.74498		25.0055	1.65338		123.251	11.3315
	25.6812	0.34289		146.867	8.77807		1.73035	0.54897		123.718	11.3744
	4.43036	0.16285		147.421	8.81117		1.3013	0.13318		124.184	11.4172
	1.42411	0		147.975	8.84426		38.1023	3.89615		124.65	11.4601
	17.2587	0.05844		148.528	8.87736		15.3001	2.7183		125.117	11.503
	0.94385	0.18605		149.082	8.91046		2.65965	0.06358		125.583	11.5458
	14.5524	0		149.636	8.94355		3.56507	0.33967		126.049	11.5887
	10.9727	0.0633		150.19	8.97665		0.35714	0		126.515	11.6316
	17.9263	0.45655		150.743	9.00974		5.97978	0.81389		126.982	11.6745
	1.25736	0.07208		151.297	9.04284		8.16412	0.24397		127.448	11.7173
	7.84962	0		151.851	9.07594		2.20369	0		127.914	11.7602
	8.24712	0.53628		152.405	9.10903		10.078	2.91375		128.381	11.8031
	0.77288	0		152.958	9.14213		1.46871	0.22074		128.847	11.8459
	2.48614	0.99514		153.512	9.17523		3.83405	3.2476		129.313	11.8888
	7.0059	0		154.066	9.20832		1.10612	0.19717		129.78	11.9317
	0.30651	0.04222		154.62	9.24142		2.97687	0.06331		130.246	11.9746
	0.19728	0.15246		155.173	9.27451		3.00069	0.15703		130.712	12.0174
	4.7621	0		155.727	9.30761		12.8471	0.88279		131.179	12.0603
	0.84324	0		156.281	9.34071		3.91023	0.067		131.645	12.1032
	6.24129	0		156.834	9.3738		42.6483	4.12933		132.111	12.146
	4.00645	0.54011		157.388	9.4069		0.59754	0.07767		132.577	12.1889
	4.57276	0.14175		157.942	9.43999		16.629	0.75588		133.044	12.2318
	7.178	1.33344		158.496	9.47309		7.79327	0.11465		133.51	12.2746
	4.38255	0.24865		159.049	9.50619		0.76625	0.79963		133.976	12.3175
	3.87811	0.05935		159.603	9.53928		2.97604	0.63625		134.443	12.3604
	10.4244	3.46721		160.157	9.57238		2.98583	0.3119		134.909	12.4033
	13.5179	0.90291		160.711	9.60548		1.64717	0.38614		135.375	12.4461
	0.99329	0		161.264	9.63857		7.31865	3.9765		135.842	12.489
	3.66576	0.04497		161.818	9.67167		3.89216	0.23518		136.308	12.5319
	9.33139	0.14196		162.372	9.70476		8.15327	1.73834		136.774	12.5747
	0.60337	0.06261		162.926	9.73786		2.49219	0.27714		137.24	12.6176
	2.47178	0		163.479	9.77096		20.6573	1.19035		137.707	12.6605
	10.3426	0.12911		164.033	9.80405		6.55611	1.32047		138.173	12.7034
	6.62365	0.40028		164.587	9.83715		0.56775	0		138.639	12.7462
	7.25147	0		165.141	9.87024		7.94241	0.66261		139.106	12.7891
	2.10777	0.58786		165.694	9.90334		9.54356	1.4722		139.572	12.832
	2.94404	0		166.248	9.93644		3.41754	0.13693		140.038	12.8748
	1.09871	0		166.802	9.96953		0.2785	0		140.505	12.9177
	9.47262	0.25211		167.355	10.0026		7.75573	0.1852		140.971	12.9606
	2.3656	0.1782		167.909	10.0357		4.83778	0.16408		141.437	13.0035
	2.80906	0		168.463	10.0688		19.8554	4.76305		141.904	13.0463
	25.1255	3.36896		169.017	10.1019		4.83319	0.95623		142.37	13.0892
	60.0847	0.18758		169.57	10.135		3.42428	0.63551		142.836	13.1321
	8.80655	1.65044		170.124	10.1681		5.61684	0.5747		143.302	13.1749
	1.91077	0		170.678	10.2012		7.4071	0.8064		143.769	13.2178
	14.7402	0.25129		171.232	10.2343		18.4071	1.71822		144.235	13.2607
	2.2034	0.06471		171.785	10.2674		31.9663	3.2526		144.701	13.3035
	6.66229	0.10519		172.339	10.3005		12.5488	4.93718		145.168	13.3464
	0.4764	0		172.893	10.3336		18.0395	1.62557		145.634	13.3893
	9.4072	4.18793		173.447	10.3667		1.48725	0		146.1	13.4322
	4.15422	0.19383		174	10.3998		23.056	3.09718		146.567	13.475
	17.9479	0.17054		174.554	10.4329		9.0676	4.659		147.033	13.5179
	2.66911	0.1085		175.108	10.466		18.2476	1.90208		147.499	13.5608
	4.49117	0		175.662	10.4991		7.82268	0.23378		147.965	13.6037
	11.3063	0.11686		176.215	10.5322		1.03891	0.10547		148.432	13.6465
	1.39126	0		176.769	10.5653		27.4682	3.52179		148.898	13.6894
	74.2838	0.56604		177.323	10.5984		21.6932	5.06704		149.364	13.7323
	3.65276	0.37264		177.876	10.6315		1.7634	0.04364		149.831	13.7751
	2.36687	0.0873		178.43	10.6646		2.25171	0.08425		150.297	13.818
	11.8212	0.07638		178.984	10.6976		9.86394	0.22875		150.763	13.8609
	6.33165	0		179.538	10.7307		19.7496	0.68966		151.23	13.9038
	3.4939	0.3586		180.091	10.7638		5.21227	0.13161		151.696	13.9466
	8.10998	1.46508		180.645	10.7969		6.33307	0.57573		152.162	13.9895
	1.27792	0.35257		181.199	10.83		32.3739	2.21883		152.628	14.0324
	19.3411	2.12528		181.753	10.8631		1.27989	0.12236		153.095	14.0752
	1.31359	0.06806		182.306	10.8962		23.3596	0.89559		153.561	14.1181
	13.1318	0.18577		182.86	10.9293		3.15814	0.83279		154.027	14.161
	17.3269	0.45027		183.414	10.9624		1.8822	2.21591		154.494	14.2038
	2.27435	0.04856		183.968	10.9955		5.55761	0.54322		154.96	14.2467
	4.6774	0.1613		184.521	11.0286		6.23358	0.11717		155.426	14.2896
	0.55105	0.09963		185.075	11.0617		6.74691	0		155.893	14.3325
	3.76989	0.16059		185.629	11.0948		7.87662	0.98747		156.359	14.3753
	5.6783	0.1012		186.183	11.1279		3.46354	0.22107		156.825	14.4182
	1.14035	0.06697		186.736	11.161		11.8253	3.67904		157.292	14.4611
	2.29693	0		187.29	11.1941		120.232	9.84894		157.758	14.5039
	18.561	0.1807		187.844	11.2272		5.54009	0.63398		158.224	14.5468
	0.22228	0.05547		188.397	11.2603		7.96988	0.79867		158.69	14.5897
	30.7743	1.58764		188.951	11.2934		3.75426	0.04701		159.157	14.6326
	5.64571	0.07985		189.505	11.3265		6.35362	0.63121		159.623	14.6754
	0.6898	0		190.059	11.3596		1.68085	1.26958		160.089	14.7183
	19.2651	0.68393		190.612	11.3927		41.3025	4.42712		160.556	14.7612
	287.585	62.3706		191.166	11.4258		1.60466	0.17711		161.022	14.804
	18.9671	0.27714		191.72	11.4589		7.34948	0.35205		161.488	14.8469
	1.04901	0		192.274	11.492		6.41062	0.05148		161.955	14.8898
	3.58956	0.14108		192.827	11.5251		5.50326	0.05193		162.421	14.9327
	16.8227	0.70459		193.381	11.5581		7.52915	0.2428		162.887	14.9755
	1.89435	0		193.935	11.5913		0.89399	0.10698		163.353	15.0184
	11.1026	0.07568		194.489	11.6243		6.96859	0.5039		163.82	15.0613
	13.4633	0.55115		195.042	11.6574		0.83287	0.07566		164.286	15.1041
	6.74071	0.09597		195.596	11.6905		8.40891	0.75224		164.752	15.147
	4.28866	0.08526		196.15	11.7236		0.14728	0		165.219	15.1899
	1.04512	0		196.704	11.7567		3.57827	1.99844		165.685	15.2327
	7.88087	0.13425		197.257	11.7898		4.57449	0.92578		166.151	15.2756
	5.15722	0.1944		197.811	11.8229		0.38773	0		166.618	15.3185
	16.4478	1.82311		198.365	11.856		6.41764	0.81391		167.084	15.3614
	7.58235	3.25856		198.918	11.8891		0.57695	0		167.55	15.4042
	8.33045	0.11919		199.472	11.9222		0.84621	0.23704		168.016	15.4471
	0.48171	0.07376		200.026	11.9553		12.8973	2.36169		168.483	15.49
	3.40017	0		200.58	11.9884		1.535	2.52277		168.949	15.5328
	2.92249	0		201.133	12.0215		3.70549	0.66423		169.415	15.5757
	0.61992	0		201.687	12.0546		1.5749	0.81309		169.882	15.6186
	22.7062	0.24419		202.241	12.0877		6.6373	0.34892		170.348	15.6615
	13.3206	0.6399		202.795	12.1208		7.23785	3.4088		170.814	15.7043
	10.9998	0.04473		203.348	12.1539		7.56876	0.22378		171.281	15.7472
	5.268	0.59407		203.902	12.187		17.7967	6.95874		171.747	15.7901
	124.688	0.66957		204.456	12.2201		31.3364	2.69747		172.213	15.8329
	12.6957	0.03723		205.01	12.2532		2.77204	0.29675		172.68	15.8758
	6.01131	0.29742		205.563	12.2863		17.4354	0.1738		173.146	15.9187
	3.36293	0		206.117	12.3194		5.68682	2.85031		173.612	15.9616
	20.0456	4.28111		206.671	12.3525		22.8941	0.53391		174.078	16.0044
	3.07081	0		207.225	12.3856		0.47861	0.05588		174.545	16.0473
	3.30221	0		207.778	12.4186		2.6564	0.08246		175.011	16.0902
	6.81742	0.20319		208.332	12.4518		20.2913	4.80971		175.477	16.133
	70.9612	6.30014		208.886	12.4848		1.78032	0.56523		175.944	16.1759
	18.3949	0		209.439	12.5179		0.79122	0.05138		176.41	16.2188
	24.2364	0.06954		209.993	12.551		10.9369	0		176.876	16.2616
	8.78012	0		210.547	12.5841		11.2578	0.13017		177.343	16.3045
	1.24628	0		211.101	12.6172		35.8039	1.77712		177.809	16.3474
	1.39618	0		211.654	12.6503		39.4514	10.1966		178.275	16.3903
	1.30312	0.07588		212.208	12.6834		5.8106	0.36485		178.741	16.4331
	2.0685	0.04506		212.762	12.7165		8.70858	1.44115		179.208	16.476
	4.6047	0.0591		213.316	12.7496		2.72397	0.10793		179.674	16.5189
	4.25118	0.07575		213.869	12.7827		24.6148	2.79067		180.14	16.5617
	5.28683	0.12859		214.423	12.8158		1.79611	0		180.607	16.6046
	52.9508	0.69302		214.977	12.8489		3.4321	0.26472		181.073	16.6475
	3.5347	0		215.531	12.882		18.4689	4.91041		181.539	16.6904
	18.3765	2.19539		216.084	12.9151		7.11108	0.97969		182.006	16.7332
	1.409	0		216.638	12.9482		2.75815	0.51858		182.472	16.7761
	14.5273	0.47932		217.192	12.9813		4.76915	0		182.938	16.819
	26.3428	1.25926		217.746	13.0144		1.05737	0		183.405	16.8619
	2.32229	0		218.299	13.0475		22.0685	9.41714		183.871	16.9047
	4.63839	0		218.853	13.0806		0.38505	0		184.337	16.9476
	5.49899	1.18759		219.407	13.1137		11.4441	0.69134		184.803	16.9905
	36.1651	0.97174		219.96	13.1468		27.6747	6.18412		185.27	17.0333
	2.94618	0.726		220.514	13.1799		5.3242	1.0237		185.736	17.0762
	1.24145	0.04914		221.068	13.213		7.94866	0.3036		186.202	17.1191
	1.10724	0		221.622	13.2461		11.1257	3.98829		186.669	17.162
	10.0364	0.16487		222.175	13.2791		2.91584	0.19779		187.135	17.2048
	9.21674	1.06832		222.729	13.3123		12.5716	0.49904		187.601	17.2477
	13.3863	0.36336		223.283	13.3453		1.78242	0.20722		188.068	17.2906
	3.52072	0.1413		223.837	13.3784		11.3687	1.74484		188.534	17.3334
	3.18244	0.06773		224.39	13.4115		55.6828	10.322		189	17.3763
	18.9569	1.982		224.944	13.4446		8.20125	0.06114		189.466	17.4192
	5.1779	0		225.498	13.4777		45.1385	0.22463		189.933	17.462
	10.9997	1.03931		226.052	13.5108		8.39923	2.18838		190.399	17.5049
	4.81202	1.10834		226.605	13.5439		62.9492	14.2841		190.865	17.5478
	81.3046	0.40643		227.159	13.577		0.94275	0.66112		191.332	17.5907
	1.48779	0.15143		227.713	13.6101		31.8617	4.31579		191.798	17.6335
	2.05759	0.29709		228.267	13.6432		6.85494	0		192.264	17.6764
	25.3134	0.29256		228.82	13.6763		24.8965	1.0329		192.731	17.7193
	8.00526	0.04014		229.374	13.7094		16.6242	1.34862		193.197	17.7621
	3.62914	0.07704		229.928	13.7425		8.00481	0.6012		193.663	17.805
	27.9781	4.46943		230.481	13.7756		14.5002	3.78127		194.129	17.8479
	37.0774	0.38576		231.035	13.8087		5.0103	0.05955		194.596	17.8908
	0.98951	0		231.589	13.8418		5.17221	0.97112		195.062	17.9336
	58.4766	0.48239		232.143	13.8749		5.08006	1.48871		195.528	17.9765
	1.82333	0.2539		232.696	13.908		26.6231	5.44851		195.995	18.0194
	1.14389	0.09806		233.25	13.9411		3.15567	0.08611		196.461	18.0622
	3.27748	0.39041		233.804	13.9742		1.88948	0.113		196.927	18.1051
	3.21767	0.04298		234.358	14.0073		4.91487	0.67414		197.394	18.148
	2.64184	0.09537		234.911	14.0404		1.81018	0.05138		197.86	18.1909
	106.478	2.93652		235.465	14.0735		14.2268	0.31029		198.326	18.2337
	12.9225	0.29256		236.019	14.1066		17.3065	0.088		198.793	18.2766
	13.031	0.10742		236.573	14.1396		4.77651	0.59028		199.259	18.3195
	25.5979	0.5494		237.126	14.1728		27.7835	3.39295		199.725	18.3623
	10.1656	0.14923		237.68	14.2058		1.15881	0		200.191	18.4052
	8.7419	0		238.234	14.2389		1.19798	0.10966		200.658	18.4481
	7.37348	0.28598		238.788	14.272		2.19969	0.27703		201.124	18.491
	1.40413	0.04576		239.341	14.3051		16.2155	3.0132		201.59	18.5338
	5.40145	0.20584		239.895	14.3382		1.7992	0.25837		202.057	18.5767
	0.95591	0.06206		240.449	14.3713		8.12859	0.95939		202.523	18.6196
	2.59823	1.30883		241.002	14.4044		1.51159	0		202.989	18.6624
	3.05411	0.17683		241.556	14.4375		5.17826	0.35994		203.456	18.7053
	10.7465	0.19022		242.11	14.4706		12.8506	3.48892		203.922	18.7482
	4.21573	2.35766		242.664	14.5037		2.51563	0.0749		204.388	18.791
	4.58994	2.74178		243.217	14.5368		11.6893	2.67955		204.854	18.8339
	18.7794	0.2384		243.771	14.5699		3.10548	0.14603		205.321	18.8768
	62.3439	5.38531		244.325	14.603		5.92145	1.89608		205.787	18.9197
	0.12877	0		244.879	14.6361		4.87578	0.54586		206.253	18.9625
	8.93363	0.7573		245.432	14.6692		1.48129	0.25905		206.72	19.0054
	19.7883	1.20262		245.986	14.7023		0.95302	0.28111		207.186	19.0483
	15.6692	1.16381		246.54	14.7354		24.0105	8.78811		207.652	19.0911
	6.69487	0.17656		247.094	14.7685		0.77412	0.19333		208.119	19.134
	6.89675	0.49932		247.647	14.8016		3.82545	0.16318		208.585	19.1769
	3.59485	0.1152		248.201	14.8347		3.53839	1.56474		209.051	19.2198
	174.976	5.94109		248.755	14.8678		34.2804	1.46629		209.517	19.2626
	4.84209	0		249.309	14.9009		5.45112	0.1996		209.984	19.3055
	6.52424	0.07137		249.862	14.934		7.63264	0.23989		210.45	19.3484
	26.5147	2.90808		250.416	14.9671		2.61261	1.44063		210.916	19.3912
	0.12696	0		250.97	15.0001		1.13749	0.04914		211.383	19.4341
	0.29191	0.09411		251.523	15.0333		0.58149	0.05938		211.849	19.477
	2.69324	0.05126		252.077	15.0663		9.64401	0.75713		212.315	19.5199
	109.962	13.9701		252.631	15.0994		4.08647	0.07656		212.782	19.5627
	40.0395	2.57436		253.185	15.1325		5.35411	0.48054		213.248	19.6056
	5.48366	0.32475		253.738	15.1656		7.90352	4.3163		213.714	19.6485
	13.6932	0.46714		254.292	15.1987		50.5756	3.10872		214.181	19.6913
	2.9567	0.20742		254.846	15.2318		2.18072	0.47325		214.647	19.7342
	65.5581	1.44746		255.4	15.2649		10.879	2.34054		215.113	19.7771
	2.31455	0.31802		255.953	15.298		65.2808	4.70333		215.579	19.8199
	3.07464	0.5075		256.507	15.3311		9.03443	2.31595		216.046	19.8628
	56.1611	3.20774		257.061	15.3642		8.84818	0.92401		216.512	19.9057
	3.14371	0.38954		257.615	15.3973		29.0785	2.27245		216.978	19.9486
	3.65559	3.60613		258.168	15.4304		1.27963	0.28139		217.445	19.9914
	3.34441	0.09087		258.722	15.4635		4.88673	1.1347		217.911	20.0343
	11.7189	1.89904		259.276	15.4966		54.1001	3.79426		218.377	20.0772
	0.95785	0.12369		259.83	15.5297		16.3264	2.32263		218.844	20.12
	0.45181	0.1312		260.383	15.5628		7.24705	0.80947		219.31	20.1629
	18.3536	0.24997		260.937	15.5959		6.29147	0.86113		219.776	20.2058
	3.41187	0.07238		261.491	15.629		7.99231	0.78228		220.242	20.2487
	6.7806	0.45386		262.044	15.6621		7.19192	0.42154		220.709	20.2915
	6.67056	0		262.598	15.6952		2.05295	0.35584		221.175	20.3344
	1.43469	0.14502		263.152	15.7283		4.91387	0.34183		221.641	20.3773
	6.0997	0.13993		263.706	15.7614		29.6349	1.68494		222.108	20.4201
	1.82664	0		264.259	15.7945		8.6574	1.31532		222.574	20.463
	16.4973	0.04714		264.813	15.8276		5.68554	0.55853		223.04	20.5059
	0.95856	0		265.367	15.8606		32.2002	4.04151		223.507	20.5488
	6.04111	0.06737		265.921	15.8938		8.905	1.8963		223.973	20.5916
	33.8774	0.2622		266.474	15.9268		20.6529	1.45922		224.439	20.6345
	50.9322	3.49746		267.028	15.9599		2.64125	0		224.905	20.6774
	4.54818	0.11946		267.582	15.993		4.1959	0.05985		225.372	20.7202
	10.7029	0.05963		268.136	16.0261		1.11448	0		225.838	20.7631
	8.08657	0.0568		268.689	16.0592		24.1572	4.79026		226.304	20.806
	10.2092	0.41022		269.243	16.0923		12.6558	1.78118		226.771	20.8488
	0.1383	0		269.797	16.1254		1.74727	0.20052		227.237	20.8917
	2.55693	0.23619		270.351	16.1585		22.2281	2.16316		227.703	20.9346
	0.68755	0		270.904	16.1916		2.12459	0.34609		228.17	20.9775
	2.61863	0.07564		271.458	16.2247		1.88753	0.06147		228.636	21.0203
	19.7319	0.24441		272.012	16.2578		4.09116	0.46128		229.102	21.0632
	31.1248	0.69124		272.565	16.2909		1.8998	0.49312		229.569	21.1061
	1.05892	0		273.119	16.324		0.67008	0		230.035	21.1489
	22.7946	0.1116		273.673	16.3571		1.65893	0		230.501	21.1918
	1.339	0		274.227	16.3902		12.4672	1.03397		230.967	21.2347
	0.7306	0		274.78	16.4233		12.0903	0.43723		231.434	21.2776
	9.06468	0.51029		275.334	16.4564		42.1155	3.01404		231.9	21.3204
	67.3621	2.05898		275.888	16.4895		18.0582	0.94392		232.366	21.3633
	4.92212	2.27336		276.442	16.5226		15.3467	1.06973		232.833	21.4062
				276.995	16.5557					233.299	21.449
				277.549	16.5888					233.765	21.4919
				278.103	16.6219					234.232	21.5348
				278.657	16.655					234.698	21.5777
				279.21	16.6881					235.164	21.6205
				279.764	16.7212					235.63	21.6634
				280.318	16.7542					236.097	21.7063
				280.872	16.7873					236.563	21.7491
				281.425	16.8204					237.029	21.792
				281.979	16.8535					237.496	21.8349
				282.533	16.8866					237.962	21.8778
				283.086	16.9197					238.428	21.9206
				283.64	16.9528					238.895	21.9635
				284.194	16.9859					239.361	22.0064
				284.748	17.019					239.827	22.0492
				285.301	17.0521					240.294	22.0921
				285.855	17.0852					240.76	22.135
				286.409	17.1183					241.226	22.1778
				286.963	17.1514					241.692	22.2207
				287.516	17.1845					242.159	22.2636
				288.07	17.2176					242.625	22.3065
				288.624	17.2507					243.091	22.3493
				289.178	17.2838					243.558	22.3922
				289.731	17.3169					244.024	22.4351
				290.285	17.35					244.49	22.4779
				290.839	17.3831					244.957	22.5208
				291.393	17.4162					245.423	22.5637
				291.946	17.4493					245.889	22.6066
				292.5	17.4824					246.355	22.6494
				293.054	17.5155					246.822	22.6923
				293.607	17.5485					247.288	22.7352
				294.161	17.5816					247.754	22.7781
				294.715	17.6148					248.221	22.8209
				295.269	17.6478					248.687	22.8638
				295.822	17.6809					249.153	22.9067
				296.376	17.714					249.62	22.9495
				296.93	17.7471					250.086	22.9924
				297.484	17.7802					250.552	23.0353
				298.037	17.8133					251.018	23.0782
				298.591	17.8464					251.485	23.121
				299.145	17.8795					251.951	23.1639
				299.699	17.9126					252.417	23.2068
				300.252	17.9457					252.884	23.2496
				300.806	17.9788					253.35	23.2925
				301.36	18.0119					253.816	23.3354
				301.914	18.045					254.283	23.3782
				302.467	18.0781					254.749	23.4211
				303.021	18.1112					255.215	23.464
				303.575	18.1443					255.682	23.5069
				304.128	18.1774					256.148	23.5497
				304.682	18.2105					256.614	23.5926
				305.236	18.2436					257.08	23.6355
				305.79	18.2767					257.547	23.6783
				306.343	18.3098					258.013	23.7212
				306.897	18.3429					258.479	23.7641
				307.451	18.376					258.946	23.807
				308.005	18.4091					259.412	23.8498
				308.558	18.4422					259.878	23.8927
				309.112	18.4752					260.345	23.9356
				309.666	18.5083					260.811	23.9784
				310.22	18.5414					261.277	24.0213
				310.773	18.5745					261.743	24.0642
				311.327	18.6076					262.21	24.1071
				311.881	18.6407					262.676	24.1499
				312.435	18.6738					263.142	24.1928
				312.988	18.7069					263.609	24.2357
				313.542	18.74					264.075	24.2785
				314.096	18.7731					264.541	24.3214
				314.649	18.8062					265.008	24.3643
				315.203	18.8393					265.474	24.4072
				315.757	18.8724					265.94	24.45
				316.311	18.9055					266.406	24.4929
				316.864	18.9386					266.873	24.5358
				317.418	18.9717					267.339	24.5786
				317.972	19.0048					267.805	24.6215
				318.526	19.0379					268.272	24.6644
				319.079	19.071					268.738	24.7072
				319.633	19.1041					269.204	24.7501
				320.187	19.1372					269.671	24.793
				320.741	19.1703					270.137	24.8359
				321.294	19.2034					270.603	24.8787
				321.848	19.2365					271.07	24.9216
				322.402	19.2696					271.536	24.9645
				322.956	19.3026					272.002	25.0073
				323.509	19.3358					272.468	25.0502
				324.063	19.3688					272.935	25.0931
				324.617	19.4019					273.401	25.136
				325.17	19.435					273.867	25.1788
				325.724	19.4681					274.334	25.2217
				326.278	19.5012					274.8	25.2646
				326.832	19.5343					275.266	25.3074
				327.385	19.5674					275.733	25.3503
				327.939	19.6005					276.199	25.3932
				328.493	19.6336					276.665	25.4361
				329.047	19.6667					277.131	25.4789
				329.6	19.6998					277.598	25.5218
				330.154	19.7329					278.064	25.5647
				330.708	19.766					278.53	25.6075
				331.262	19.7991					278.997	25.6504
				331.815	19.8322					279.463	25.6933
				332.369	19.8653					279.929	25.7361
				332.923	19.8984					280.396	25.779
				333.477	19.9315					280.862	25.8219
				334.03	19.9646					281.328	25.8648
				334.584	19.9977					281.795	25.9076
				335.138	20.0308					282.261	25.9505
				335.691	20.0639					282.727	25.9934
				336.245	20.097					283.193	26.0362
				336.799	20.1301					283.66	26.0791
				337.353	20.1632					284.126	26.122
				337.906	20.1962					284.592	26.1649
				338.46	20.2293					285.059	26.2077
				339.014	20.2624					285.525	26.2506
				339.568	20.2955					285.991	26.2935
				340.121	20.3286					286.458	26.3363
				340.675	20.3617					286.924	26.3792
				341.229	20.3948					287.39	26.4221
				341.783	20.4279					287.856	26.465
				342.336	20.461					288.323	26.5078
				342.89	20.4941					288.789	26.5507
				343.444	20.5272					289.255	26.5936
				343.998	20.5603					289.722	26.6364
				344.551	20.5934					290.188	26.6793
				345.105	20.6265					290.654	26.7222
				345.659	20.6596					291.121	26.765
				346.212	20.6927					291.587	26.8079
				346.766	20.7258					292.053	26.8508
				347.32	20.7589					292.519	26.8937
				347.874	20.792					292.986	26.9365
				348.427	20.8251					293.452	26.9794
				348.981	20.8582					293.918	27.0223
				349.535	20.8913					294.385	27.0651
				350.089	20.9244					294.851	27.108
				350.642	20.9575					295.317	27.1509
				351.196	20.9906					295.784	27.1938
				351.75	21.0236					296.25	27.2366
				352.304	21.0568					296.716	27.2795
				352.857	21.0898					297.183	27.3224
				353.411	21.1229					297.649	27.3652
				353.965	21.156					298.115	27.4081
				354.519	21.1891					298.581	27.451
				355.072	21.2222					299.048	27.4939
				355.626	21.2553					299.514	27.5367
				356.18	21.2884					299.98	27.5796
				356.733	21.3215					300.447	27.6225
				357.287	21.3546					300.913	27.6653
				357.841	21.3877					301.379	27.7082
				358.395	21.4208					301.846	27.7511
				358.948	21.4539					302.312	27.794
				359.502	21.487					302.778	27.8368
				360.056	21.5201					303.244	27.8797
				360.61	21.5532					303.711	27.9226
				361.163	21.5863					304.177	27.9654
				361.717	21.6194					304.643	28.0083
				362.271	21.6525					305.11	28.0512
				362.825	21.6856					305.576	28.094
				363.378	21.7187					306.042	28.1369
				363.932	21.7518					306.509	28.1798
				364.486	21.7849					306.975	28.2227
				365.04	21.818					307.441	28.2655
				365.593	21.8511					307.908	28.3084
				366.147	21.8842					308.374	28.3513
				366.701	21.9172					308.84	28.3941
				367.254	21.9503					309.306	28.437
				367.808	21.9834					309.773	28.4799
				368.362	22.0165					310.239	28.5228
				368.916	22.0496					310.705	28.5656
				369.469	22.0827					311.172	28.6085
				370.023	22.1158					311.638	28.6514
				370.577	22.1489					312.104	28.6943
				371.131	22.182					312.571	28.7371
				371.684	22.2151					313.037	28.78
				372.238	22.2482					313.503	28.8229
				372.792	22.2813					313.969	28.8657
				373.346	22.3144					314.436	28.9086
				373.899	22.3475					314.902	28.9515
				374.453	22.3806					315.368	28.9943
				375.007	22.4137					315.835	29.0372
				375.561	22.4468					316.301	29.0801
				376.114	22.4799					316.767	29.123
				376.668	22.513					317.234	29.1658
				377.222	22.5461					317.7	29.2087
				377.775	22.5792					318.166	29.2516
				378.329	22.6123					318.632	29.2944
				378.883	22.6454					319.099	29.3373
				379.437	22.6785					319.565	29.3802
				379.99	22.7116					320.031	29.423
				380.544	22.7447					320.498	29.4659
				381.098	22.7778					320.964	29.5088
				381.652	22.8108					321.43	29.5517
				382.205	22.8439					321.897	29.5945
				382.759	22.877					322.363	29.6374
				383.313	22.9101					322.829	29.6803
				383.867	22.9432					323.296	29.7232
				384.42	22.9763					323.762	29.766
				384.974	23.0094					324.228	29.8089
				385.528	23.0425					324.694	29.8518
				386.082	23.0756					325.161	29.8946
				386.635	23.1087					325.627	29.9375
				387.189	23.1418					326.093	29.9804
				387.743	23.1749					326.56	30.0233
				388.296	23.208					327.026	30.0661
				388.85	23.2411					327.492	30.109
				389.404	23.2742					327.959	30.1519
				389.958	23.3073					328.425	30.1947
				390.511	23.3404					328.891	30.2376
				391.065	23.3735					329.357	30.2805
				391.619	23.4066					329.824	30.3234
				392.173	23.4397					330.29	30.3662
				392.726	23.4728					330.756	30.4091
				393.28	23.5059					331.223	30.452
				393.834	23.539					331.689	30.4948
				394.388	23.5721					332.155	30.5377
				394.941	23.6051					332.622	30.5806
				395.495	23.6382					333.088	30.6234
				396.049	23.6713					333.554	30.6663
				396.603	23.7044					334.02	30.7092
				397.156	23.7375					334.487	30.7521
				397.71	23.7706					334.953	30.7949
				398.264	23.8037					335.419	30.8378
				398.817	23.8368					335.886	30.8807
				399.371	23.8699					336.352	30.9235
				399.925	23.903					336.818	30.9664
				400.479	23.9361					337.285	31.0093
				401.032	23.9692					337.751	31.0522
				401.586	24.0023					338.217	31.095
				402.14	24.0354					338.684	31.1379
				402.694	24.0685					339.15	31.1808
				403.247	24.1016					339.616	31.2236
				403.801	24.1347					340.082	31.2665
				404.355	24.1678					340.549	31.3094
				404.909	24.2009					341.015	31.3523
				405.462	24.234					341.481	31.3951
				406.016	24.2671					341.948	31.438
				406.57	24.3002					342.414	31.4809
				407.124	24.3333					342.88	31.5237
				407.677	24.3664					343.347	31.5666
				408.231	24.3995					343.813	31.6095
				408.785	24.4326					344.279	31.6523
				409.338	24.4657					344.745	31.6952
				409.892	24.4988					345.212	31.7381
				410.446	24.5318					345.678	31.781
				411	24.5649					346.144	31.8238
				411.553	24.598					346.611	31.8667
				412.107	24.6311					347.077	31.9096
				412.661	24.6642					347.543	31.9524
				413.215	24.6973					348.01	31.9953
				413.768	24.7304					348.476	32.0382
				414.322	24.7635					348.942	32.0811
				414.876	24.7966					349.408	32.1239
				415.43	24.8297					349.875	32.1668
				415.983	24.8628					350.341	32.2097
				416.537	24.8959					350.807	32.2525
				417.091	24.929					351.274	32.2954
				417.645	24.9621					351.74	32.3383
				418.198	24.9952					352.206	32.3811
				418.752	25.0283					352.673	32.424
				419.306	25.0614					353.139	32.4669
				419.859	25.0945					353.605	32.5098
				420.413	25.1276					354.072	32.5526
				420.967	25.1607					354.538	32.5955
				421.521	25.1938					355.004	32.6384
				422.074	25.2269					355.47	32.6812
				422.628	25.26					355.937	32.7241
				423.182	25.2931					356.403	32.767
				423.736	25.3261					356.869	32.8099
				424.289	25.3592					357.336	32.8527
				424.843	25.3924					357.802	32.8956
				425.397	25.4254					358.268	32.9385
				425.951	25.4585					358.735	32.9813
				426.504	25.4916					359.201	33.0242
				427.058	25.5247					359.667	33.0671
				427.612	25.5578					360.133	33.11
				428.166	25.5909					360.6	33.1528
				428.719	25.624					361.066	33.1957
				429.273	25.6571					361.532	33.2386
				429.827	25.6902					361.999	33.2814
				430.38	25.7233					362.465	33.3243
				430.934	25.7564					362.931	33.3672
				431.488	25.7895					363.398	33.4101
				432.042	25.8226					363.864	33.4529
				432.595	25.8557					364.33	33.4958
				433.149	25.8888					364.797	33.5387
				433.703	25.9219					365.263	33.5815
				434.257	25.955					365.729	33.6244
				434.81	25.9881					366.195	33.6673
				435.364	26.0212					366.662	33.7102
				435.918	26.0543					367.128	33.753
				436.472	26.0874					367.594	33.7959
				437.025	26.1205					368.061	33.8388
				437.579	26.1536					368.527	33.8816
				438.133	26.1867					368.993	33.9245
				438.687	26.2198					369.46	33.9674
				439.24	26.2528					369.926	34.0102
				439.794	26.2859					370.392	34.0531
				440.348	26.319					370.858	34.096
				440.901	26.3521					371.325	34.1389
				441.455	26.3852					371.791	34.1817
				442.009	26.4183					372.257	34.2246
				442.563	26.4514					372.724	34.2675
				443.116	26.4845					373.19	34.3103
				443.67	26.5176					373.656	34.3532
				444.224	26.5507					374.123	34.3961
				444.778	26.5838					374.589	34.439
				445.331	26.6169					375.055	34.4818
				445.885	26.65					375.521	34.5247
				446.439	26.6831					375.988	34.5676
				446.993	26.7162					376.454	34.6105
				447.546	26.7493					376.92	34.6533
				448.1	26.7824					377.387	34.6962
				448.654	26.8155					377.853	34.7391
				449.208	26.8486					378.319	34.7819
				449.761	26.8817					378.786	34.8248
				450.315	26.9148					379.252	34.8677
				450.869	26.9479					379.718	34.9105
				451.422	26.981					380.185	34.9534
				451.976	27.0141					380.651	34.9963
				452.53	27.0471					381.117	35.0392
				453.084	27.0802					381.583	35.082
				453.637	27.1134					382.05	35.1249
				454.191	27.1464					382.516	35.1678
				454.745	27.1795					382.982	35.2106
				455.299	27.2126					383.449	35.2535
				455.852	27.2457					383.915	35.2964
				456.406	27.2788					384.381	35.3392
				456.96	27.3119					384.848	35.3821
				457.514	27.345					385.314	35.425
				458.067	27.3781					385.78	35.4679
				458.621	27.4112					386.246	35.5107
				459.175	27.4443					386.713	35.5536
				459.729	27.4774					387.179	35.5965
				460.282	27.5105					387.645	35.6394
				460.836	27.5436					388.112	35.6822
				461.39	27.5767					388.578	35.7251
				461.943	27.6098					389.044	35.768
				462.497	27.6429					389.511	35.8108
				463.051	27.676					389.977	35.8537
				463.605	27.7091					390.443	35.8966
				464.158	27.7422					390.909	35.9395
				464.712	27.7753					391.376	35.9823
				465.266	27.8084					391.842	36.0252
				465.82	27.8415					392.308	36.0681
				466.373	27.8746					392.775	36.1109
				466.927	27.9077					393.241	36.1538
				467.481	27.9408					393.707	36.1967
				468.035	27.9738					394.174	36.2396
				468.588	28.0069					394.64	36.2824
				469.142	28.04					395.106	36.3253
				469.696	28.0731					395.573	36.3682
				470.25	28.1062					396.039	36.411
				470.803	28.1393					396.505	36.4539
				471.357	28.1724					396.971	36.4968
				471.911	28.2055					397.438	36.5396
				472.464	28.2386					397.904	36.5825
				473.018	28.2717					398.37	36.6254
				473.572	28.3048					398.837	36.6683
				474.126	28.3379					399.303	36.7111
				474.679	28.371					399.769	36.754
				475.233	28.4041					400.236	36.7969
				475.787	28.4372					400.702	36.8397
				476.341	28.4703					401.168	36.8826
				476.894	28.5034					401.634	36.9255
				477.448	28.5365					402.101	36.9684
				478.002	28.5696					402.567	37.0112
				478.556	28.6027					403.033	37.0541
				479.109	28.6358					403.5	37.097
				479.663	28.6689					403.966	37.1398
				480.217	28.702					404.432	37.1827
				480.771	28.7351					404.899	37.2256
				481.324	28.7681					405.365	37.2685
				481.878	28.8012					405.831	37.3113
				482.432	28.8344					406.298	37.3542
				482.985	28.8674					406.764	37.3971
				483.539	28.9005					407.23	37.4399
				484.093	28.9336					407.696	37.4828
				484.647	28.9667					408.163	37.5257
				485.2	28.9998					408.629	37.5686
				485.754	29.0329					409.095	37.6114
				486.308	29.066					409.562	37.6543
				486.862	29.0991					410.028	37.6972
				487.415	29.1322					410.494	37.74
				487.969	29.1653					410.961	37.7829
				488.523	29.1984					411.427	37.8258
				489.077	29.2315					411.893	37.8686
				489.63	29.2646					412.359	37.9115
				490.184	29.2977					412.826	37.9544
				490.738	29.3308					413.292	37.9973
				491.292	29.3639					413.758	38.0401
				491.845	29.397					414.225	38.083
				492.399	29.4301					414.691	38.1259
				492.953	29.4632					415.157	38.1687
				493.506	29.4963					415.624	38.2116
				494.06	29.5294					416.09	38.2545
				494.614	29.5625					416.556	38.2974
				495.168	29.5956					417.022	38.3402
				495.721	29.6287					417.489	38.3831
				496.275	29.6618					417.955	38.426
				496.829	29.6948					418.421	38.4688
				497.383	29.7279					418.888	38.5117
				497.936	29.761					419.354	38.5546
				498.49	29.7941					419.82	38.5975
				499.044	29.8272					420.287	38.6403
				499.598	29.8603					420.753	38.6832
				500.151	29.8934					421.219	38.7261
				500.705	29.9265					421.686	38.7689
				501.259	29.9596					422.152	38.8118
				501.813	29.9927					422.618	38.8547
				502.366	30.0258					423.084	38.8976
				502.92	30.0589					423.551	38.9404
				503.474	30.092					424.017	38.9833
				504.027	30.1251					424.483	39.0262
				504.581	30.1582					424.95	39.069
				505.135	30.1913					425.416	39.1119
				505.689	30.2244					425.882	39.1548
				506.242	30.2575					426.349	39.1977
				506.796	30.2906					426.815	39.2405
				507.35	30.3237					427.281	39.2834
				507.904	30.3568					427.747	39.3263
				508.457	30.3899					428.214	39.3691
				509.011	30.423					428.68	39.412
				509.565	30.4561					429.146	39.4549
				510.119	30.4891					429.613	39.4977
				510.672	30.5222					430.079	39.5406
				511.226	30.5554					430.545	39.5835
				511.78	30.5884					431.012	39.6264
				512.334	30.6215					431.478	39.6692
				512.887	30.6546					431.944	39.7121
				513.441	30.6877					432.41	39.755
				513.995	30.7208					432.877	39.7978
				514.548	30.7539					433.343	39.8407
				515.102	30.787					433.809	39.8836
				515.656	30.8201					434.276	39.9265
				516.21	30.8532					434.742	39.9693
				516.763	30.8863					435.208	40.0122
				517.317	30.9194					435.675	40.0551
				517.871	30.9525					436.141	40.0979
				518.425	30.9856					436.607	40.1408
				518.978	31.0187					437.074	40.1837
				519.532	31.0518					437.54	40.2266
				520.086	31.0849					438.006	40.2694
				520.64	31.118					438.472	40.3123
				521.193	31.1511					438.939	40.3552
				521.747	31.1842					439.405	40.398
				522.301	31.2173					439.871	40.4409
				522.855	31.2504					440.338	40.4838
				523.408	31.2835					440.804	40.5266
				523.962	31.3166					441.27	40.5695
				524.516	31.3497					441.737	40.6124
				525.069	31.3828					442.203	40.6553
				525.623	31.4158					442.669	40.6981
				526.177	31.4489					443.135	40.741
				526.731	31.482					443.602	40.7839
				527.284	31.5151					444.068	40.8267
				527.838	31.5482					444.534	40.8696
				528.392	31.5813					445.001	40.9125
				528.946	31.6144					445.467	40.9554
				529.499	31.6475					445.933	40.9982
				530.053	31.6806					446.4	41.0411
				530.607	31.7137					446.866	41.084
				531.161	31.7468					447.332	41.1268
				531.714	31.7799					447.798	41.1697
				532.268	31.813					448.265	41.2126
				532.822	31.8461					448.731	41.2555
				533.376	31.8792					449.197	41.2983
				533.929	31.9123					449.664	41.3412
				534.483	31.9454					450.13	41.3841
				535.037	31.9785					450.596	41.4269
				535.59	32.0116					451.063	41.4698
				536.144	32.0447					451.529	41.5127
				536.698	32.0778					451.995	41.5555
				537.252	32.1109					452.462	41.5984
				537.805	32.144					452.928	41.6413
				538.359	32.1771					453.394	41.6842
				538.913	32.2102					453.86	41.727
				539.467	32.2433					454.327	41.7699
				540.02	32.2764					454.793	41.8128
				540.574	32.3094					455.259	41.8556
				541.128	32.3425					455.726	41.8985
				541.682	32.3756					456.192	41.9414
				542.235	32.4087					456.658	41.9843
				542.789	32.4418					457.125	42.0271
				543.343	32.4749					457.591	42.07
				543.897	32.508					458.057	42.1129
				544.45	32.5411					458.523	42.1557
				545.004	32.5742					458.99	42.1986
				545.558	32.6073					459.456	42.2415
				546.111	32.6404					459.922	42.2844
				546.665	32.6735					460.389	42.3272
				547.219	32.7066					460.855	42.3701
				547.773	32.7397					461.321	42.413
				548.326	32.7728					461.788	42.4558
				548.88	32.8059					462.254	42.4987
				549.434	32.839					462.72	42.5416
				549.988	32.8721					463.187	42.5845
				550.541	32.9052					463.653	42.6273
				551.095	32.9383					464.119	42.6702
				551.649	32.9714					464.585	42.7131
				552.203	33.0045					465.052	42.7559
				552.756	33.0376					465.518	42.7988
				553.31	33.0707					465.984	42.8417
