# Supplementary material for: Interfacial chemistry-driven reaction dynamics and resultant microstructural evolution in lithium-based all-solid-state batteries
Source: Nat Commun. 2025 Oct 3;16:8838. doi: 10.1038/s41467-025-63959-1 (PMC12494980; doi:10.1038/s41467-025-63959-1)
Supplement: Supplementary file 6 — Source data [file 41467_2025_63959_MOESM6_ESM.zip › Source Data/Supplementary Fig. 31.xlsx]

## Sheet: Supplementary Fig. 31a
Bare NCM	Contact loss area	Pore surface area	Bare NCM Linear fit	Contact loss area	Pore surface area	LiDFP NCM	Contact loss area	Pore surface area	LiDFP NCM Linear fit	Contact loss area	Pore surface area
	0	0		0	0		1.83111	5.84796		0	0
	0.56495	0.81018		0.01074	0.02538		0.2211	0.35578		0.01272	0.02351
	0.01266	0.03585		0.02147	0.05076		1.56045	3.16916		0.02544	0.04703
	0.0308	0.14441		0.03221	0.07614		0.4276	0.68507		0.03817	0.07054
	0.10027	0.19789		0.04295	0.10152		3.54164	6.50968		0.05089	0.09405
	0	0		0.05368	0.12691		0.03914	0.17492		0.06361	0.11756
	0.04605	0.06882		0.06442	0.15229		0.07611	0.18553		0.07633	0.14108
	0.21227	1.09371		0.07516	0.17767		0.33527	0.76652		0.08905	0.16459
	0	0		0.08589	0.20305		1.54231	2.2267		0.10177	0.1881
	0.00141	0.03256		0.09663	0.22843		0.06177	0.10157		0.1145	0.21162
	0.00283	0.05263		0.10737	0.25381		0.44494	0.67917		0.12722	0.23513
	0	0		0.1181	0.27919		0.00441	0.10312		0.13994	0.25864
	0	0.30814		0.12884	0.30457		0.36695	0.83619		0.15266	0.28215
	0.06109	0.32912		0.13958	0.32995		0.169	0.29013		0.16538	0.30567
	0.03093	0.0555		0.15031	0.35534		1.04624	2.07957		0.1781	0.32918
	0.25514	0.98607		0.16105	0.38072		1.3981	1.77532		0.19083	0.35269
	0.02738	0.03136		0.17179	0.4061		0	0		0.20355	0.37621
	0.51906	2.53159		0.18252	0.43148		0.09194	0.36206		0.21627	0.39972
	0.1717	0.24824		0.19326	0.45686		0.59536	1.67408		0.22899	0.42323
	0.26213	0.64791		0.204	0.48224		0.55598	1.01737		0.24171	0.44674
	0.004	0.03997		0.21473	0.50762		0.11966	0.19363		0.25443	0.47026
	0.01631	0.0348		0.22547	0.533		0.28424	0.71271		0.26716	0.49377
	0	0		0.23621	0.55838		0.01766	0.03197		0.27988	0.51728
	0.06997	0.13296		0.24694	0.58377		0.26853	0.47171		0.2926	0.5408
	0.01224	0.03244		0.25768	0.60915		0.06389	0.24443		0.30532	0.56431
	0.07979	0.17076		0.26842	0.63453		1.14348	1.76044		0.31804	0.58782
	0.09452	0.15126		0.27915	0.65991		0.3015	0.56442		0.33076	0.61133
	0	0		0.28989	0.68529		0.30134	1.01071		0.34349	0.63485
	0	0		0.30063	0.71067		3.35271	6.35689		0.35621	0.65836
	0.04888	0.07872		0.31136	0.73605		1.85421	3.00846		0.36893	0.68187
	0.03231	0.03314		0.3221	0.76143		12.709	20.023		0.38165	0.70539
	0.23426	1.32278		0.33284	0.78681		0.33564	1.42618		0.39437	0.7289
	0.00541	0.03338		0.34357	0.8122		0	0		0.4071	0.75241
	0	0		0.35431	0.83758		0.04604	0.03632		0.41982	0.77592
	0	0		0.36505	0.86296		1.86418	3.51762		0.43254	0.79944
	0.29645	0.76392		0.37578	0.88834		0.11672	0.27711		0.44526	0.82295
	0.01773	0.1283		0.38652	0.91372		0.56082	1.09981		0.45798	0.84646
	0	0		0.39726	0.9391		0.09981	0.03847		0.4707	0.86998
	0	0		0.40799	0.96448		0.29113	0.92403		0.48343	0.89349
	0.05894	0.40668		0.41873	0.98986		0	0		0.49615	0.917
	0.03138	0.07365		0.42947	1.01524		0.29938	0.73105		0.50887	0.94051
	0.52111	1.32856		0.4402	1.04063		0.44	1.06732		0.52159	0.96403
	0.002	0.03621		0.45094	1.06601		0.10917	0.10542		0.53431	0.98754
	0.01266	0.03388		0.46168	1.09139		0.24135	0.62249		0.54703	1.01105
	6.96692	10.5594		0.47241	1.11677		0.15532	0.38969		0.55976	1.03456
	0.28444	0.65157		0.48315	1.14215		0.4312	0.72713		0.57248	1.05808
	1.04354	1.56271		0.49389	1.16753		0.28935	0.89241		0.5852	1.08159
	0.97581	1.14802		0.50462	1.19291		0.77286	2.99591		0.59792	1.1051
	0.02614	0.09712		0.51536	1.21829		0.13784	0.15469		0.61064	1.12862
	0	0		0.5261	1.24367		0.10809	0.2282		0.62336	1.15213
	0.00341	0.05358		0.53683	1.26906		0.0179	0.02831		0.63609	1.17564
	0	0		0.54757	1.29444		0.07193	0.11464		0.64881	1.19915
	0.06534	0.19367		0.55831	1.31982		0.0449	0.08408		0.66153	1.22267
	1.46405	1.67014		0.56904	1.3452		0.10744	0.37558		0.67425	1.24618
	0	0		0.57978	1.37058		0.19581	0.58446		0.68697	1.26969
	0	0		0.59052	1.39596		0.33624	0.44088		0.6997	1.29321
	0.56287	2.75175		0.60125	1.42134		0.3875	0.6794		0.71242	1.31672
	0.24341	0.64257		0.61199	1.44672		0.11595	0.20068		0.72514	1.34023
	0.03173	0.04123		0.62273	1.4721		0.84306	1.09975		0.73786	1.36374
	0.04336	0.11553		0.63346	1.49749		0.07556	0.11528		0.75058	1.38726
	0.0459	0.03874		0.6442	1.52287		0.64993	1.01195		0.7633	1.41077
	0.49965	1.83302		0.65494	1.54825		0.23843	0.54518		0.77603	1.43428
	0	0		0.66567	1.57363		0.22589	0.54332		0.78875	1.4578
	0.04728	0.18335		0.67641	1.59901		0.54659	1.12838		0.80147	1.48131
	0.13501	0.2745		0.68715	1.62439		0.0776	0.10673		0.81419	1.50482
	0.03651	0.10605		0.69788	1.64977		0.03221	0.10436		0.82691	1.52833
	0	0		0.70862	1.67515		0.19675	0.67857		0.83963	1.55185
	0.06799	0.39149		0.71936	1.70053		0.46191	0.30812		0.85236	1.57536
	0	0		0.73009	1.72592		0.17162	0.15873		0.86508	1.59887
	0.00541	0.03597		0.74083	1.7513		0.33143	0.87684		0.8778	1.62239
	0.01507	0.03692		0.75157	1.77668		0.0179	0.03006		0.89052	1.6459
	0	0		0.7623	1.80206		0.13775	0.1621		0.90324	1.66941
	0.02207	0.02973		0.77304	1.82744		0.16531	0.80663		0.91596	1.69292
	0.15667	1.00695		0.78378	1.85282		0.31139	0.97532		0.92869	1.71644
	0.01665	0.06965		0.79451	1.8782		0.04162	0.15205		0.94141	1.73995
	0	0		0.80525	1.90358		0.01766	0.0991		0.95413	1.76346
	0.09655	0.06832		0.81599	1.92896		0.29696	0.3456		0.96685	1.78698
	0.05787	0.12717		0.82672	1.95435		0.64799	1.09206		0.97957	1.81049
	0.06096	0.14783		0.83746	1.97973		0.28056	0.90462		0.99229	1.834
	0.20306	0.39665		0.8482	2.00511		0.77967	0.94787		1.00502	1.85751
	0.01383	0.03617		0.85893	2.03049		0.00783	0.03056		1.01774	1.88103
	0.02673	0.03744		0.86967	2.05587		0.02066	0.03276		1.03046	1.90454
	0.1794	0.43004		0.88041	2.08125		0	0		1.04318	1.92805
	0.08463	0.15407		0.89114	2.10663		0.92807	1.32411		1.0559	1.95157
	0.05152	0.04103		0.90188	2.13201		0.53233	1.16431		1.06863	1.97508
	0.27336	0.25187		0.91262	2.15739		0.02073	0.04122		1.08135	1.99859
	0.79647	1.46202		0.92335	2.18278		0.12243	0.13635		1.09407	2.0221
	0	0		0.93409	2.20816		0.98787	2.12983		1.10679	2.04562
	0.09274	0.37618		0.94483	2.23354		0.15342	0.1114		1.11951	2.06913
	0	0		0.95556	2.25892		0.17265	0.31133		1.13223	2.09264
	0.12463	0.08229		0.9663	2.2843		0.03662	0.1303		1.14496	2.11616
	0	0		0.97704	2.30968		0.2987	0.59223		1.15768	2.13967
	0.66332	1.28472		0.98777	2.33506		0.48356	0.68872		1.1704	2.16318
	0.04063	0.11856		0.99851	2.36044		0.00624	0.02914		1.18312	2.18669
	0.66091	1.0092		1.00925	2.38582		0.32314	1.01262		1.19584	2.21021
	0.02437	0.03656		1.01998	2.41121		0.11807	0.3156		1.20856	2.23372
	0.21845	0.54408		1.03072	2.43659		0.94234	2.0146		1.22129	2.25723
	0	0		1.04146	2.46197		0.08625	0.1728		1.23401	2.28075
	0.16802	0.66467		1.05219	2.48735		0.0249	0.03926		1.24673	2.30426
	0.15395	0.25103		1.06293	2.51273		0	0		1.25945	2.32777
	0.13871	0.3049		1.07367	2.53811		0.62134	1.62405		1.27217	2.35128
	0.1404	0.32245		1.0844	2.56349		0.02343	0.0368		1.28489	2.3748
	0.09389	0.18142		1.09514	2.58887		0.80519	1.85612		1.29762	2.39831
	0	0		1.10588	2.61425		0.02455	0.07688		1.31034	2.42182
	0.01566	0.04033		1.11661	2.63964		0.23315	0.47829		1.32306	2.44534
	0	0		1.12735	2.66502		0.00441	0.03256		1.33578	2.46885
	0	0		1.13809	2.6904		0.00441	0.04314		1.3485	2.49236
	0.01606	0.05258		1.14882	2.71578		0.74452	2.61712		1.36123	2.51587
	0.03031	0.07852		1.15956	2.74116		0	0		1.37395	2.53939
	0.01854	0.0499		1.1703	2.76654		1.70584	3.44864		1.38667	2.5629
	0.03221	0.03308		1.18103	2.79192		0.57279	1.68972		1.39939	2.58641
	0	0		1.19177	2.8173		0.11835	0.19974		1.41211	2.60993
	0.05223	0.08818		1.20251	2.84268		0.19048	0.24192		1.42483	2.63344
	0	0		1.21324	2.86807		0.32858	0.77886		1.43756	2.65695
	0.05234	0.21621		1.22398	2.89345		0	0		1.45028	2.68046
	0.00441	0.03338		1.23472	2.91883		0.02356	0.07244		1.463	2.70398
	0.02514	0.03338		1.24545	2.94421		0.13572	0.71215		1.47572	2.72749
	0.0149	0.06086		1.25619	2.96959		0.02314	0.07268		1.48844	2.751
	0.03405	0.06923		1.26693	2.99497		0.17738	0.56654		1.50116	2.77452
	0.16368	0.56767		1.27766	3.02035		1.14514	1.47188		1.51389	2.79803
	0	0		1.2884	3.04573		0.22158	0.3055		1.52661	2.82154
	0.02707	0.21729		1.29914	3.07111		0.51025	1.05326		1.53933	2.84505
	0.03014	0.06516		1.30987	3.0965		0.02873	0.04851		1.55205	2.86857
	0.01307	0.0408		1.32061	3.12188		0.45782	1.61723		1.56477	2.89208
	0.04625	0.09748		1.33135	3.14726		0.36476	0.78917		1.57749	2.91559
	0	0		1.34208	3.17264		0	0		1.59022	2.93911
	0	0		1.35282	3.19802		1.13287	1.78853		1.60294	2.96262
	0.05563	0.10686		1.36356	3.2234		0.2967	0.96935		1.61566	2.98613
	0.27282	0.90616		1.37429	3.24878		0.04321	0.09055		1.62838	3.00964
	0	0		1.38503	3.27416		0.33341	0.77049		1.6411	3.03316
	0.0528	0.06547		1.39577	3.29954		0.06194	0.07327		1.65382	3.05667
	0.10309	0.39704		1.4065	3.32493		0.00241	0.07153		1.66655	3.08018
	0.00341	0.04521		1.41724	3.35031		0.14946	0.18111		1.67927	3.10369
	0.87474	1.72359		1.42798	3.37569		0.00624	0.03385		1.69199	3.12721
	0	0		1.43871	3.40107		0.05304	0.14192		1.70471	3.15072
	0.22894	0.49257		1.44945	3.42645		0.02449	0.03926		1.71743	3.17423
	0	0		1.46019	3.45183		0.03928	0.12734		1.73016	3.19775
	0	0		1.47092	3.47721		0.04038	0.03161		1.74288	3.22126
	0	0		1.48166	3.50259		2.88395	4.93387		1.7556	3.24477
	0.01989	0.17093		1.4924	3.52798		0.4416	3.2898		1.76832	3.26828
	0.13448	0.52967		1.50313	3.55336		0.10327	0.13978		1.78104	3.2918
	0.09797	0.23918		1.51387	3.57874		0.09684	0.07093		1.79376	3.31531
	0.12794	0.21743		1.52461	3.60412		0.15108	0.22236		1.80649	3.33882
	0.06597	0.03758		1.53534	3.6295		0.15471	0.25776		1.81921	3.36234
	0	0		1.54608	3.65488		0.39631	0.69015		1.83193	3.38585
	0.0239	0.09796		1.55682	3.68026		0.23958	0.53803		1.84465	3.40936
	0.03116	0.20794		1.56755	3.70564		1.04466	2.33447		1.85737	3.43287
	0.0753	0.11262		1.57829	3.73102		0.16201	0.24402		1.87009	3.45639
	0	0		1.58903	3.75641		0.0571	0.10012		1.88282	3.4799
	0.001	0.0348		1.59976	3.78179		0.00141	0.06453		1.89554	3.50341
	0.06681	0.10747		1.6105	3.80717		0.10205	0.35637		1.90826	3.52693
	0.58735	1.03781		1.62124	3.83255		0.58067	2.43256		1.92098	3.55044
	0.11244	0.09381		1.63197	3.85793		0.17685	0.31649		1.9337	3.57395
	0.00441	0.0388		1.64271	3.88331		1.67198	4.53661		1.94642	3.59746
	0.2357	0.70237		1.65345	3.90869		0.56855	0.57402		1.95915	3.62098
	0.01607	0.10046		1.66418	3.93407		0.01931	0.06935		1.97187	3.64449
	0.02413	0.03383		1.67492	3.95945		1.39696	2.70994		1.98459	3.668
	0.0567	0.17926		1.68566	3.98484		0	0		1.99731	3.69152
	0.26646	0.39631		1.69639	4.01022		5.2709	9.2978		2.01003	3.71503
	0.01665	0.03179		1.70713	4.0356		0.57837	1.99886		2.02276	3.73854
	0	0		1.71787	4.06098		0.16497	0.35558		2.03548	3.76205
	0.08693	0.54413		1.7286	4.08636		0	0		2.0482	3.78557
	0.00224	0.03056		1.73934	4.11174		1.67944	3.2582		2.06092	3.80908
	0	0		1.75008	4.13712		0.40031	0.42221		2.07364	3.83259
	0.11811	0.11134		1.76081	4.1625		0.6099	1.47717		2.08636	3.85611
	0.00341	0.0359		1.77155	4.18788		0.03921	0.07898		2.09909	3.87962
	0.01351	0.04325		1.78229	4.21327		3.14048	5.3791		2.11181	3.90313
	0.16216	0.25701		1.79302	4.23865		0.03538	0.0449		2.12453	3.92664
	0.00666	0.03551		1.80376	4.26403		0.01066	0.03868		2.13725	3.95016
	0.17311	0.42468		1.8145	4.28941		0.19847	0.55181		2.14997	3.97367
	0	0		1.82523	4.31479		0.43627	1.32912		2.16269	3.99718
	0	0		1.83597	4.34017		0.11964	0.04793		2.17542	4.0207
	0.07421	0.0394		1.84671	4.36555		1.10297	1.79989		2.18814	4.04421
	0	0		1.85744	4.39093		0.0328	0.2618		2.20086	4.06772
	0.13364	0.15943		1.86818	4.41631		0.003	0.04421		2.21358	4.09123
	0.00584	0.03197		1.87892	4.4417		0.25382	0.70008		2.2263	4.11475
	3.21911	5.65945		1.88965	4.46708		1.38519	3.18419		2.23902	4.13826
	0.26842	0.51312		1.90039	4.49246		0.95961	1.24696		2.25175	4.16177
	0	0		1.91113	4.51784		0.35422	1.42817		2.26447	4.18529
	0.07425	0.11817		1.92186	4.54322		0.02229	0.03321		2.27719	4.2088
	0.00441	0.0388		1.9326	4.5686		1.05449	1.01228		2.28991	4.23231
	0.05284	0.08639		1.94334	4.59398		0.38274	0.6274		2.30263	4.25582
	0.063	0.08479		1.95407	4.61936		0.04256	0.11175		2.31535	4.27934
	0.03814	0.06012		1.96481	4.64474		0.19533	0.37974		2.32808	4.30285
	0.53976	2.07576		1.97555	4.67013		1.34986	3.05179		2.3408	4.32636
	0	0		1.98628	4.69551		1.02931	1.55813		2.35352	4.34988
	0.13794	0.08704		1.99702	4.72089		1.83561	5.44375		2.36624	4.37339
	0.05628	0.11289		2.00776	4.74627		0.29266	0.69158		2.37896	4.3969
	0.07804	0.29982		2.01849	4.77165		0.20229	0.5136		2.39169	4.42041
	0	0		2.02923	4.79703		0.005	0.03997		2.40441	4.44393
	0.18227	0.47458		2.03997	4.82241		0.75087	1.65527		2.41713	4.46744
	0.26742	0.51021		2.0507	4.84779		0.07987	0.14412		2.42985	4.49095
	0.01566	0.08136		2.06144	4.87317		0.05489	0.18732		2.44257	4.51447
	0.73327	3.77633		2.07218	4.89856		1.64147	3.55061		2.45529	4.53798
	0.06452	0.09222		2.08291	4.92394		0.225	0.34927		2.46802	4.56149
	0.00783	0.04171		2.09365	4.94932		1.50662	3.95147		2.48074	4.585
	0.00983	0.02973		2.10439	4.9747		0.44393	1.07857		2.49346	4.60852
	0.02638	0.04969		2.11512	5.00008		0.41176	1.21209		2.50618	4.63203
	0.00766	0.03338		2.12586	5.02546		0.14148	0.40266		2.5189	4.65554
	0.77862	2.22521		2.1366	5.05084		0.00983	0.03038		2.53162	4.67906
	0.06538	0.03347		2.14733	5.07622		0.01408	0.03992		2.54435	4.70257
	0.21056	0.48291		2.15807	5.1016		0.16478	0.15536		2.55707	4.72608
	0.06577	0.2412		2.16881	5.12699		0.10245	0.2007		2.56979	4.74959
	0	0		2.17954	5.15237		0.08777	0.24682		2.58251	4.77311
	0.1052	0.37928		2.19028	5.17775		0.12457	0.29017		2.59523	4.79662
	0.06499	0.55175		2.20102	5.20313		0.02549	0.11412		2.60795	4.82013
	0	0		2.21175	5.22851		0.3	0.95534		2.62068	4.84365
	0.02072	0.11952		2.22249	5.25389		0.76496	1.44758		2.6334	4.86716
	0	0		2.23323	5.27927		0.53637	0.78432		2.64612	4.89067
	0	0		2.24396	5.30465		0.11474	0.11482		2.65884	4.91418
	0.02414	0.06523		2.2547	5.33003		0.79211	1.07474		2.67156	4.9377
	0.0299	0.15459		2.26544	5.35542		0.31319	0.94455		2.68428	4.96121
	0.31804	1.43011		2.27617	5.3808		1.13239	4.09699		2.69701	4.98472
	0	0		2.28691	5.40618		0.12992	0.07971		2.70973	5.00824
	0.04362	0.11187		2.29765	5.43156		0.43192	0.92486		2.72245	5.03175
	0	0		2.30838	5.45694		0.17131	0.56251		2.73517	5.05526
	0	0		2.31912	5.48232		0.00983	0.04021		2.74789	5.07877
	0.02228	0.03303		2.32986	5.5077		0.22498	0.51364		2.76062	5.10229
	0	0		2.34059	5.53308		0.34241	0.82745		2.77334	5.1258
	0.00283	0.03397		2.35133	5.55846		0.53438	0.76449		2.78606	5.14931
	0.2398	0.22147		2.36207	5.58385		0.08777	0.14361		2.79878	5.17282
	0	0		2.3728	5.60923		1.42306	2.97466		2.8115	5.19634
	0.0173	0.0547		2.38354	5.63461		0.00541	0.03056		2.82422	5.21985
	0.00341	0.0458		2.39428	5.65999		0.32757	1.33867		2.83695	5.24336
	0.01483	0.03818		2.40501	5.68537		0.31937	0.51239		2.84967	5.26688
	0	0		2.41575	5.71075		0.58665	1.07388		2.86239	5.29039
	0.26627	0.5908		2.42648	5.73613		0.21148	0.69442		2.87511	5.3139
	0.05038	0.1864		2.43722	5.76151		0.45903	0.71046		2.88783	5.33741
	0.01931	0.0856		2.44796	5.78689		0.09874	0.25973		2.90055	5.36093
	0.04422	0.07396		2.45869	5.81228		0.59513	1.27401		2.91328	5.38444
	0.05901	0.12028		2.46943	5.83766		0.12675	0.30296		2.926	5.40795
	1.0926	2.43999		2.48017	5.86304		0.10975	0.3261		2.93872	5.43147
	0.06282	0.03314		2.4909	5.88842		0.31934	0.95433		2.95144	5.45498
	1.04712	1.59731		2.50164	5.9138		0.06836	0.23575		2.96416	5.47849
	0.04301	0.17384		2.51238	5.93918		0.00843	0.03421		2.97688	5.502
	0.23748	0.78604		2.52311	5.96456		0.04067	0.11729		2.98961	5.52552
	0	0		2.53385	5.98994		0	0		3.00233	5.54903
	0.62223	1.3854		2.54459	6.01532		0.21506	0.30194		3.01505	5.57254
	0.02786	0.10255		2.55532	6.04071		2.40448	4.20313		3.02777	5.59606
	0.1605	0.35909		2.56606	6.06609		3.06336	6.11047		3.04049	5.61957
	0	0		2.5768	6.09147		1.69201	4.3407		3.05322	5.64308
	0.06332	0.12973		2.58753	6.11685		0	0		3.06594	5.66659
	0.01491	0.02873		2.59827	6.14223		0.31552	0.43506		3.07866	5.69011
	0.0483	0.08491		2.60901	6.16761		0.12243	0.42055		3.09138	5.71362
	0.0618	0.12484		2.61974	6.19299		0.05709	0.09425		3.1041	5.73713
	0.24122	0.2559		2.63048	6.21837		0.83273	2.08905		3.11682	5.76065
	0.03863	0.07166		2.64122	6.24375		0.29502	0.80592		3.12955	5.78416
	0	0		2.65195	6.26914		1.82973	4.09335		3.14227	5.80767
	0.02933	0.0946		2.66269	6.29452		0.17757	0.5282		3.15499	5.83118
	0	0		2.67343	6.3199		0.0992	1.44211		3.16771	5.8547
	0.02314	0.03289		2.68416	6.34528		0.002	0.02997		3.18043	5.87821
	0	0		2.6949	6.37066		0	0		3.19315	5.90172
	0.01573	0.02964		2.70564	6.39604		0.3789	1.16136		3.20588	5.92524
	0.05575	0.14707		2.71637	6.42142		1.20626	2.76541		3.2186	5.94875
	0	0		2.72711	6.4468		0.12494	0.3815		3.23132	5.97226
	0.04346	0.15119		2.73785	6.47218		0.50356	0.68684		3.24404	5.99577
	0	0		2.74858	6.49757		0.40157	1.02011		3.25676	6.01929
	0.07659	0.07226		2.75932	6.52295		0.44048	0.5298		3.26948	6.0428
	0.11421	0.23523		2.77006	6.54833		0.17347	0.18539		3.28221	6.06631
	0.09205	0.11965		2.78079	6.57371		0.93464	1.90871		3.29493	6.08983
	0	0		2.79153	6.59909		3.01269	5.89887		3.30765	6.11334
	0.02514	0.12535		2.80227	6.62447		1.67147	3.30648		3.32037	6.13685
	0.01183	0.03247		2.813	6.64985		0.1969	0.42335		3.33309	6.16036
	0.597	2.14452		2.82374	6.67523		0.1212	0.29334		3.34581	6.18388
	0.00565	0.02956		2.83448	6.70061		0.69199	0.98038		3.35854	6.20739
	0.04958	0.19189		2.84521	6.726		0.1805	0.30422		3.37126	6.2309
	0.06131	0.10385		2.85595	6.75138		0.05251	0.07701		3.38398	6.25442
	0	0		2.86669	6.77676		1.39047	2.25765		3.3967	6.27793
	0.01024	0.03727		2.87742	6.80214		0.73098	1.55159		3.40942	6.30144
	0.01909	0.10705		2.88816	6.82752		0.02666	0.03358		3.42215	6.32495
	0	0		2.8989	6.8529		0.1629	0.23084		3.43487	6.34847
	0.03031	0.0448		2.90963	6.87828		0	0		3.44759	6.37198
	0.40091	0.27047		2.92037	6.90366		0.29282	0.48927		3.46031	6.39549
	0.01349	0.04533		2.93111	6.92904		0.02933	0.12597		3.47303	6.41901
	0	0		2.94184	6.95443		0	0		3.48575	6.44252
	0.15255	0.33986		2.95258	6.97981		0.94882	1.73025		3.49848	6.46603
	0	0		2.96332	7.00519		0.06317	0.12674		3.5112	6.48954
	0.24359	0.49519		2.97405	7.03057		0.51749	1.8246		3.52392	6.51306
	0	0		2.98479	7.05595		0.03466	0.10284		3.53664	6.53657
	0.01405	0.03047		2.99553	7.08133		0.02451	0.02831		3.54936	6.56008
	0.03075	0.09146		3.00626	7.10671		0.08094	0.10253		3.56208	6.5836
	0	0		3.017	7.13209		0.21505	0.46041		3.57481	6.60711
	0	0		3.02774	7.15747		0.00624	0.03975		3.58753	6.63062
	0	0		3.03847	7.18286		1.05085	2.29922		3.60025	6.65413
	0.12677	0.29594		3.04921	7.20824		0.01766	0.04592		3.61297	6.67765
	0.08871	0.08591		3.05995	7.23362		0.31607	0.47602		3.62569	6.70116
	0.28734	0.71786		3.07068	7.259		0.0432	0.06415		3.63841	6.72467
	0.04161	0.15865		3.08142	7.28438		0.14239	0.40738		3.65114	6.74819
	0.00383	0.03535		3.09216	7.30976		0.18164	0.37667		3.66386	6.7717
	0.53022	1.79071		3.10289	7.33514		0.15721	0.18666		3.67658	6.79521
	0.18515	0.49812		3.11363	7.36052		0.09471	0.23164		3.6893	6.81872
	0	0		3.12437	7.3859		0.34085	2.08475		3.70202	6.84224
	0.00383	0.03197		3.1351	7.41129		0.02426	0.13393		3.71475	6.86575
	0.07286	0.07646		3.14584	7.43667		0.41197	0.86834		3.72747	6.88926
	0.02638	0.03524		3.15658	7.46205		0.0628	0.16601		3.74019	6.91278
	0	0		3.16731	7.48743		0.47461	0.69247		3.75291	6.93629
	0.04033	0.07094		3.17805	7.51281		0.20913	0.73697		3.76563	6.9598
	0.33166	0.20931		3.18879	7.53819		0	0		3.77835	6.98331
	0	0		3.19952	7.56357		0.30107	0.41469		3.79108	7.00683
	0.10603	0.30869		3.21026	7.58895		0.48203	0.92007		3.8038	7.03034
	0	0		3.221	7.61433		0.12875	0.08183		3.81652	7.05385
	0	0		3.23173	7.63972		0	0		3.82924	7.07736
	0.02779	0.09836		3.24247	7.6651		0.04477	0.1206		3.84196	7.10088
	0.08794	0.1167		3.25321	7.69048		0.07694	0.09933		3.85468	7.12439
	0	0		3.26394	7.71586		0.97825	2.58164		3.86741	7.1479
	0.67983	1.70911		3.27468	7.74124		0.10117	0.50615		3.88013	7.17142
	0.07199	0.11083		3.28542	7.76662		0.10423	0.35101		3.89285	7.19493
	0.26863	0.89944		3.29615	7.792		0.26272	0.30224		3.90557	7.21844
	0	0		3.30689	7.81738		0.27958	0.47328		3.91829	7.24195
	0.10715	0.13879		3.31763	7.84276		0.53096	0.96677		3.93101	7.26547
	0.01449	0.03821		3.32836	7.86815		0.72998	1.83477		3.94374	7.28898
	0.04497	0.06144		3.3391	7.89353		1.10283	2.6501		3.95646	7.31249
	0	0		3.34984	7.91891		0.43162	0.79749		3.96918	7.33601
	0.1586	1.34469		3.36057	7.94429		0	0		3.9819	7.35952
	0.00824	0.10158		3.37131	7.96967		0.81175	1.87793		3.99462	7.38303
	0.08973	0.09079		3.38205	7.99505		1.09107	2.573		4.00734	7.40654
	0.02473	0.05517		3.39278	8.02043		0.79268	1.16058		4.02007	7.43006
	0	0		3.40352	8.04581		0.02614	0.13887		4.03279	7.45357
	0.06362	0.06798		3.41426	8.07119		0.0268	0.05097		4.04551	7.47708
	0	0		3.42499	8.09658		1.03531	1.89979		4.05823	7.5006
	0.193	0.33529		3.43573	8.12196		1.07971	2.6482		4.07095	7.52411
	0.10694	0.20143		3.44647	8.14734		0.00241	0.03014		4.08368	7.54762
	0.00283	0.0498		3.4572	8.17272		0.06833	0.05292		4.0964	7.57113
	0.07774	0.03838		3.46794	8.1981		0.02714	0.141		4.10912	7.59465
	0	0		3.47868	8.22348		0.17033	0.39844		4.12184	7.61816
	0.07326	0.1951		3.48941	8.24886		0.05994	0.07071		4.13456	7.64167
	0.30755	0.76274		3.50015	8.27424		0.1915	0.31313		4.14728	7.66519
	0.0895	0.17482		3.51089	8.29962		0.65548	1.26937		4.16001	7.6887
	0.44988	1.22674		3.52162	8.32501		0.02953	0.07236		4.17273	7.71221
	0.00141	0.03256		3.53236	8.35039		0.24583	0.54651		4.18545	7.73572
	0.02031	0.10511		3.5431	8.37577		0.0418	0.49929		4.19817	7.75924
	0.06976	0.27565		3.55383	8.40115		0.34407	1.32966		4.21089	7.78275
	0.00724	0.02956		3.56457	8.42653		0.20894	0.30924		4.22361	7.80626
	0.08925	0.09614		3.57531	8.45191		0.08819	0.06867		4.23634	7.82978
	0.00783	0.04163		3.58604	8.47729		0	0		4.24906	7.85329
	0.02331	0.08392		3.59678	8.50267		0.26534	0.5603		4.26178	7.8768
	0.02224	0.05554		3.60752	8.52805		0.07314	0.13647		4.2745	7.90031
	0.00465	0.03397		3.61825	8.55344		1.32642	2.12929		4.28722	7.92383
	0	0		3.62899	8.57882		3.20913	5.66253		4.29994	7.94734
	0.03397	0.10812		3.63973	8.6042		0.20781	0.37973		4.31267	7.97085
	0.00583	0.03097		3.65046	8.62958		0.23866	0.45709		4.32539	7.99437
	0.20983	0.84947		3.6612	8.65496		0.02338	0.03026		4.33811	8.01788
	0.0343	0.04818		3.67194	8.68034		0.13913	0.33396		4.35083	8.04139
	0	0		3.68267	8.70572		0.20493	0.73933		4.36355	8.0649
	0.22206	0.37893		3.69341	8.7311		1.14488	2.57935		4.37627	8.08842
	10.7259	31.4044		3.70415	8.75648		0.04104	0.10786		4.389	8.11193
	0.05153	0.15464		3.71488	8.78187		0.13504	0.19139		4.40172	8.13544
	0	0		3.72562	8.80725		0.01948	0.03181		4.41444	8.15896
	0.03438	0.0912		3.73636	8.83263		0.0239	0.03268		4.42716	8.18247
	0.00383	0.33234		3.74709	8.85801		0.09357	0.11305		4.43988	8.20598
	0	0		3.75783	8.88339		0.02203	0.06823		4.45261	8.22949
	0.0508	0.03978		3.76857	8.90877		0.01149	0.13507		4.46533	8.25301
	0.21565	0.30205		3.7793	8.93415		0.01606	0.03982		4.47805	8.27652
	0.0199	0.05864		3.79004	8.95953		0.14543	0.43524		4.49077	8.30003
	0.02114	0.04051		3.80078	8.98491		0	0		4.50349	8.32355
	0	0		3.81151	9.0103		0.33364	1.02294		4.51621	8.34706
	0.04238	0.08117		3.82225	9.03568		0.38059	0.52162		4.52894	8.37057
	0.14531	0.12504		3.83299	9.06106		0	0		4.54166	8.39408
	0.33163	0.86794		3.84372	9.08644		0.3719	0.49203		4.55438	8.4176
	0.51695	1.60046		3.85446	9.11182		0	0		4.5671	8.44111
	0.07158	0.06569		3.8652	9.1372		0.08473	0.12796		4.57982	8.46462
	0.00341	0.04151		3.87593	9.16258		0.90637	1.42369		4.59254	8.48814
	0	0		3.88667	9.18796		0.07781	0.57894		4.60527	8.51165
	0	0		3.89741	9.21334		0.09686	0.39098		4.61799	8.53516
	0	0		3.90814	9.23873		0.08045	0.45859		4.63071	8.55867
	0.16341	0.16949		3.91888	9.26411		0.05294	0.20692		4.64343	8.58219
	0.10708	0.39015		3.92962	9.28949		0.69353	1.96163		4.65615	8.6057
	0.03577	0.03073		3.94035	9.31487		0.07836	0.13828		4.66887	8.62921
	0.09067	0.32507		3.95109	9.34025		1.00658	3.49116		4.6816	8.65273
	0.22605	0.37954		3.96183	9.36563		0.75143	1.57014		4.69432	8.67624
	0.00483	0.02973		3.97256	9.39101		0.06254	0.17542		4.70704	8.69975
	0.03397	0.18867		3.9833	9.41639		0.02473	0.08755		4.71976	8.72326
	0	0		3.99404	9.44177		0.34367	1.63964		4.73248	8.74678
	0.83403	2.44652		4.00477	9.46716		0.20371	0.30458		4.74521	8.77029
	0	0		4.01551	9.49254		0.00966	0.03738		4.75793	8.7938
	0	0		4.02625	9.51792		0.01847	0.05246		4.77065	8.81732
	0.06035	0.11485		4.03698	9.5433		1.72167	2.73784		4.78337	8.84083
	1.21336	2.77618		4.04772	9.56868		0.07281	0.30106		4.79609	8.86434
	0	0		4.05846	9.59406		0.00424	0.03038		4.80881	8.88785
	0.00141	0.04504		4.06919	9.61944		0	0		4.82154	8.91137
	0	0		4.07993	9.64482		0.07142	0.0908		4.83426	8.93488
	0	0		4.09067	9.6702		0.30361	0.98162		4.84698	8.95839
	0	0		4.1014	9.69559		2.8331	5.91746		4.8597	8.98191
	0.01071	0.04055		4.11214	9.72097		0.083	0.2286		4.87242	9.00542
	0.01066	0.03056		4.12288	9.74635		0.56009	0.8509		4.88514	9.02893
	0.02006	0.03985		4.13361	9.77173		0.04404	0.07068		4.89787	9.05244
	0.00224	0.04725		4.14435	9.79711		1.02792	1.56301		4.91059	9.07596
	0.03038	0.08076		4.15509	9.82249		0	0		4.92331	9.09947
	0.34553	0.36669		4.16582	9.84787		0.10813	0.16397		4.93603	9.12298
	0	0		4.17656	9.87325		0.99999	2.57491		4.94875	9.14649
	0.66528	1.18055		4.1873	9.89863		0.17699	0.56627		4.96147	9.17001
	0	0		4.19803	9.92402		0.06503	0.28933		4.9742	9.19352
	0.17266	0.30498		4.20877	9.9494		0	0		4.98692	9.21703
	0.45928	0.7438		4.21951	9.97478		0	0		4.99964	9.24055
	0	0		4.23024	10.0002		1.25673	3.71764		5.01236	9.26406
	0	0		4.24098	10.0255		0	0		5.02508	9.28757
	0.09159	0.62684		4.25172	10.0509		0.18135	0.39775		5.0378	9.31108
	0.4968	0.58078		4.26245	10.0763		1.54753	3.5152		5.05053	9.3346
	0.17627	0.4298		4.27319	10.1017		0.41479	0.54942		5.06325	9.35811
	0.0108	0.03714		4.28393	10.1271		0.19669	0.16617		5.07597	9.38162
	0	0		4.29466	10.1524		0.48195	2.11654		5.08869	9.40514
	0.08998	0.10095		4.3054	10.1778		0.03923	0.10463		5.10141	9.42865
	0.4156	0.57207		4.31614	10.2032		0.07236	0.30079		5.11414	9.45216
	0.16205	0.19636		4.32687	10.2286		0.03719	0.12805		5.12686	9.47567
	0.01549	0.07996		4.33761	10.254		0.6033	1.04568		5.13958	9.49919
	0.08428	0.0406		4.34835	10.2794		2.45359	5.71963		5.1523	9.5227
	0.9082	1.11711		4.35908	10.3047		0.04052	0.03181		5.16502	9.54621
	0	0		4.36982	10.3301		0.13446	0.13438		5.17774	9.56973
	0.38963	0.59064		4.38056	10.3555		0.77367	1.31318		5.19047	9.59324
	0.12234	0.44917		4.39129	10.3809		4.31183	8.16782		5.20319	9.61675
	0.21346	0.23893		4.40203	10.4063		0.05787	0.34037		5.21591	9.64026
	0.02414	0.08843		4.41277	10.4316		1.01959	2.39437		5.22863	9.66378
	0.07382	0.14684		4.4235	10.457		0	0		5.24135	9.68729
	0.02714	0.14231		4.43424	10.4824		0.22145	0.59498		5.25407	9.7108
	0.00283	0.02914		4.44498	10.5078		0.62664	0.81904		5.2668	9.73432
	0.001	0.03804		4.45571	10.5332		0.14876	0.30803		5.27952	9.75783
	0.52637	2.33897		4.46645	10.5585		0.80481	2.18368		5.29224	9.78134
	0.13322	0.22293		4.47719	10.5839		0.03509	0.03805		5.30496	9.80485
	0	0		4.48792	10.6093		0.22004	0.56875		5.31768	9.82837
	0.06876	0.30302		4.49866	10.6347		0.29635	0.78688		5.3304	9.85188
	0.03837	0.1309		4.5094	10.6601		1.21557	3.00101		5.34313	9.87539
	0.001	0.04456		4.52013	10.6854		0.00141	0.05611		5.35585	9.89891
	0.15008	0.24901		4.53087	10.7108		0.06468	0.07725		5.36857	9.92242
	0.01024	0.02923		4.54161	10.7362		0.3065	0.42907		5.38129	9.94593
	0.00141	0.04787		4.55234	10.7616		0.06168	0.03563		5.39401	9.96944
	1.64557	1.64083		4.56308	10.787		0.11857	0.18829		5.40674	9.99296
	0.04461	0.12331		4.57382	10.8124		0.08202	0.05162		5.41946	10.0165
	0.00806	0.05242		4.58455	10.8377		0.23173	0.32943		5.43218	10.04
	0.18981	0.34265		4.59529	10.8631		1.05834	1.94558		5.4449	10.0635
	0.03921	0.08415		4.60603	10.8885		0	0		5.45762	10.087
	0	0		4.61676	10.9139		0.12237	0.05653		5.47034	10.1105
	0.09079	0.19273		4.6275	10.9393		0.10098	0.14886		5.48307	10.134
	0.00666	0.03076		4.63824	10.9646		0.80949	1.76091		5.49579	10.1576
	0.01549	0.12659		4.64897	10.99		0.05179	0.15337		5.50851	10.1811
	0.02765	0.03356		4.65971	11.0154		0.22761	0.57772		5.52123	10.2046
	0.27581	0.75258		4.67045	11.0408		0	0		5.53395	10.2281
	0.0578	0.11833		4.68118	11.0662		0.21123	0.20482		5.54667	10.2516
	0.0577	0.10385		4.69192	11.0915		0.80224	2.01463		5.5594	10.2751
	0.33594	1.32091		4.70266	11.1169		0.0299	0.04924		5.57212	10.2986
	0.31145	1.25192		4.71339	11.1423		0.52317	1.59405		5.58484	10.3221
	0.09848	0.12324		4.72413	11.1677		0.04204	0.06153		5.59756	10.3456
	1.01532	2.71198		4.73487	11.1931		0.38686	1.18058		5.61028	10.3692
	0	0		4.7456	11.2185		0.13409	0.30569		5.623	10.3927
	0.15531	0.46971		4.75634	11.2438		0.14028	0.15143		5.63573	10.4162
	0.36542	0.65745		4.76708	11.2692		0.001	0.07011		5.64845	10.4397
	0.4706	0.56931		4.77781	11.2946		1.35476	4.74861		5.66117	10.4632
	0.04429	0.08856		4.78855	11.32		0.00866	0.12433		5.67389	10.4867
	0.24285	0.26004		4.79929	11.3454		0.04829	0.09677		5.68661	10.5102
	0.01641	0.0607		4.81002	11.3707		0.23022	0.87186		5.69933	10.5337
	2.17096	3.27353		4.82076	11.3961		0.41209	0.86379		5.71206	10.5573
	0	0		4.8315	11.4215		0.07958	0.1268		5.72478	10.5808
	0.00666	0.04587		4.84223	11.4469		0.17286	0.14127		5.7375	10.6043
	0.29634	1.32506		4.85297	11.4723		0.20505	0.65488		5.75022	10.6278
	0	0		4.86371	11.4977		0.00483	0.02914		5.76294	10.6513
	0.0084	0.05811		4.87444	11.523		0.00724	0.03238		5.77567	10.6748
	0.00483	0.03876		4.88518	11.5484		0.2437	0.42104		5.78839	10.6983
	3.62444	7.13131		4.89592	11.5738		0.00283	0.03956		5.80111	10.7219
	0.44883	1.51661		4.90665	11.5992		0.0924	0.29195		5.81383	10.7454
	0.10697	0.19312		4.91739	11.6245		0.51769	2.13905		5.82655	10.7689
	0.14424	0.26589		4.92813	11.6499		1.0099	1.75781		5.83927	10.7924
	0.05284	0.11654		4.93886	11.6753		0.29853	0.28175		5.852	10.8159
	0.54545	0.77109		4.9496	11.7007		0.556	1.34		5.86472	10.8394
	0.0341	0.20852		4.96034	11.7261		1.70724	2.63841		5.87744	10.8629
	0.09515	0.287		4.97107	11.7515		0.6991	1.3052		5.89016	10.8864
	1.14257	1.69154		4.98181	11.7768		0.18412	0.52676		5.90288	10.91
	0.11868	0.22992		4.99255	11.8022		0.58612	0.84578		5.9156	10.9335
	0.31335	1.20292		5.00328	11.8276		0.09444	0.17389		5.92833	10.957
	0.01249	0.04887		5.01402	11.853		0.18112	0.61977		5.94105	10.9805
	0.22218	1.00846		5.02476	11.8784		1.50971	2.07226		5.95377	11.004
	0.01041	0.07144		5.03549	11.9037		0.79143	1.37805		5.96649	11.0275
	0.01233	0.0667		5.04623	11.9291		0.30878	0.47172		5.97921	11.051
	0.08776	0.15481		5.05697	11.9545		0.33719	0.50075		5.99193	11.0746
	0.00983	0.04238		5.0677	11.9799		0.23919	0.46728		6.00466	11.0981
	0.07861	0.20603		5.07844	12.0053		0.06087	0.23566		6.01738	11.1216
	0	0		5.08918	12.0306		0.17952	0.24309		6.0301	11.1451
	0.05623	0.07877		5.09991	12.056		0.08486	0.19971		6.04282	11.1686
	0.01931	0.08543		5.11065	12.0814		0.43866	0.93904		6.05554	11.1921
	0	0		5.12139	12.1068		0.37633	0.72797		6.06827	11.2156
	0.01183	0.03214		5.13212	12.1322		0.09832	0.30453		6.08099	11.2391
	0	0		5.14286	12.1576		0.69495	2.2059		6.09371	11.2627
	0.00866	0.04387		5.1536	12.1829		0.58132	1.0487		6.10643	11.2862
	0.0468	0.15445		5.16433	12.2083		0.58271	0.80563		6.11915	11.3097
	0.89974	1.99896		5.17507	12.2337		0	0		6.13187	11.3332
	0.04662	0.06346		5.18581	12.2591		0.0241	0.03435		6.1446	11.3567
	0.0209	0.03713		5.19654	12.2845		0	0		6.15732	11.3802
	0.003	0.0368		5.20728	12.3098		1.17512	2.63951		6.17004	11.4037
	0.09727	0.21272		5.21802	12.3352		0.42929	0.98085		6.18276	11.4272
	0	0		5.22875	12.3606		0.05793	0.10592		6.19548	11.4507
	0.01185	0.08994		5.23949	12.386		0.69627	1.22216		6.2082	11.4743
	0	0		5.25023	12.4114		0.17966	0.18001		6.22093	11.4978
	0.02107	0.04397		5.26096	12.4367		0.0169	0.03497		6.23365	11.5213
	0.03987	0.15279		5.2717	12.4621		0.41501	0.26769		6.24637	11.5448
	0.16476	0.4219		5.28244	12.4875		0.13319	0.28477		6.25909	11.5683
	0	0		5.29317	12.5129		0	0		6.27181	11.5918
	0.0469	0.0806		5.30391	12.5383		0	0		6.28453	11.6153
	0	0		5.31465	12.5637		0.32887	0.61605		6.29726	11.6389
	0	0		5.32538	12.589		0.14555	0.23323		6.30998	11.6624
	0.08685	0.26104		5.33612	12.6144		0.95394	1.63725		6.3227	11.6859
	0.60145	1.04106		5.34686	12.6398		0.30622	0.56034		6.33542	11.7094
	0.52777	1.32061		5.35759	12.6652		0.40942	0.5639		6.34814	11.7329
				5.36833	12.6906					6.36086	11.7564
				5.37907	12.7159					6.37359	11.7799
				5.3898	12.7413					6.38631	11.8034
				5.40054	12.7667					6.39903	11.827
				5.41128	12.7921					6.41175	11.8505
				5.42201	12.8175					6.42447	11.874
				5.43275	12.8428					6.4372	11.8975
				5.44349	12.8682					6.44992	11.921
				5.45422	12.8936					6.46264	11.9445
				5.46496	12.919					6.47536	11.968
				5.4757	12.9444					6.48808	11.9916
				5.48643	12.9697					6.5008	12.0151
				5.49717	12.9951					6.51353	12.0386
				5.50791	13.0205					6.52625	12.0621
				5.51864	13.0459					6.53897	12.0856
				5.52938	13.0713					6.55169	12.1091
				5.54012	13.0967					6.56441	12.1326
				5.55085	13.122					6.57713	12.1561
				5.56159	13.1474					6.58986	12.1797
				5.57233	13.1728					6.60258	12.2032
				5.58306	13.1982					6.6153	12.2267
				5.5938	13.2236					6.62802	12.2502
				5.60454	13.2489					6.64074	12.2737
				5.61527	13.2743					6.65346	12.2972
				5.62601	13.2997					6.66619	12.3207
				5.63675	13.3251					6.67891	12.3442
				5.64748	13.3505					6.69163	12.3677
				5.65822	13.3758					6.70435	12.3913
				5.66896	13.4012					6.71707	12.4148
				5.67969	13.4266					6.72979	12.4383
				5.69043	13.452					6.74252	12.4618
				5.70117	13.4774					6.75524	12.4853
				5.7119	13.5028					6.76796	12.5088
				5.72264	13.5281					6.78068	12.5323
				5.73338	13.5535					6.7934	12.5559
				5.74411	13.5789					6.80613	12.5794
				5.75485	13.6043					6.81885	12.6029
				5.76559	13.6297					6.83157	12.6264
				5.77632	13.655					6.84429	12.6499
				5.78706	13.6804					6.85701	12.6734
				5.7978	13.7058					6.86973	12.6969
				5.80853	13.7312					6.88246	12.7204
				5.81927	13.7566					6.89518	12.744
				5.83001	13.782					6.9079	12.7675
				5.84074	13.8073					6.92062	12.791
				5.85148	13.8327					6.93334	12.8145
				5.86222	13.8581					6.94606	12.838
				5.87295	13.8835					6.95879	12.8615
				5.88369	13.9088					6.97151	12.885
				5.89443	13.9342					6.98423	12.9085
				5.90516	13.9596					6.99695	12.9321
				5.9159	13.985					7.00967	12.9556
				5.92664	14.0104					7.02239	12.9791
				5.93737	14.0358					7.03512	13.0026
				5.94811	14.0611					7.04784	13.0261
				5.95885	14.0865					7.06056	13.0496
				5.96958	14.1119					7.07328	13.0731
				5.98032	14.1373					7.086	13.0967
				5.99106	14.1627					7.09873	13.1202
				6.00179	14.188					7.11145	13.1437
				6.01253	14.2134					7.12417	13.1672
				6.02327	14.2388					7.13689	13.1907
				6.034	14.2642					7.14961	13.2142
				6.04474	14.2896					7.16233	13.2377
				6.05548	14.3149					7.17506	13.2612
				6.06621	14.3403					7.18778	13.2848
				6.07695	14.3657					7.2005	13.3083
				6.08769	14.3911					7.21322	13.3318
				6.09842	14.4165					7.22594	13.3553
				6.10916	14.4419					7.23866	13.3788
				6.1199	14.4672					7.25139	13.4023
				6.13063	14.4926					7.26411	13.4258
				6.14137	14.518					7.27683	13.4493
				6.15211	14.5434					7.28955	13.4729
				6.16284	14.5688					7.30227	13.4964
				6.17358	14.5941					7.31499	13.5199
				6.18432	14.6195					7.32772	13.5434
				6.19505	14.6449					7.34044	13.5669
				6.20579	14.6703					7.35316	13.5904
				6.21653	14.6957					7.36588	13.6139
				6.22726	14.721					7.3786	13.6374
				6.238	14.7464					7.39132	13.661
				6.24874	14.7718					7.40405	13.6845
				6.25947	14.7972					7.41677	13.708
				6.27021	14.8226					7.42949	13.7315
				6.28095	14.848					7.44221	13.755
				6.29168	14.8733					7.45493	13.7785
				6.30242	14.8987					7.46766	13.802
				6.31316	14.9241					7.48038	13.8255
				6.32389	14.9495					7.4931	13.8491
				6.33463	14.9749					7.50582	13.8726
				6.34537	15.0002					7.51854	13.8961
				6.3561	15.0256					7.53126	13.9196
				6.36684	15.051					7.54399	13.9431
				6.37758	15.0764					7.55671	13.9666
				6.38831	15.1018					7.56943	13.9901
				6.39905	15.1271					7.58215	14.0137
				6.40979	15.1525					7.59487	14.0372
				6.42052	15.1779					7.60759	14.0607
				6.43126	15.2033					7.62032	14.0842
				6.442	15.2287					7.63304	14.1077
				6.45273	15.254					7.64576	14.1312
				6.46347	15.2794					7.65848	14.1547
				6.47421	15.3048					7.6712	14.1782
				6.48494	15.3302					7.68392	14.2018
				6.49568	15.3556					7.69665	14.2253
				6.50642	15.381					7.70937	14.2488
				6.51715	15.4063					7.72209	14.2723
				6.52789	15.4317					7.73481	14.2958
				6.53863	15.4571					7.74753	14.3193
				6.54936	15.4825					7.76026	14.3428
				6.5601	15.5079					7.77298	14.3664
				6.57084	15.5332					7.7857	14.3899
				6.58157	15.5586					7.79842	14.4134
				6.59231	15.584					7.81114	14.4369
				6.60305	15.6094					7.82386	14.4604
				6.61378	15.6348					7.83659	14.4839
				6.62452	15.6601					7.84931	14.5074
				6.63526	15.6855					7.86203	14.5309
				6.64599	15.7109					7.87475	14.5544
				6.65673	15.7363					7.88747	14.578
				6.66747	15.7617					7.90019	14.6015
				6.6782	15.7871					7.91292	14.625
				6.68894	15.8124					7.92564	14.6485
				6.69968	15.8378					7.93836	14.672
				6.71041	15.8632					7.95108	14.6955
				6.72115	15.8886					7.9638	14.719
				6.73189	15.914					7.97652	14.7425
				6.74262	15.9393					7.98925	14.7661
				6.75336	15.9647					8.00197	14.7896
				6.7641	15.9901					8.01469	14.8131
				6.77483	16.0155					8.02741	14.8366
				6.78557	16.0409					8.04013	14.8601
				6.79631	16.0663					8.05285	14.8836
				6.80704	16.0916					8.06558	14.9071
				6.81778	16.117					8.0783	14.9306
				6.82852	16.1424					8.09102	14.9542
				6.83925	16.1678					8.10374	14.9777
				6.84999	16.1931					8.11646	15.0012
				6.86073	16.2185					8.12919	15.0247
				6.87146	16.2439					8.14191	15.0482
				6.8822	16.2693					8.15463	15.0717
				6.89294	16.2947					8.16735	15.0952
				6.90367	16.3201					8.18007	15.1188
				6.91441	16.3454					8.19279	15.1423
				6.92515	16.3708					8.20552	15.1658
				6.93588	16.3962					8.21824	15.1893
				6.94662	16.4216					8.23096	15.2128
				6.95736	16.447					8.24368	15.2363
				6.96809	16.4723					8.2564	15.2598
				6.97883	16.4977					8.26912	15.2834
				6.98957	16.5231					8.28185	15.3069
				7.0003	16.5485					8.29457	15.3304
				7.01104	16.5739					8.30729	15.3539
				7.02178	16.5993					8.32001	15.3774
				7.03251	16.6246					8.33273	15.4009
				7.04325	16.65					8.34545	15.4244
				7.05399	16.6754					8.35818	15.4479
				7.06472	16.7008					8.3709	15.4715
				7.07546	16.7262					8.38362	15.495
				7.0862	16.7515					8.39634	15.5185
				7.09693	16.7769					8.40906	15.542
				7.10767	16.8023					8.42179	15.5655
				7.11841	16.8277					8.43451	15.589
				7.12914	16.8531					8.44723	15.6125
				7.13988	16.8784					8.45995	15.636
				7.15062	16.9038					8.47267	15.6595
				7.16135	16.9292					8.48539	15.6831
				7.17209	16.9546					8.49812	15.7066
				7.18283	16.98					8.51084	15.7301
				7.19356	17.0053					8.52356	15.7536
				7.2043	17.0307					8.53628	15.7771
				7.21504	17.0561					8.549	15.8006
				7.22577	17.0815					8.56172	15.8241
				7.23651	17.1069					8.57445	15.8476
				7.24724	17.1322					8.58717	15.8712
				7.25798	17.1576					8.59989	15.8947
				7.26872	17.183					8.61261	15.9182
				7.27945	17.2084					8.62533	15.9417
				7.29019	17.2338					8.63805	15.9652
				7.30093	17.2592					8.65078	15.9887
				7.31166	17.2845					8.6635	16.0122
				7.3224	17.3099					8.67622	16.0358
				7.33314	17.3353					8.68894	16.0593
				7.34387	17.3607					8.70166	16.0828
				7.35461	17.3861					8.71438	16.1063
				7.36535	17.4114					8.72711	16.1298
				7.37608	17.4368					8.73983	16.1533
				7.38682	17.4622					8.75255	16.1768
				7.39756	17.4876					8.76527	16.2004
				7.40829	17.513					8.77799	16.2239
				7.41903	17.5384					8.79072	16.2474
				7.42977	17.5637					8.80344	16.2709
				7.4405	17.5891					8.81616	16.2944
				7.45124	17.6145					8.82888	16.3179
				7.46198	17.6399					8.8416	16.3414
				7.47271	17.6653					8.85432	16.3649
				7.48345	17.6906					8.86705	16.3884
				7.49419	17.716					8.87977	16.412
				7.50492	17.7414					8.89249	16.4355
				7.51566	17.7668					8.90521	16.459
				7.5264	17.7922					8.91793	16.4825
				7.53713	17.8175					8.93065	16.506
				7.54787	17.8429					8.94338	16.5295
				7.55861	17.8683					8.9561	16.553
				7.56934	17.8937					8.96882	16.5766
				7.58008	17.9191					8.98154	16.6001
				7.59082	17.9444					8.99426	16.6236
				7.60155	17.9698					9.00698	16.6471
				7.61229	17.9952					9.01971	16.6706
				7.62303	18.0206					9.03243	16.6941
				7.63376	18.046					9.04515	16.7176
				7.6445	18.0713					9.05787	16.7411
				7.65524	18.0967					9.07059	16.7647
				7.66597	18.1221					9.08331	16.7882
				7.67671	18.1475					9.09604	16.8117
				7.68745	18.1729					9.10876	16.8352
				7.69818	18.1983					9.12148	16.8587
				7.70892	18.2236					9.1342	16.8822
				7.71966	18.249					9.14692	16.9057
				7.73039	18.2744					9.15965	16.9292
				7.74113	18.2998					9.17237	16.9528
				7.75187	18.3252					9.18509	16.9763
				7.7626	18.3505					9.19781	16.9998
				7.77334	18.3759					9.21053	17.0233
				7.78408	18.4013					9.22325	17.0468
				7.79481	18.4267					9.23598	17.0703
				7.80555	18.4521					9.2487	17.0938
				7.81629	18.4775					9.26142	17.1173
				7.82702	18.5028					9.27414	17.1409
				7.83776	18.5282					9.28686	17.1644
				7.8485	18.5536					9.29958	17.1879
				7.85923	18.579					9.31231	17.2114
				7.86997	18.6044					9.32503	17.2349
				7.88071	18.6297					9.33775	17.2584
				7.89144	18.6551					9.35047	17.2819
				7.90218	18.6805					9.36319	17.3055
				7.91292	18.7059					9.37591	17.329
				7.92365	18.7313					9.38864	17.3525
				7.93439	18.7566					9.40136	17.376
				7.94513	18.782					9.41408	17.3995
				7.95586	18.8074					9.4268	17.423
				7.9666	18.8328					9.43952	17.4465
				7.97734	18.8582					9.45225	17.47
				7.98807	18.8835					9.46497	17.4935
				7.99881	18.9089					9.47769	17.5171
				8.00955	18.9343					9.49041	17.5406
				8.02028	18.9597					9.50313	17.5641
				8.03102	18.9851					9.51585	17.5876
				8.04176	19.0105					9.52858	17.6111
				8.05249	19.0358					9.5413	17.6346
				8.06323	19.0612					9.55402	17.6581
				8.07397	19.0866					9.56674	17.6817
				8.0847	19.112					9.57946	17.7052
				8.09544	19.1374					9.59218	17.7287
				8.10618	19.1627					9.60491	17.7522
				8.11691	19.1881					9.61763	17.7757
				8.12765	19.2135					9.63035	17.7992
				8.13839	19.2389					9.64307	17.8227
				8.14912	19.2643					9.65579	17.8463
				8.15986	19.2897					9.66851	17.8698
				8.1706	19.315					9.68124	17.8933
				8.18133	19.3404					9.69396	17.9168
				8.19207	19.3658					9.70668	17.9403
				8.20281	19.3912					9.7194	17.9638
				8.21354	19.4166					9.73212	17.9873
				8.22428	19.4419					9.74484	18.0108
				8.23502	19.4673					9.75757	18.0343
				8.24575	19.4927					9.77029	18.0579
				8.25649	19.5181					9.78301	18.0814
				8.26723	19.5435					9.79573	18.1049
				8.27796	19.5688					9.80845	18.1284
				8.2887	19.5942					9.82118	18.1519
				8.29944	19.6196					9.8339	18.1754
				8.31017	19.645					9.84662	18.1989
				8.32091	19.6704					9.85934	18.2224
				8.33165	19.6958					9.87206	18.246
				8.34238	19.7211					9.88478	18.2695
				8.35312	19.7465					9.89751	18.293
				8.36386	19.7719					9.91023	18.3165
				8.37459	19.7973					9.92295	18.34
				8.38533	19.8226					9.93567	18.3635
				8.39607	19.848					9.94839	18.387
				8.4068	19.8734					9.96111	18.4106
				8.41754	19.8988					9.97384	18.4341
				8.42828	19.9242					9.98656	18.4576
				8.43901	19.9496					9.99928	18.4811
				8.44975	19.9749					10.012	18.5046
				8.46049	20.0003					10.0247	18.5281
				8.47122	20.0257					10.0374	18.5516
				8.48196	20.0511					10.0502	18.5751
				8.4927	20.0765					10.0629	18.5987
				8.50343	20.1018					10.0756	18.6222
				8.51417	20.1272					10.0883	18.6457
				8.52491	20.1526					10.1011	18.6692
				8.53564	20.178					10.1138	18.6927
				8.54638	20.2034					10.1265	18.7162
				8.55712	20.2288					10.1392	18.7397
				8.56785	20.2541					10.1519	18.7632
				8.57859	20.2795					10.1647	18.7868
				8.58933	20.3049					10.1774	18.8103
				8.60006	20.3303					10.1901	18.8338
				8.6108	20.3557					10.2028	18.8573
				8.62154	20.381					10.2156	18.8808
				8.63227	20.4064					10.2283	18.9043
				8.64301	20.4318					10.241	18.9278
				8.65375	20.4572					10.2537	18.9514
				8.66448	20.4826					10.2664	18.9749
				8.67522	20.5079					10.2792	18.9984
				8.68596	20.5333					10.2919	19.0219
				8.69669	20.5587					10.3046	19.0454
				8.70743	20.5841					10.3173	19.0689
				8.71817	20.6095					10.33	19.0924
				8.7289	20.6349					10.3428	19.1159
				8.73964	20.6602					10.3555	19.1395
				8.75038	20.6856					10.3682	19.163
				8.76111	20.711					10.3809	19.1865
				8.77185	20.7364					10.3936	19.21
				8.78259	20.7617					10.4064	19.2335
				8.79332	20.7871					10.4191	19.257
				8.80406	20.8125					10.4318	19.2805
				8.8148	20.8379					10.4445	19.304
				8.82553	20.8633					10.4573	19.3275
				8.83627	20.8887					10.47	19.3511
				8.84701	20.914					10.4827	19.3746
				8.85774	20.9394					10.4954	19.3981
				8.86848	20.9648					10.5082	19.4216
				8.87922	20.9902					10.5209	19.4451
				8.88995	21.0156					10.5336	19.4686
				8.90069	21.0409					10.5463	19.4921
				8.91143	21.0663					10.559	19.5157
				8.92216	21.0917					10.5718	19.5392
				8.9329	21.1171					10.5845	19.5627
				8.94364	21.1425					10.5972	19.5862
				8.95437	21.1679					10.6099	19.6097
				8.96511	21.1932					10.6226	19.6332
				8.97585	21.2186					10.6354	19.6567
				8.98658	21.244					10.6481	19.6803
				8.99732	21.2694					10.6608	19.7038
				9.00806	21.2948					10.6735	19.7273
				9.01879	21.3201					10.6862	19.7508
				9.02953	21.3455					10.699	19.7743
				9.04027	21.3709					10.7117	19.7978
				9.051	21.3963					10.7244	19.8213
				9.06174	21.4217					10.7371	19.8448
				9.07248	21.447					10.7499	19.8683
				9.08321	21.4724					10.7626	19.8919
				9.09395	21.4978					10.7753	19.9154
				9.10469	21.5232					10.788	19.9389
				9.11542	21.5486					10.8008	19.9624
				9.12616	21.5739					10.8135	19.9859
				9.1369	21.5993					10.8262	20.0094
				9.14763	21.6247					10.8389	20.0329
				9.15837	21.6501					10.8516	20.0565
				9.16911	21.6755					10.8644	20.08
				9.17984	21.7008					10.8771	20.1035
				9.19058	21.7262					10.8898	20.127
				9.20132	21.7516					10.9025	20.1505
				9.21205	21.777					10.9152	20.174
				9.22279	21.8024					10.928	20.1975
				9.23353	21.8278					10.9407	20.221
				9.24426	21.8531					10.9534	20.2446
				9.255	21.8785					10.9661	20.2681
				9.26574	21.9039					10.9788	20.2916
				9.27647	21.9293					10.9916	20.3151
				9.28721	21.9547					11.0043	20.3386
				9.29795	21.98					11.017	20.3621
				9.30868	22.0054					11.0297	20.3856
				9.31942	22.0308					11.0425	20.4092
				9.33016	22.0562					11.0552	20.4327
				9.34089	22.0816					11.0679	20.4562
				9.35163	22.107					11.0806	20.4797
				9.36237	22.1323					11.0933	20.5032
				9.3731	22.1577					11.1061	20.5267
				9.38384	22.1831					11.1188	20.5502
				9.39458	22.2085					11.1315	20.5737
				9.40531	22.2339					11.1442	20.5972
				9.41605	22.2592					11.157	20.6208
				9.42679	22.2846					11.1697	20.6443
				9.43752	22.31					11.1824	20.6678
				9.44826	22.3354					11.1951	20.6913
				9.459	22.3608					11.2078	20.7148
				9.46973	22.3861					11.2206	20.7383
				9.48047	22.4115					11.2333	20.7618
				9.49121	22.4369					11.246	20.7854
				9.50194	22.4623					11.2587	20.8089
				9.51268	22.4877					11.2714	20.8324
				9.52342	22.513					11.2842	20.8559
				9.53415	22.5384					11.2969	20.8794
				9.54489	22.5638					11.3096	20.9029
				9.55563	22.5892					11.3223	20.9264
				9.56636	22.6146					11.3351	20.9499
				9.5771	22.6399					11.3478	20.9734
				9.58784	22.6653					11.3605	20.997
				9.59857	22.6907					11.3732	21.0205
				9.60931	22.7161					11.3859	21.044
				9.62005	22.7415					11.3987	21.0675
				9.63078	22.7669					11.4114	21.091
				9.64152	22.7922					11.4241	21.1145
				9.65226	22.8176					11.4368	21.138
				9.66299	22.843					11.4496	21.1616
				9.67373	22.8684					11.4623	21.1851
				9.68447	22.8938					11.475	21.2086
				9.6952	22.9191					11.4877	21.2321
				9.70594	22.9445					11.5004	21.2556
				9.71668	22.9699					11.5132	21.2791
				9.72741	22.9953					11.5259	21.3026
				9.73815	23.0207					11.5386	21.3261
				9.74889	23.0461					11.5513	21.3497
				9.75962	23.0714					11.564	21.3732
				9.77036	23.0968					11.5768	21.3967
				9.7811	23.1222					11.5895	21.4202
				9.79183	23.1476					11.6022	21.4437
				9.80257	23.173					11.6149	21.4672
				9.81331	23.1983					11.6277	21.4907
				9.82404	23.2237					11.6404	21.5143
				9.83478	23.2491					11.6531	21.5378
				9.84552	23.2745					11.6658	21.5613
				9.85625	23.2999					11.6785	21.5848
				9.86699	23.3252					11.6913	21.6083
				9.87773	23.3506					11.704	21.6318
				9.88846	23.376					11.7167	21.6553
				9.8992	23.4014					11.7294	21.6788
				9.90994	23.4268					11.7422	21.7023
				9.92067	23.4521					11.7549	21.7259
				9.93141	23.4775					11.7676	21.7494
				9.94215	23.5029					11.7803	21.7729
				9.95288	23.5283					11.793	21.7964
				9.96362	23.5537					11.8058	21.8199
				9.97436	23.5791					11.8185	21.8434
				9.98509	23.6044					11.8312	21.8669
				9.99583	23.6298					11.8439	21.8905
				10.0066	23.6552					11.8567	21.914
				10.0173	23.6806					11.8694	21.9375
				10.028	23.706					11.8821	21.961
				10.0388	23.7313					11.8948	21.9845
				10.0495	23.7567					11.9075	22.008
				10.0602	23.7821					11.9203	22.0315
				10.071	23.8075					11.933	22.055
				10.0817	23.8329					11.9457	22.0786
				10.0925	23.8583					11.9584	22.1021
				10.1032	23.8836					11.9711	22.1256
				10.1139	23.909					11.9839	22.1491
				10.1247	23.9344					11.9966	22.1726
				10.1354	23.9598					12.0093	22.1961
				10.1461	23.9852					12.022	22.2196
				10.1569	24.0105					12.0348	22.2431
				10.1676	24.0359					12.0475	22.2667
				10.1784	24.0613					12.0602	22.2902
				10.1891	24.0867					12.0729	22.3137
				10.1998	24.1121					12.0856	22.3372
				10.2106	24.1374					12.0984	22.3607
				10.2213	24.1628					12.1111	22.3842
				10.232	24.1882					12.1238	22.4077
				10.2428	24.2136					12.1365	22.4312
				10.2535	24.239					12.1493	22.4548
				10.2643	24.2644					12.162	22.4783
				10.275	24.2897					12.1747	22.5018
				10.2857	24.3151					12.1874	22.5253
				10.2965	24.3405					12.2001	22.5488
				10.3072	24.3659					12.2129	22.5723
				10.3179	24.3912					12.2256	22.5958
				10.3287	24.4166					12.2383	22.6194
				10.3394	24.442					12.251	22.6429
				10.3501	24.4674					12.2637	22.6664
				10.3609	24.4928					12.2765	22.6899
				10.3716	24.5182					12.2892	22.7134
				10.3824	24.5435					12.3019	22.7369
				10.3931	24.5689					12.3146	22.7604
				10.4038	24.5943					12.3274	22.7839
				10.4146	24.6197					12.3401	22.8075
				10.4253	24.6451					12.3528	22.831
				10.436	24.6704					12.3655	22.8545
				10.4468	24.6958					12.3782	22.878
				10.4575	24.7212					12.391	22.9015
				10.4682	24.7466					12.4037	22.925
				10.479	24.772					12.4164	22.9485
				10.4897	24.7974					12.4291	22.972
				10.5005	24.8227					12.4419	22.9956
				10.5112	24.8481					12.4546	23.0191
				10.5219	24.8735					12.4673	23.0426
				10.5327	24.8989					12.48	23.0661
				10.5434	24.9243					12.4927	23.0896
				10.5541	24.9496					12.5055	23.1131
				10.5649	24.975					12.5182	23.1366
				10.5756	25.0004					12.5309	23.1602
				10.5863	25.0258					12.5436	23.1837
				10.5971	25.0512					12.5564	23.2072
				10.6078	25.0765					12.5691	23.2307
				10.6186	25.1019					12.5818	23.2542
				10.6293	25.1273					12.5945	23.2777
				10.64	25.1527					12.6072	23.3012
				10.6508	25.1781					12.62	23.3247
				10.6615	25.2035					12.6327	23.3483
				10.6722	25.2288					12.6454	23.3718
				10.683	25.2542					12.6581	23.3953
				10.6937	25.2796					12.6708	23.4188
				10.7044	25.305					12.6836	23.4423
				10.7152	25.3303					12.6963	23.4658
				10.7259	25.3557					12.709	23.4893

## Sheet: Supplementary Fig. 31b
Bare NCM	Pore volume	Number of pore	Bare NCM Linear fit	Pore volume	Number of pore	LiDFP NCM	Pore volume	Number of pore	LiDFP NCM Linear fit	Pore volume	Number of pore
	0	0		0	0		10.3182	79		0	0
	1.27768	19		0.06243	0.39525		0.70577	7		0.03761	0.349
	0.0616	1		0.12487	0.7905		5.52668	61		0.07523	0.69799
	0.28351	2		0.1873	1.18576		1.10372	12		0.11284	1.04699
	0.31972	5		0.24973	1.58101		11.4817	126		0.15045	1.39598
	0	0		0.31217	1.97626		0.32992	4		0.18807	1.74498
	0.10207	2		0.3746	2.37151		0.34689	3		0.22568	2.09397
	2.32871	13		0.43703	2.76676		1.32502	15		0.26329	2.44297
	0	0		0.49946	3.16201		4.11212	47		0.30091	2.79197
	0.05406	1		0.5619	3.55727		0.15807	2		0.33852	3.14096
	0.09613	1		0.62433	3.95252		1.21496	13		0.37613	3.48996
	0	0		0.68676	4.34777		0.20712	2		0.41375	3.83895
	0.60347	2		0.7492	4.74302		1.48485	15		0.45136	4.18795
	0.60912	3		0.81163	5.13827		0.52522	6		0.48897	4.53694
	0.121	1		0.87406	5.53353		4.03907	40		0.52659	4.88594
	2.01007	11		0.9365	5.92878		3.26932	29		0.5642	5.23494
	0.05153	1		0.99893	6.32403		0	0		0.60181	5.58393
	5.87156	25		1.06136	6.71928		0.68389	6		0.63943	5.93293
	0.45428	5		1.1238	7.11453		3.28608	25		0.67704	6.28192
	1.21641	12		1.18623	7.50978		1.70503	25		0.71465	6.63092
	0.08597	1		1.24866	7.90504		0.31738	5		0.75227	6.97991
	0.0518	1		1.31109	8.30029		1.20196	13		0.78988	7.32891
	0	0		1.37353	8.69554		0.05647	1		0.82749	7.67791
	0.26163	4		1.43596	9.09079		0.75355	11		0.86511	8.0269
	0.04919	1		1.49839	9.48604		0.47768	5		0.90272	8.3759
	0.29892	5		1.56083	9.8813		3.05298	32		0.94033	8.72489
	0.25893	4		1.62326	10.2766		0.95509	15		0.97795	9.07389
	0	0		1.68569	10.6718		1.84962	19		1.01556	9.42288
	0	0		1.74813	11.0671		11.5051	121		1.05317	9.77188
	0.11247	2		1.81056	11.4623		5.34306	54		1.09079	10.1209
	0.04664	1		1.87299	11.8575		37.5757	335		1.1284	10.4699
	3.09361	13		1.93542	12.2528		2.5481	24		1.16601	10.8189
	0.04488	1		1.99786	12.6481		0	0		1.20363	11.1679
	0	0		2.06029	13.0433		0.0557	1		1.24124	11.5169
	0	0		2.12272	13.4386		6.40512	60		1.27885	11.8659
	1.52551	12		2.18516	13.8338		0.45561	4		1.31647	12.2149
	0.2038	3		2.24759	14.2291		2.04997	23		1.35408	12.5638
	0	0		2.31002	14.6243		0.0714	1		1.39169	12.9128
	0	0		2.37246	15.0196		1.68015	12		1.42931	13.2618
	0.85218	7		2.43489	15.4148		0	0		1.46692	13.6108
	0.1509	2		2.49732	15.8101		1.2183	14		1.50453	13.9598
	2.30523	24		2.55976	16.2053		1.9629	17		1.54215	14.3088
	0.05471	1		2.62219	16.6006		0.19701	2		1.57976	14.6578
	0.05013	1		2.68462	16.9958		1.06933	13		1.61737	15.0068
	20.9967	199		2.74705	17.3911		0.62856	10		1.65499	15.3558
	1.16181	14		2.80949	17.7863		1.33208	18		1.6926	15.7048
	2.5164	26		2.87192	18.1816		1.53241	14		1.73021	16.0538
	2.36186	8		2.93435	18.5768		5.79233	45		1.76783	16.4028
	0.16662	2		2.99679	18.9721		0.2749	3		1.80544	16.7518
	0	0		3.05922	19.3673		0.39762	5		1.84305	17.1008
	0.08133	1		3.12165	19.7626		0.07881	1		1.88067	17.4498
	0	0		3.18409	20.1578		0.21281	3		1.91828	17.7988
	0.33442	5		3.24652	20.5531		0.13358	2		1.95589	18.1478
	2.89068	36		3.30895	20.9484		0.67224	6		1.99351	18.4968
	0	0		3.37139	21.3436		0.98146	11		2.03112	18.8458
	0	0		3.43382	21.7388		0.74438	9		2.06873	19.1948
	6.7055	26		3.49625	22.1341		1.21844	14		2.10635	19.5438
	1.17403	13		3.55868	22.5294		0.34568	5		2.14396	19.8927
	0.08873	1		3.62112	22.9246		1.88002	25		2.18157	20.2417
	0.22953	2		3.68355	23.3199		0.18803	3		2.21919	20.5907
	0.07091	1		3.74598	23.7151		1.8745	15		2.2568	20.9397
	3.7942	18		3.80842	24.1104		0.96518	11		2.29441	21.2887
	0	0		3.87085	24.5056		0.95648	14		2.33203	21.6377
	0.32301	4		3.93328	24.9009		2.19421	15		2.36964	21.9867
	0.46975	8		3.99572	25.2961		0.17093	3		2.40725	22.3357
	0.18055	3		4.05815	25.6914		0.20686	2		2.44487	22.6847
	0	0		4.12058	26.0866		1.26582	10		2.48248	23.0337
	0.87474	6		4.18301	26.4819		0.51901	7		2.52009	23.3827
	0	0		4.24545	26.8771		0.31273	3		2.55771	23.7317
	0.05997	1		4.30788	27.2724		1.45155	16		2.59532	24.0807
	0.05167	1		4.37031	27.6676		0.04881	1		2.63293	24.4297
	0	0		4.43275	28.0629		0.3431	3		2.67055	24.7787
	0.04756	1		4.49518	28.4581		1.57513	10		2.70816	25.1277
	2.05045	12		4.55761	28.8534		1.71659	19		2.74577	25.4767
	0.1294	1		4.62005	29.2486		0.25305	4		2.78339	25.8257
	0	0		4.68248	29.6439		0.15052	3		2.821	26.1747
	0.13302	2		4.74491	30.0391		0.61581	8		2.85861	26.5237
	0.208	3		4.80735	30.4344		1.90261	21		2.89623	26.8727
	0.20458	4		4.86978	30.8296		1.73758	13		2.93384	27.2217
	0.68365	9		4.93221	31.2249		1.63733	23		2.97145	27.5707
	0.07167	1		4.99464	31.6201		0.06006	1		3.00907	27.9197
	0.07711	1		5.05708	32.0154		0.05626	1		3.04668	28.2687
	0.76129	10		5.11951	32.4106		0	0		3.08429	28.6177
	0.25982	3		5.18194	32.8059		2.44924	15		3.12191	28.9666
	0.07516	1		5.24438	33.2011		2.00772	26		3.15952	29.3156
	0.431	5		5.30681	33.5964		0.06406	1		3.19713	29.6646
	2.6351	33		5.36924	33.9917		0.23698	3		3.23475	30.0136
	0	0		5.43168	34.3869		3.7835	38		3.27236	30.3626
	0.69593	9		5.49411	34.7822		0.18461	3		3.30997	30.7116
	0	0		5.55654	35.1774		0.53613	6		3.34759	31.0606
	0.13192	2		5.61898	35.5727		0.2213	3		3.3852	31.4096
	0	0		5.68141	35.9679		1.08123	12		3.42281	31.7586
	2.92876	15		5.74384	36.3632		1.16369	18		3.46043	32.1076
	0.18423	3		5.80627	36.7584		0.03714	1		3.49804	32.4566
	2.08115	22		5.86871	37.1537		1.95637	19		3.53565	32.8056
	0.04839	1		5.93114	37.5489		0.5531	7		3.57327	33.1546
	0.90983	11		5.99357	37.9442		3.56485	37		3.61088	33.5036
	0	0		6.05601	38.3394		0.3195	3		3.64849	33.8526
	1.23792	12		6.11844	38.7347		0.07901	1		3.68611	34.2016
	0.63758	3		6.18087	39.1299		0	0		3.72372	34.5506
	0.54973	7		6.24331	39.5252		3.21364	27		3.76133	34.8996
	0.59732	7		6.30574	39.9204		0.0488	1		3.79895	35.2486
	0.32617	5		6.36817	40.3157		3.38178	40		3.83656	35.5976
	0	0		6.43061	40.7109		0.15729	2		3.87417	35.9466
	0.07158	1		6.49304	41.1062		0.80375	9		3.91179	36.2955
	0	0		6.55547	41.5014		0.04306	1		3.9494	36.6446
	0	0		6.6179	41.8967		0.06614	1		3.98701	36.9935
	0.09033	1		6.68034	42.2919		5.59783	31		4.02463	37.3425
	0.13514	2		6.74277	42.6872		0	0		4.06224	37.6915
	0.08157	1		6.8052	43.0825		6.29364	51		4.09985	38.0405
	0.07171	1		6.86764	43.4777		2.98689	28		4.13747	38.3895
	0	0		6.93007	43.873		0.33299	5		4.17508	38.7385
	0.14868	2		6.9925	44.2682		0.43642	5		4.21269	39.0875
	0	0		7.05494	44.6634		1.48311	17		4.25031	39.4365
	0.36121	4		7.11737	45.0587		0	0		4.28792	39.7855
	0.05688	1		7.1798	45.454		0.13769	2		4.32553	40.1345
	0.04888	1		7.24223	45.8492		1.31979	7		4.36315	40.4835
	0.12111	1		7.30467	46.2445		0.12943	2		4.40076	40.8325
	0.10698	2		7.3671	46.6397		1.00662	11		4.43837	41.1815
	1.02592	12		7.42953	47.035		2.6993	29		4.47599	41.5305
	0	0		7.49197	47.4302		0.56758	7		4.5136	41.8795
	0.39604	2		7.5544	47.8255		1.91776	20		4.55121	42.2285
	0.13306	1		7.61683	48.2207		0.08526	1		4.58883	42.5775
	0.0648	1		7.67927	48.616		3.15181	26		4.62644	42.9265
	0.14673	3		7.7417	49.0112		1.38917	10		4.66405	43.2755
	0	0		7.80413	49.4065		0	0		4.70167	43.6245
	0	0		7.86657	49.8017		3.3295	28		4.73928	43.9735
	0.19411	2		7.929	50.197		1.94793	16		4.77689	44.3225
	1.53183	17		7.99143	50.5922		0.1388	2		4.81451	44.6715
	0	0		8.05386	50.9875		1.38703	15		4.85212	45.0204
	0.11734	2		8.1163	51.3827		0.12852	2		4.88973	45.3694
	0.74379	8		8.17873	51.778		0.11103	1		4.92735	45.7184
	0.09321	1		8.24116	52.1732		0.29336	5		4.96496	46.0674
	3.00942	35		8.3036	52.5685		0.0651	1		5.00257	46.4164
	0	0		8.36603	52.9637		0.22192	3		5.04019	46.7654
	0.84423	11		8.42846	53.359		0.06101	1		5.0778	47.1144
	0	0		8.4909	53.7542		0.239	3		5.11541	47.4634
	0	0		8.55333	54.1495		0.04178	1		5.15303	47.8124
	0	0		8.61576	54.5448		8.44682	102		5.19064	48.1614
	0.35618	3		8.6782	54.94		6.03245	37		5.22825	48.5104
	0.92442	12		8.74063	55.3353		0.25061	4		5.26587	48.8594
	0.43293	5		8.80306	55.7305		0.11493	2		5.30348	49.2084
	0.41401	6		8.86549	56.1258		0.39832	5		5.34109	49.5574
	0.07325	1		8.92793	56.521		0.41592	7		5.37871	49.9064
	0	0		8.99036	56.9163		1.29598	15		5.41632	50.2554
	0.17471	2		9.05279	57.3115		0.93978	12		5.45393	50.6044
	0.41219	4		9.11523	57.7068		4.21424	44		5.49155	50.9534
	0.16687	3		9.17766	58.102		0.44593	7		5.52916	51.3024
	0	0		9.24009	58.4973		0.15512	2		5.56677	51.6514
	0.0588	1		9.30253	58.8925		0.10353	1		5.60439	52.0004
	0.21672	3		9.36496	59.2878		0.64687	5		5.642	52.3494
	1.69781	25		9.42739	59.683		4.30085	39		5.67961	52.6983
	0.19161	2		9.48982	60.0783		0.58867	6		5.71723	53.0473
	0.0638	1		9.55226	60.4735		8.83986	72		5.75484	53.3963
	1.22537	16		9.61469	60.8688		0.90679	14		5.79245	53.7453
	0.16246	2		9.67712	61.264		0.1491	2		5.83007	54.0943
	0.0565	1		9.73956	61.6593		4.95894	48		5.86768	54.4433
	0.33826	3		9.80199	62.0545		0	0		5.90529	54.7923
	0.67648	10		9.86442	62.4498		16.3292	167		5.94291	55.1413
	0.04916	1		9.92686	62.845		3.93701	27		5.98052	55.4903
	0	0		9.98929	63.2403		0.65816	8		6.01813	55.8393
	1.13513	7		10.0517	63.6355		0	0		6.05575	56.1883
	0.05106	1		10.1142	64.0308		5.48237	63		6.09336	56.5373
	0	0		10.1766	64.426		0.69202	10		6.13097	56.8863
	0.20521	3		10.239	64.8213		2.55309	30		6.16859	57.2353
	0.0519	1		10.3015	65.2165		0.13448	2		6.2062	57.5843
	0.082	1		10.3639	65.6118		9.19264	99		6.24381	57.9333
	0.46983	5		10.4263	66.0071		0.07407	1		6.28143	58.2823
	0.06476	1		10.4887	66.4023		0.06493	1		6.31904	58.6313
	0.73543	10		10.5512	66.7976		1.02323	13		6.35665	58.9803
	0	0		10.6136	67.1928		2.73415	15		6.39427	59.3293
	0	0		10.6761	67.5881		0.07902	1		6.43188	59.6783
	0.0563	1		10.7385	67.9833		2.98435	36		6.46949	60.0273
	0	0		10.8009	68.3786		0.4158	5		6.50711	60.3762
	0.27552	4		10.8634	68.7738		0.07221	1		6.54472	60.7253
	0.04597	1		10.9258	69.1691		1.26378	14		6.58233	61.0742
	10.1029	111		10.9882	69.5643		5.70609	51		6.61995	61.4232
	1.04515	12		11.0506	69.9596		2.21273	21		6.65756	61.7722
	0	0		11.1131	70.3548		3.00435	11		6.69517	62.1212
	0.21107	3		11.1755	70.7501		0.05621	1		6.73279	62.4702
	0.0638	1		11.2379	71.1453		1.92718	22		6.7704	62.8192
	0.15222	2		11.3004	71.5406		1.03395	15		6.80801	63.1682
	0.14313	2		11.3628	71.9358		0.19242	3		6.84563	63.5172
	0.10412	2		11.4253	72.3311		0.61724	11		6.88324	63.8662
	4.33701	28		11.4877	72.7263		5.63612	51		6.92085	64.2152
	0	0		11.5501	73.1216		2.91825	37		6.95847	64.5642
	0.17142	2		11.6126	73.5168		10.0777	79		6.99608	64.9132
	0.22826	2		11.675	73.9121		1.23049	14		7.03369	65.2622
	0.56057	6		11.7374	74.3073		0.89973	7		7.07131	65.6112
	0	0		11.7998	74.7026		0.06997	1		7.10892	65.9602
	0.87796	11		11.8623	75.0978		3.0649	33		7.14653	66.3092
	0.81728	11		11.9247	75.4931		0.26095	3		7.18415	66.6582
	0.13986	2		11.9871	75.8884		0.30007	4		7.22176	67.0072
	7.54616	41		12.0496	76.2836		6.60928	57		7.25937	67.3562
	0.16672	2		12.112	76.6788		0.57727	7		7.29699	67.7052
	0.07096	1		12.1745	77.0741		7.23422	52		7.3346	68.0542
	0.03623	1		12.2369	77.4694		1.87557	25		7.37221	68.4032
	0.12419	1		12.2993	77.8646		1.98976	24		7.40983	68.7522
	0.05988	1		12.3618	78.2599		0.69291	8		7.44744	69.1012
	3.81096	44		12.4242	78.6551		0.04738	1		7.48505	69.4501
	0.05361	1		12.4866	79.0504		0.05567	1		7.52267	69.7991
	0.80536	11		12.549	79.4456		0.26226	2		7.56028	70.1481
	0.3927	7		12.6115	79.8409		0.34386	4		7.59789	70.4971
	0	0		12.6739	80.2361		0.44232	3		7.63551	70.8461
	0.7672	3		12.7363	80.6314		0.49042	5		7.67312	71.1951
	1.18516	7		12.7988	81.0266		0.19582	2		7.71073	71.5441
	0	0		12.8612	81.4219		1.72409	16		7.74835	71.8931
	0.23977	1		12.9236	81.8171		2.48997	31		7.78596	72.2421
	0	0		12.9861	82.2124		1.41507	13		7.82357	72.5911
	0	0		13.0485	82.6076		0.22496	1		7.86119	72.9401
	0.11798	2		13.1109	83.0029		1.9372	15		7.8988	73.2891
	0.25584	4		13.1734	83.3981		1.70189	21		7.93641	73.6381
	2.76661	25		13.2358	83.7934		7.77216	52		7.97403	73.9871
	0	0		13.2982	84.1886		0.14196	2		8.01164	74.3361
	0.17674	3		13.3607	84.5839		1.71361	18		8.04925	74.6851
	0	0		13.4231	84.9791		0.94076	12		8.08687	75.0341
	0	0		13.4855	85.3744		0.06971	1		8.12448	75.3831
	0.04603	1		13.548	85.7696		0.81214	11		8.16209	75.7321
	0	0		13.6104	86.1649		1.53161	17		8.19971	76.0811
	0.05397	1		13.6728	86.5601		1.32361	17		8.23732	76.4301
	0.35413	6		13.7353	86.9554		0.91634	1		8.27493	76.779
	0	0		13.7977	87.3507		5.59116	55		8.31255	77.1281
	0.0742	1		13.8601	87.7459		0.06206	1		8.35016	77.477
	0.0693	1		13.9226	88.1411		2.59684	15		8.38777	77.826
	0.06168	1		13.985	88.5364		1.01806	12		8.42539	78.175
	0	0		14.0474	88.9317		1.85926	25		8.463	78.524
	1.0163	11		14.1099	89.3269		1.21804	16		8.50061	78.873
	0.31802	4		14.1723	89.7222		1.13754	15		8.53823	79.222
	0.1446	2		14.2347	90.1174		0.45423	7		8.57584	79.571
	0.15246	2		14.2972	90.5127		2.51417	27		8.61345	79.92
	0.21319	3		14.3596	90.9079		0.55921	8		8.65107	80.269
	4.12574	44		14.422	91.3032		0.50935	8		8.68868	80.618
	0.05414	1		14.4845	91.6984		2.01608	13		8.72629	80.967
	2.86671	33		14.5469	92.0937		0.37042	6		8.76391	81.316
	0.32359	4		14.6093	92.4889		0.05471	1		8.80152	81.665
	1.54252	14		14.6718	92.8842		0.19829	3		8.83913	82.014
	0	0		14.7342	93.2794		0	0		8.87675	82.363
	2.82765	24		14.7966	93.6747		0.51844	9		8.91436	82.712
	0.1678	3		14.8591	94.0699		7.38551	78		8.95197	83.061
	0.63342	8		14.9215	94.4652		11.238	98		8.98959	83.41
	0	0		14.9839	94.8604		8.06742	63		9.0272	83.759
	0.23073	3		15.0464	95.2557		0	0		9.06481	84.108
	0.04373	1		15.1088	95.6509		0.76651	9		9.10243	84.457
	0.12391	2		15.1712	96.0462		0.75355	8		9.14004	84.8059
	0.25268	3		15.2337	96.4414		0.17125	3		9.17765	85.1549
	0.43061	7		15.2961	96.8367		3.68335	31		9.21527	85.5039
	0.12516	2		15.3585	97.2319		1.38825	14		9.25288	85.8529
	0	0		15.421	97.6272		7.58922	59		9.29049	86.2019
	0.2116	2		15.4834	98.0225		0.92645	13		9.32811	86.5509
	0	0		15.5458	98.4177		2.60111	17		9.36572	86.8999
	0.05922	1		15.6083	98.813		0.04797	1		9.40333	87.2489
	0	0		15.6707	99.2082		0	0		9.44095	87.5979
	0.05339	1		15.7331	99.6034		1.96886	23		9.47856	87.9469
	0.22032	4		15.7956	99.9987		5.11789	35		9.51617	88.2959
	0	0		15.858	100.394		0.6335	7		9.55379	88.6449
	0.28027	4		15.9204	100.789		1.12129	15		9.5914	88.9939
	0	0		15.9829	101.184		1.82594	15		9.62901	89.3429
	0.14826	2		16.0453	101.58		0.89714	9		9.66663	89.6919
	0.44261	7		16.1077	101.975		0.31054	5		9.70424	90.0409
	0.21265	3		16.1702	102.37		3.55401	33		9.74185	90.3899
	0	0		16.2326	102.765		10.6807	95		9.77947	90.7389
	0.2091	3		16.295	103.161		5.55256	51		9.81708	91.0879
	0.05672	1		16.3575	103.556		0.7131	8		9.85469	91.4369
	4.31423	30		16.4199	103.951		0.49334	7		9.89231	91.7859
	0.05256	1		16.4823	104.346		1.65338	23		9.92992	92.1349
	0.34289	4		16.5448	104.742		0.54897	5		9.96753	92.4839
	0.16285	3		16.6072	105.137		0.13318	2		10.0052	92.8328
	0	0		16.6696	105.532		3.89615	46		10.0428	93.1818
	0.05844	1		16.7321	105.927		2.7183	25		10.0804	93.5309
	0.18605	2		16.7945	106.323		0.06358	1		10.118	93.8798
	0	0		16.8569	106.718		0.33967	6		10.1556	94.2288
	0.0633	1		16.9194	107.113		0	0		10.1932	94.5778
	0.45655	6		16.9818	107.508		0.81389	12		10.2308	94.9268
	0.07208	1		17.0442	107.904		0.24397	3		10.2684	95.2758
	0	0		17.1067	108.299		0	0		10.3061	95.6248
	0.53628	6		17.1691	108.694		2.91375	35		10.3437	95.9738
	0	0		17.2315	109.09		0.22074	3		10.3813	96.3228
	0.99514	10		17.294	109.485		3.2476	29		10.4189	96.6718
	0	0		17.3564	109.88		0.19717	2		10.4565	97.0208
	0.04222	1		17.4188	110.275		0.06331	1		10.4941	97.3698
	0.15246	2		17.4813	110.671		0.15703	3		10.5317	97.7188
	0	0		17.5437	111.066		0.88279	9		10.5694	98.0678
	0	0		17.6061	111.461		0.067	1		10.607	98.4168
	0	0		17.6686	111.856		4.12933	44		10.6446	98.7658
	0.54011	6		17.731	112.252		0.07767	1		10.6822	99.1148
	0.14175	2		17.7934	112.647		0.75588	11		10.7198	99.4638
	1.33344	15		17.8559	113.042		0.11465	2		10.7574	99.8128
	0.24865	4		17.9183	113.437		0.79963	9		10.795	100.162
	0.05935	1		17.9807	113.833		0.63625	8		10.8326	100.511
	3.46721	28		18.0432	114.228		0.3119	5		10.8703	100.86
	0.90291	10		18.1056	114.623		0.38614	5		10.9079	101.209
	0	0		18.168	115.018		3.9765	19		10.9455	101.558
	0.04497	1		18.2305	115.414		0.23518	3		10.9831	101.907
	0.14196	2		18.2929	115.809		1.73834	13		11.0207	102.256
	0.06261	1		18.3553	116.204		0.27714	3		11.0583	102.605
	0	0		18.4178	116.599		1.19035	16		11.0959	102.954
	0.12911	2		18.4802	116.995		1.32047	16		11.1335	103.303
	0.40028	3		18.5426	117.39		0	0		11.1712	103.652
	0	0		18.605	117.785		0.66261	10		11.2088	104.001
	0.58786	5		18.6675	118.18		1.4722	20		11.2464	104.35
	0	0		18.7299	118.576		0.13693	2		11.284	104.699
	0	0		18.7923	118.971		0	0		11.3216	105.048
	0.25211	1		18.8548	119.366		0.1852	3		11.3592	105.397
	0.1782	3		18.9172	119.761		0.16408	2		11.3968	105.746
	0	0		18.9796	120.157		4.76305	44		11.4345	106.095
	3.36896	25		19.0421	120.552		0.95623	9		11.4721	106.444
	0.18758	3		19.1045	120.947		0.63551	7		11.5097	106.793
	1.65044	18		19.1669	121.342		0.5747	5		11.5473	107.142
	0	0		19.2294	121.738		0.8064	11		11.5849	107.491
	0.25129	4		19.2918	122.133		1.71822	22		11.6225	107.84
	0.06471	1		19.3543	122.528		3.2526	38		11.6601	108.189
	0.10519	2		19.4167	122.923		4.93718	46		11.6977	108.538
	0	0		19.4791	123.319		1.62557	10		11.7354	108.887
	4.18793	10		19.5416	123.714		0	0		11.773	109.236
	0.19383	2		19.604	124.109		3.09718	39		11.8106	109.585
	0.17054	2		19.6664	124.504		4.659	39		11.8482	109.934
	0.1085	1		19.7289	124.9		1.90208	19		11.8858	110.283
	0	0		19.7913	125.295		0.23378	4		11.9234	110.632
	0.11686	2		19.8537	125.69		0.10547	1		11.961	110.981
	0	0		19.9161	126.085		3.52179	41		11.9986	111.33
	0.56604	8		19.9786	126.481		5.06704	48		12.0363	111.679
	0.37264	4		20.041	126.876		0.04364	1		12.0739	112.028
	0.0873	1		20.1034	127.271		0.08425	1		12.1115	112.377
	0.07638	1		20.1659	127.666		0.22875	3		12.1491	112.726
	0	0		20.2283	128.062		0.68966	8		12.1867	113.075
	0.3586	4		20.2907	128.457		0.13161	2		12.2243	113.424
	1.46508	13		20.3532	128.852		0.57573	7		12.262	113.773
	0.35257	3		20.4156	129.247		2.21883	22		12.2996	114.122
	2.12528	22		20.478	129.643		0.12236	1		12.3372	114.471
	0.06806	1		20.5405	130.038		0.89559	13		12.3748	114.82
	0.18577	3		20.6029	130.433		0.83279	6		12.4124	115.169
	0.45027	5		20.6653	130.828		2.21591	20		12.45	115.518
	0.04856	1		20.7278	131.224		0.54322	8		12.4876	115.867
	0.1613	2		20.7902	131.619		0.11717	2		12.5252	116.216
	0.09963	1		20.8526	132.014		0	0		12.5628	116.565
	0.16059	2		20.9151	132.409		0.98747	13		12.6005	116.914
	0.1012	1		20.9775	132.805		0.22107	3		12.6381	117.263
	0.06697	1		21.0399	133.2		3.67904	34		12.6757	117.612
	0	0		21.1024	133.595		9.84894	114		12.7133	117.961
	0.1807	3		21.1648	133.99		0.63398	7		12.7509	118.31
	0.05547	1		21.2272	134.386		0.79867	10		12.7885	118.659
	1.58764	16		21.2897	134.781		0.04701	1		12.8262	119.008
	0.07985	1		21.3521	135.176		0.63121	7		12.8638	119.357
	0	0		21.4145	135.571		1.26958	15		12.9014	119.706
	0.68393	9		21.477	135.967		4.42712	47		12.939	120.055
	62.3706	341		21.5394	136.362		0.17711	2		12.9766	120.404
	0.27714	4		21.6018	136.757		0.35205	4		13.0142	120.753
	0	0		21.6643	137.152		0.05148	1		13.0518	121.102
	0.14108	2		21.7267	137.548		0.05193	1		13.0894	121.451
	0.70459	5		21.7891	137.943		0.2428	3		13.1271	121.799
	0	0		21.8516	138.338		0.10698	1		13.1647	122.148
	0.07568	1		21.914	138.733		0.5039	2		13.2023	122.497
	0.55115	7		21.9764	139.129		0.07566	1		13.2399	122.846
	0.09597	1		22.0389	139.524		0.75224	9		13.2775	123.195
	0.08526	1		22.1013	139.919		0	0		13.3151	123.544
	0	0		22.1637	140.314		1.99844	20		13.3527	123.893
	0.13425	2		22.2262	140.71		0.92578	11		13.3903	124.242
	0.1944	3		22.2886	141.105		0	0		13.428	124.591
	1.82311	14		22.351	141.5		0.81391	8		13.4656	124.94
	3.25856	22		22.4135	141.895		0	0		13.5032	125.289
	0.11919	1		22.4759	142.291		0.23704	2		13.5408	125.638
	0.07376	1		22.5383	142.686		2.36169	30		13.5784	125.987
	0	0		22.6008	143.081		2.52277	6		13.616	126.336
	0	0		22.6632	143.476		0.66423	10		13.6536	126.685
	0	0		22.7256	143.872		0.81309	8		13.6913	127.034
	0.24419	5		22.7881	144.267		0.34892	4		13.7289	127.383
	0.6399	10		22.8505	144.662		3.4088	33		13.7665	127.732
	0.04473	1		22.9129	145.057		0.22378	4		13.8041	128.081
	0.59407	6		22.9754	145.453		6.95874	44		13.8417	128.43
	0.66957	9		23.0378	145.848		2.69747	40		13.8793	128.779
	0.03723	1		23.1002	146.243		0.29675	5		13.9169	129.128
	0.29742	3		23.1627	146.638		0.1738	2		13.9545	129.477
	0	0		23.2251	147.034		2.85031	21		13.9922	129.826
	4.28111	41		23.2875	147.429		0.53391	7		14.0298	130.175
	0	0		23.35	147.824		0.05588	1		14.0674	130.524
	0	0		23.4124	148.219		0.08246	1		14.105	130.873
	0.20319	3		23.4748	148.615		4.80971	36		14.1426	131.222
	6.30014	47		23.5373	149.01		0.56523	4		14.1802	131.571
	0	0		23.5997	149.405		0.05138	1		14.2178	131.92
	0.06954	1		23.6621	149.8		0	0		14.2554	132.269
	0	0		23.7246	150.196		0.13017	2		14.2931	132.618
	0	0		23.787	150.591		1.77712	19		14.3307	132.967
	0	0		23.8494	150.986		10.1966	101		14.3683	133.316
	0.07588	1		23.9119	151.381		0.36485	5		14.4059	133.665
	0.04506	1		23.9743	151.777		1.44115	20		14.4435	134.014
	0.0591	1		24.0367	152.172		0.10793	2		14.4811	134.363
	0.07575	1		24.0992	152.567		2.79067	28		14.5188	134.712
	0.12859	2		24.1616	152.962		0	0		14.5564	135.061
	0.69302	10		24.224	153.358		0.26472	4		14.594	135.41
	0	0		24.2865	153.753		4.91041	49		14.6316	135.759
	2.19539	22		24.3489	154.148		0.97969	9		14.6692	136.108
	0	0		24.4113	154.543		0.51858	6		14.7068	136.457
	0.47932	8		24.4738	154.939		0	0		14.7444	136.806
	1.25926	18		24.5362	155.334		0	0		14.782	137.155
	0	0		24.5986	155.729		9.41714	65		14.8196	137.504
	0	0		24.6611	156.124		0	0		14.8573	137.853
	1.18759	9		24.7235	156.52		0.69134	9		14.8949	138.202
	0.97174	15		24.7859	156.915		6.18412	64		14.9325	138.551
	0.726	8		24.8484	157.31		1.0237	12		14.9701	138.9
	0.04914	1		24.9108	157.705		0.3036	5		15.0077	139.249
	0	0		24.9732	158.101		3.98829	29		15.0453	139.598
	0.16487	3		25.0357	158.496		0.19779	3		15.083	139.947
	1.06832	10		25.0981	158.891		0.49904	7		15.1206	140.296
	0.36336	5		25.1605	159.286		0.20722	2		15.1582	140.645
	0.1413	2		25.223	159.682		1.74484	22		15.1958	140.994
	0.06773	1		25.2854	160.077		10.322	110		15.2334	141.343
	1.982	28		25.3478	160.472		0.06114	1		15.271	141.692
	0	0		25.4103	160.867		0.22463	3		15.3086	142.041
	1.03931	14		25.4727	161.263		2.18838	26		15.3462	142.39
	1.10834	5		25.5351	161.658		14.2841	135		15.3839	142.739
	0.40643	7		25.5975	162.053		0.66112	6		15.4215	143.088
	0.15143	2		25.66	162.448		4.31579	45		15.4591	143.437
	0.29709	2		25.7224	162.844		0	0		15.4967	143.786
	0.29256	4		25.7848	163.239		1.0329	14		15.5343	144.135
	0.04014	1		25.8473	163.634		1.34862	12		15.5719	144.484
	0.07704	1		25.9097	164.03		0.6012	5		15.6095	144.833
	4.46943	29		25.9721	164.425		3.78127	33		15.6471	145.182
	0.38576	6		26.0346	164.82		0.05955	1		15.6848	145.531
	0	0		26.097	165.215		0.97112	9		15.7224	145.88
	0.48239	7		26.1594	165.611		1.48871	14		15.76	146.229
	0.2539	3		26.2219	166.006		5.44851	58		15.7976	146.578
	0.09806	1		26.2843	166.401		0.08611	1		15.8352	146.927
	0.39041	6		26.3468	166.796		0.113	2		15.8728	147.276
	0.04298	1		26.4092	167.192		0.67414	8		15.9104	147.625
	0.09537	1		26.4716	167.587		0.05138	1		15.9481	147.974
	2.93652	35		26.5341	167.982		0.31029	5		15.9857	148.323
	0.29256	2		26.5965	168.377		0.088	1		16.0233	148.672
	0.10742	1		26.6589	168.773		0.59028	7		16.0609	149.021
	0.5494	7		26.7214	169.168		3.39295	40		16.0985	149.37
	0.14923	2		26.7838	169.563		0	0		16.1361	149.719
	0	0		26.8462	169.958		0.10966	1		16.1737	150.068
	0.28598	4		26.9087	170.354		0.27703	2		16.2113	150.417
	0.04576	1		26.9711	170.749		3.0132	35		16.249	150.766
	0.20584	3		27.0335	171.144		0.25837	3		16.2866	151.115
	0.06206	1		27.0959	171.539		0.95939	14		16.3242	151.464
	1.30883	14		27.1584	171.935		0	0		16.3618	151.813
	0.17683	3		27.2208	172.33		0.35994	5		16.3994	152.162
	0.19022	3		27.2832	172.725		3.48892	26		16.437	152.511
	2.35766	23		27.3457	173.12		0.0749	1		16.4746	152.86
	2.74178	18		27.4081	173.516		2.67955	29		16.5123	153.209
	0.2384	3		27.4705	173.911		0.14603	1		16.5499	153.558
	5.38531	44		27.533	174.306		1.89608	25		16.5875	153.907
	0	0		27.5954	174.701		0.54586	6		16.6251	154.256
	0.7573	11		27.6578	175.097		0.25905	4		16.6627	154.605
	1.20262	15		27.7203	175.492		0.28111	1		16.7003	154.954
	1.16381	12		27.7827	175.887		8.78811	65		16.7379	155.303
	0.17656	3		27.8451	176.282		0.19333	2		16.7755	155.652
	0.49932	4		27.9076	176.678		0.16318	2		16.8132	156.001
	0.1152	1		27.97	177.073		1.56474	15		16.8508	156.35
	5.94109	72		28.0324	177.468		1.46629	20		16.8884	156.699
	0	0		28.0949	177.863		0.1996	3		16.926	157.048
	0.07137	1		28.1573	178.259		0.23989	3		16.9636	157.397
	2.90808	17		28.2197	178.654		1.44063	11		17.0012	157.746
	0	0		28.2822	179.049		0.04914	1		17.0388	158.095
	0.09411	1		28.3446	179.444		0.05938	1		17.0765	158.444
	0.05126	1		28.407	179.84		0.75713	9		17.1141	158.793
	13.9701	119		28.4695	180.235		0.07656	1		17.1517	159.142
	2.57436	30		28.5319	180.63		0.48054	7		17.1893	159.491
	0.32475	4		28.5943	181.025		4.3163	27		17.2269	159.84
	0.46714	6		28.6568	181.421		3.10872	29		17.2645	160.189
	0.20742	3		28.7192	181.816		0.47325	5		17.3021	160.538
	1.44746	16		28.7816	182.211		2.34054	19		17.3397	160.887
	0.31802	4		28.8441	182.606		4.70333	61		17.3774	161.236
	0.5075	6		28.9065	183.002		2.31595	24		17.415	161.585
	3.20774	27		28.9689	183.397		0.92401	9		17.4526	161.934
	0.38954	5		29.0314	183.792		2.27245	15		17.4902	162.283
	3.60613	6		29.0938	184.187		0.28139	3		17.5278	162.632
	0.09087	1		29.1562	184.583		1.1347	15		17.5654	162.981
	1.89904	16		29.2187	184.978		3.79426	42		17.603	163.33
	0.12369	2		29.2811	185.373		2.32263	25		17.6407	163.679
	0.1312	1		29.3435	185.768		0.80947	12		17.6783	164.028
	0.24997	4		29.406	186.164		0.86113	9		17.7159	164.377
	0.07238	1		29.4684	186.559		0.78228	7		17.7535	164.726
	0.45386	4		29.5308	186.954		0.42154	5		17.7911	165.075
	0	0		29.5933	187.349		0.35584	5		17.8287	165.424
	0.14502	2		29.6557	187.745		0.34183	5		17.8663	165.773
	0.13993	2		29.7181	188.14		1.68494	22		17.9039	166.122
	0	0		29.7806	188.535		1.31532	17		17.9416	166.471
	0.04714	1		29.843	188.93		0.55853	6		17.9792	166.82
	0	0		29.9054	189.326		4.04151	32		18.0168	167.169
	0.06737	1		29.9679	189.721		1.8963	21		18.0544	167.518
	0.2622	4		30.0303	190.116		1.45922	15		18.092	167.867
	3.49746	39		30.0927	190.511		0	0		18.1296	168.216
	0.11946	2		30.1552	190.907		0.05985	1		18.1672	168.565
	0.05963	1		30.2176	191.302		0	0		18.2049	168.914
	0.0568	1		30.28	191.697		4.79026	47		18.2425	169.263
	0.41022	6		30.3425	192.092		1.78118	22		18.2801	169.612
	0	0		30.4049	192.488		0.20052	2		18.3177	169.961
	0.23619	1		30.4673	192.883		2.16316	30		18.3553	170.31
	0	0		30.5298	193.278		0.34609	3		18.3929	170.659
	0.07564	1		30.5922	193.673		0.06147	1		18.4305	171.008
	0.24441	4		30.6546	194.069		0.46128	6		18.4682	171.357
	0.69124	11		30.7171	194.464		0.49312	5		18.5058	171.706
	0	0		30.7795	194.859		0	0		18.5434	172.055
	0.1116	2		30.8419	195.254		0	0		18.581	172.404
	0	0		30.9044	195.65		1.03397	14		18.6186	172.753
	0	0		30.9668	196.045		0.43723	5		18.6562	173.102
	0.51029	4		31.0292	196.44		3.01404	25		18.6938	173.451
	2.05898	18		31.0917	196.835		0.94392	15		18.7314	173.8
	2.27336	15		31.1541	197.231		1.06973	14		18.7691	174.149
				31.2165	197.626					18.8067	174.498
				31.279	198.021					18.8443	174.847
				31.3414	198.416					18.8819	175.196
				31.4038	198.812					18.9195	175.545
				31.4663	199.207					18.9571	175.894
				31.5287	199.602					18.9947	176.243
				31.5911	199.997					19.0324	176.592
				31.6536	200.393					19.07	176.941
				31.716	200.788					19.1076	177.29
				31.7784	201.183					19.1452	177.639
				31.8409	201.578					19.1828	177.988
				31.9033	201.974					19.2204	178.337
				31.9657	202.369					19.258	178.686
				32.0282	202.764					19.2956	179.035
				32.0906	203.159					19.3332	179.384
				32.153	203.555					19.3709	179.733
				32.2155	203.95					19.4085	180.082
				32.2779	204.345					19.4461	180.431
				32.3403	204.74					19.4837	180.78
				32.4028	205.136					19.5213	181.129
				32.4652	205.531					19.5589	181.478
				32.5276	205.926					19.5966	181.827
				32.5901	206.321					19.6342	182.176
				32.6525	206.717					19.6718	182.525
				32.7149	207.112					19.7094	182.874
				32.7774	207.507					19.747	183.223
				32.8398	207.902					19.7846	183.572
				32.9022	208.298					19.8222	183.921
				32.9647	208.693					19.8598	184.27
				33.0271	209.088					19.8974	184.619
				33.0895	209.483					19.9351	184.968
				33.1519	209.879					19.9727	185.317
				33.2144	210.274					20.0103	185.666
				33.2768	210.669					20.0479	186.015
				33.3392	211.064					20.0855	186.364
				33.4017	211.46					20.1231	186.713
				33.4641	211.855					20.1608	187.062
				33.5266	212.25					20.1984	187.411
				33.589	212.645					20.236	187.76
				33.6514	213.041					20.2736	188.109
				33.7139	213.436					20.3112	188.458
				33.7763	213.831					20.3488	188.807
				33.8387	214.226					20.3864	189.156
				33.9012	214.622					20.424	189.505
				33.9636	215.017					20.4616	189.854
				34.026	215.412					20.4993	190.203
				34.0885	215.807					20.5369	190.552
				34.1509	216.203					20.5745	190.901
				34.2133	216.598					20.6121	191.25
				34.2758	216.993					20.6497	191.599
				34.3382	217.388					20.6873	191.948
				34.4006	217.784					20.7249	192.297
				34.4631	218.179					20.7626	192.646
				34.5255	218.574					20.8002	192.995
				34.5879	218.97					20.8378	193.344
				34.6504	219.365					20.8754	193.693
				34.7128	219.76					20.913	194.042
				34.7752	220.155					20.9506	194.391
				34.8376	220.551					20.9882	194.74
				34.9001	220.946					21.0258	195.089
				34.9625	221.341					21.0635	195.438
				35.0249	221.736					21.1011	195.787
				35.0874	222.132					21.1387	196.136
				35.1498	222.527					21.1763	196.485
				35.2122	222.922					21.2139	196.834
				35.2747	223.317					21.2515	197.183
				35.3371	223.713					21.2891	197.532
				35.3995	224.108					21.3268	197.881
				35.462	224.503					21.3644	198.23
				35.5244	224.898					21.402	198.579
				35.5868	225.294					21.4396	198.928
				35.6493	225.689					21.4772	199.277
				35.7117	226.084					21.5148	199.626
				35.7741	226.479					21.5524	199.975
				35.8366	226.875					21.5901	200.324
				35.899	227.27					21.6277	200.673
				35.9614	227.665					21.6653	201.022
				36.0239	228.06					21.7029	201.371
				36.0863	228.456					21.7405	201.72
				36.1487	228.851					21.7781	202.069
				36.2112	229.246					21.8157	202.417
				36.2736	229.641					21.8533	202.767
				36.336	230.037					21.891	203.115
				36.3985	230.432					21.9286	203.464
				36.4609	230.827					21.9662	203.813
				36.5233	231.222					22.0038	204.162
				36.5858	231.618					22.0414	204.511
				36.6482	232.013					22.079	204.86
				36.7106	232.408					22.1166	205.209
				36.7731	232.803					22.1543	205.558
				36.8355	233.199					22.1919	205.907
				36.8979	233.594					22.2295	206.256
				36.9604	233.989					22.2671	206.605
				37.0228	234.384					22.3047	206.954
				37.0852	234.78					22.3423	207.303
				37.1477	235.175					22.3799	207.652
				37.2101	235.57					22.4175	208.001
				37.2725	235.965					22.4552	208.35
				37.335	236.361					22.4928	208.699
				37.3974	236.756					22.5304	209.048
				37.4598	237.151					22.568	209.397
				37.5223	237.546					22.6056	209.746
				37.5847	237.942					22.6432	210.095
				37.6471	238.337					22.6808	210.444
				37.7096	238.732					22.7185	210.793
				37.772	239.127					22.7561	211.142
				37.8344	239.523					22.7937	211.491
				37.8969	239.918					22.8313	211.84
				37.9593	240.313					22.8689	212.189
				38.0217	240.708					22.9065	212.538
				38.0842	241.104					22.9441	212.887
				38.1466	241.499					22.9818	213.236
				38.209	241.894					23.0194	213.585
				38.2715	242.289					23.057	213.934
				38.3339	242.685					23.0946	214.283
				38.3963	243.08					23.1322	214.632
				38.4588	243.475					23.1698	214.981
				38.5212	243.87					23.2074	215.33
				38.5836	244.266					23.245	215.679
				38.6461	244.661					23.2827	216.028
				38.7085	245.056					23.3203	216.377
				38.7709	245.451					23.3579	216.726
				38.8334	245.847					23.3955	217.075
				38.8958	246.242					23.4331	217.424
				38.9582	246.637					23.4707	217.773
				39.0207	247.032					23.5083	218.122
				39.0831	247.428					23.546	218.471
				39.1455	247.823					23.5836	218.82
				39.208	248.218					23.6212	219.169
				39.2704	248.613					23.6588	219.518
				39.3328	249.009					23.6964	219.867
				39.3953	249.404					23.734	220.216
				39.4577	249.799					23.7716	220.565
				39.5201	250.194					23.8092	220.914
				39.5826	250.59					23.8468	221.263
				39.645	250.985					23.8845	221.612
				39.7074	251.38					23.9221	221.961
				39.7699	251.775					23.9597	222.31
				39.8323	252.171					23.9973	222.659
				39.8947	252.566					24.0349	223.008
				39.9572	252.961					24.0725	223.357
				40.0196	253.356					24.1102	223.706
				40.082	253.752					24.1478	224.055
				40.1445	254.147					24.1854	224.404
				40.2069	254.542					24.223	224.753
				40.2693	254.937					24.2606	225.102
				40.3318	255.333					24.2982	225.451
				40.3942	255.728					24.3358	225.8
				40.4566	256.123					24.3734	226.149
				40.5191	256.518					24.411	226.498
				40.5815	256.914					24.4487	226.847
				40.6439	257.309					24.4863	227.196
				40.7064	257.704					24.5239	227.545
				40.7688	258.099					24.5615	227.894
				40.8312	258.495					24.5991	228.243
				40.8937	258.89					24.6367	228.592
				40.9561	259.285					24.6744	228.941
				41.0185	259.68					24.712	229.29
				41.081	260.076					24.7496	229.639
				41.1434	260.471					24.7872	229.988
				41.2058	260.866					24.8248	230.337
				41.2683	261.261					24.8624	230.686
				41.3307	261.657					24.9	231.035
				41.3931	262.052					24.9376	231.384
				41.4556	262.447					24.9752	231.733
				41.518	262.842					25.0129	232.082
				41.5804	263.238					25.0505	232.431
				41.6429	263.633					25.0881	232.78
				41.7053	264.028					25.1257	233.129
				41.7677	264.423					25.1633	233.478
				41.8302	264.819					25.2009	233.827
				41.8926	265.214					25.2386	234.176
				41.955	265.609					25.2762	234.525
				42.0174	266.004					25.3138	234.874
				42.0799	266.4					25.3514	235.223
				42.1423	266.795					25.389	235.572
				42.2047	267.19					25.4266	235.921
				42.2672	267.585					25.4642	236.27
				42.3296	267.981					25.5018	236.619
				42.392	268.376					25.5394	236.968
				42.4545	268.771					25.5771	237.317
				42.5169	269.166					25.6147	237.666
				42.5793	269.562					25.6523	238.015
				42.6418	269.957					25.6899	238.364
				42.7042	270.352					25.7275	238.713
				42.7666	270.747					25.7651	239.062
				42.8291	271.143					25.8027	239.411
				42.8915	271.538					25.8404	239.76
				42.9539	271.933					25.878	240.109
				43.0164	272.328					25.9156	240.458
				43.0788	272.724					25.9532	240.807
				43.1412	273.119					25.9908	241.156
				43.2037	273.514					26.0284	241.505
				43.2661	273.909					26.066	241.854
				43.3285	274.305					26.1036	242.203
				43.391	274.7					26.1413	242.552
				43.4534	275.095					26.1789	242.901
				43.5158	275.491					26.2165	243.25
				43.5783	275.886					26.2541	243.599
				43.6407	276.281					26.2917	243.948
				43.7031	276.676					26.3293	244.297
				43.7656	277.072					26.3669	244.646
				43.828	277.467					26.4046	244.995
				43.8904	277.862					26.4422	245.344
				43.9529	278.257					26.4798	245.693
				44.0153	278.653					26.5174	246.042
				44.0777	279.048					26.555	246.391
				44.1402	279.443					26.5926	246.74
				44.2026	279.838					26.6302	247.089
				44.265	280.234					26.6679	247.438
				44.3275	280.629					26.7055	247.787
				44.3899	281.024					26.7431	248.136
				44.4523	281.419					26.7807	248.485
				44.5148	281.815					26.8183	248.834
				44.5772	282.21					26.8559	249.183
				44.6396	282.605					26.8935	249.532
				44.7021	283					26.9311	249.881
				44.7645	283.396					26.9688	250.23
				44.8269	283.791					27.0064	250.579
				44.8894	284.186					27.044	250.928
				44.9518	284.581					27.0816	251.277
				45.0142	284.977					27.1192	251.626
				45.0767	285.372					27.1568	251.975
				45.1391	285.767					27.1944	252.324
				45.2015	286.162					27.2321	252.673
				45.264	286.558					27.2697	253.022
				45.3264	286.953					27.3073	253.371
				45.3888	287.348					27.3449	253.72
				45.4513	287.743					27.3825	254.069
				45.5137	288.139					27.4201	254.418
				45.5761	288.534					27.4577	254.767
				45.6386	288.929					27.4953	255.116
				45.701	289.324					27.533	255.465
				45.7634	289.72					27.5706	255.814
				45.8259	290.115					27.6082	256.163
				45.8883	290.51					27.6458	256.512
				45.9507	290.905					27.6834	256.861
				46.0132	291.301					27.721	257.21
				46.0756	291.696					27.7586	257.559
				46.138	292.091					27.7963	257.908
				46.2005	292.486					27.8339	258.257
				46.2629	292.882					27.8715	258.606
				46.3253	293.277					27.9091	258.955
				46.3878	293.672					27.9467	259.304
				46.4502	294.067					27.9843	259.653
				46.5126	294.463					28.0219	260.002
				46.5751	294.858					28.0596	260.351
				46.6375	295.253					28.0972	260.7
				46.6999	295.648					28.1348	261.049
				46.7624	296.044					28.1724	261.398
				46.8248	296.439					28.21	261.747
				46.8872	296.834					28.2476	262.096
				46.9497	297.229					28.2852	262.445
				47.0121	297.625					28.3228	262.794
				47.0745	298.02					28.3605	263.143
				47.137	298.415					28.3981	263.492
				47.1994	298.81					28.4357	263.841
				47.2618	299.206					28.4733	264.19
				47.3243	299.601					28.5109	264.539
				47.3867	299.996					28.5485	264.888
				47.4491	300.391					28.5861	265.237
				47.5116	300.787					28.6238	265.586
				47.574	301.182					28.6614	265.935
				47.6364	301.577					28.699	266.284
				47.6989	301.972					28.7366	266.633
				47.7613	302.368					28.7742	266.982
				47.8237	302.763					28.8118	267.331
				47.8862	303.158					28.8494	267.68
				47.9486	303.553					28.887	268.029
				48.011	303.949					28.9246	268.378
				48.0735	304.344					28.9623	268.727
				48.1359	304.739					28.9999	269.076
				48.1983	305.134					29.0375	269.425
				48.2608	305.53					29.0751	269.774
				48.3232	305.925					29.1127	270.123
				48.3856	306.32					29.1503	270.472
				48.4481	306.715					29.188	270.821
				48.5105	307.111					29.2256	271.17
				48.5729	307.506					29.2632	271.519
				48.6354	307.901					29.3008	271.868
				48.6978	308.296					29.3384	272.217
				48.7602	308.692					29.376	272.566
				48.8227	309.087					29.4136	272.915
				48.8851	309.482					29.4512	273.264
				48.9475	309.877					29.4888	273.613
				49.01	310.273					29.5265	273.962
				49.0724	310.668					29.5641	274.311
				49.1348	311.063					29.6017	274.66
				49.1972	311.458					29.6393	275.009
				49.2597	311.854					29.6769	275.358
				49.3221	312.249					29.7145	275.707
				49.3845	312.644					29.7522	276.056
				49.447	313.039					29.7898	276.405
				49.5094	313.435					29.8274	276.754
				49.5718	313.83					29.865	277.103
				49.6343	314.225					29.9026	277.452
				49.6967	314.62					29.9402	277.801
				49.7591	315.016					29.9778	278.15
				49.8216	315.411					30.0154	278.499
				49.884	315.806					30.053	278.848
				49.9464	316.201					30.0907	279.197
				50.0089	316.597					30.1283	279.546
				50.0713	316.992					30.1659	279.895
				50.1337	317.387					30.2035	280.244
				50.1962	317.782					30.2411	280.593
				50.2586	318.178					30.2787	280.942
				50.321	318.573					30.3163	281.291
				50.3835	318.968					30.354	281.64
				50.4459	319.363					30.3916	281.989
				50.5083	319.759					30.4292	282.338
				50.5708	320.154					30.4668	282.687
				50.6332	320.549					30.5044	283.036
				50.6956	320.944					30.542	283.385
				50.7581	321.34					30.5796	283.733
				50.8205	321.735					30.6172	284.082
				50.8829	322.13					30.6549	284.431
				50.9454	322.525					30.6925	284.78
				51.0078	322.921					30.7301	285.129
				51.0702	323.316					30.7677	285.478
				51.1327	323.711					30.8053	285.827
				51.1951	324.106					30.8429	286.176
				51.2575	324.502					30.8805	286.525
				51.32	324.897					30.9182	286.874
				51.3824	325.292					30.9558	287.223
				51.4448	325.687					30.9934	287.572
				51.5073	326.083					31.031	287.921
				51.5697	326.478					31.0686	288.27
				51.6321	326.873					31.1062	288.619
				51.6946	327.268					31.1438	288.968
				51.757	327.664					31.1815	289.317
				51.8194	328.059					31.2191	289.666
				51.8819	328.454					31.2567	290.015
				51.9443	328.849					31.2943	290.364
				52.0067	329.245					31.3319	290.713
				52.0692	329.64					31.3695	291.062
				52.1316	330.035					31.4071	291.411
				52.194	330.431					31.4447	291.76
				52.2565	330.826					31.4824	292.109
				52.3189	331.221					31.52	292.458
				52.3813	331.616					31.5576	292.807
				52.4438	332.012					31.5952	293.156
				52.5062	332.407					31.6328	293.505
				52.5686	332.802					31.6704	293.854
				52.6311	333.197					31.708	294.203
				52.6935	333.593					31.7457	294.552
				52.7559	333.988					31.7833	294.901
				52.8184	334.383					31.8209	295.25
				52.8808	334.778					31.8585	295.599
				52.9432	335.174					31.8961	295.948
				53.0057	335.569					31.9337	296.297
				53.0681	335.964					31.9713	296.646
				53.1305	336.359					32.0089	296.995
				53.193	336.755					32.0466	297.344
				53.2554	337.15					32.0842	297.693
				53.3178	337.545					32.1218	298.042
				53.3803	337.94					32.1594	298.391
				53.4427	338.336					32.197	298.74
				53.5051	338.731					32.2346	299.089
				53.5676	339.126					32.2722	299.438
				53.63	339.521					32.3098	299.787
				53.6924	339.917					32.3475	300.136
				53.7549	340.312					32.3851	300.485
				53.8173	340.707					32.4227	300.834
				53.8797	341.102					32.4603	301.183
				53.9422	341.498					32.4979	301.532
				54.0046	341.893					32.5355	301.881
				54.067	342.288					32.5731	302.23
				54.1295	342.683					32.6108	302.579
				54.1919	343.079					32.6484	302.928
				54.2543	343.474					32.686	303.277
				54.3168	343.869					32.7236	303.626
				54.3792	344.264					32.7612	303.975
				54.4416	344.66					32.7988	304.324
				54.5041	345.055					32.8364	304.673
				54.5665	345.45					32.874	305.022
				54.6289	345.845					32.9117	305.371
				54.6914	346.241					32.9493	305.72
				54.7538	346.636					32.9869	306.069
				54.8162	347.031					33.0245	306.418
				54.8787	347.426					33.0621	306.767
				54.9411	347.822					33.0997	307.116
				55.0035	348.217					33.1373	307.465
				55.066	348.612					33.175	307.814
				55.1284	349.007					33.2126	308.163
				55.1908	349.403					33.2502	308.512
				55.2533	349.798					33.2878	308.861
				55.3157	350.193					33.3254	309.21
				55.3781	350.588					33.363	309.559
				55.4406	350.984					33.4006	309.908
				55.503	351.379					33.4382	310.257
				55.5654	351.774					33.4759	310.606
				55.6279	352.169					33.5135	310.955
				55.6903	352.565					33.5511	311.304
				55.7527	352.96					33.5887	311.653
				55.8152	353.355					33.6263	312.002
				55.8776	353.75					33.6639	312.351
				55.94	354.146					33.7015	312.7
				56.0025	354.541					33.7392	313.049
				56.0649	354.936					33.7768	313.398
				56.1273	355.331					33.8144	313.747
				56.1897	355.727					33.852	314.096
				56.2522	356.122					33.8896	314.445
				56.3146	356.517					33.9272	314.794
				56.377	356.912					33.9648	315.143
				56.4395	357.308					34.0025	315.492
				56.5019	357.703					34.0401	315.841
				56.5643	358.098					34.0777	316.19
				56.6268	358.493					34.1153	316.539
				56.6892	358.889					34.1529	316.888
				56.7516	359.284					34.1905	317.237
				56.8141	359.679					34.2281	317.586
				56.8765	360.074					34.2657	317.935
				56.9389	360.47					34.3034	318.284
				57.0014	360.865					34.341	318.633
				57.0638	361.26					34.3786	318.982
				57.1262	361.655					34.4162	319.331
				57.1887	362.051					34.4538	319.68
				57.2511	362.446					34.4914	320.029
				57.3135	362.841					34.529	320.378
				57.376	363.236					34.5667	320.727
				57.4384	363.632					34.6043	321.076
				57.5008	364.027					34.6419	321.425
				57.5633	364.422					34.6795	321.774
				57.6257	364.817					34.7171	322.123
				57.6882	365.213					34.7547	322.472
				57.7506	365.608					34.7923	322.821
				57.813	366.003					34.8299	323.17
				57.8755	366.398					34.8676	323.519
				57.9379	366.794					34.9052	323.868
				58.0003	367.189					34.9428	324.217
				58.0627	367.584					34.9804	324.566
				58.1252	367.979					35.018	324.915
				58.1876	368.375					35.0556	325.264
				58.25	368.77					35.0932	325.613
				58.3125	369.165					35.1309	325.962
				58.3749	369.56					35.1685	326.311
				58.4373	369.956					35.2061	326.66
				58.4998	370.351					35.2437	327.009
				58.5622	370.746					35.2813	327.358
				58.6246	371.141					35.3189	327.707
				58.6871	371.537					35.3565	328.056
				58.7495	371.932					35.3942	328.405
				58.8119	372.327					35.4318	328.754
				58.8744	372.722					35.4694	329.103
				58.9368	373.118					35.507	329.452
				58.9992	373.513					35.5446	329.801
				59.0617	373.908					35.5822	330.15
				59.1241	374.303					35.6198	330.499
				59.1865	374.699					35.6574	330.848
				59.249	375.094					35.6951	331.197
				59.3114	375.489					35.7327	331.546
				59.3738	375.884					35.7703	331.895
				59.4363	376.28					35.8079	332.244
				59.4987	376.675					35.8455	332.593
				59.5611	377.07					35.8831	332.942
				59.6236	377.465					35.9207	333.291
				59.686	377.861					35.9584	333.64
				59.7484	378.256					35.996	333.989
				59.8109	378.651					36.0336	334.338
				59.8733	379.046					36.0712	334.687
				59.9357	379.442					36.1088	335.036
				59.9982	379.837					36.1464	335.385
				60.0606	380.232					36.184	335.734
				60.123	380.627					36.2216	336.083
				60.1855	381.023					36.2593	336.432
				60.2479	381.418					36.2969	336.781
				60.3103	381.813					36.3345	337.13
				60.3728	382.208					36.3721	337.479
				60.4352	382.604					36.4097	337.828
				60.4976	382.999					36.4473	338.177
				60.5601	383.394					36.4849	338.526
				60.6225	383.789					36.5226	338.875
				60.6849	384.185					36.5602	339.224
				60.7474	384.58					36.5978	339.573
				60.8098	384.975					36.6354	339.922
				60.8722	385.371					36.673	340.271
				60.9347	385.766					36.7106	340.62
				60.9971	386.161					36.7482	340.969
				61.0595	386.556					36.7858	341.318
				61.122	386.952					36.8235	341.667
				61.1844	387.347					36.8611	342.016
				61.2468	387.742					36.8987	342.365
				61.3093	388.137					36.9363	342.714
				61.3717	388.533					36.9739	343.063
				61.4341	388.928					37.0115	343.412
				61.4966	389.323					37.0491	343.761
				61.559	389.718					37.0868	344.11
				61.6214	390.114					37.1244	344.459
				61.6839	390.509					37.162	344.808
				61.7463	390.904					37.1996	345.157
				61.8087	391.299					37.2372	345.506
				61.8712	391.695					37.2748	345.855
				61.9336	392.09					37.3124	346.204
				61.996	392.485					37.35	346.553
				62.0585	392.88					37.3877	346.902
				62.1209	393.276					37.4253	347.251
				62.1833	393.671					37.4629	347.6
				62.2458	394.066					37.5005	347.949
				62.3082	394.461					37.5381	348.298
				62.3706	394.857					37.5757	348.647
