# Supplementary material for: Interfacial chemistry-driven reaction dynamics and resultant microstructural evolution in lithium-based all-solid-state batteries
Source: Nat Commun. 2025 Oct 3;16:8838. doi: 10.1038/s41467-025-63959-1 (PMC12494980; doi:10.1038/s41467-025-63959-1)
Supplement: Supplementary file 6 — Source data [file 41467_2025_63959_MOESM6_ESM.zip › Source Data/Supplementary Fig. 33.xlsx]

## Sheet: Supplementary Fig. 33a
2θ	XRD peaks	1	2	3	4	5	6	7	8	9	10	11	12	13	14	15	16	17	18	19	20	21	22	23	24	25	26	27	28	29	30	31	32	33	34	35	36	37	38	39	40	41	42	43	44	45	46	47	48
18		4328.93	4407.7	4301.51	4358.21	4375.86	4527.68	4151.09	4279.74	4180.91	4385.44	4295.81	4393.28	4258.67	4312.24	4274.72	4155.39	4134.34	4374.87	4279.32	4325	4281.7	4413.86	4229.91	4352.21	4271.74	4275.98	4306.29	4286.53	4360.92	4476.36	4425.07	4361.89	4462.9	4456.23	4183.75	4424.2	4398.24	4357.51	4369.11	4509.59	4360.99	4547.03	4353.17	4373.07	4333.1	4240.45	4216.45	4382.1
18.02		4271.03	4412.11	4294.54	4349.72	4308.9	4282.67	4266.16	4322.62	4406.61	4328.73	4358.51	4405.33	4343.58	4205.07	4322.48	4180.71	4426.49	4353.43	4303.58	4326.5	4235.1	4156.38	4372.66	4455.12	4302.82	4312.04	4505.18	4311.33	4389.44	4267.48	4401.64	4303.17	4412.24	4380.38	4200.55	4389.81	4315.16	4204.62	4369.83	4327.95	4383.66	4252.26	4226.42	4398.08	4310.86	4344.76	4394.05	4379.9
18.04		4362.56	4361.75	4347.91	4268.4	4425.45	4302.5	4253.63	4287.67	4327.92	4268.2	4422.81	4212.15	4273.67	4369.86	4329.82	4209.62	4269.25	4235.52	4363.21	4333.95	4507.87	4276.85	4270.83	4324.84	4275.13	4299.81	4333.22	4262.19	4320.36	4287.19	4340.43	4311.98	4347.79	4230.73	4287.81	4440.47	4349.69	4268.83	4413.19	4301.9	4337.34	4384.21	4354.84	4445	4349.33	4225.39	4311.5	4324.08
18.06		4291.04	4319.95	4348.95	4496.47	4332.35	4379.04	4343.35	4306.66	4296.28	4260.82	4244.28	4407.31	4312.57	4344.35	4314	4352.7	4341.95	4307.21	4365.27	4240.46	4245.72	4339.66	4393.77	4262.04	4315.94	4263.16	4358.33	4364.37	4350.73	4339.43	4361.06	4305.6	4351.03	4307.92	4257.21	4361.72	4303.88	4421	4403.27	4488.58	4338.4	4360.88	4375.82	4480.11	4413.55	4312.65	4279.61	4247.19
18.08		4409.78	4363.68	4454.24	4452.89	4383.28	4367.58	4394.3	4350.76	4417.1	4384.25	4207.11	4324.07	4358.57	4382.81	4398.96	4425.43	4305.57	4367.12	4287.38	4307.48	4247	4403.32	4410.77	4463.13	4326.95	4435.49	4360.13	4351.59	4450.74	4359.63	4375.43	4402.74	4321.88	4389.3	4373.83	4373.19	4384.31	4399.53	4397.45	4415.42	4366.22	4377.43	4437.48	4421.62	4416.54	4426.76	4441.62	4330.91
18.1		4551.46	4446.72	4535.48	4510.01	4441.07	4418.12	4459.98	4436.2	4550.48	4461.43	4495.14	4494.49	4499.01	4471.13	4412.11	4424.65	4346.35	4442.53	4494.55	4402.49	4396.28	4427.82	4485.63	4591.72	4561.26	4595.43	4505.39	4392.06	4402.06	4565.01	4548.86	4534.47	4509.33	4568.36	4363.23	4482.41	4486.88	4525.52	4593.48	4569.49	4429.39	4482.41	4515.98	4654.68	4479.41	4494.52	4527.49	4507.59
18.12		4582.63	4587.94	4637.33	4528.59	4513.9	4516.12	4568.13	4563.38	4486.84	4512.38	4464.12	4517.59	4497.27	4567.07	4466.44	4543.58	4511.04	4468.6	4589.82	4546.5	4574.6	4535.19	4524.07	4551.55	4542.05	4618.68	4549.24	4619.96	4543.27	4565.83	4629.08	4501.82	4559.95	4581.43	4468.71	4528.6	4626.78	4565.56	4501.13	4468.54	4568.03	4555.8	4636.75	4623.68	4580.8	4600.8	4593.93	4524.73
18.14		4448.48	4473.09	4422.05	4275.89	4480.08	4493.87	4339.46	4296.65	4432.76	4554.13	4476.44	4423.92	4413.15	4468.36	4431.27	4398.47	4348.99	4564.89	4489.65	4399.85	4470.29	4430.67	4477.64	4451.31	4332.54	4364.58	4474.3	4286.35	4374.05	4328.42	4607.37	4447.03	4474.04	4383.62	4420.17	4502.91	4373.65	4442.95	4604.01	4534.49	4416.44	4462.65	4539.35	4494.77	4548.5	4462.67	4519.18	4544.3
18.16		4354.77	4240.01	4347.04	4257.85	4316.88	4309.51	4326.05	4220.29	4372.41	4313.47	4354.94	4224.77	4283.61	4404.5	4296.67	4304.74	4227.7	4160.96	4375.45	4320.02	4310.7	4307.77	4399.22	4462.46	4321.24	4401.13	4454.33	4306.49	4247.58	4355.17	4375.63	4329.76	4433.87	4376.89	4414.34	4363.52	4327.17	4278.48	4408.28	4359.86	4475.93	4349.26	4418.78	4379.91	4431.58	4393.25	4450.46	4520.42
18.18		4241.65	4149.9	4262.88	4296.78	4186.28	4262.17	4247.41	4148.32	4181.3	4101.01	4373.13	4185.54	4133.57	4232.31	4269.28	4287.26	4258.32	4122.91	4224.43	4261.29	4139.2	4133.15	4207.32	4247.67	4172.22	4303.14	4383.1	4238.78	4232.92	4293.47	4242.7	4245.52	4203.53	4237.98	4142.71	4210.66	4166.42	4289.27	4308.99	4232.12	4240.45	4208.44	4354.79	4302.67	4261.46	4340.32	4350.81	4358.88
18.2		4194.41	4239.79	4147.85	4314.6	4181.37	4110.77	4145.17	4142.63	4230.68	4135.82	4148.53	4214.72	4025.95	4068.3	4165.71	4100.34	4160.1	4108.35	4092.81	4081.85	4127.05	4170.68	4105.55	4243.48	4159.03	4153.53	4184.53	4054.57	4105.39	4261.78	4191.16	4116.19	4200.69	4219.75	4173.84	4107.21	4150.43	4207.88	4154.14	4172.04	4092.77	4206.05	4263.58	4271.18	4305.78	4304.54	4246.44	4307.53
18.22		4153.85	4043.08	4020.11	4153.73	4120.83	4158.99	4212.29	4054.15	4145.91	3986.71	4152.22	4167.27	4028.7	4036.31	4112.13	3979.44	3996.43	4090.78	4112.78	4085.01	4097.34	4118.3	4092.25	4180.53	4140.21	4067.49	4172.85	4101.71	4254.15	4119.29	4084.5	4130.22	4109.58	4133.49	4037.29	4195.89	4179.46	4154.24	4145.61	4130.62	4152.74	4154.56	4188.42	4194.36	4225.43	4292.82	4383.83	4359.78
18.24		4103	4070.26	4134.6	4146.67	4116.88	3995.41	4113.16	4165.17	4199.76	4114.27	3998.16	4087.48	4138.81	4000.71	4158.49	4077.98	4096.21	4103.18	4068.56	4148.41	4088.19	4181.93	4005.65	4077.23	4079.34	3999.72	4097.46	4129.23	4171.94	4075.11	4051.61	4120.71	4104.8	4169.15	4245.45	4129.61	4092.59	4193.46	4188.27	4194.21	4147.6	4264.15	4275.08	4302.69	4315.13	4361.25	4466.08	4517.27
18.26		4052.98	4062.15	4022.15	4119.94	4134.9	4146.81	4170.59	3920.93	4093.8	3972.52	4051.3	4105.8	4162.16	3979.99	4116.01	4174.48	4099.2	4142.69	4115.54	4065.44	4125.92	4055.65	4065.69	4117.18	4040.1	4087.21	4025.48	4038.9	4172.24	3982.47	4169.07	4039.31	4093.9	4137.61	4089.6	4149.79	4227.02	4192.75	4180.23	4182.54	4220.53	4302.91	4345.66	4375.32	4410.77	4599.37	4562.01	4745.67
18.28		4073.5	4194.93	4067.75	4093.51	4110.04	4212.35	4085.15	4079.16	4138.21	4085.31	4082.2	4108.25	4121.1	3973.54	4120.75	4056.91	4137.75	4157.48	4054.17	4091.07	3983.41	4024.32	3987.57	4108.86	4013.77	4044.02	4003.12	4165.2	4139.52	4084.69	4168.29	4065.36	4113.12	4129.45	4145.78	4118.7	4200.67	4165.04	4220.82	4240.76	4233.75	4423.94	4377.79	4493.65	4509.12	4664.67	4876.19	5165.87
18.3		4101.28	4130.39	3999.08	4124.49	4043.73	4134.51	4096.28	3945.31	4132.91	4057.04	4110.55	4162.1	4188.26	3980.76	4053.98	4120.57	3994.6	4040.61	4069.82	3962.58	4005.73	4112.76	3969.3	4161.61	4102.75	4093.89	4064.4	3980.03	4067.26	4211.8	4187.57	4154.62	4079.59	4129.22	4105.55	4085.17	4215.08	4262.38	4246.22	4247.76	4422.51	4458.69	4530.69	4787.32	4970.98	5048.94	5380.86	5633.37
18.32		4096.68	4073.52	4028.01	4090.86	4031.28	4066.41	4092.47	3994.6	4168.62	4080.99	4051.23	4147.59	4213.41	3947.28	4127.96	4000.03	4088.9	4066.81	3961.54	3968.45	4023.48	4092.55	4069	4081.86	4089.12	4021.55	4098.12	4050.55	4077.97	4094.65	4080.77	4118.45	4103.46	4179.05	4177.6	4145.62	4292.95	4282.7	4469.56	4492.12	4624.78	4642.91	4800.47	5042.42	5347	5590.47	5935.7	6211.9
18.34		4053.33	4124.94	4039.58	4139.1	4007	4094.59	4015.71	4020.89	4200.41	3963.57	3979.75	4052.06	3990.07	3979.31	4003.52	4035.24	4064.06	4044.51	4131.01	4088.32	4149.85	4110.1	3996.17	4102.15	4120.41	4070.16	4153.18	4027.21	4055.28	4162.62	4121.1	4108.53	4184.99	4149.62	4173.33	4322.03	4339.29	4399.14	4454.98	4609.85	4821.14	4804.87	5135.81	5336.77	5594.96	6006.55	6452.29	6741.45
18.36		4004.21	4065.46	3937.72	4072.64	3997.25	4060.77	4135.58	4062.97	4076.55	4069.15	3981.85	4108.47	4062.31	4061.01	4108.67	4144.61	4109.64	4013.51	4022.57	4040.02	4051.05	4069.94	4085.37	4092.36	4063.64	4285.32	3995.35	4097.75	4080.61	4123.13	4159.01	4185.47	4180.34	4277.07	4224.89	4333.13	4480.4	4592.59	4687.3	4887.71	4989.27	5300.98	5523.6	5878.76	6198.56	6387.2	6682.49	6835.33
18.38		4063.88	4188.37	4114.81	4004.55	4018.66	4057.28	4116.23	4133.1	4007.2	4121.1	4029.77	4067	4048.16	4083.45	4104.22	4106.46	4070.25	4046.3	4148.54	3947.38	4074.9	4135.62	4069.92	4080.78	4145.82	4095.01	4144.66	4025.15	4234.55	4108.35	4272.44	4138.76	4211.49	4303.2	4376.23	4431.33	4671.19	4782.32	4806.23	5193.12	5277.9	5674.31	5872.89	6023.83	6454.81	6621.62	6810.05	7187.22
18.4		4005.44	4065.85	4126.95	4091.3	4104.52	4096.8	4000.58	4011.77	4007.15	4049.93	4158.64	4018.85	4087.6	4097.35	4084.67	4067.2	4031.36	4131.77	4069.06	4156.43	4108.27	4090.36	4026.26	4121.83	4099.47	4121.82	4102.18	4141.38	4130.64	4194.71	4179.03	4279.17	4282.71	4526.4	4608.33	4674.14	4971.71	4941.7	5176.17	5426.89	5606.42	5930.63	6183.63	6492.16	6550.09	6769.04	6968.81	7245.75
18.42		4054.5	4194.77	4074.11	3988.42	4032.5	4102.45	4064.73	4036.08	3996.49	4033.65	4160.98	4103	4029.78	4068.43	3981.97	4025	4161.07	4121.03	4091.87	4075.49	4033.98	4142.76	4046.54	4147.57	4084.28	4133.4	4182.1	4177.37	4250.05	4220.9	4408.82	4371.04	4519.19	4651.71	4807.7	4843.98	5037.13	5280.3	5569.31	5731.22	5934.62	6211.04	6490.05	6591.46	6797.95	7034.58	7286.67	7569.47
18.44		4059.08	4092.56	4096.38	4009.44	4011	4013.73	4055.47	4118.03	4052.36	4205.29	4063.72	4130.16	4090.7	4075.07	4001.55	4077.64	4062.86	4118.6	4061.18	4090.56	4111.92	4133.49	4173.16	4191.5	4071.5	4268.09	4249.14	4292.6	4403.05	4378.45	4526.71	4750	4671.01	4909.32	4978.49	5220.33	5393.13	5572.93	5834.28	6171.24	6218.06	6690.69	6770.74	6906.84	7163.12	7354.13	7704.05	7906.88
18.46		4124.51	4147.2	4173.71	4164.11	4140.78	4035.48	4133.82	4301.11	4102.67	4143.51	4008.41	4174.19	4110.04	4050.31	4035.25	4048.17	4185.67	4118.71	4197.43	4109.4	4177.13	4141.87	4297.23	4166.15	4285.1	4178.46	4375.92	4455.37	4491.53	4682.89	4702.59	4956.93	4999.32	5174.77	5409.7	5607.81	5872.58	6128.83	6355.85	6431.44	6599.65	6865.4	7074.03	7413.69	7659.44	7965.44	8175.71	8255.07
18.48		4186.63	4231.58	4174.6	4113.63	4117.08	4160.27	4082.71	4147.47	4097.6	4082.31	4154.4	4159.86	4111.83	4103.32	4146.76	4118.74	4078.83	4099.22	4060.65	4218.5	4288.85	4348.36	4259.17	4331.97	4352.08	4520.45	4626.23	4622.43	4748.7	4891.57	5153.57	5232.49	5299.18	5706.05	5784.37	6040.46	6385.18	6709.75	6858.16	6927.11	7173.38	7370.07	7501.97	8134.25	8421.12	8441.44	8585.04	8564.55
18.5		4317.26	4313.59	4218.85	4204.73	4166.53	4164.64	4305.61	4289.83	4410.71	4294.77	4273.46	4072.14	4281.54	4258.86	4213.37	4181.92	4204.03	4265.73	4266.24	4261.57	4388.53	4384.13	4497.38	4452	4598.76	4635.35	4892.45	4806.72	5141.64	5245.53	5456.57	5626.02	5838.41	6115.42	6488.78	6653.7	6916.56	7060.89	7297.97	7631.94	7754.24	8032.35	8331.01	8741.58	8793.17	8992.36	9237.25	9181.76
18.52		4335.14	4349.47	4345.23	4362.42	4417	4385.75	4386.4	4288.85	4470.59	4305.37	4376.66	4378.75	4476.48	4246.75	4241.92	4287.78	4283.56	4357.29	4411.1	4459.91	4478.83	4614.11	4688.09	4814.92	4775.71	5071.75	5229.67	5492.15	5467.9	5729.16	6016.87	6227.25	6735.59	6958.88	7024.39	7264.43	7504.61	7800.06	8087.65	8381.53	8655.92	8879.68	9219.15	9446.23	9510.87	9485.22	9766.66	9737.36
18.54		4574.9	4603.58	4542.96	4504.68	4633.59	4642.29	4549.42	4537.49	4550.75	4595.12	4489.87	4539.46	4512.35	4555.83	4385.86	4539.45	4465.64	4536.23	4643.4	4683.34	4680.78	4873	4982.8	5249.69	5288.17	5466.17	5758.25	5871.83	6183.58	6359.43	6878.69	7066.92	7362.56	7693.7	7864.72	8218.55	8288.71	8779.54	9098.49	9243.74	9826.72	9778.88	9969.28	10179.5	10005.5	10249.7	10260.1	10015.4
18.56		4832.81	4847.84	4818.78	4797.3	4833.61	4745.32	4704.03	4823.55	4868.4	4897.99	4755.17	4840.39	4748.25	4704.11	4708.43	4727.67	4722.96	4797.43	4847.4	5092.27	5267.93	5290.29	5494.7	5792	5900.85	6193.78	6531.77	6866.12	7100.09	7300.24	7794.06	8128.25	8422.73	8806.42	9023.63	9389.7	9698.93	9790.31	10120	10289.2	10745.7	10721.4	10874.7	10758.7	10737.7	10665.4	10599.5	10420.1
18.58		5280.39	5296.47	5250.55	5381.82	5332.35	5410.47	5324.67	5275.89	5149.21	5198.38	5253.6	5315.06	5203.14	5201.88	5177.54	5181.29	5166.86	5216.49	5481.3	5432.33	5780.88	5995.4	6188.92	6570.4	6906.1	7304.34	7512.33	8029.23	8300.54	8623.83	9084.63	9364.06	9819.69	10311.9	10145.1	10490	10990.3	11000.5	11188.5	11197.2	11400.1	11369.3	11186.6	11302	11175.7	10826.8	10611.1	10551.5
18.6		6103.37	5940.19	5850.34	5933.49	6072.82	5941.47	5943.51	5955.41	6029.19	6019.27	5897.89	6082.19	6054.1	5882.56	5847.71	5826.91	5960.31	5943.41	6160.56	6230.01	6794.5	7013.87	7264.37	7716.58	8130.83	8578.45	9159.12	9234.15	9860.75	9968.42	10601.9	10947.4	11003.6	11527.1	11702.7	11823.2	11817.9	12111.8	12148.2	12111.9	11999.1	11874	11760.6	11358.4	11277.4	10706.4	10583.7	10326.7
18.62		7154.34	7117.54	7194.73	7149.1	7290.95	7241.19	7258.82	7132.01	7113.15	7009.69	7179.68	7060.62	7077.15	7047.86	7070.02	7137.94	7044.37	7181.46	7341.8	7590.4	8088.51	8537.53	8970.67	9530.84	10024.1	10282.6	10807.2	11037.2	11428.5	11834.7	12096.8	12291.1	12363.9	12744.5	12442.9	12523.2	12523.3	12616.9	12316.2	12173.1	12033.8	12026.7	11613.3	11100.5	10813	10574.1	10056	9760.87
18.64		8964.32	8990.51	8958.36	9229.31	9082.17	9052.74	9162.81	8967.88	8973.45	9062.27	9003.55	9195.68	8980.49	8938.05	8920.43	8767.3	8769.46	8843.7	9561.88	9725.06	10200.3	10736.7	10980.4	11311.2	11791.3	12258.6	12543.8	12731.9	12908.6	13250.6	13390.4	13208.5	13196.6	13157.2	13053	13002.6	12952.1	12581.6	12321.9	11961.9	11797.3	11183.8	10833.9	10307.6	10106.3	9656.43	9376.09	9117.33
18.66		12378.9	12621.6	12380.6	12402.7	12550.2	12603.2	12629.3	12345.1	12391	12472.2	12238.4	12289.6	12368.4	12144.4	12285.5	12292.5	11970.9	12205.5	12501.6	12941.1	13456.2	13705.4	13928	14061	14262.8	14249.6	14702.9	14567.7	14319.9	14245.6	14382.9	14112.6	13851.9	13244.4	13025.8	12858.7	12619.2	12183.7	11791.2	11412.2	10810.6	10448	10018.8	9621.03	9285.6	8822.03	8332.41	8189.7
18.68		17955.9	18209.5	18002.4	18016.4	18160.8	17978.5	17904.9	17913.8	17957.3	18104.5	17980.3	18015.2	18005.6	17794.9	17858.1	17806.8	17551	17815.4	18333.1	17892.1	18000.4	17690.1	17469	17205.1	17025.9	16750.5	16781.3	16627.7	15950.8	15418.9	15013.2	14623.2	14018.3	13677.7	12851.8	12708.1	12236.1	11535.1	11127.4	10596.5	10176	9640.05	9383.22	8691.38	8379.43	8030.1	7665.36	7455.23
18.7		22929.7	22938	22930	23008.1	23040.4	22769.1	23069.3	23044	22713.8	22876.4	23066.7	22947.9	22743.2	22812	22726.1	22668.8	22781	22586.8	22411.9	22041.8	21351.5	20881.8	19999.6	19902.7	19194.9	18470.1	17694.5	17327.7	16384.3	15842.2	15270.8	14597.7	13882.4	13354	12774.8	12134.3	11690.5	11166.4	10357.4	9951.46	9504.19	9107.81	8595.04	8099.02	7719.75	7612.31	7168.72	6828.44
18.72		19163.2	19637.8	19406	19553.3	19185.8	19329.3	19350.1	19696.3	19437.6	19538.7	19693.8	19684.2	19453.3	19309	19847	19602.5	19799.2	19682.6	19039.2	18665.9	18291.7	17391.8	16703.6	16395.2	15489.4	14986.2	14526.5	14291	13353.9	12954.3	12663.2	11891.1	11479.3	10905	10490.4	10082.9	9583.18	9229.3	8764.77	8292.66	8092.3	7636.12	7347.35	7045.39	6755.58	6495.92	6222.58	6240.13
18.74		13700.9	13745.4	13758.8	13751.5	13742.2	13896	13848.9	13702.4	13872.1	13879	13775.2	13900	13772.3	13829.5	14113.3	13983	13938.5	13820.2	13367	13142.5	12877.3	12458.2	12024	11641.7	11351.9	10795	10483.5	10426.9	9734.38	9381.2	9358.22	8715.65	8370.64	8031.36	7828.54	7592.18	7350.36	7060.46	6784.65	6489.68	6362.24	6164.29	5845.42	5685.94	5621.09	5480.49	5273.18	5318.15
18.76		10851.4	10880.9	10746.7	10638.5	10805.3	10824.4	10987.6	10903.2	10851.5	10932.1	10937.5	10895.6	10668.8	10760.1	10796	10792.5	10947.7	10758.6	10785.6	10156.6	10050.9	9759.58	9229.88	8993.26	8595.98	8371.84	8184.08	7958.33	7602.54	7487.96	7279.82	7105.49	6639.35	6591.97	6201.71	6062.58	5955.11	5920.38	5731.62	5413.79	5373.44	5209.08	5126.83	5076.27	5035.27	4836.76	4790.16	4724.25
18.78		6729.73	6827.19	6767.77	6598.04	6641.67	6728.96	6707.46	6674.39	6668.29	6660.91	6624.73	6825.5	6801.09	6644.03	6778.81	6858.45	6695.03	6851.82	6717.33	6449.1	6463.21	6187.43	5935.56	5944.94	5823.99	5789.82	5608.85	5557.65	5472.85	5311.46	5367.98	5195.44	5136.85	5106.42	4998.25	4901.52	4804.87	4729.71	4640.59	4511.56	4460.48	4446.88	4369.27	4345.43	4351.8	4297.17	4295.09	4137.86
18.8		4732.58	4807.48	4719.23	4720.74	4731.14	4836	4798.13	4752.29	4907.13	4796.13	4730.4	4744.02	4945.98	4727.97	4765.06	4806.93	4811.41	4664.97	4849.21	4651.55	4703.69	4553.65	4504.72	4691.54	4483.79	4387.37	4515.22	4437.21	4418.06	4409.24	4452.21	4295.23	4267.69	4183.86	4140.21	4135.12	4171.5	4100.93	4156.99	4101.14	4049.32	4080.51	4002.9	4166.14	4131.53	3952.85	4166.41	4020.76
18.82		4276.8	4272.51	4139.1	4277.54	4211.25	4263.6	4172.48	4237.05	4258.03	4253.02	4131.07	4373.04	4281.7	4067.67	4300.16	4296.68	4204.88	4260.24	4289.56	4160.34	4174.69	4158.44	4148.92	4078.67	4064.34	4152.33	4174.34	4074.64	4094.19	4192.03	4087.32	4021.63	4011.75	3971.82	3989.61	3930.47	4058.43	3795.36	4045.23	3863.4	3947.5	4006.48	3898.92	3931.37	4016.62	3978.19	3959.9	3884.33
18.84		4030.88	4026.73	4030.74	3982.76	4073.35	4016.22	4045.1	4030.81	4058.48	4127.22	4059.72	4107.26	4038.82	4074.91	4071.08	4108.97	4044.76	3974.68	4050.43	4097.41	4127.91	4008.05	4033.17	3975.29	3931.81	3944.83	3862.77	3975.54	3945.46	3981.78	3899.92	3909.53	3837.42	3877.37	3916.71	3807.49	3864.68	3842.2	3914.23	3847.5	3869.02	3845.07	3860.97	3953.05	3789.67	3881.87	3912.07	3757.3
18.86		3879.34	4039.55	3915.08	3921.08	3977.18	4057.57	4031.1	3988.55	3982.2	3953.8	3901.3	3966.63	4033.38	3863.76	3968.91	3845.85	3959.9	3903.87	4040.46	3929.59	4060.71	3918.17	4005.46	3924.21	3884.34	3883.32	3834.62	3912.26	3927.28	3934.5	3823.11	3852.16	3780.9	3800.11	3962.92	3931.4	3804.92	3862.71	3792.44	3795.06	3832.51	3890.79	3862.18	3901.33	3917.13	3803.63	3787.95	3803.22
18.88		3809.81	3979.32	3805.01	4043.73	3961.68	3905.1	3989.53	3798.84	3826.28	3943.06	3799.7	3913.71	3972.74	3801.99	3868.63	3937.43	3866.25	3900.04	3900.9	3871.25	3921.61	3882.3	3866.64	3814.6	3825.53	3842.02	3853.51	3896.08	3925.08	3840.24	3930.12	3841.52	3734.67	3865.95	3786.94	3872.66	3790.49	3854.71	3833.91	3792.46	3860.83	3782.75	3782.15	3844.31	3861.4	3755.74	3812.16	3828.71
18.9		3887.29	3879.29	3864.82	3869.1	3999.89	3872.07	3954.46	3839.17	3818.79	3916.93	3876.82	3893.13	3827.23	3844.17	3839.51	3852.38	3861.73	3860.68	3816.13	3940.61	3901.72	3833.76	3835.7	3823.01	3760.3	3809.49	3871.05	3890.93	3886.12	3823.51	3890.94	3887.49	3857.34	3791.6	3841.55	3749.36	3901.28	3830	3889.49	3760.73	3767.69	3850.28	3831.34	3739.75	3878.62	3819.34	3913.59	3772.03
18.92		3794.37	3797.34	3835.25	3847.23	3874.7	3857.56	3861.68	3914.71	3761.4	3803.92	3802.23	3850.6	3837.48	3820.44	3863.35	3795.66	3809.28	3772.4	3770.08	3749.66	3773.73	3830.95	3803.8	3797.88	3775.67	3801.64	3811.22	3907.09	3858.78	3727.58	3909.33	3766.52	3834.36	3803.84	3835.18	3835.99	3821.7	3745.33	3733.38	3786.83	3812.52	3838.21	3814.06	3752.63	3779.01	3829.58	3761.04	3790.23
18.94		3795.8	3905.39	3849.54	3777.8	3828.87	3801.11	3839.17	3904.94	3844.76	3901.36	3750.46	3766.88	3827.15	3824.54	3758.28	3831.91	3744.07	3790.4	3880.6	3829.4	3787.14	3844.12	3782.29	3694.02	3802.98	3732.64	3794.5	3883.48	3787.3	3779.13	3857.14	3834.05	3799.46	3816.32	3687.15	3802.96	3756.7	3755.06	3724.87	3798.37	3859.92	3774.6	3883.88	3724.89	3793.73	3741.7	3788.9	3834.15
18.96		3795.55	3910.18	3846.98	3741.29	3804.78	3835.05	3870.09	3799.1	3779.4	3765.27	3879.07	3867.63	3772.54	3804.71	3788.44	3848.65	3871.1	3874.16	3889.86	3835	3685.33	3803.33	3784.67	3733.63	3725.21	3802.95	3769.17	3803.23	3876.67	3714.92	3840.74	3770.95	3863.6	3811.1	3715.94	3836.63	3874.54	3925.85	3740.66	3663.92	3808.16	3762.67	3763.48	3899.95	3769.05	3762.89	3751.19	3846.84
18.98		3742.43	3777.91	3916.64	3825.09	3824.3	3883.88	3783.65	3854.87	3773.45	3803.95	3852.01	3687.4	3692.16	3742.55	3834.59	3709.16	3736.43	3728.44	3780.53	3866.51	3675.14	3716.85	3716.58	3837.11	3814.61	3803.28	3735.74	3743.07	3899.11	3804.43	3810.41	3745.95	3809.62	3762.97	3840.25	3667.59	3852.45	3837.48	3713.62	3772.43	3805.61	3823.39	3755.16	3703.05	3709.11	3739.19	3722.73	3819
19		3906.91	3711.39	3672.96	3807.7	3760.03	3790.48	3692.77	3746.45	3773.9	3822.23	3757.48	3758.33	3856.74	3751.93	3822.5	3728.04	3797.97	3725.5	3686.18	3697.23	3715.17	3818.32	3740.2	3740.4	3668.76	3674.61	3763.77	3768.96	3663.89	3795.75	3765.77	3802.17	3743.47	3848.9	3784	3790.91	3735.12	3743.58	3861.92	3823.96	3841.77	3651.18	3820.87	3835.4	3712.7	3803.72	3770.41	3772.97
[truncated: 131 more columns]

## Sheet: Supplementary Fig. 33b
72h aged Bare NCM	Voltage (V)	Time (h)	Accumulated capacity (mAh/g)
	2.07776	0.01667	0.61667
	2.07791	0.03333	1.23333
	2.07852	0.05	1.85
	2.0994	0.05	1.85
	2.54572	0.05278	1.95278
	2.61298	0.05556	2.05556
	2.66128	0.05833	2.15834
	2.70006	0.06111	2.26111
	2.73294	0.06389	2.36389
	2.76275	0.06667	2.46667
	2.78922	0.06944	2.56945
	2.81397	0.07222	2.67223
	2.837	0.075	2.775
	2.85928	0.07778	2.87778
	2.88013	0.08056	2.98056
	2.90059	0.08333	3.08334
	2.92006	0.08611	3.18611
	2.93831	0.08889	3.28889
	2.95581	0.09167	3.39167
	2.97343	0.09444	3.49445
	2.98867	0.09722	3.59723
	3.00316	0.1	3.7
	3.01506	0.10278	3.80278
	3.02574	0.10556	3.90556
	3.03449	0.10833	4.00834
	3.0415	0.11111	4.11111
	3.04719	0.11389	4.21389
	3.05169	0.11667	4.31667
	3.05536	0.11944	4.41945
	3.05856	0.12222	4.52223
	3.06136	0.125	4.625
	3.0636	0.12778	4.72778
	3.06522	0.13056	4.83056
	3.06696	0.13333	4.93334
	3.06866	0.13611	5.03611
	3.06984	0.13889	5.13889
	3.07084	0.14167	5.24167
	3.07205	0.14444	5.34445
	3.07301	0.14722	5.44723
	3.07375	0.15	5.55
	3.07453	0.15278	5.65278
	3.075	0.15556	5.75556
	3.07579	0.15833	5.85834
	3.07653	0.16111	5.96111
	3.07712	0.16389	6.06389
	3.07793	0.16667	6.16667
	3.07818	0.16944	6.26945
	3.07842	0.17222	6.37223
	3.07882	0.175	6.475
	3.07953	0.17778	6.57778
	3.07988	0.18056	6.68056
	3.08017	0.18333	6.78334
	3.08062	0.18611	6.88611
	3.081	0.18889	6.98889
	3.08133	0.19167	7.09167
	3.08129	0.19444	7.19445
	3.08175	0.19722	7.29723
	3.08214	0.2	7.4
	3.08226	0.20278	7.50278
	3.08252	0.20556	7.60556
	3.08295	0.20833	7.70834
	3.083	0.21111	7.81111
	3.08336	0.21389	7.91389
	3.08376	0.21667	8.01667
	3.08398	0.21944	8.11945
	3.08418	0.22222	8.22223
	3.08413	0.225	8.325
	3.08472	0.22778	8.42778
	3.08471	0.23056	8.53056
	3.0851	0.23333	8.63334
	3.08507	0.23611	8.73611
	3.08558	0.23889	8.83889
	3.08545	0.24167	8.94167
	3.08529	0.24444	9.04445
	3.08596	0.24722	9.14723
	3.0861	0.25	9.25
	3.08616	0.25278	9.35278
	3.08613	0.25556	9.45556
	3.08663	0.25833	9.55834
	3.08654	0.26111	9.66111
	3.08696	0.26389	9.76389
	3.08696	0.26667	9.86667
	3.08688	0.26944	9.96945
	3.08723	0.27222	10.0722
	3.08761	0.275	10.175
	3.08758	0.27778	10.2778
	3.0881	0.28056	10.3806
	3.08792	0.28333	10.4833
	3.08797	0.28611	10.5861
	3.08831	0.28889	10.6889
	3.08845	0.29167	10.7917
	3.08878	0.29444	10.8945
	3.08874	0.29722	10.9972
	3.08916	0.3	11.1
	3.08916	0.30278	11.2028
	3.08967	0.30556	11.3056
	3.08933	0.30833	11.4083
	3.08965	0.31111	11.5111
	3.08973	0.31389	11.6139
	3.0897	0.31667	11.7167
	3.0899	0.31944	11.8194
	3.08993	0.32222	11.9222
	3.09014	0.325	12.025
	3.0902	0.32778	12.1278
	3.09065	0.33056	12.2306
	3.09081	0.33333	12.3333
	3.09081	0.33611	12.4361
	3.09124	0.33889	12.5389
	3.09101	0.34167	12.6417
	3.09152	0.34444	12.7445
	3.09115	0.34722	12.8472
	3.09151	0.35	12.95
	3.09158	0.35278	13.0528
	3.09184	0.35556	13.1556
	3.09187	0.35833	13.2583
	3.09225	0.36111	13.3611
	3.09211	0.36389	13.4639
	3.09239	0.36667	13.5667
	3.09222	0.36944	13.6694
	3.09251	0.37222	13.7722
	3.09237	0.375	13.875
	3.09248	0.37778	13.9778
	3.0925	0.38056	14.0806
	3.09257	0.38333	14.1833
	3.0929	0.38611	14.2861
	3.09335	0.38889	14.3889
	3.09369	0.39167	14.4917
	3.09358	0.39444	14.5945
	3.09366	0.39722	14.6972
	3.09393	0.4	14.8
	3.09404	0.40278	14.9028
	3.09392	0.40556	15.0056
	3.09398	0.40833	15.1083
	3.09429	0.41111	15.2111
	3.09439	0.41389	15.3139
	3.09459	0.41667	15.4167
	3.09437	0.41944	15.5195
	3.09476	0.42222	15.6222
	3.09506	0.425	15.725
	3.09493	0.42778	15.8278
	3.09499	0.43056	15.9306
	3.0952	0.43333	16.0333
	3.09539	0.43611	16.1361
	3.09535	0.43889	16.2389
	3.0955	0.44167	16.3417
	3.09587	0.44444	16.4444
	3.09597	0.44722	16.5472
	3.09611	0.45	16.65
	3.0959	0.45278	16.7528
	3.09602	0.45556	16.8556
	3.09623	0.45833	16.9583
	3.0964	0.46111	17.0611
	3.09644	0.46389	17.1639
	3.09651	0.46667	17.2667
	3.09677	0.46944	17.3695
	3.09674	0.47222	17.4722
	3.09661	0.475	17.575
	3.09703	0.47778	17.6778
	3.09736	0.48056	17.7806
	3.09728	0.48333	17.8833
	3.09755	0.48611	17.9861
	3.0978	0.48889	18.0889
	3.09774	0.49167	18.1917
	3.09791	0.49444	18.2945
	3.09792	0.49722	18.3972
	3.09803	0.5	18.5
	3.09815	0.50278	18.6028
	3.09835	0.50556	18.7056
	3.09887	0.50833	18.8083
	3.09876	0.51111	18.9111
	3.09884	0.51389	19.0139
	3.09929	0.51667	19.1167
	3.09914	0.51944	19.2194
	3.09937	0.52222	19.3222
	3.09917	0.525	19.425
	3.09941	0.52778	19.5278
	3.0994	0.53056	19.6306
	3.09961	0.53333	19.7333
	3.09955	0.53611	19.8361
	3.09984	0.53889	19.9389
	3.1002	0.54167	20.0417
	3.10009	0.54444	20.1444
	3.09996	0.54722	20.2472
	3.10044	0.55	20.35
	3.10031	0.55278	20.4528
	3.10081	0.55556	20.5556
	3.10072	0.55833	20.6583
	3.10069	0.56111	20.7611
	3.10076	0.56389	20.8639
	3.10089	0.56667	20.9667
	3.10116	0.56944	21.0694
	3.10112	0.57222	21.1722
	3.10136	0.575	21.275
	3.10129	0.57778	21.3778
	3.1019	0.58056	21.4806
	3.1017	0.58333	21.5833
	3.10209	0.58611	21.6861
	3.10216	0.58889	21.7889
	3.10219	0.59167	21.8917
	3.10187	0.59444	21.9945
	3.1023	0.59722	22.0972
	3.10255	0.6	22.2
	3.10269	0.60278	22.3028
	3.10261	0.60556	22.4056
	3.1031	0.60833	22.5083
	3.10288	0.61111	22.6111
	3.10277	0.61389	22.7139
	3.10353	0.61667	22.8167
	3.10334	0.61944	22.9195
	3.10327	0.62222	23.0222
	3.10356	0.625	23.125
	3.10367	0.62778	23.2278
	3.10413	0.63056	23.3306
	3.10406	0.63333	23.4333
	3.10409	0.63611	23.5361
	3.10432	0.63889	23.6389
	3.10465	0.64167	23.7417
	3.10462	0.64444	23.8444
	3.10497	0.64722	23.9472
	3.10474	0.65	24.05
	3.1047	0.65278	24.1528
	3.10482	0.65556	24.2556
	3.10498	0.65833	24.3583
	3.10518	0.66111	24.4611
	3.10534	0.66389	24.5639
	3.10542	0.66667	24.6667
	3.10563	0.66944	24.7694
	3.10571	0.67222	24.8722
	3.10583	0.675	24.975
	3.10598	0.67778	25.0778
	3.10616	0.68056	25.1806
	3.10638	0.68333	25.2833
	3.10645	0.68611	25.3861
	3.10651	0.68889	25.4889
	3.10606	0.69167	25.5917
	3.10701	0.69444	25.6944
	3.10684	0.69722	25.7972
	3.10725	0.7	25.9
	3.10704	0.70278	26.0028
	3.10745	0.70556	26.1056
	3.10746	0.70833	26.2083
	3.10764	0.71111	26.3111
	3.10816	0.71389	26.4139
	3.10761	0.71667	26.5167
	3.10788	0.71944	26.6195
	3.10786	0.72222	26.7222
	3.10831	0.725	26.825
	3.10844	0.72778	26.9278
	3.10868	0.73056	27.0306
	3.10853	0.73333	27.1333
	3.10885	0.73611	27.2361
	3.10864	0.73889	27.3389
	3.10871	0.74167	27.4417
	3.1091	0.74444	27.5445
	3.10935	0.74722	27.6472
	3.1091	0.75	27.75
	3.10929	0.75278	27.8528
	3.1095	0.75556	27.9556
	3.10978	0.75833	28.0583
	3.10998	0.76111	28.1611
	3.11017	0.76389	28.2639
	3.1101	0.76667	28.3667
	3.11021	0.76944	28.4694
	3.1109	0.77222	28.5722
	3.11041	0.775	28.675
	3.11049	0.77778	28.7778
	3.11067	0.78056	28.8806
	3.11092	0.78333	28.9833
	3.11118	0.78611	29.0861
	3.11164	0.78889	29.1889
	3.1117	0.79167	29.2917
	3.11135	0.79444	29.3944
	3.11164	0.79722	29.4972
	3.11189	0.8	29.6
	3.11177	0.80278	29.7028
	3.11201	0.80556	29.8056
	3.112	0.80833	29.9083
	3.11235	0.81111	30.0111
	3.11234	0.81389	30.1139
	3.11279	0.81667	30.2167
	3.1125	0.81944	30.3194
	3.11277	0.82222	30.4222
	3.11292	0.825	30.525
	3.11348	0.82778	30.6278
	3.1134	0.83056	30.7306
	3.11375	0.83333	30.8333
	3.11349	0.83611	30.9361
	3.11329	0.83889	31.0389
	3.11404	0.84167	31.1417
	3.11375	0.84444	31.2445
	3.11407	0.84722	31.3472
	3.11414	0.85	31.45
	3.11404	0.85278	31.5528
	3.11449	0.85556	31.6556
	3.11447	0.85833	31.7583
	3.1145	0.86111	31.8611
	3.1151	0.86389	31.9639
	3.11474	0.86667	32.0667
	3.11501	0.86944	32.1694
	3.11524	0.87222	32.2722
	3.11511	0.875	32.375
	3.11525	0.87778	32.4778
	3.11571	0.88056	32.5806
	3.11567	0.88333	32.6833
	3.11584	0.88611	32.7861
	3.11657	0.88889	32.8889
	3.11611	0.89167	32.9917
	3.1165	0.89444	33.0945
	3.11683	0.89722	33.1972
	3.11652	0.9	33.3
	3.11671	0.90278	33.4028
	3.11695	0.90556	33.5056
	3.11704	0.90833	33.6083
	3.11745	0.91111	33.7111
	3.11755	0.91389	33.8139
	3.11738	0.91667	33.9167
	3.11748	0.91944	34.0194
	3.11771	0.92222	34.1222
	3.11784	0.925	34.225
	3.11825	0.92778	34.3278
	3.11838	0.93056	34.4306
	3.11825	0.93333	34.5333
	3.11862	0.93611	34.6361
	3.11866	0.93889	34.7389
	3.11872	0.94167	34.8417
	3.11889	0.94444	34.9445
	3.11895	0.94722	35.0472
	3.11936	0.95	35.15
	3.11926	0.95278	35.2528
	3.11919	0.95556	35.3556
	3.11978	0.95833	35.4583
	3.12003	0.96111	35.5611
	3.11996	0.96389	35.6639
	3.12004	0.96667	35.7667
	3.12027	0.96944	35.8695
	3.12086	0.97222	35.9722
	3.12038	0.975	36.075
	3.12063	0.97778	36.1778
	3.12091	0.98056	36.2806
	3.12106	0.98333	36.3833
	3.12101	0.98611	36.4861
	3.12111	0.98889	36.5889
	3.12102	0.99167	36.6917
	3.12144	0.99444	36.7944
	3.12149	0.99722	36.8972
	3.12173	1	37
	3.12212	1.00278	37.1028
	3.1222	1.00556	37.2056
	3.12234	1.00833	37.3083
	3.12236	1.01111	37.4111
	3.12245	1.01389	37.5139
	3.12271	1.01667	37.6167
	3.12301	1.01944	37.7195
	3.12302	1.02222	37.8222
	3.12319	1.025	37.925
	3.1232	1.02778	38.0278
	3.12345	1.03056	38.1306
	3.12348	1.03333	38.2333
	3.12386	1.03611	38.3361
	3.12375	1.03889	38.4389
	3.12427	1.04167	38.5417
	3.12378	1.04444	38.6444
	3.12433	1.04722	38.7472
	3.12451	1.05	38.85
	3.12432	1.05278	38.9528
	3.12482	1.05556	39.0556
	3.12477	1.05833	39.1583
	3.12499	1.06111	39.2611
	3.12527	1.06389	39.3639
	3.12531	1.06667	39.4667
	3.1257	1.06944	39.5695
	3.12527	1.07222	39.6722
	3.12564	1.075	39.775
	3.12615	1.07778	39.8778
	3.12592	1.08056	39.9806
	3.12636	1.08333	40.0833
	3.12615	1.08611	40.1861
	3.12635	1.08889	40.2889
	3.12649	1.09167	40.3917
	3.12665	1.09444	40.4945
	3.12702	1.09722	40.5972
	3.1271	1.1	40.7
	3.12723	1.10278	40.8028
	3.12722	1.10556	40.9056
	3.12737	1.10833	41.0083
	3.12772	1.11111	41.1111
	3.12778	1.11389	41.2139
	3.12819	1.11667	41.3167
	3.12819	1.11944	41.4194
	3.12847	1.12222	41.5222
	3.1286	1.125	41.625
	3.12867	1.12778	41.7278
	3.12867	1.13056	41.8306
	3.12869	1.13333	41.9333
	3.12932	1.13611	42.0361
	3.12922	1.13889	42.1389
	3.1292	1.14167	42.2417
	3.12937	1.14444	42.3445
	3.1296	1.14722	42.4472
	3.12965	1.15	42.55
	3.12957	1.15278	42.6528
	3.12974	1.15556	42.7556
	3.13015	1.15833	42.8583
	3.13077	1.16111	42.9611
	3.13028	1.16389	43.0639
	3.13012	1.16667	43.1667
	3.13094	1.16944	43.2694
	3.13056	1.17222	43.3722
	3.13103	1.175	43.475
	3.13162	1.17778	43.5778
	3.13152	1.18056	43.6806
	3.13169	1.18333	43.7833
	3.13164	1.18611	43.8861
	3.13212	1.18889	43.9889
	3.1318	1.19167	44.0917
	3.13227	1.19444	44.1945
	3.13246	1.19722	44.2972
	3.13276	1.2	44.4
	3.13268	1.20278	44.5028
	3.13247	1.20556	44.6056
	3.1332	1.20833	44.7083
	3.13327	1.21111	44.8111
	3.13333	1.21389	44.9139
	3.13329	1.21667	45.0167
	3.13364	1.21944	45.1195
	3.13379	1.22222	45.2222
	3.13377	1.225	45.325
	3.13419	1.22778	45.4278
	3.1342	1.23056	45.5306
	3.13427	1.23333	45.6333
	3.13455	1.23611	45.7361
	3.13484	1.23889	45.8389
	3.13483	1.24167	45.9417
	3.13506	1.24444	46.0444
	3.13488	1.24722	46.1472
	3.13493	1.25	46.25
	3.1352	1.25278	46.3528
	3.1355	1.25556	46.4556
	3.13583	1.25833	46.5583
	3.136	1.26111	46.6611
	3.136	1.26389	46.7639
	3.13611	1.26667	46.8667
	3.13619	1.26944	46.9695
	3.13665	1.27222	47.0722
	3.13649	1.275	47.175
	3.13715	1.27778	47.2778
	3.1372	1.28056	47.3806
	3.13723	1.28333	47.4833
	3.13705	1.28611	47.5861
	3.13725	1.28889	47.6889
	3.13751	1.29167	47.7917
	3.13785	1.29444	47.8944
	3.13796	1.29722	47.9972
	3.13815	1.3	48.1
	3.13814	1.30278	48.2028
	3.13831	1.30556	48.3056
	3.13838	1.30833	48.4083
	3.13901	1.31111	48.5111
	3.1389	1.31389	48.6139
	3.13883	1.31667	48.7167
	3.13918	1.31944	48.8195
	3.13952	1.32222	48.9222
	3.13947	1.325	49.025
	3.13949	1.32778	49.1278
	3.13961	1.33056	49.2306
	3.14019	1.33333	49.3333
	3.14035	1.33611	49.4361
	3.14053	1.33889	49.5389
	3.14018	1.34167	49.6417
	3.14075	1.34444	49.7445
	3.1406	1.34722	49.8472
	3.14078	1.35	49.95
	3.14129	1.35278	50.0528
	3.141	1.35556	50.1556
	3.14133	1.35833	50.2583
	3.14149	1.36111	50.3611
	3.14176	1.36389	50.4639
	3.14184	1.36667	50.5667
	3.14166	1.36944	50.6694
	3.14214	1.37222	50.7722
	3.14216	1.375	50.875
	3.14259	1.37778	50.9778
	3.14243	1.38056	51.0806
	3.14285	1.38333	51.1833
	3.14287	1.38611	51.2861
	3.14312	1.38889	51.3889
	3.1435	1.39167	51.4917
	3.14323	1.39444	51.5945
	3.14347	1.39722	51.6972
	3.1439	1.4	51.8
	3.14371	1.40278	51.9028
	3.14403	1.40556	52.0056
	3.14423	1.40833	52.1083
	3.14441	1.41111	52.2111
	3.14468	1.41389	52.3139
	3.14475	1.41667	52.4167
	3.14484	1.41944	52.5194
	3.14522	1.42222	52.6222
	3.14517	1.425	52.725
	3.14544	1.42778	52.8278
	3.14515	1.43056	52.9306
	3.14562	1.43333	53.0333
	3.14583	1.43611	53.1361
	3.14575	1.43889	53.2389
	3.14589	1.44167	53.3417
	3.14644	1.44444	53.4445
	3.14622	1.44722	53.5472
	3.14691	1.45	53.65
	3.1466	1.45278	53.7528
	3.1471	1.45556	53.8556
	3.14685	1.45833	53.9583
	3.14722	1.46111	54.0611
	3.14725	1.46389	54.1639
	3.1476	1.46667	54.2667
	3.14771	1.46944	54.3695
	3.14776	1.47222	54.4722
	3.14791	1.475	54.575
	3.14798	1.47778	54.6778
	3.14849	1.48056	54.7806
	3.14867	1.48333	54.8833
	3.14874	1.48611	54.9861
	3.1488	1.48889	55.0889
	3.14907	1.49167	55.1917
	3.14907	1.49444	55.2944
	3.14905	1.49722	55.3972
	3.14963	1.5	55.5
	3.1497	1.50278	55.6028
	3.15014	1.50556	55.7056
	3.14995	1.50833	55.8083
	3.15016	1.51111	55.9111
	3.15026	1.51389	56.0139
	3.1505	1.51667	56.1167
	3.15051	1.51944	56.2195
	3.15075	1.52222	56.3222
	3.15107	1.525	56.425
	3.15096	1.52778	56.5278
	3.15133	1.53056	56.6306
	3.15133	1.53333	56.7333
	3.15149	1.53611	56.8361
	3.15192	1.53889	56.9389
	3.15147	1.54167	57.0417
	3.15203	1.54444	57.1444
	3.15199	1.54722	57.2472
	3.15252	1.55	57.35
	3.15264	1.55278	57.4528
	3.15289	1.55556	57.5556
	3.15311	1.55833	57.6583
	3.15302	1.56111	57.7611
	3.1533	1.56389	57.8639
	3.15332	1.56667	57.9667
	3.15336	1.56944	58.0695
	3.15362	1.57222	58.1722
	3.1536	1.575	58.275
	3.15417	1.57778	58.3778
	3.15388	1.58056	58.4806
	3.15417	1.58333	58.5833
	3.15452	1.58611	58.6861
	3.15484	1.58889	58.7889
	3.15459	1.59167	58.8917
	3.15513	1.59444	58.9945
	3.15532	1.59722	59.0972
	3.15513	1.6	59.2
	3.15539	1.60278	59.3028
	3.15578	1.60556	59.4056
	3.15588	1.60833	59.5083
	3.15599	1.61111	59.6111
	3.15623	1.61389	59.7139
	3.15625	1.61667	59.8167
	3.15651	1.61944	59.9194
	3.15675	1.62222	60.0222
	3.15707	1.625	60.125
	3.15705	1.62778	60.2278
	3.15718	1.63056	60.3306
	3.15703	1.63333	60.4333
	3.15747	1.63611	60.5361
	3.15776	1.63889	60.6389
	3.15778	1.64167	60.7417
	3.15821	1.64444	60.8445
	3.15794	1.64722	60.9472
	3.15823	1.65	61.05
	3.15828	1.65278	61.1528
	3.15856	1.65556	61.2556
	3.15867	1.65833	61.3583
	3.15909	1.66111	61.4611
	3.15932	1.66389	61.5639
	3.15916	1.66667	61.6667
	3.15939	1.66944	61.7694
	3.1595	1.67222	61.8722
	3.15978	1.675	61.975
	3.1598	1.67778	62.0778
	3.16013	1.68056	62.1806
	3.16006	1.68333	62.2833
	3.16041	1.68611	62.3861
	3.16053	1.68889	62.4889
	3.16091	1.69167	62.5917
	3.16073	1.69444	62.6945
	3.16105	1.69722	62.7972
	3.16121	1.7	62.9
	3.16134	1.70278	63.0028
	3.16176	1.70556	63.1056
	3.16169	1.70833	63.2083
	3.16207	1.71111	63.3111
	3.16206	1.71389	63.4139
	3.16207	1.71667	63.5167
	3.16253	1.71944	63.6195
	3.16249	1.72222	63.7222
	3.16277	1.725	63.825
	3.16264	1.72778	63.9278
	3.16295	1.73056	64.0306
	3.16323	1.73333	64.1333
	3.1632	1.73611	64.2361
	3.16363	1.73889	64.3389
	3.16354	1.74167	64.4417
	3.16377	1.74444	64.5444
	3.16424	1.74722	64.6472
	3.1645	1.75	64.75
	3.16453	1.75278	64.8528
	3.16454	1.75556	64.9556
	3.16486	1.75833	65.0583
	3.16521	1.76111	65.1611
	3.16539	1.76389	65.2639
	3.16516	1.76667	65.3667
	3.16538	1.76944	65.4694
	3.16568	1.77222	65.5722
	3.16588	1.775	65.675
	3.16597	1.77778	65.7778
	3.16612	1.78056	65.8806
	3.16636	1.78333	65.9833
	3.16649	1.78611	66.0861
	3.1664	1.78889	66.1889
	3.16672	1.79167	66.2917
	3.16694	1.79444	66.3945
	3.16702	1.79722	66.4972
	3.1672	1.8	66.6
	3.16724	1.80278	66.7028
	3.16772	1.80556	66.8056
	3.16821	1.80833	66.9083
	3.16773	1.81111	67.0111
	3.16809	1.81389	67.1139
	3.16835	1.81667	67.2167
	3.16855	1.81944	67.3195
	3.16846	1.82222	67.4222
	3.16863	1.825	67.525
	3.16894	1.82778	67.6278
	3.16917	1.83056	67.7306
	3.16927	1.83333	67.8333
	3.16898	1.83611	67.9361
	3.16963	1.83889	68.0389
	3.16979	1.84167	68.1417
	3.16995	1.84444	68.2445
	3.17023	1.84722	68.3472
	3.17018	1.85	68.45
	3.17086	1.85278	68.5528
	3.17098	1.85556	68.6556
	3.17108	1.85833	68.7583
	3.171	1.86111	68.8611
	3.17118	1.86389	68.9639
	3.17134	1.86667	69.0667
	3.17149	1.86944	69.1694
	3.17181	1.87222	69.2722
	3.17191	1.875	69.375
	3.17202	1.87778	69.4778
	3.17248	1.88056	69.5806
	3.17239	1.88333	69.6833
	3.17267	1.88611	69.7861
	3.17321	1.88889	69.8889
	3.17281	1.89167	69.9917
	3.17313	1.89444	70.0944
	3.1731	1.89722	70.1972
	3.17351	1.9	70.3
	3.17359	1.90278	70.4028
	3.17395	1.90556	70.5056
	3.17409	1.90833	70.6083
	3.17408	1.91111	70.7111
	3.17435	1.91389	70.8139
	3.1745	1.91667	70.9167
	3.17461	1.91944	71.0195
	3.17473	1.92222	71.1222
	3.17482	1.925	71.225
	3.1755	1.92778	71.3278
	3.17535	1.93056	71.4306
	3.17566	1.93333	71.5333
	3.17579	1.93611	71.6361
	3.17594	1.93889	71.7389
	3.17585	1.94167	71.8417
	3.17643	1.94444	71.9445
	3.17645	1.94722	72.0472
	3.17648	1.95	72.15
	3.1769	1.95278	72.2528
	3.17716	1.95556	72.3556
	3.17714	1.95833	72.4583
	3.1774	1.96111	72.5611
	3.17766	1.96389	72.6639
	3.17756	1.96667	72.7667
	3.17789	1.96944	72.8695
	3.17801	1.97222	72.9722
	3.17858	1.975	73.075
	3.17839	1.97778	73.1778
	3.17882	1.98056	73.2806
	3.1788	1.98333	73.3833
	3.17884	1.98611	73.4861
	3.17883	1.98889	73.5889
	3.17942	1.99167	73.6917
	3.17929	1.99444	73.7944
	3.17959	1.99722	73.8972
	3.17999	2	74
	3.18004	2.00278	74.1028
	3.18013	2.00556	74.2056
	3.18024	2.00833	74.3083
	3.18071	2.01111	74.4111
	3.18068	2.01389	74.5139
	3.18103	2.01667	74.6167
	3.18065	2.01944	74.7194
	3.1815	2.02222	74.8222
	3.1815	2.025	74.925
	3.18164	2.02778	75.0278
	3.18177	2.03056	75.1306
	3.18177	2.03333	75.2333
	3.18235	2.03611	75.3361
	3.18261	2.03889	75.4389
	3.18264	2.04167	75.5417
	3.18285	2.04444	75.6445
	3.18288	2.04722	75.7472
	3.18326	2.05	75.85
	3.18323	2.05278	75.9528
	3.1836	2.05556	76.0556
	3.18362	2.05833	76.1583
	3.18403	2.06111	76.2611
	3.18421	2.06389	76.3639
	3.18423	2.06667	76.4667
	3.18428	2.06944	76.5695
	3.1848	2.07222	76.6722
	3.18486	2.075	76.775
	3.18499	2.07778	76.8778
	3.1851	2.08056	76.9806
	3.1855	2.08333	77.0833
	3.18541	2.08611	77.1861
	3.18554	2.08889	77.2889
	3.18572	2.09167	77.3917
	3.18609	2.09444	77.4945
	3.18631	2.09722	77.5972
	3.18633	2.1	77.7
	3.18667	2.10278	77.8028
	3.18653	2.10556	77.9056
	3.18726	2.10833	78.0083
	3.18728	2.11111	78.1111
	3.18726	2.11389	78.2139
	3.18771	2.11667	78.3167
	3.18777	2.11944	78.4194
	3.18805	2.12222	78.5222
	3.18813	2.125	78.625
	3.18839	2.12778	78.7278
	3.18853	2.13056	78.8306
	3.18903	2.13333	78.9333
	3.18883	2.13611	79.0361
	3.18901	2.13889	79.1389
	3.18937	2.14167	79.2417
	3.19001	2.14444	79.3444
	3.19001	2.14722	79.4472
	3.1899	2.15	79.55
	3.18995	2.15278	79.6528
	3.19042	2.15556	79.7556
	3.19104	2.15833	79.8583
	3.19077	2.16111	79.9611
	3.19094	2.16389	80.0639
	3.19124	2.16667	80.1667
	3.19142	2.16944	80.2695
	3.19145	2.17222	80.3722
	3.19185	2.175	80.475
	3.19197	2.17778	80.5778
	3.19193	2.18056	80.6806
	3.19203	2.18333	80.7833
	3.19229	2.18611	80.8861
	3.1928	2.18889	80.9889
	3.19319	2.19167	81.0917
	3.19348	2.19444	81.1945
	3.19304	2.19722	81.2972
	3.19356	2.2	81.4
	3.19393	2.20278	81.5028
	3.19395	2.20556	81.6056
	3.19411	2.20833	81.7083
	3.19459	2.21111	81.8111
	3.19437	2.21389	81.9139
	3.19516	2.21667	82.0167
	3.1948	2.21944	82.1195
	3.19521	2.22222	82.2222
	3.19562	2.225	82.325
	3.1957	2.22778	82.4278
	3.19563	2.23056	82.5306
	3.19585	2.23333	82.6333
	3.19627	2.23611	82.7361
	3.1962	2.23889	82.8389
	3.1967	2.24167	82.9417
	3.19669	2.24444	83.0444
	3.19669	2.24722	83.1472
	3.19751	2.25	83.25
	3.19723	2.25278	83.3528
	3.1977	2.25556	83.4556
	3.1978	2.25833	83.5583
	3.1979	2.26111	83.6611
	3.19833	2.26389	83.7639
	3.19856	2.26667	83.8667
	3.19847	2.26944	83.9694
	3.19891	2.27222	84.0722
	3.199	2.275	84.175
	3.19935	2.27778	84.2778
	3.19938	2.28056	84.3806
	3.19948	2.28333	84.4833
	3.19982	2.28611	84.5861
	3.20001	2.28889	84.6889
	3.20046	2.29167	84.7917
	3.20017	2.29444	84.8945
	3.20059	2.29722	84.9972
	3.20087	2.3	85.1
	3.20133	2.30278	85.2028
	3.20137	2.30556	85.3056
	3.2015	2.30833	85.4083
	3.20153	2.31111	85.5111
	3.20166	2.31389	85.6139
	3.20217	2.31667	85.7167
	3.20249	2.31944	85.8195
	3.20239	2.32222	85.9222
	3.2028	2.325	86.025
	3.20295	2.32778	86.1278
	3.20334	2.33056	86.2306
	3.20353	2.33333	86.3333
	3.20367	2.33611	86.4361
	3.20389	2.33889	86.5389
	3.20415	2.34167	86.6417
	3.20426	2.34444	86.7445
	3.20495	2.34722	86.8472
	3.2048	2.35	86.95
	3.20465	2.35278	87.0528
	3.20479	2.35556	87.1556
	3.20544	2.35833	87.2583
	3.2057	2.36111	87.3611
	3.20584	2.36389	87.4639
	3.20606	2.36667	87.5667
	3.20612	2.36944	87.6694
	3.20603	2.37222	87.7722
	3.20661	2.375	87.875
	3.20697	2.37778	87.9778
	3.20727	2.38056	88.0806
	3.20714	2.38333	88.1833
	3.20787	2.38611	88.2861
	3.20753	2.38889	88.3889
	3.20793	2.39167	88.4917
	3.20841	2.39444	88.5944
	3.20846	2.39722	88.6972
	3.20856	2.4	88.8
	3.20893	2.40278	88.9028
	3.20924	2.40556	89.0056
	3.20938	2.40833	89.1083
	3.20967	2.41111	89.2111
	3.20988	2.41389	89.3139
	3.21003	2.41667	89.4167
	3.21028	2.41944	89.5195
	3.21054	2.42222	89.6222
	3.21088	2.425	89.725
	3.21094	2.42778	89.8278
	3.21119	2.43056	89.9306
	3.21156	2.43333	90.0333
	3.21153	2.43611	90.1361
	3.21195	2.43889	90.2389
	3.21211	2.44167	90.3417
	3.21221	2.44444	90.4445
	3.21238	2.44722	90.5472
	3.21271	2.45	90.65
	3.21302	2.45278	90.7528
	3.21329	2.45556	90.8556
	3.21353	2.45833	90.9583
	3.21377	2.46111	91.0611
	3.21364	2.46389	91.1639
	3.21421	2.46667	91.2667
	3.21456	2.46944	91.3695
	3.21475	2.47222	91.4722
	3.2148	2.475	91.575
	3.21507	2.47778	91.6778
	3.21549	2.48056	91.7806
	3.21553	2.48333	91.8833
	3.2158	2.48611	91.9861
	3.2163	2.48889	92.0889
	3.21644	2.49167	92.1917
	3.21652	2.49444	92.2944
	3.21674	2.49722	92.3972
	3.21696	2.5	92.5
	3.21711	2.50278	92.6028
	3.21771	2.50556	92.7056
	3.21798	2.50833	92.8083
	3.21796	2.51111	92.9111
	3.21816	2.51389	93.0139
	3.21872	2.51667	93.1167
	3.21886	2.51944	93.2194
	3.21886	2.52222	93.3222
	3.21907	2.525	93.425
	3.21936	2.52778	93.5278
	3.21986	2.53056	93.6306
	3.21994	2.53333	93.7333
	3.22009	2.53611	93.8361
	3.22058	2.53889	93.9389
	3.2207	2.54167	94.0417
	3.22109	2.54444	94.1445
	3.22112	2.54722	94.2472
	3.22149	2.55	94.35
	3.22166	2.55278	94.4528
	3.22184	2.55556	94.5556
	3.2225	2.55833	94.6583
	3.22243	2.56111	94.7611
	3.22267	2.56389	94.8639
	3.22307	2.56667	94.9667
	3.22335	2.56944	95.0695
	3.22354	2.57222	95.1722
	3.22381	2.575	95.275
	3.22406	2.57778	95.3778
	3.2243	2.58056	95.4806
	3.22474	2.58333	95.5833
	3.22476	2.58611	95.6861
	3.22534	2.58889	95.7889
	3.22549	2.59167	95.8917
	3.22551	2.59444	95.9945
	3.22588	2.59722	96.0972
	3.22605	2.6	96.2
	3.22663	2.60278	96.3028
	3.22636	2.60556	96.4056
	3.22724	2.60833	96.5083
	3.22699	2.61111	96.6111
	3.2274	2.61389	96.7139
	3.22762	2.61667	96.8167
	3.22818	2.61944	96.9194
	3.22812	2.62222	97.0222
	3.22836	2.625	97.125
	3.22867	2.62778	97.2278
	3.22902	2.63056	97.3306
	3.22942	2.63333	97.4333
	3.2296	2.63611	97.5361
	3.22952	2.63889	97.6389
	3.22991	2.64167	97.7417
	3.23041	2.64444	97.8444
	3.2302	2.64722	97.9472
	3.23077	2.65	98.05
	3.23101	2.65278	98.1528
	3.23146	2.65556	98.2556
	3.23129	2.65833	98.3583
	3.23202	2.66111	98.4611
	3.23196	2.66389	98.5639
	3.23272	2.66667	98.6667
	3.23263	2.66944	98.7695
	3.23323	2.67222	98.8722
	3.23311	2.675	98.975
	3.23363	2.67778	99.0778
	3.23352	2.68056	99.1806
	3.23421	2.68333	99.2833
	3.23431	2.68611	99.3861
	3.23466	2.68889	99.4889
	3.235	2.69167	99.5917
	3.23508	2.69444	99.6945
	3.23555	2.69722	99.7972
	3.23585	2.7	99.9
	3.23601	2.70278	100.003
	3.23636	2.70556	100.106
	3.23648	2.70833	100.208
	3.23696	2.71111	100.311
	3.23701	2.71389	100.414
	3.23763	2.71667	100.517
	3.23766	2.71944	100.619
	3.23789	2.72222	100.722
	3.23814	2.725	100.825
	3.23831	2.72778	100.928
	3.2388	2.73056	101.031
	3.23908	2.73333	101.133
	3.2393	2.73611	101.236
	3.23961	2.73889	101.339
	3.23996	2.74167	101.442
	3.24008	2.74444	101.544
	3.24042	2.74722	101.647
	3.24043	2.75	101.75
	3.24103	2.75278	101.853
	3.24165	2.75556	101.956
	3.24169	2.75833	102.058
	3.24211	2.76111	102.161
	3.24241	2.76389	102.264
	3.24254	2.76667	102.367
	3.2426	2.76944	102.469
	3.24312	2.77222	102.572
	3.24329	2.775	102.675
	3.24339	2.77778	102.778
	3.2441	2.78056	102.881
	3.24449	2.78333	102.983
	3.24492	2.78611	103.086
	3.24496	2.78889	103.189
	3.2454	2.79167	103.292
	3.24567	2.79444	103.394
	3.2457	2.79722	103.497
	3.24594	2.8	103.6
	3.24633	2.80278	103.703
	3.24659	2.80556	103.806
	3.24723	2.80833	103.908
	3.24762	2.81111	104.011
	3.24746	2.81389	104.114
	3.24784	2.81667	104.217
	3.24796	2.81944	104.319
	3.2485	2.82222	104.422
	3.24892	2.825	104.525
	3.24896	2.82778	104.628
	3.24923	2.83056	104.731
	3.24971	2.83333	104.833
	3.25022	2.83611	104.936
	3.25041	2.83889	105.039
	3.25081	2.84167	105.142
	3.2513	2.84444	105.244
	3.25145	2.84722	105.347
	3.25145	2.85	105.45
	3.25175	2.85278	105.553
	3.25203	2.85556	105.656
	3.25307	2.85833	105.758
	3.25297	2.86111	105.861
	3.25294	2.86389	105.964
	3.25358	2.86667	106.067
	3.25378	2.86944	106.169
	3.25397	2.87222	106.272
	3.25436	2.875	106.375
	3.25442	2.87778	106.478
	3.25481	2.88056	106.581
	3.25554	2.88333	106.683
	3.25587	2.88611	106.786
	3.25592	2.88889	106.889
	3.25609	2.89167	106.992
	3.25664	2.89444	107.094
	3.25695	2.89722	107.197
	3.25711	2.9	107.3
	3.25752	2.90278	107.403
	3.25797	2.90556	107.506
	3.25837	2.90833	107.608
	3.2588	2.91111	107.711
	3.25933	2.91389	107.814
	3.25944	2.91667	107.917
	3.25987	2.91944	108.019
	3.25992	2.92222	108.122
	3.26033	2.925	108.225
	3.26058	2.92778	108.328
	3.26094	2.93056	108.431
	3.26112	2.93333	108.533
	3.26189	2.93611	108.636
	3.26174	2.93889	108.739
	3.2622	2.94167	108.842
	3.26276	2.94444	108.944
	3.26282	2.94722	109.047
	3.26321	2.95	109.15
	3.26352	2.95278	109.253
	3.2641	2.95556	109.356
	3.26443	2.95833	109.458
	3.26474	2.96111	109.561
	3.26534	2.96389	109.664
	3.26536	2.96667	109.767
	3.26578	2.96944	109.869
	3.2661	2.97222	109.972
	3.26656	2.975	110.075
	3.2669	2.97778	110.178
	3.26716	2.98056	110.281
	3.26759	2.98333	110.383
	3.2679	2.98611	110.486
	3.26818	2.98889	110.589
	3.26836	2.99167	110.692
	3.26887	2.99444	110.794
	3.2693	2.99722	110.897
	3.26931	3	111
	3.2698	3.00278	111.103
	3.27018	3.00556	111.206
	3.27069	3.00833	111.308
	3.27062	3.01111	111.411
	3.27153	3.01389	111.514
	3.27146	3.01667	111.617
	3.27193	3.01944	111.719
	3.27256	3.02222	111.822
	3.27279	3.025	111.925
	3.27298	3.02778	112.028
	3.27375	3.03056	112.131
	3.27355	3.03333	112.233
	3.27411	3.03611	112.336
	3.27471	3.03889	112.439
	3.27453	3.04167	112.542
	3.27547	3.04444	112.644
	3.27567	3.04722	112.747
	3.27574	3.05	112.85
	3.27652	3.05278	112.953
	3.27663	3.05556	113.056
	3.27725	3.05833	113.158
	3.2775	3.06111	113.261
	3.27763	3.06389	113.364
	3.27815	3.06667	113.467
	3.27871	3.06944	113.569
	3.27905	3.07222	113.672
	3.27927	3.075	113.775
	3.27957	3.07778	113.878
	3.28014	3.08056	113.981
	3.28069	3.08333	114.083
	3.28086	3.08611	114.186
	3.28113	3.08889	114.289
	3.28171	3.09167	114.392
	3.28202	3.09444	114.494
	3.28226	3.09722	114.597
	3.28276	3.1	114.7
	3.28299	3.10278	114.803
	3.28337	3.10556	114.906
	3.28378	3.10833	115.008
	3.28412	3.11111	115.111
	3.28477	3.11389	115.214
	3.28508	3.11667	115.317
	3.28543	3.11944	115.419
	3.28584	3.12222	115.522
	3.28663	3.125	115.625
	3.28638	3.12778	115.728
	3.28666	3.13056	115.831
	3.28751	3.13333	115.933
	3.28789	3.13611	116.036
	3.28818	3.13889	116.139
	3.28838	3.14167	116.242
	3.28886	3.14444	116.344
	3.28917	3.14722	116.447
	3.28965	3.15	116.55
	3.28993	3.15278	116.653
	3.29054	3.15556	116.756
	3.2909	3.15833	116.858
	3.29136	3.16111	116.961
	3.29176	3.16389	117.064
	3.29217	3.16667	117.167
	3.29261	3.16944	117.269
	3.29276	3.17222	117.372
	3.29348	3.175	117.475
	3.29362	3.17778	117.578
	3.29408	3.18056	117.681
	3.29453	3.18333	117.783
	3.2949	3.18611	117.886
	3.29539	3.18889	117.989
	3.29582	3.19167	118.092
	3.29632	3.19444	118.194
	3.29656	3.19722	118.297
	3.29687	3.2	118.4
	3.29741	3.20278	118.503
	3.29778	3.20556	118.606
	3.2982	3.20833	118.708
	3.29848	3.21111	118.811
	3.29894	3.21389	118.914
	3.2994	3.21667	119.017
	3.29992	3.21944	119.119
	3.30044	3.22222	119.222
	3.30077	3.225	119.325
	3.3013	3.22778	119.428
	3.30161	3.23056	119.531
	3.30202	3.23333	119.633
	3.30227	3.23611	119.736
	3.30296	3.23889	119.839
	3.30328	3.24167	119.942
	3.30388	3.24444	120.044
	3.30414	3.24722	120.147
	3.30453	3.25	120.25
	3.30478	3.25278	120.353
	3.30507	3.25556	120.456
	3.30579	3.25833	120.558
	3.30656	3.26111	120.661
	3.30662	3.26389	120.764
	3.30691	3.26667	120.867
	3.3074	3.26944	120.969
	3.30802	3.27222	121.072
	3.30839	3.275	121.175
	3.30881	3.27778	121.278
	3.3092	3.28056	121.381
	3.30968	3.28333	121.483
	3.31014	3.28611	121.586
	3.3109	3.28889	121.689
	3.31094	3.29167	121.792
	3.31155	3.29444	121.894
	3.31204	3.29722	121.997
	3.31207	3.3	122.1
	3.31266	3.30278	122.203
	3.31329	3.30556	122.306
	3.31357	3.30833	122.408
	3.31409	3.31111	122.511
	3.31437	3.31389	122.614
	3.31491	3.31667	122.717
	3.31556	3.31944	122.819
	3.31591	3.32222	122.922
	3.31628	3.325	123.025
	3.31682	3.32778	123.128
	3.31716	3.33056	123.231
	3.3176	3.33333	123.333
	3.31818	3.33611	123.436
	3.31884	3.33889	123.539
	3.31902	3.34167	123.642
	3.31959	3.34444	123.744
	3.32016	3.34722	123.847
	3.3201	3.35	123.95
	3.32071	3.35278	124.053
	3.32091	3.35556	124.156
	3.32149	3.35833	124.258
	3.32207	3.36111	124.361
	3.32325	3.36389	124.464
	3.32317	3.36667	124.567
	3.32346	3.36944	124.669
	3.32441	3.37222	124.772
	3.32444	3.375	124.875
	3.32472	3.37778	124.978
	3.32525	3.38056	125.081
	3.32632	3.38333	125.183
	3.32683	3.38611	125.286
	3.32675	3.38889	125.389
	3.32763	3.39167	125.492
	3.32782	3.39444	125.594
	3.32845	3.39722	125.697
	3.32874	3.4	125.8
	3.32889	3.40278	125.903
	3.32962	3.40556	126.006
	3.32993	3.40833	126.108
	3.33079	3.41111	126.211
	3.33131	3.41389	126.314
	3.33173	3.41667	126.417
	3.33218	3.41944	126.519
	3.333	3.42222	126.622
	3.33282	3.425	126.725
	3.33348	3.42778	126.828
	3.33417	3.43056	126.931
	3.33462	3.43333	127.033
	3.33505	3.43611	127.136
	3.3354	3.43889	127.239
	3.33599	3.44167	127.342
	3.33667	3.44444	127.444
	3.3371	3.44722	127.547
	3.33745	3.45	127.65
	3.33765	3.45278	127.753
	3.33876	3.45556	127.856
	3.33907	3.45833	127.958
	3.33983	3.46111	128.061
	3.33976	3.46389	128.164
	3.34032	3.46667	128.267
	3.34062	3.46944	128.369
	3.34148	3.47222	128.472
	3.3418	3.475	128.575
	3.34242	3.47778	128.678
	3.34256	3.48056	128.781
	3.34337	3.48333	128.883
	3.34337	3.48611	128.986
	3.3444	3.48889	129.089
	3.34507	3.49167	129.192
	3.34514	3.49444	129.294
	3.34589	3.49722	129.397
	3.34657	3.5	129.5
	3.34687	3.50278	129.603
	3.34731	3.50556	129.706
	3.34784	3.50833	129.808
	3.34873	3.51111	129.911
	3.3488	3.51389	130.014
	3.34942	3.51667	130.117
	3.34982	3.51944	130.219
	3.35038	3.52222	130.322
	3.35098	3.525	130.425
	3.35135	3.52778	130.528
	3.35165	3.53056	130.631
	3.35273	3.53333	130.733
	3.35307	3.53611	130.836
	3.35337	3.53889	130.939
	3.35405	3.54167	131.042
	3.3544	3.54444	131.144
	3.35526	3.54722	131.247
	3.35556	3.55	131.35
	3.35622	3.55278	131.453
	3.35648	3.55556	131.556
	3.35715	3.55833	131.658
	3.35762	3.56111	131.761
	3.35833	3.56389	131.864
	3.3587	3.56667	131.967
	3.35897	3.56944	132.069
	3.35954	3.57222	132.172
	3.3602	3.575	132.275
	3.36053	3.57778	132.378
	3.36133	3.58056	132.481
	3.36232	3.58333	132.583
	3.36202	3.58611	132.686
	3.3627	3.58889	132.789
	3.36362	3.59167	132.892
	3.36384	3.59444	132.994
	3.36448	3.59722	133.097
	3.36522	3.6	133.2
	3.36553	3.60278	133.303
	3.36607	3.60556	133.406
	3.36632	3.60833	133.508
	3.36715	3.61111	133.611
	3.36779	3.61389	133.714
	3.36792	3.61667	133.817
	3.36851	3.61944	133.919
	3.36925	3.62222	134.022
	3.36954	3.625	134.125
	3.37049	3.62778	134.228
	3.37089	3.63056	134.331
	3.37104	3.63333	134.433
	3.37164	3.63611	134.536
	3.37278	3.63889	134.639
	3.37312	3.64167	134.742
	3.37353	3.64444	134.844
	3.37416	3.64722	134.947
	3.3746	3.65	135.05
	3.37537	3.65278	135.153
	3.37545	3.65556	135.256
	3.37637	3.65833	135.358
	3.37688	3.66111	135.461
	3.37728	3.66389	135.564
	3.37794	3.66667	135.667
	3.37877	3.66944	135.769
	3.37898	3.67222	135.872
	3.3793	3.675	135.975
	3.38045	3.67778	136.078
	3.38067	3.68056	136.181
	3.38117	3.68333	136.283
	3.38175	3.68611	136.386
	3.38254	3.68889	136.489
	3.38316	3.69167	136.592
	3.38322	3.69444	136.694
	3.38398	3.69722	136.797
	3.38452	3.7	136.9
	3.38517	3.70278	137.003
	3.38585	3.70556	137.106
	3.38656	3.70833	137.208
	3.38693	3.71111	137.311
	3.38758	3.71389	137.414
	3.38824	3.71667	137.517
	3.38859	3.71944	137.619
	3.38884	3.72222	137.722
	3.38944	3.725	137.825
	3.39	3.72778	137.928
	3.39096	3.73056	138.031
	3.39131	3.73333	138.133
	3.3919	3.73611	138.236
	3.39247	3.73889	138.339
	3.39311	3.74167	138.442
	3.39347	3.74444	138.544
	3.39403	3.74722	138.647
	3.39435	3.75	138.75
	3.39546	3.75278	138.853
	3.39597	3.75556	138.956
	3.3962	3.75833	139.058
	3.39687	3.76111	139.161
	3.39746	3.76389	139.264
	3.39803	3.76667	139.367
	3.39873	3.76944	139.469
	3.39928	3.77222	139.572
	3.39951	3.775	139.675
	3.40065	3.77778	139.778
	3.40083	3.78056	139.881
	3.40196	3.78333	139.983
	3.40185	3.78611	140.086
	3.40284	3.78889	140.189
	3.40314	3.79167	140.292
	3.40397	3.79444	140.394
	3.40445	3.79722	140.497
	3.40511	3.8	140.6
	3.40559	3.80278	140.703
	3.40587	3.80556	140.806
	3.40691	3.80833	140.908
	3.40728	3.81111	141.011
	3.40807	3.81389	141.114
	3.40869	3.81667	141.217
	3.40936	3.81944	141.319
	3.40964	3.82222	141.422
	3.41029	3.825	141.525
	3.41091	3.82778	141.628
	3.41153	3.83056	141.731
	3.41209	3.83333	141.833
	3.41267	3.83611	141.936
	3.41302	3.83889	142.039
	3.41403	3.84167	142.142
	3.41449	3.84444	142.244
	3.41504	3.84722	142.347
	3.41561	3.85	142.45
	3.41605	3.85278	142.553
	3.41681	3.85556	142.656
	3.41746	3.85833	142.758
	3.41793	3.86111	142.861
	3.41855	3.86389	142.964
	3.41919	3.86667	143.067
	3.41989	3.86944	143.169
	3.4205	3.87222	143.272
	3.42082	3.875	143.375
	3.42119	3.87778	143.478
	3.42225	3.88056	143.581
	3.42282	3.88333	143.683
	3.42306	3.88611	143.786
	3.42387	3.88889	143.889
	3.42445	3.89167	143.992
	3.42507	3.89444	144.094
	3.42569	3.89722	144.197
	3.42641	3.9	144.3
	3.42685	3.90278	144.403
	3.42735	3.90556	144.506
	3.42801	3.90833	144.608
	3.42875	3.91111	144.711
	3.42922	3.91389	144.814
	3.42994	3.91667	144.917
	3.43032	3.91944	145.019
	3.43122	3.92222	145.122
	3.43178	3.925	145.225
	3.4325	3.92778	145.328
	3.43283	3.93056	145.431
	3.43343	3.93333	145.533
	3.43432	3.93611	145.636
	3.43484	3.93889	145.739
	3.43522	3.94167	145.842
	3.43615	3.94444	145.944
	3.43685	3.94722	146.047
	3.43713	3.95	146.15
	3.43776	3.95278	146.253
	3.43857	3.95556	146.356
	3.4392	3.95833	146.458
	3.43968	3.96111	146.561
	3.44037	3.96389	146.664
	3.44091	3.96667	146.767
	3.44171	3.96944	146.869
	3.44203	3.97222	146.972
	3.44306	3.975	147.075
	3.44348	3.97778	147.178
	3.44393	3.98056	147.281
	3.44467	3.98333	147.383
	3.4448	3.98611	147.486
	3.44564	3.98889	147.589
	3.44648	3.99167	147.692
	3.44708	3.99444	147.794
	3.44796	3.99722	147.897
	3.44822	4	148
	3.44922	4.00278	148.103
	3.44979	4.00556	148.206
	3.45008	4.00833	148.308
	3.45103	4.01111	148.411
	3.45164	4.01389	148.514
	3.45233	4.01667	148.617
	3.45272	4.01944	148.719
	3.45332	4.02222	148.822
	3.4537	4.025	148.925
	3.45437	4.02778	149.028
	3.45496	4.03056	149.131
	3.45613	4.03333	149.233
	3.45653	4.03611	149.336
	3.45703	4.03889	149.439
	3.4579	4.04167	149.542
	3.45809	4.04444	149.644
	3.45899	4.04722	149.747
	3.45953	4.05	149.85
	3.46027	4.05278	149.953
	3.46086	4.05556	150.056
	3.46165	4.05833	150.158
	3.46217	4.06111	150.261
	3.46265	4.06389	150.364
	3.4634	4.06667	150.467
	3.46404	4.06944	150.569
	3.46504	4.07222	150.672
	3.46523	4.075	150.775
	3.4659	4.07778	150.878
	3.46638	4.08056	150.981
	3.46704	4.08333	151.083
	3.46771	4.08611	151.186
	3.46851	4.08889	151.289
	3.46912	4.09167	151.392
	3.46977	4.09444	151.494
	3.47066	4.09722	151.597
	3.47081	4.1	151.7
	3.47166	4.10278	151.803
	3.47232	4.10556	151.906
	3.47284	4.10833	152.008
	3.47389	4.11111	152.111
	3.47414	4.11389	152.214
	3.47457	4.11667	152.317
	3.47586	4.11944	152.419
	3.47588	4.12222	152.522
	3.47674	4.125	152.625
	3.47717	4.12778	152.728
	3.47822	4.13056	152.831
	3.47905	4.13333	152.933
	3.47915	4.13611	153.036
	3.47998	4.13889	153.139
	3.48035	4.14167	153.242
	3.48144	4.14444	153.344
	3.48201	4.14722	153.447
	3.48263	4.15	153.55
	3.48366	4.15278	153.653
	3.48438	4.15556	153.756
	3.48491	4.15833	153.858
	3.48521	4.16111	153.961
	3.48625	4.16389	154.064
	3.48675	4.16667	154.167
	3.48722	4.16944	154.269
	3.48793	4.17222	154.372
	3.48839	4.175	154.475
	3.48933	4.17778	154.578
	3.48957	4.18056	154.681
	3.49059	4.18333	154.783
	3.49143	4.18611	154.886
	3.49161	4.18889	154.989
	3.49244	4.19167	155.092
	3.49326	4.19444	155.194
	3.49408	4.19722	155.297
	3.49433	4.2	155.4
	3.49521	4.20278	155.503
	3.49592	4.20556	155.606
	3.4967	4.20833	155.708
	3.49701	4.21111	155.811
	3.49783	4.21389	155.914
	3.49819	4.21667	156.017
	3.49876	4.21944	156.119
	3.49995	4.22222	156.222
	3.50015	4.225	156.325
	3.50104	4.22778	156.428
	3.50191	4.23056	156.531
	3.50236	4.23333	156.633
	3.50309	4.23611	156.736
	3.50373	4.23889	156.839
	3.50427	4.24167	156.942
	3.50515	4.24444	157.044
	3.50595	4.24722	157.147
	3.50645	4.25	157.25
	3.50698	4.25278	157.353
	3.50783	4.25556	157.456
	3.50818	4.25833	157.558
	3.5091	4.26111	157.661
	3.50996	4.26389	157.764
	3.51056	4.26667	157.867
	3.51118	4.26944	157.969
	3.5118	4.27222	158.072
	3.51242	4.275	158.175
	3.51347	4.27778	158.278
	3.51448	4.28056	158.381
	3.51433	4.28333	158.483
	3.51504	4.28611	158.586
	3.51563	4.28889	158.689
	3.51666	4.29167	158.792
	3.51733	4.29444	158.894
	3.5181	4.29722	158.997
	3.51849	4.3	159.1
	3.51982	4.30278	159.203
	3.51983	4.30556	159.306
	3.52077	4.30833	159.408
	3.52116	4.31111	159.511
	3.52182	4.31389	159.614
	3.52285	4.31667	159.717
	3.52329	4.31944	159.819
	3.52407	4.32222	159.922
	3.5248	4.325	160.025
	3.52549	4.32778	160.128
	3.5264	4.33056	160.231
	3.52713	4.33333	160.333
	3.52732	4.33611	160.436
	3.52811	4.33889	160.539
	3.52907	4.34167	160.642
	3.52937	4.34444	160.744
	3.53047	4.34722	160.847
	3.53106	4.35	160.95
	3.53187	4.35278	161.053
	3.53246	4.35556	161.156
	3.53302	4.35833	161.258
	3.53383	4.36111	161.361
	3.53427	4.36389	161.464
	3.53494	4.36667	161.567
	3.53577	4.36944	161.669
	3.53676	4.37222	161.772
	3.53748	4.375	161.875
	3.53783	4.37778	161.978
	3.5387	4.38056	162.081
	3.53956	4.38333	162.183
	3.54017	4.38611	162.286
	3.54081	4.38889	162.389
	3.54162	4.39167	162.492
	3.54225	4.39444	162.594
	3.54268	4.39722	162.697
	3.54375	4.4	162.8
	3.5443	4.40278	162.903
	3.54509	4.40556	163.006
	3.54542	4.40833	163.108
	3.54683	4.41111	163.211
	3.54714	4.41389	163.314
	3.54775	4.41667	163.417
	3.54839	4.41944	163.519
	3.54921	4.42222	163.622
	3.55	4.425	163.725
	3.55062	4.42778	163.828
	3.55157	4.43056	163.931
	3.55206	4.43333	164.033
	3.55246	4.43611	164.136
	3.55323	4.43889	164.239
	3.55422	4.44167	164.342
	3.55483	4.44444	164.444
	3.55568	4.44722	164.547
	3.5562	4.45	164.65
	3.55691	4.45278	164.753
	3.55773	4.45556	164.856
	3.55838	4.45833	164.958
	3.55936	4.46111	165.061
	3.56001	4.46389	165.164
	3.56077	4.46667	165.267
	3.56146	4.46944	165.369
	3.56181	4.47222	165.472
	3.56277	4.475	165.575
	3.56342	4.47778	165.678
	3.56427	4.48056	165.781
	3.56522	4.48333	165.883
	3.56582	4.48611	165.986
	3.56625	4.48889	166.089
	3.56705	4.49167	166.192
	3.56768	4.49444	166.294
	3.56886	4.49722	166.397
	3.56918	4.5	166.5
	3.56993	4.50278	166.603
	3.57053	4.50556	166.706
	3.57152	4.50833	166.808
	3.57196	4.51111	166.911
	3.57285	4.51389	167.014
	3.57363	4.51667	167.117
	3.57445	4.51944	167.219
	3.57505	4.52222	167.322
	3.57595	4.525	167.425
	3.57642	4.52778	167.528
	3.57739	4.53056	167.631
	3.5781	4.53333	167.733
	3.57905	4.53611	167.836
	3.57938	4.53889	167.939
	3.58018	4.54167	168.042
	3.58092	4.54444	168.144
	3.58172	4.54722	168.247
	3.58233	4.55	168.35
	3.58294	4.55278	168.453
	3.5837	4.55556	168.556
	3.58471	4.55833	168.658
	3.58549	4.56111	168.761
	3.58626	4.56389	168.864
	3.58677	4.56667	168.967
	3.58755	4.56944	169.069
	3.5885	4.57222	169.172
	3.58881	4.575	169.275
	3.59002	4.57778	169.378
	3.59031	4.58056	169.481
	3.59141	4.58333	169.583
	3.59214	4.58611	169.686
	3.59302	4.58889	169.789
	3.59366	4.59167	169.892
	3.59425	4.59444	169.994
	3.59543	4.59722	170.097
	3.59551	4.6	170.2
	3.59678	4.60278	170.303
	3.59743	4.60556	170.406
	3.59801	4.60833	170.508
	3.59842	4.61111	170.611
	3.59968	4.61389	170.714
	3.60048	4.61667	170.817
	3.60093	4.61944	170.919
	3.60175	4.62222	171.022
	3.60259	4.625	171.125
	3.60339	4.62778	171.228
	3.60398	4.63056	171.331
	3.60472	4.63333	171.433
	3.60543	4.63611	171.536
	3.60595	4.63889	171.639
	3.60725	4.64167	171.742
	3.60753	4.64444	171.844
	3.60835	4.64722	171.947
	3.60944	4.65	172.05
	3.61015	4.65278	172.153
	3.611	4.65556	172.256
	3.6116	4.65833	172.358
	3.61226	4.66111	172.461
	3.61309	4.66389	172.564
	3.61375	4.66667	172.667
	3.61456	4.66944	172.769
	3.61565	4.67222	172.872
	3.61632	4.675	172.975
	3.61678	4.67778	173.078
	3.61765	4.68056	173.181
	3.61868	4.68333	173.283
	3.61898	4.68611	173.386
	3.62019	4.68889	173.489
	3.62028	4.69167	173.592
	3.62161	4.69444	173.694
	3.62228	4.69722	173.797
	3.62325	4.7	173.9
	3.62364	4.70278	174.003
	3.62474	4.70556	174.106
	3.62543	4.70833	174.208
	3.62627	4.71111	174.311
	3.62705	4.71389	174.414
	3.62774	4.71667	174.517
	3.62823	4.71944	174.619
	3.6293	4.72222	174.722
	3.62989	4.725	174.825
	3.63095	4.72778	174.928
	3.63146	4.73056	175.031
	3.63244	4.73333	175.133
	3.6332	4.73611	175.236
	3.63378	4.73889	175.339
	3.63439	4.74167	175.442
	3.6354	4.74444	175.544
	3.63627	4.74722	175.647
	3.63665	4.75	175.75
	3.63796	4.75278	175.853
	3.63877	4.75556	175.956
	3.63962	4.75833	176.058
	3.64031	4.76111	176.161
	3.64079	4.76389	176.264
	3.64138	4.76667	176.367
	3.64272	4.76944	176.469
	3.64344	4.77222	176.572
	3.64406	4.775	176.675
	3.64495	4.77778	176.778
	3.6457	4.78056	176.881
	3.64639	4.78333	176.983
	3.64742	4.78611	177.086
	3.64804	4.78889	177.189
	3.64896	4.79167	177.292
	3.64954	4.79444	177.394
	3.65033	4.79722	177.497
	3.65152	4.8	177.6
	3.65196	4.80278	177.703
	3.65316	4.80556	177.806
	3.65368	4.80833	177.908
	3.65474	4.81111	178.011
	3.65531	4.81389	178.114
	3.65655	4.81667	178.217
	3.65681	4.81944	178.319
	3.65757	4.82222	178.422
	3.65835	4.825	178.525
	3.65932	4.82778	178.628
	3.66017	4.83056	178.731
	3.66077	4.83333	178.833
	3.66158	4.83611	178.936
	3.66246	4.83889	179.039
	3.6634	4.84167	179.142
	3.66422	4.84444	179.244
	3.66464	4.84722	179.347
	3.66563	4.85	179.45
	3.66631	4.85278	179.553
	3.66744	4.85556	179.656
	3.66823	4.85833	179.758
	3.66909	4.86111	179.861
	3.66969	4.86389	179.964
	3.67055	4.86667	180.067
	3.67139	4.86944	180.169
	3.67227	4.87222	180.272
	3.67276	4.875	180.375
	3.67391	4.87778	180.478
	3.6747	4.88056	180.581
	3.67524	4.88333	180.683
	3.67594	4.88611	180.786
	3.67726	4.88889	180.889
	3.67791	4.89167	180.992
	3.67871	4.89444	181.094
	3.67947	4.89722	181.197
	3.68042	4.9	181.3
	3.68105	4.90278	181.403
	3.68205	4.90556	181.506
	3.68256	4.90833	181.608
	3.68369	4.91111	181.711
	3.68461	4.91389	181.814
	3.68499	4.91667	181.917
	3.6863	4.91944	182.019
	3.68698	4.92222	182.122
	3.68798	4.925	182.225
	3.68863	4.92778	182.328
	3.68955	4.93056	182.431
	3.69072	4.93333	182.533
	3.69109	4.93611	182.636
	3.69203	4.93889	182.739
	3.69329	4.94167	182.842
	3.69355	4.94444	182.944
	3.69479	4.94722	183.047
	3.69547	4.95	183.15
	3.69633	4.95278	183.253
	3.69725	4.95556	183.356
	3.69793	4.95833	183.458
	3.6988	4.96111	183.561
	3.69973	4.96389	183.664
	3.7008	4.96667	183.767
	3.70133	4.96944	183.869
	3.70236	4.97222	183.972
	3.70283	4.975	184.075
	3.70404	4.97778	184.178
	3.70531	4.98056	184.281
	3.70549	4.98333	184.383
	3.70638	4.98611	184.486
	3.70714	4.98889	184.589
	3.70804	4.99167	184.692
	3.70892	4.99444	184.794
	3.70966	4.99722	184.897
	3.7109	5	185
	3.71162	5.00278	185.103
	3.71262	5.00556	185.206
	3.71329	5.00833	185.308
	3.71425	5.01111	185.411
	3.71505	5.01389	185.514
	3.71597	5.01667	185.617
	3.71688	5.01944	185.719
	3.71773	5.02222	185.822
	3.71878	5.025	185.925
	3.71994	5.02778	186.028
	3.72034	5.03056	186.131
	3.72123	5.03333	186.233
	3.72209	5.03611	186.336
	3.72292	5.03889	186.439
	3.72382	5.04167	186.542
	3.7248	5.04444	186.644
	3.72567	5.04722	186.747
	3.72668	5.05	186.85
	3.72733	5.05278	186.953
	3.72804	5.05556	187.056
	3.72919	5.05833	187.158
	3.73023	5.06111	187.261
	3.73115	5.06389	187.364
	3.73211	5.06667	187.467
	3.73263	5.06944	187.569
	3.73372	5.07222	187.672
	3.73434	5.075	187.775
	3.73565	5.07778	187.878
	3.73644	5.08056	187.981
	3.73752	5.08333	188.083
	3.73817	5.08611	188.186
	3.73912	5.08889	188.289
	3.74007	5.09167	188.392
	3.74064	5.09444	188.494
	3.74195	5.09722	188.597
	3.74273	5.1	188.7
	3.74364	5.10278	188.803
	3.74446	5.10556	188.906
	3.74547	5.10833	189.008
	3.74638	5.11111	189.111
	3.74739	5.11389	189.214
	3.7484	5.11667	189.317
	3.74899	5.11944	189.419
	3.75024	5.12222	189.522
	3.75155	5.125	189.625
	3.75189	5.12778	189.728
	3.75325	5.13056	189.831
	3.75411	5.13333	189.933
	3.75481	5.13611	190.036
	3.75596	5.13889	190.139
	3.75737	5.14167	190.242
	3.75748	5.14444	190.344
	3.75892	5.14722	190.447
	3.75955	5.15	190.55
	3.76048	5.15278	190.653
	3.76142	5.15556	190.756
	3.76278	5.15833	190.858
	3.76371	5.16111	190.961
	3.76469	5.16389	191.064
	3.76543	5.16667	191.167
	3.7665	5.16944	191.269
	3.76718	5.17222	191.372
	3.7681	5.175	191.475
	3.76915	5.17778	191.578
	3.77019	5.18056	191.681
	3.77118	5.18333	191.783
	3.77177	5.18611	191.886
	3.77336	5.18889	191.989
	3.77393	5.19167	192.092
	3.77522	5.19444	192.194
	3.77569	5.19722	192.297
	3.77735	5.2	192.4
	3.77792	5.20278	192.503
	3.77942	5.20556	192.606
	3.77985	5.20833	192.708
	3.78109	5.21111	192.811
	3.78205	5.21389	192.914
	3.78306	5.21667	193.017
	3.78409	5.21944	193.119
	3.78509	5.22222	193.222
	3.78588	5.225	193.325
	3.78679	5.22778	193.428
	3.78778	5.23056	193.531
	3.78897	5.23333	193.633
	3.78999	5.23611	193.736
	3.79111	5.23889	193.839
	3.79182	5.24167	193.942
	3.7931	5.24444	194.044
	3.79411	5.24722	194.147
	3.79494	5.25	194.25
	3.79616	5.25278	194.353
	3.79735	5.25556	194.456
	3.79824	5.25833	194.558
	3.79878	5.26111	194.661
	3.80032	5.26389	194.764
	3.80136	5.26667	194.867
	3.8022	5.26944	194.969
	3.80294	5.27222	195.072
	3.80441	5.275	195.175
	3.80521	5.27778	195.278
	3.80649	5.28056	195.381
	3.80755	5.28333	195.483
	3.8085	5.28611	195.586
	3.80963	5.28889	195.689
	3.8107	5.29167	195.792
	3.81173	5.29444	195.894
	3.81285	5.29722	195.997
	3.81379	5.3	196.1
	3.81484	5.30278	196.203
	3.81593	5.30556	196.306
	3.81697	5.30833	196.408
	3.81815	5.31111	196.511
	3.81931	5.31389	196.614
	3.82028	5.31667	196.717
	3.82136	5.31944	196.819
	3.82238	5.32222	196.922
	3.82376	5.325	197.025
	3.82478	5.32778	197.128
	3.82564	5.33056	197.231
	3.82698	5.33333	197.333
	3.82797	5.33611	197.436
	3.82932	5.33889	197.539
	3.83029	5.34167	197.642
	3.8313	5.34444	197.744
	3.8325	5.34722	197.847
	3.83395	5.35	197.95
	3.83462	5.35278	198.053
	3.83555	5.35556	198.156
	3.83706	5.35833	198.258
	3.83768	5.36111	198.361
	3.83931	5.36389	198.464
	3.84043	5.36667	198.567
	3.8414	5.36944	198.669
	3.84236	5.37222	198.772
	3.84354	5.375	198.875
	3.84468	5.37778	198.978
	3.8461	5.38056	199.081
	3.84694	5.38333	199.183
	3.84831	5.38611	199.286
	3.84914	5.38889	199.389
	3.85039	5.39167	199.492
	3.85174	5.39444	199.594
	3.85249	5.39722	199.697
	3.85388	5.4	199.8
	3.85506	5.40278	199.903
	3.85624	5.40556	200.006
	3.85755	5.40833	200.108
	3.85842	5.41111	200.211
	3.85977	5.41389	200.314
	3.86077	5.41667	200.417
	3.86228	5.41944	200.519
	3.86334	5.42222	200.622
	3.86448	5.425	200.725
	3.86554	5.42778	200.828
	3.86689	5.43056	200.931
	3.86784	5.43333	201.033
	3.8693	5.43611	201.136
	3.87045	5.43889	201.239
	3.87185	5.44167	201.342
	3.87267	5.44444	201.444
	3.87405	5.44722	201.547
	3.87526	5.45	201.65
	3.87639	5.45278	201.753
	3.87771	5.45556	201.856
	3.87874	5.45833	201.958
	3.88036	5.46048	202.038
	3.87987	5.46048	202.038
	3.79939	5.46049	202.038
	3.78461	5.47716	202.655
	3.77812	5.49383	203.272
	3.77314	5.51049	203.888
	3.76962	5.52716	204.505
	3.76628	5.54383	205.122
	3.7638	5.56049	205.738
	3.76134	5.57716	206.355
	3.75944	5.59383	206.972
	3.75749	5.61049	207.588
	3.75618	5.62716	208.205
	3.75444	5.64383	208.822
	3.7534	5.66049	209.438
	3.75198	5.67716	210.055
	3.7511	5.69383	210.672
	3.74991	5.71049	211.288
	3.74899	5.72716	211.905
	3.74798	5.74383	212.522
	3.74728	5.76049	213.138
	3.74647	5.77716	213.755
	3.74566	5.79383	214.372
	3.74484	5.81049	214.988
	3.74424	5.82716	215.605
	3.74372	5.84383	216.222
	3.74294	5.86049	216.838
	3.74232	5.87716	217.455
	3.74185	5.89383	218.072
	3.7414	5.91049	218.688
	3.7408	5.92716	219.305
	3.74013	5.94383	219.922
	3.73981	5.96049	220.538
	3.73923	5.97716	221.155
	3.7386	5.99383	221.772
	3.73832	6.01049	222.388
	3.73793	6.02716	223.005
	3.7373	6.04383	223.622
	3.73708	6.06049	224.238
	3.73679	6.07716	224.855
	3.73621	6.09383	225.472
	3.73605	6.11049	226.088
	3.73565	6.12716	226.705
	3.73525	6.14383	227.322
	3.73471	6.16049	227.938
	3.73448	6.17716	228.555
	3.73419	6.19383	229.172
	3.73367	6.21049	229.788
[truncated: 1,709 more rows]
