# Supplementary material for: Interfacial chemistry-driven reaction dynamics and resultant microstructural evolution in lithium-based all-solid-state batteries
Source: Nat Commun. 2025 Oct 3;16:8838. doi: 10.1038/s41467-025-63959-1 (PMC12494980; doi:10.1038/s41467-025-63959-1)
Supplement: Supplementary file 6 — Source data [file 41467_2025_63959_MOESM6_ESM.zip › Source Data/Supplementary Fig. 34.xlsx]

## Sheet: Supplementary Fig. 34
Bare NCM	NCM surface area	Contact area	Bare NCM Linear fit	NCM surface area	Contact area	LiDFP NCM	NCM surface area	Contact area	LiDFP NCM Linear fit	NCM surface area	Contact area
	0.75137	0.75137		0.0418	0.03629		4.37879	2.54768		0.06828	0.05088
	2.52635	1.9614		0.08892	0.0772		4.02551	3.80441		0.10525	0.07842
	0.40066	0.38801		0.13605	0.11812		4.54867	2.98823		0.14222	0.10596
	1.08866	1.05786		0.18317	0.15903		0.66471	0.23711		0.17918	0.1335
	4.01902	3.91874		0.2303	0.19994		8.49015	4.9485		0.21615	0.16104
	0.50716	0.50716		0.27742	0.24086		0.40943	0.37029		0.25311	0.18859
	0.72423	0.67818		0.32455	0.28177		1.20725	1.13114		0.29008	0.21613
	1.43789	1.22563		0.37167	0.32269		0.82444	0.48917		0.32705	0.24367
	0.29111	0.29111		0.4188	0.3636		10.2123	8.66997		0.36401	0.27121
	1.49394	1.49252		0.46592	0.40451		1.05927	0.9975		0.40098	0.29876
	0.886	0.88318		0.51305	0.44543		2.02637	1.58142		0.43794	0.3263
	0.25241	0.25241		0.56017	0.48634		0.6203	0.61588		0.47491	0.35384
	0.90766	0.90666		0.6073	0.52725		3.38789	3.02094		0.51188	0.38138
	0.49808	0.43699		0.65442	0.56817		1.96117	1.79217		0.54884	0.40892
	0.28142	0.25049		0.70155	0.60908		2.91347	1.86723		0.58581	0.43647
	0.80601	0.55087		0.74867	0.65		2.55287	1.15476		0.62277	0.46401
	0.47093	0.44355		0.7958	0.69091		0.54868	0.54868		0.65974	0.49155
	4.89103	4.37197		0.84292	0.73182		1.00731	0.91537		0.69671	0.51909
	1.40086	1.22916		0.89005	0.77274		1.32414	0.72878		0.73367	0.54664
	3.14739	2.88526		0.93717	0.81365		3.75075	3.19477		0.77064	0.57418
	1.6226	1.6186		0.9843	0.85456		0.29601	0.17635		0.8076	0.60172
	1.66685	1.65053		1.03142	0.89548		1.71491	1.43067		0.84457	0.62926
	0.89392	0.89392		1.07855	0.93639		0.37246	0.35481		0.88154	0.6568
	0.56839	0.49842		1.12567	0.97731		2.59369	2.32516		0.9185	0.68435
	1.52254	1.5103		1.1728	1.01822		0.67454	0.61065		0.95547	0.71189
	1.99	1.9102		1.21992	1.05913		3.978	2.83452		0.99243	0.73943
	1.39753	1.30301		1.26705	1.10005		2.74173	2.44022		1.0294	0.76697
	1.87694	1.87694		1.31417	1.14096		1.38961	1.08827		1.06637	0.79451
	0.4321	0.4321		1.3613	1.18187		19.101	15.7483		1.10333	0.82206
	1.69123	1.64235		1.40842	1.22279		7.98705	6.13283		1.1403	0.8496
	3.21979	3.18748		1.45555	1.2637		36.9973	24.2883		1.17726	0.87714
	2.36817	2.13391		1.50267	1.30462		4.0232	3.68756		1.21423	0.90468
	0.39209	0.38668		1.5498	1.34553		1.24115	1.24115		1.2512	0.93223
	2.53139	2.53139		1.59692	1.38644		0.88972	0.84368		1.28816	0.95977
	0.69281	0.69281		1.64405	1.42736		5.10622	3.24204		1.32513	0.98731
	2.42579	2.12935		1.69117	1.46827		1.2344	1.11768		1.36209	1.01485
	4.01309	3.99536		1.7383	1.50918		4.47858	3.91776		1.39906	1.04239
	0.53753	0.53753		1.78542	1.5501		0.92513	0.82532		1.43603	1.06994
	5.36984	5.36984		1.83254	1.59101		1.00049	0.70936		1.47299	1.09748
	0.47172	0.41278		1.87967	1.63193		0.45798	0.45798		1.50996	1.12502
	0.8423	0.81092		1.92679	1.67284		1.54195	1.24257		1.54692	1.15256
	1.97491	1.4538		1.97392	1.71375		1.56547	1.12547		1.58389	1.1801
	1.08922	1.08722		2.02104	1.75467		0.52148	0.4123		1.62086	1.20765
	1.47783	1.46517		2.06817	1.79558		1.77176	1.53041		1.65782	1.23519
	47.1196	40.1527		2.11529	1.83649		1.00906	0.85374		1.69479	1.26273
	2.97819	2.69375		2.16242	1.87741		3.02301	2.59181		1.73175	1.29027
	4.51508	3.47154		2.20954	1.91832		0.94131	0.65195		1.76872	1.31782
	1.82961	0.85379		2.25667	1.95924		4.5936	3.82074		1.80569	1.34536
	1.11567	1.08953		2.30379	2.00015		0.46786	0.33002		1.84265	1.3729
	0.5229	0.5229		2.35092	2.04106		0.77784	0.66974		1.87962	1.40044
	0.70513	0.70171		2.39804	2.08198		0.4991	0.4812		1.91658	1.42798
	1.58172	1.58172		2.44517	2.12289		1.53088	1.45895		1.95355	1.45553
	0.58052	0.51518		2.49229	2.1638		0.81281	0.76791		1.99052	1.48307
	18.2244	16.7603		2.53942	2.20472		0.81798	0.71054		2.02748	1.51061
	1.95507	1.95507		2.58654	2.24563		0.69061	0.4948		2.06445	1.53815
	0.07243	0.07243		2.63367	2.28655		0.59204	0.2558		2.10142	1.5657
	0.99796	0.43509		2.68079	2.32746		2.82178	2.43428		2.13838	1.59324
	1.34905	1.10564		2.72792	2.36837		0.40079	0.28484		2.17535	1.62078
	0.23014	0.19841		2.77504	2.40929		3.18093	2.33787		2.21231	1.64832
	0.74881	0.70545		2.82217	2.4502		0.98163	0.90607		2.24928	1.67586
	0.52992	0.48402		2.86929	2.49111		0.92681	0.27688		2.28625	1.70341
	4.12476	3.62511		2.91642	2.53203		1.20929	0.97086		2.32321	1.73095
	0.44671	0.44671		2.96354	2.57294		2.76042	2.53452		2.36018	1.75849
	1.06354	1.01626		3.01067	2.61386		1.36965	0.82306		2.39714	1.78603
	5.12254	4.98754		3.05779	2.65477		2.1142	2.03661		2.43411	1.81357
	2.18267	2.14616		3.10492	2.69568		0.94442	0.91221		2.47108	1.84112
	1.28315	1.28315		3.15204	2.7366		1.26524	1.06849		2.50804	1.86866
	0.5434	0.47541		3.19917	2.77751		1.23909	0.77718		2.54501	1.8962
	0.30269	0.30269		3.24629	2.81842		0.42956	0.25794		2.58197	1.92374
	0.53548	0.53006		3.29342	2.85934		2.41089	2.07946		2.61894	1.95129
	1.71701	1.70194		3.34054	2.90025		0.29532	0.27742		2.65591	1.97883
	2.76145	2.76145		3.38767	2.94117		0.81004	0.67229		2.69287	2.00637
	1.75639	1.73432		3.43479	2.98208		0.32898	0.16367		2.72984	2.03391
	0.40796	0.2513		3.48192	3.02299		1.71379	1.4024		2.7668	2.06145
	0.31166	0.29502		3.52904	3.06391		1.0194	0.97778		2.80377	2.089
	1.71416	1.71416		3.57617	3.10482		0.33022	0.31256		2.84074	2.11654
	0.74383	0.64728		3.62329	3.14573		2.2982	2.00124		2.8777	2.14408
	0.89415	0.83628		3.67042	3.18665		3.01364	2.36565		2.91467	2.17162
	2.35641	2.29545		3.71754	3.22756		0.97366	0.69311		2.95163	2.19916
	1.27938	1.07632		3.76467	3.26848		5.23389	4.45422		2.9886	2.22671
	2.80478	2.79095		3.81179	3.30939		0.4783	0.47048		3.02557	2.25425
	2.17074	2.14401		3.85892	3.3503		3.50089	3.48023		3.06253	2.28179
	1.67346	1.49406		3.90604	3.39122		0.3394	0.3394		3.0995	2.30933
	0.47286	0.38823		3.95317	3.43213		1.41715	0.48908		3.13646	2.33688
	5.93851	5.88699		4.00029	3.47304		2.68004	2.14771		3.17343	2.36442
	2.71955	2.44619		4.04742	3.51396		0.53811	0.51739		3.2104	2.39196
	4.27828	3.48181		4.09454	3.55487		0.76124	0.63881		3.24736	2.4195
	0.15861	0.15861		4.14166	3.59579		5.35273	4.36486		3.28433	2.44704
	4.82649	4.73375		4.18879	3.6367		1.10853	0.95511		3.32129	2.47459
	1.72659	1.72659		4.23591	3.67761		0.59588	0.42324		3.35826	2.50213
	1.43337	1.30874		4.28304	3.71853		0.27011	0.23349		3.39523	2.52967
	0.1095	0.1095		4.33016	3.75944		1.52663	1.22794		3.43219	2.55721
	3.92368	3.26036		4.37729	3.80035		3.93892	3.45536		3.46916	2.58475
	1.82936	1.78873		4.42441	3.84127		0.47275	0.4665		3.50612	2.6123
	4.44262	3.78171		4.47154	3.88218		1.28686	0.96372		3.54309	2.63984
	0.52746	0.50309		4.51866	3.9231		0.83211	0.71404		3.58006	2.66738
	1.47207	1.25362		4.56579	3.96401		3.18045	2.23811		3.61702	2.69492
	1.35875	1.35875		4.61291	4.00492		0.59377	0.50753		3.65399	2.72247
	3.05652	2.8885		4.66004	4.04584		0.32449	0.29959		3.69095	2.75001
	6.31265	6.1587		4.70716	4.08675		0.61464	0.61464		3.72792	2.77755
	0.87183	0.73312		4.75429	4.12766		1.82733	1.20599		3.76489	2.80509
	2.05525	1.91484		4.80141	4.16858		0.28172	0.2583		3.80185	2.83263
	3.83846	3.74457		4.84854	4.20949		3.8697	3.0645		3.83882	2.86018
	0.58674	0.58674		4.89566	4.25041		1.26073	1.23618		3.87578	2.88772
	8.93983	8.92417		4.94279	4.29132		1.37817	1.14502		3.91275	2.91526
	0.90382	0.90382		4.98991	4.33223		0.68683	0.68242		3.94972	2.9428
	1.40198	1.40198		5.03704	4.37315		0.64981	0.6454		3.98668	2.97035
	0.5296	0.51354		5.08416	4.41406		2.71863	1.97411		4.02365	2.99789
	1.11638	1.08606		5.13129	4.45497		0.50083	0.50083		4.06061	3.02543
	1.24635	1.22781		5.17841	4.49589		3.64654	1.9407		4.09758	3.05297
	1.69229	1.66008		5.22554	4.5368		1.97736	1.40457		4.13455	3.08051
	0.49683	0.49683		5.27266	4.57771		2.0503	1.93195		4.17151	3.10806
	2.43345	2.38122		5.31979	4.61863		0.66371	0.47324		4.20848	3.1356
	3.65839	3.65839		5.36691	4.65954		1.76163	1.43305		4.24544	3.16314
	3.0275	2.97515		5.41404	4.70046		0.17747	0.17747		4.28241	3.19068
	0.61326	0.60884		5.46116	4.74137		0.88121	0.85765		4.31938	3.21822
	1.1563	1.13116		5.50829	4.78228		0.54332	0.4076		4.35634	3.24577
	0.65077	0.63587		5.55541	4.8232		1.27712	1.25398		4.39331	3.27331
	1.0629	1.02885		5.60254	4.86411		1.23177	1.0544		4.43027	3.30085
	0.81649	0.65282		5.64966	4.90502		7.56847	6.42334		4.46724	3.32839
	0.28778	0.28778		5.69679	4.94594		2.79544	2.57386		4.50421	3.35594
	0.23589	0.20882		5.74391	4.98685		1.19953	0.68928		4.54117	3.38348
	0.27152	0.24138		5.79104	5.02777		0.23868	0.20995		4.57814	3.41102
	0.32674	0.31366		5.83816	5.06868		4.08605	3.62824		4.6151	3.43856
	1.54921	1.50296		5.88529	5.10959		0.61838	0.25362		4.65207	3.4661
	2.60837	2.60837		5.93241	5.15051		0.0687	0.0687		4.68904	3.49365
	0.23024	0.23024		5.97954	5.19142		1.90225	0.76937		4.726	3.52119
	0.58253	0.5269		6.02666	5.23233		1.00055	0.70385		4.76297	3.54873
	1.6657	1.39288		6.07379	5.27325		0.27142	0.22821		4.79993	3.57627
	0.44203	0.44203		6.12091	5.31416		1.6173	1.28389		4.8369	3.60381
	1.1116	1.0588		6.16804	5.35508		1.66266	1.60072		4.87387	3.63136
	0.48576	0.38267		6.21516	5.39599		0.22092	0.21851		4.91083	3.6589
	2.30854	2.30512		6.26229	5.4369		1.31405	1.16459		4.9478	3.68644
	6.77253	5.89779		6.30941	5.47782		0.42006	0.41382		4.98476	3.71398
	1.39063	1.39063		6.35653	5.51873		0.86149	0.80845		5.02173	3.74153
	2.35507	2.12613		6.40366	5.55964		0.96216	0.93768		5.0587	3.76907
	0.3883	0.3883		6.45078	5.60056		0.93595	0.89666		5.09566	3.79661
	0.44919	0.44919		6.49791	5.64147		0.5486	0.50822		5.13263	3.82415
	0.21558	0.21558		6.54503	5.68239		13.4405	10.5565		5.16959	3.85169
	0.61678	0.5969		6.59216	5.7233		4.37282	3.93123		5.20656	3.87924
	2.38373	2.24924		6.63928	5.76421		0.59201	0.48874		5.24353	3.90678
	2.9672	2.86923		6.68641	5.80513		1.73464	1.6378		5.28049	3.93432
	4.43741	4.30947		6.73353	5.84604		1.1678	1.01672		5.31746	3.96186
	1.03035	0.96438		6.78066	5.88695		1.14816	0.99344		5.35442	3.98941
	0.18207	0.18207		6.82778	5.92787		0.70648	0.31017		5.39139	4.01695
	1.76814	1.74424		6.87491	5.96878		0.81698	0.5774		5.42836	4.04449
	0.90177	0.8706		6.92203	6.0097		3.83219	2.78753		5.46532	4.07203
	1.80919	1.73389		6.96916	6.05061		1.667	1.50499		5.50229	4.09957
	0.92147	0.92147		7.01628	6.09152		0.94102	0.88392		5.53925	4.12712
	1.78214	1.78114		7.06341	6.13244		0.33646	0.33505		5.57622	4.15466
	2.15601	2.0892		7.11053	6.17335		0.636	0.53395		5.61319	4.1822
	8.84741	8.26006		7.15766	6.21426		3.13251	2.55184		5.65015	4.20974
	0.55987	0.44743		7.20478	6.25518		1.57149	1.39464		5.68712	4.23728
	0.10791	0.1035		7.25191	6.29609		3.83535	2.16338		5.72408	4.26483
	2.11739	1.88169		7.29903	6.33701		4.35937	3.79082		5.76105	4.29237
	1.18254	1.16647		7.34616	6.37792		1.3942	1.37488		5.79802	4.31991
	0.69171	0.66758		7.39328	6.41883		5.98513	4.58817		5.83498	4.34745
	0.94428	0.88758		7.44041	6.45975		0.77614	0.77614		5.87195	4.375
	7.24108	6.97462		7.48753	6.50066		13.5818	8.31089		5.90891	4.40254
	1.17476	1.15811		7.53466	6.54157		4.16869	3.59032		5.94588	4.43008
	0.58279	0.58279		7.58178	6.58249		0.81148	0.64651		5.98285	4.45762
	2.18356	2.09664		7.62891	6.6234		1.03934	1.03934		6.01981	4.48516
	0.92162	0.91938		7.67603	6.66432		5.27926	3.59982		6.05678	4.51271
	0.07436	0.07436		7.72316	6.70523		1.81259	1.41229		6.09374	4.54025
	8.71838	8.60027		7.77028	6.74614		3.48966	2.87976		6.13071	4.56779
	1.09597	1.09256		7.81741	6.78706		0.84539	0.80618		6.16768	4.59533
	1.18741	1.17391		7.86453	6.82797		16.5574	13.4169		6.20464	4.62287
	1.36064	1.19848		7.91166	6.86888		0.31849	0.28311		6.24161	4.65042
	0.25724	0.25058		7.95878	6.9098		1.09553	1.08487		6.27857	4.67796
	2.02348	1.85037		8.00591	6.95071		0.93059	0.73212		6.31554	4.7055
	0.18095	0.18095		8.05303	6.99163		2.97482	2.53855		6.35251	4.73304
	0.45266	0.45266		8.10016	7.03254		1.17892	1.05927		6.38947	4.76059
	0.46414	0.38994		8.14728	7.07345		8.45443	7.35146		6.42644	4.78813
	1.02366	1.02366		8.19441	7.11437		3.0211	2.9883		6.4634	4.81567
	2.71766	2.58402		8.24153	7.15528		0.9221	0.9191		6.50037	4.84321
	0.22017	0.21432		8.28866	7.19619		1.36995	1.11614		6.53734	4.87075
	11.6361	8.41697		8.33578	7.23711		4.55071	3.16552		6.5743	4.8983
	4.07351	3.80509		8.38291	7.27802		1.85541	0.8958		6.61127	4.92584
	1.3713	1.3713		8.43003	7.31894		1.19818	0.84396		6.64823	4.95338
	3.2465	3.17226		8.47716	7.35985		0.91994	0.89765		6.6852	4.98092
	0.10791	0.1035		8.52428	7.40076		4.68878	3.6343		6.72217	5.00846
	0.38498	0.33214		8.5714	7.44168		1.4339	1.05116		6.75913	5.03601
	0.42313	0.36014		8.61853	7.48259		0.43809	0.39553		6.7961	5.06355
	1.19088	1.15274		8.66565	7.5235		1.1764	0.98107		6.83306	5.09109
	5.59946	5.05971		8.71278	7.56442		2.58309	1.23324		6.87003	5.11863
	0.43619	0.43619		8.7599	7.60533		4.02576	2.99645		6.907	5.14618
	3.20201	3.06407		8.80703	7.64625		4.23888	2.40327		6.94396	5.17372
	0.88355	0.82726		8.85415	7.68716		1.38539	1.09273		6.98093	5.20126
	0.4712	0.39316		8.90128	7.72807		0.83109	0.6288		7.01789	5.2288
	1.69739	1.69739		8.9484	7.76899		0.9955	0.9905		7.05486	5.25634
	3.98882	3.80654		8.99553	7.8099		3.89891	3.14804		7.09183	5.28389
	4.66108	4.39365		9.04265	7.85081		0.70871	0.62884		7.12879	5.31143
	1.53993	1.52427		9.08978	7.89173		1.17921	1.12432		7.16576	5.33897
	1.2087	0.47544		9.1369	7.93264		6.52	4.87854		7.20272	5.36651
	1.14481	1.08029		9.18403	7.97356		1.63945	1.41445		7.23969	5.39406
	1.78519	1.77736		9.23115	8.01447		5.75295	4.24633		7.27666	5.4216
	0.92402	0.91419		9.27828	8.05538		3.1103	2.66637		7.31362	5.44914
	1.01265	0.98627		9.3254	8.0963		1.63601	1.22425		7.35059	5.47668
	0.66264	0.65498		9.37253	8.13721		0.76307	0.62159		7.38756	5.50422
	2.43957	1.66095		9.41965	8.17812		0.49329	0.48346		7.42452	5.53177
	2.02955	1.96417		9.46678	8.21904		0.43879	0.42471		7.46149	5.55931
	8.93239	8.72182		9.5139	8.25995		1.21614	1.05137		7.49845	5.58685
	4.2864	4.22063		9.56103	8.30087		1.49847	1.39603		7.53542	5.61439
	2.00902	2.00902		9.60815	8.34178		0.69898	0.61121		7.57239	5.64193
	0.20997	0.10477		9.65528	8.38269		1.71774	1.59317		7.60935	5.66948
	0.76711	0.70212		9.7024	8.42361		0.95758	0.93209		7.64632	5.69702
	0.65875	0.65875		9.74953	8.46452		1.68194	1.38194		7.68328	5.72456
	0.15178	0.13106		9.79665	8.50543		3.73732	2.97236		7.72025	5.7521
	0.80648	0.80648		9.84378	8.54635		2.15524	1.61887		7.75722	5.77965
	0.29131	0.29131		9.8909	8.58726		0.37095	0.25621		7.79418	5.80719
	2.43731	2.41318		9.93803	8.62818		1.47148	0.67937		7.83115	5.83473
	0.67075	0.64085		9.98515	8.66909		4.30106	3.98787		7.86811	5.86227
	1.9368	1.61876		10.0323	8.71		1.74163	0.60924		7.90508	5.88981
	4.17615	4.17615		10.0794	8.75092		1.61136	1.48143		7.94205	5.91736
	12.3901	12.3465		10.1265	8.79183		2.43322	2.00131		7.97901	5.9449
	0.72615	0.72615		10.1737	8.83274		1.25881	1.0875		8.01598	5.97244
	0.42378	0.42378		10.2208	8.87366		0.75717	0.74734		8.05294	5.99998
	1.56562	1.54333		10.2679	8.91457		0.66196	0.43699		8.08991	6.02752
	0.12815	0.12815		10.315	8.95549		1.46776	1.12536		8.12688	6.05507
	1.58894	1.58611		10.3621	8.9964		2.23849	1.70411		8.16384	6.08261
	3.68652	3.44672		10.4093	9.03731		1.11974	1.03197		8.20081	6.11015
	0.14447	0.14447		10.4564	9.07823		4.18089	2.75783		8.23777	6.13769
	1.21197	1.19467		10.5035	9.11914		0.63351	0.6281		8.27474	6.16524
	0.5371	0.53369		10.5506	9.16005		1.0429	0.71533		8.31171	6.19278
	0.2061	0.19127		10.5978	9.20097		2.68257	2.3632		8.34867	6.22032
	0.73284	0.73284		10.6449	9.24188		2.13387	1.54721		8.38564	6.24786
	1.7849	1.51863		10.692	9.2828		1.11848	0.907		8.4226	6.2754
	1.98191	1.93152		10.7392	9.32371		1.86034	1.40131		8.45957	6.30295
	1.55605	1.53674		10.7863	9.36462		0.54854	0.4498		8.49654	6.33049
	1.36864	1.32442		10.8334	9.40554		2.54923	1.9541		8.5335	6.35803
	1.15079	1.09178		10.8805	9.44645		0.74987	0.62312		8.57047	6.38557
	4.56064	3.46804		10.9276	9.48736		2.29478	2.18503		8.60743	6.41312
	1.00552	0.9427		10.9748	9.52828		1.14854	0.8292		8.6444	6.44066
	9.81562	8.7685		11.0219	9.56919		1.65185	1.58349		8.68137	6.4682
	1.23117	1.18816		11.069	9.6101		0.7472	0.73876		8.71833	6.49574
	8.56296	8.32548		11.1161	9.65102		0.6838	0.64313		8.7553	6.52328
	1.04538	1.04538		11.1633	9.69193		0.06911	0.06911		8.79226	6.55083
	4.7269	4.10466		11.2104	9.73285		0.48376	0.2687		8.82923	6.57837
	3.56222	3.53437		11.2575	9.77376		5.5768	3.17232		8.8662	6.60591
	1.65236	1.49186		11.3047	9.81467		5.63047	2.56711		8.90316	6.63345
	0.55856	0.55856		11.3518	9.85559		4.29339	2.60138		8.94013	6.66099
	2.98148	2.91815		11.3989	9.8965		0.75396	0.75396		8.97709	6.68854
	4.26737	4.25246		11.446	9.93741		2.05261	1.73709		9.01406	6.71608
	1.86477	1.81647		11.4931	9.97833		1.35744	1.23501		9.05103	6.74362
	3.81045	3.74865		11.5403	10.0192		1.17109	1.114		9.08799	6.77116
	2.11761	1.87639		11.5874	10.0602		2.23306	1.40033		9.12496	6.79871
	0.85877	0.82014		11.6345	10.1011		1.91813	1.6231		9.16192	6.82625
	1.32687	1.32687		11.6816	10.142		3.63476	1.80503		9.19889	6.85379
	0.35112	0.32179		11.7288	10.1829		0.58167	0.4041		9.23586	6.88133
	0.29815	0.29815		11.7759	10.2238		0.80981	0.71061		9.27282	6.90887
	2.48699	2.46385		11.823	10.2647		1.99842	1.99642		9.30979	6.93642
	0.61432	0.61432		11.8702	10.3056		0.41093	0.41093		9.34675	6.96396
	0.65571	0.63998		11.9173	10.3466		3.23794	2.85904		9.38372	6.9915
	2.07745	2.0217		11.9644	10.3875		4.30708	3.10081		9.42069	7.01904
	0.40268	0.40268		12.0115	10.4284		0.9441	0.81916		9.45765	7.04658
	2.60292	2.55947		12.0587	10.4693		0.93915	0.43558		9.49462	7.07413
	3.66	3.66		12.1058	10.5102		1.25626	0.85469		9.53158	7.10167
	3.24227	3.16568		12.1529	10.5511		1.24454	0.80407		9.56855	7.12921
	2.53361	2.4194		12.2	10.592		2.31803	2.14456		9.60552	7.15675
	1.3686	1.27655		12.2471	10.6329		3.65629	2.72165		9.64248	7.1843
	0.15723	0.15723		12.2943	10.6739		7.59171	4.57903		9.67945	7.21184
	2.36033	2.3352		12.3414	10.7148		3.62584	1.95437		9.71641	7.23938
	0.83794	0.82611		12.3885	10.7557		1.30514	1.10824		9.75338	7.26692
	2.65196	2.05497		12.4357	10.7966		1.71473	1.59353		9.79035	7.29446
	0.53996	0.53431		12.4828	10.8375		4.18551	3.49352		9.82731	7.32201
	3.91172	3.86214		12.5299	10.8784		0.61635	0.43585		9.86428	7.34955
	0.94286	0.88155		12.577	10.9193		0.4193	0.36679		9.90124	7.37709
	0.39061	0.39061		12.6242	10.9603		6.1648	4.77432		9.93821	7.40463
	2.59073	2.58048		12.6713	11.0012		2.77307	2.04209		9.97518	7.43217
	0.27535	0.25626		12.7184	11.0421		0.72015	0.69349		10.0121	7.45972
	2.60792	2.60792		12.7655	11.083		0.81957	0.65666		10.0491	7.48726
	2.34768	2.31737		12.8126	11.1239		0.18664	0.18664		10.0861	7.5148
	2.55228	2.15137		12.8598	11.1648		1.59878	1.30597		10.123	7.54234
	0.35436	0.34088		12.9069	11.2057		1.57362	1.54428		10.16	7.56989
	1.54812	1.54812		12.954	11.2467		0.62019	0.62019		10.197	7.59743
	1.65612	1.50357		13.0012	11.2876		2.072	1.12318		10.2339	7.62497
	0.24538	0.24538		13.0483	11.3285		0.36971	0.30654		10.2709	7.65251
	0.61264	0.36905		13.0954	11.3694		0.98455	0.46706		10.3079	7.68005
	1.2179	1.2179		13.1425	11.4103		0.29762	0.26297		10.3448	7.7076
	0.08901	0.07496		13.1896	11.4512		0.65437	0.62986		10.3818	7.73514
	0.07228	0.04154		13.2368	11.4921		0.85519	0.77426		10.4188	7.76268
	1.0491	1.0491		13.2839	11.533		2.43558	2.22053		10.4557	7.79022
	0.20024	0.20024		13.331	11.574		0.91723	0.91099		10.4927	7.81777
	1.27679	1.27679		13.3781	11.6149		5.63131	4.58046		10.5297	7.84531
	0.92645	0.79968		13.4253	11.6558		0.17654	0.15888		10.5666	7.87285
	0.90726	0.81856		13.4724	11.6967		2.54255	2.22648		10.6036	7.90039
	1.2605	0.97315		13.5195	11.7376		1.50627	1.46307		10.6406	7.92793
	1.04005	0.99844		13.5666	11.7785		0.22975	0.08736		10.6775	7.95548
	1.15761	1.15378		13.6138	11.8194		0.75754	0.5759		10.7145	7.98302
	1.94044	1.41022		13.6609	11.8604		0.92983	0.77262		10.7515	8.01056
	2.48242	2.29727		13.708	11.9013		0.47917	0.38446		10.7884	8.0381
	0.34479	0.34479		13.7551	11.9422		1.67765	1.3368		10.8254	8.06564
	0.87426	0.87044		13.8023	11.9831		1.18266	1.15839		10.8624	8.09319
	2.09039	2.01753		13.8494	12.024		1.51427	1.1023		10.8993	8.12073
	0.20637	0.17998		13.8965	12.0649		0.62319	0.56039		10.9363	8.14827
	0.60378	0.60378		13.9436	12.1058		3.08328	2.60868		10.9733	8.17581
	1.9251	1.88478		13.9908	12.1468		1.45111	1.24197		11.0102	8.20336
	1.25915	0.92749		14.0379	12.1877		0.22175	0.22175		11.0472	8.2309
	1.64947	1.64947		14.085	12.2286		1.66091	1.35983		11.0842	8.25844
	0.55577	0.44974		14.1321	12.2695		1.91356	1.43153		11.1211	8.28598
	0.86254	0.86254		14.1793	12.3104		0.93154	0.80278		11.1581	8.31352
	0.27821	0.27821		14.2264	12.3513		0.1235	0.1235		11.1951	8.34107
	1.87862	1.85083		14.2735	12.3922		1.53123	1.48646		11.232	8.36861
	0.5191	0.43116		14.3206	12.4331		1.08228	1.00534		11.269	8.39615
	0.72706	0.72706		14.3678	12.4741		3.07644	2.0982		11.3059	8.42369
	3.80947	3.12964		14.4149	12.515		1.00669	0.90552		11.3429	8.45123
	7.59273	7.52074		14.462	12.5559		0.79778	0.69355		11.3799	8.47878
	1.62955	1.36092		14.5091	12.5968		1.19084	0.92812		11.4169	8.50632
	0.50227	0.50227		14.5563	12.6377		1.5696	1.29003		11.4538	8.53386
	2.37471	2.26756		14.6034	12.6786		3.34514	2.81419		11.4908	8.5614
	0.5814	0.56691		14.6505	12.7195		4.79733	4.06735		11.5277	8.58895
	1.57179	1.52682		14.6976	12.7605		2.33334	1.23051		11.5647	8.61649
	0.1434	0.1434		14.7448	12.8014		2.84349	2.41187		11.6017	8.64403
	1.8832	1.7246		14.7919	12.8423		0.43475	0.43475		11.6387	8.67157
	0.91122	0.90298		14.839	12.8832		3.09897	2.28722		11.6756	8.69911
	2.88792	2.79819		14.8861	12.9241		1.6171	0.52602		11.7126	8.72666
	0.64161	0.61688		14.9333	12.965		2.35409	1.56141		11.7495	8.7542
	1.16617	1.16617		14.9804	13.006		1.50268	1.47653		11.7865	8.78174
	2.08133	2.01771		15.0275	13.0469		0.27141	0.24461		11.8235	8.80928
	0.56926	0.56926		15.0746	13.0878		4.75924	3.72393		11.8604	8.83682
	8.09879	7.90579		15.1218	13.1287		3.68216	2.60246		11.8974	8.86437
	0.96276	0.85582		15.1689	13.1696		0.4824	0.47999		11.9344	8.89191
	0.54887	0.54604		15.216	13.2105		0.60771	0.53939		11.9713	8.91945
	1.06367	0.98593		15.2631	13.2514		2.15294	2.1258		12.0083	8.94699
	1.33465	1.33465		15.3103	13.2923		3.28357	3.11324		12.0453	8.97454
	0.7579	0.68463		15.3574	13.3333		1.23627	1.17633		12.0822	9.00208
	1.79948	1.49193		15.4045	13.3742		1.41407	1.22256		12.1192	9.02962
	0.38292	0.29342		15.4516	13.4151		4.70687	4.05139		12.1562	9.05716
	3.23358	2.7837		15.4988	13.456		0.36239	0.33287		12.1931	9.0847
	0.36709	0.36568		15.5459	13.4969		3.29412	3.04829		12.2301	9.11225
	2.31431	2.294		15.593	13.5378		0.67114	0.62934		12.2671	9.13979
	2.75188	2.68212		15.6401	13.5787		0.5002	0.15613		12.304	9.16733
	0.73735	0.73011		15.6873	13.6197		1.36511	1.15617		12.341	9.19487
	1.0489	0.95965		15.7344	13.6606		1.29308	1.20489		12.378	9.22242
	0.13605	0.12823		15.7815	13.7015		1.44741	1.44741		12.4149	9.24996
	0.86539	0.84209		15.8286	13.7424		1.66362	1.39827		12.4519	9.2775
	0.9998	0.97756		15.8758	13.7833		0.86954	0.7964		12.4889	9.30504
	0.41185	0.4072		15.9229	13.8242		2.26728	0.94086		12.5258	9.33258
	0.66043	0.66043		15.97	13.8651		12.6744	9.46525		12.5628	9.36013
	3.37904	3.34507		16.0171	13.9061		1.13009	0.92228		12.5998	9.38767
	0.06828	0.06246		16.0643	13.947		1.99638	1.75772		12.6367	9.41521
	3.91534	3.70552		16.1114	13.9879		0.87926	0.85588		12.6737	9.44275
	1.22471	1.19041		16.1585	14.0288		1.34012	1.20098		12.7107	9.47029
	0.2073	0.2073		16.2056	14.0697		0.46335	0.25841		12.7476	9.49784
	3.47059	3.24853		16.2528	14.1106		5.52253	4.37766		12.7846	9.52538
	30.8042	20.0783		16.2999	14.1515		0.44716	0.40612		12.8216	9.55292
	3.3366	3.28507		16.347	14.1924		1.29848	1.16344		12.8585	9.58046
	0.31101	0.31101		16.3941	14.2334		1.55512	1.53564		12.8955	9.60801
	0.93206	0.89768		16.4413	14.2743		1.26176	1.23786		12.9325	9.63555
	2.65767	2.65385		16.4884	14.3152		1.49215	1.39858		12.9694	9.66309
	0.47835	0.47835		16.5355	14.3561		0.29949	0.27747		13.0064	9.69063
	2.24956	2.19876		16.5826	14.397		1.34609	1.33461		13.0434	9.71817
	2.30576	2.09011		16.6298	14.4379		0.26287	0.2468		13.0803	9.74572
	1.21571	1.19582		16.6769	14.4788		1.67491	1.52948		13.1173	9.77326
	1.15866	1.13752		16.724	14.5198		0.06828	0.06828		13.1542	9.8008
	0.28362	0.28362		16.7711	14.5607		0.80177	0.46812		13.1912	9.82834
	1.55337	1.51098		16.8183	14.6016		0.92399	0.5434		13.2282	9.85588
	1.05722	0.9119		16.8654	14.6425		0.14423	0.14423		13.2652	9.88343
	2.5133	2.18167		16.9125	14.6834		1.28264	0.91074		13.3021	9.91097
	1.68085	1.16391		16.9596	14.7243		0.27745	0.27745		13.3391	9.93851
	1.69895	1.62737		17.0068	14.7652		0.26421	0.17948		13.376	9.96605
	0.13571	0.1323		17.0539	14.8062		2.38526	1.47888		13.413	9.9936
	0.81967	0.81967		17.101	14.8471		0.574	0.49619		13.45	10.0211
	0.71949	0.71949		17.1481	14.888		0.93949	0.84263		13.487	10.0487
	0.21492	0.21492		17.1953	14.9289		0.5354	0.45495		13.5239	10.0762
	3.97421	3.81081		17.2424	14.9698		1.2933	1.24036		13.5609	10.1038
	2.12414	2.01706		17.2895	15.0107		1.42885	0.73532		13.5978	10.1313
	1.62231	1.58654		17.3366	15.0516		1.53126	1.45291		13.6348	10.1588
	1.2915	1.20082		17.3838	15.0925		2.83369	1.8271		13.6718	10.1864
	14.3458	14.1198		17.4309	15.1335		4.63994	3.88851		13.7087	10.2139
	2.2862	2.28137		17.478	15.1744		0.62604	0.56351		13.7457	10.2415
	1.23531	1.20134		17.5251	15.2153		2.84389	2.81916		13.7827	10.269
	0.79093	0.79093		17.5723	15.2562		1.22482	0.88115		13.8196	10.2966
	3.63461	2.80058		17.6194	15.2971		4.96709	4.76338		13.8566	10.3241
	0.76431	0.76431		17.6665	15.338		0.15361	0.14395		13.8936	10.3516
	0.75021	0.75021		17.7136	15.3789		0.7839	0.76543		13.9305	10.3792
	1.42492	1.36457		17.7608	15.4199		3.41633	1.69466		13.9675	10.4067
	9.43866	8.2253		17.8079	15.4608		0.43382	0.361		14.0045	10.4343
	2.75485	2.75485		17.855	15.5017		0.25172	0.24748		14.0414	10.4618
	3.60242	3.601		17.9021	15.5426		1.89186	1.89186		14.0784	10.4893
	1.55462	1.55462		17.9493	15.5835		2.09676	2.02534		14.1154	10.5169
	0.38378	0.38378		17.9964	15.6244		4.33786	4.03425		14.1523	10.5444
	0.39418	0.39418		18.0435	15.6653		6.60238	3.76928		14.1893	10.572
	0.40912	0.39841		18.0906	15.7063		1.6541	1.5711		14.2263	10.5995
	0.581	0.57035		18.1378	15.7472		1.65308	1.09299		14.2632	10.6271
	1.1287	1.10864		18.1849	15.7881		0.66047	0.61644		14.3002	10.6546
	0.92168	0.91944		18.232	15.829		3.94628	2.91836		14.3372	10.6822
	1.30633	1.27595		18.2791	15.8699		0.57111	0.57111		14.3741	10.7097
	6.53582	6.19029		18.3263	15.9108		0.9201	0.81198		14.4111	10.7372
	0.8187	0.8187		18.3734	15.9517		3.03237	2.03238		14.4481	10.7648
	3.06396	2.39867		18.4205	15.9926		1.42908	1.25209		14.485	10.7923
	0.4165	0.4165		18.4676	16.0336		0.71465	0.64963		14.522	10.8199
	3.1793	3.00664		18.5148	16.0745		1.06765	1.06765		14.559	10.8474
	4.68782	4.22853		18.5619	16.1154		0.27387	0.27387		14.5959	10.8749
	0.60129	0.60129		18.609	16.1563		3.82902	2.57229		14.6329	10.9025
	0.99489	0.99489		18.6561	16.1972		0.12605	0.12605		14.6699	10.93
	1.28799	1.1964		18.7033	16.2381		2.37262	2.19127		14.7068	10.9576
	5.83415	5.33735		18.7504	16.279		4.02924	2.48171		14.7438	10.9851
	0.72718	0.55091		18.7975	16.32		1.2767	0.86191		14.7808	11.0127
	0.36495	0.35415		18.8446	16.3609		1.64016	1.44347		14.8177	11.0402
	0.29074	0.29074		18.8918	16.4018		2.28167	1.79972		14.8547	11.0677
	1.95743	1.86745		18.9389	16.4427		0.76734	0.72811		14.8917	11.0953
	1.51924	1.10364		18.986	16.4836		2.68757	2.61522		14.9286	11.1228
	2.16233	2.00029		19.0331	16.5245		0.47842	0.44122		14.9656	11.1504
	0.79172	0.77624		19.0803	16.5654		2.36319	1.7599		15.0025	11.1779
	0.75044	0.66616		19.1274	16.6063		8.51378	6.06019		15.0395	11.2055
	3.03487	2.12667		19.1745	16.6473		1.61675	1.57624		15.0765	11.233
	1.1979	1.1979		19.2216	16.6882		6.70798	6.57352		15.1135	11.2605
	2.4157	2.02607		19.2688	16.7291		1.61123	0.83756		15.1504	11.2881
	0.78252	0.66018		19.3159	16.77		9.48716	5.17533		15.1874	11.3156
	8.72558	8.51212		19.363	16.8109		0.30925	0.25138		15.2243	11.3432
	0.43529	0.41115		19.4101	16.8518		4.48674	3.46715		15.2613	11.3707
	0.59809	0.52427		19.4573	16.8927		1.33794	1.33794		15.2983	11.3983
	4.74736	4.72022		19.5044	16.9337		3.82297	3.60153		15.3353	11.4258
	1.53576	1.53294		19.5515	16.9746		2.60416	1.97752		15.3722	11.4533
	0.77614	0.77514		19.5986	17.0155		1.64431	1.49556		15.4092	11.4809
	4.68057	4.1542		19.6458	17.0564		2.34867	1.54386		15.4461	11.5084
	5.4204	5.28718		19.6929	17.0973		1.1938	1.15871		15.4831	11.536
	0.26401	0.26401		19.74	17.1382		1.08121	0.86117		15.5201	11.5635
	6.67114	6.60238		19.7871	17.1791		1.11306	0.81671		15.557	11.591
	0.51183	0.47346		19.8343	17.2201		4.32909	3.11352		15.594	11.6186
	0.34539	0.34439		19.8814	17.261		0.77467	0.77325		15.631	11.6461
	0.80598	0.6559		19.9285	17.3019		0.62648	0.5618		15.6679	11.6737
	0.79567	0.78542		19.9756	17.3428		1.12587	0.81937		15.7049	11.7012
	0.70484	0.70342		20.0227	17.3837		0.58868	0.527		15.7419	11.7287
	16.986	15.3404		20.0699	17.4246		2.3373	2.21873		15.7788	11.7563
	2.53596	2.49136		20.117	17.4655		3.10102	3.019		15.8158	11.7838
	2.34601	2.33794		20.1641	17.5065		1.11801	0.88628		15.8528	11.8114
	4.54338	4.35357		20.2112	17.5474		4.93446	3.87612		15.8897	11.8389
	2.03112	1.99191		20.2584	17.5883		0.34181	0.34181		15.9267	11.8665
	1.5614	1.5614		20.3055	17.6292		0.41798	0.29561		15.9637	11.894
	1.79248	1.70169		20.3526	17.6701		0.55019	0.4492		16.0006	11.9215
	0.39213	0.38548		20.3998	17.711		2.74402	1.93453		16.0376	11.9491
	1.37245	1.35696		20.4469	17.7519		0.5727	0.52091		16.0746	11.9766
	0.29591	0.26826		20.494	17.7929		1.86459	1.63698		16.1115	12.0042
	0.58573	0.30992		20.5411	17.8338		0.43109	0.43109		16.1485	12.0317
	0.83361	0.77581		20.5882	17.8747		1.13676	0.92552		16.1855	12.0593
	1.90852	1.85082		20.6354	17.9156		2.56708	1.76484		16.2224	12.0868
	0.95573	0.61979		20.6825	17.9565		0.67113	0.64123		16.2594	12.1143
	1.43244	1.12099		20.7296	17.9974		2.15784	1.63467		16.2964	12.1419
	2.8509	2.75242		20.7767	18.0383		0.66348	0.62144		16.3333	12.1694
	7.58491	6.5696		20.8239	18.0792		1.29595	0.90909		16.3703	12.197
	0.07877	0.07877		20.871	18.1202		1.08278	0.94869		16.4073	12.2245
	1.91613	1.76082		20.9181	18.1611		0.44779	0.30751		16.4442	12.2521
	2.92983	2.56441		20.9653	18.202		0.34902	0.34802		16.4812	12.2796
	2.92515	2.45455		21.0124	18.2429		3.82899	2.47423		16.5182	12.3071
	1.33737	1.29308		21.0595	18.2838		0.22562	0.21697		16.5551	12.3347
	1.45425	1.2114		21.1066	18.3247		1.04895	1.00066		16.5921	12.3622
	0.91835	0.90194		21.1537	18.3656		0.90539	0.67516		16.6291	12.3898
	16.028	13.8571		21.2009	18.4066		5.2169	4.80481		16.666	12.4173
	1.04709	1.04709		21.248	18.4475		1.36512	1.28554		16.703	12.4449
	1.18174	1.17508		21.2951	18.4884		1.53564	1.36279		16.74	12.4724
	4.73971	4.44338		21.3422	18.5293		0.56961	0.36456		16.7769	12.4999
	0.04346	0.04346		21.3894	18.5702		0.32549	0.32066		16.8139	12.5275
	0.10291	0.09451		21.4365	18.6111		0.17799	0.17075		16.8509	12.555
	0.70424	0.69941		21.4836	18.652		1.93851	1.69481		16.8878	12.5826
	13.3268	9.70236		21.5308	18.693		0.96297	0.96015		16.9248	12.6101
	6.07953	5.6307		21.5779	18.7339		1.38761	1.29521		16.9617	12.6376
	1.27066	1.16369		21.625	18.7748		1.47352	0.95583		16.9987	12.6652
	2.38372	2.23948		21.6721	18.8157		5.80361	4.7937		17.0357	12.6927
	0.6092	0.55636		21.7192	18.8566		0.57722	0.27869		17.0726	12.7203
	8.33809	7.79264		21.7664	18.8975		2.18099	1.625		17.1096	12.7478
	0.68055	0.64645		21.8135	18.9384		8.42676	6.71952		17.1466	12.7753
	0.64764	0.55249		21.8606	18.9794		1.74193	1.04283		17.1836	12.8029
	6.42665	5.28407		21.9078	19.0203		1.78168	1.59755		17.2205	12.8304
	0.80921	0.69053		21.9549	19.0612		3.66698	3.08085		17.2575	12.858
	0.90859	0.59524		22.002	19.1021		0.36863	0.2742		17.2945	12.8855
	0.72891	0.71642		22.0491	19.143		1.07873	0.89761		17.3314	12.9131
	2.30489	2.0827		22.0963	19.1839		7.11362	5.60392		17.3684	12.9406
	0.33635	0.32594		22.1434	19.2248		2.90744	2.11601		17.4053	12.9681
	0.12881	0.11649		22.1905	19.2658		1.99505	1.68627		17.4423	12.9957
	3.08056	2.9928		22.2376	19.3067		1.37047	1.03328		17.4793	13.0232
	0.85187	0.84204		22.2847	19.3476		1.48831	1.24912		17.5162	13.0508
	1.3936	1.31499		22.3319	19.3885		1.38892	1.32805		17.5532	13.0783
	1.51506	1.51506		22.379	19.4294		0.44845	0.26893		17.5902	13.1059
	0.33519	0.27896		22.4261	19.4703		1.01887	0.93402		17.6271	13.1334
	1.1477	1.12839		22.4733	19.5112		4.04144	3.60278		17.6641	13.1609
	0.54414	0.54414		22.5204	19.5521		1.6909	1.31456		17.7011	13.1885
	2.74231	2.73048		22.5675	19.5931		1.06754	0.96922		17.738	13.216
	0.31656	0.31656		22.6146	19.634		4.79623	4.10128		17.775	13.2436
	1.42411	1.41545		22.6618	19.6749		1.9325	1.35118		17.812	13.2711
	4.60991	4.56311		22.7089	19.7158		3.04387	2.46115		17.8489	13.2987
	5.74221	4.84247		22.756	19.7567		0.71375	0.71375		17.8859	13.3262
	0.98168	0.93506		22.8031	19.7976		1.0394	1.0153		17.9229	13.3537
	2.18489	2.16399		22.8502	19.8385		0.33798	0.33798		17.9598	13.3813
	1.54707	1.54407		22.8974	19.8794		3.84316	2.66804		17.9968	13.4088
	2.04169	1.94443		22.9445	19.9204		2.31677	1.88749		18.0338	13.4364
	0.0418	0.0418		22.9916	19.9613		0.56177	0.50384		18.0707	13.4639
	0.70693	0.69508		23.0388	20.0022		3.95906	3.2628		18.1077	13.4915
	0.24155	0.24155		23.0859	20.0431		0.58009	0.40042		18.1447	13.519
	0.63463	0.61356		23.133	20.084		0.50603	0.48913		18.1816	13.5465
	2.98488	2.94501		23.1801	20.1249		0.97766	0.56265		18.2186	13.5741
	4.80977	4.64502		23.2273	20.1658		0.6028	0.46961		18.2556	13.6016
	0.29742	0.29742		23.2744	20.2068		0.22358	0.22358		18.2925	13.6292
	3.78056	3.73365		23.3215	20.2477		0.53993	0.53993		18.3295	13.6567
	0.4565	0.4565		23.3686	20.2886		2.20525	1.87638		18.3665	13.6842
	0.2211	0.2211		23.4157	20.3295		2.08632	1.94077		18.4034	13.7118
	1.85018	1.76333		23.4629	20.3704		6.1545	5.20056		18.4404	13.7393
	8.86506	8.26361		23.51	20.4113		3.14215	2.83593		18.4774	13.7669
	1.16162	0.63384		23.5571	20.4522		2.2442	1.83478		18.5143	13.7944
				23.6043	20.4932					18.5513	13.822
				23.6514	20.5341					18.5883	13.8495
				23.6985	20.575					18.6252	13.877
				23.7456	20.6159					18.6622	13.9046
				23.7928	20.6568					18.6992	13.9321
				23.8399	20.6977					18.7361	13.9597
				23.887	20.7386					18.7731	13.9872
				23.9341	20.7796					18.8101	14.0147
				23.9812	20.8205					18.847	14.0423
				24.0284	20.8614					18.884	14.0698
				24.0755	20.9023					18.921	14.0974
				24.1226	20.9432					18.9579	14.1249
				24.1698	20.9841					18.9949	14.1525
				24.2169	21.025					19.0318	14.18
				24.264	21.066					19.0688	14.2075
				24.3111	21.1069					19.1058	14.2351
				24.3582	21.1478					19.1427	14.2626
				24.4054	21.1887					19.1797	14.2902
				24.4525	21.2296					19.2167	14.3177
				24.4996	21.2705					19.2537	14.3453
				24.5467	21.3114					19.2906	14.3728
				24.5939	21.3524					19.3276	14.4003
				24.641	21.3933					19.3645	14.4279
				24.6881	21.4342					19.4015	14.4554
				24.7352	21.4751					19.4385	14.483
				24.7824	21.516					19.4754	14.5105
				24.8295	21.5569					19.5124	14.5381
				24.8766	21.5978					19.5494	14.5656
				24.9237	21.6387					19.5863	14.5931
				24.9709	21.6797					19.6233	14.6207
				25.018	21.7206					19.6603	14.6482
				25.0651	21.7615					19.6972	14.6758
				25.1122	21.8024					19.7342	14.7033
				25.1594	21.8433					19.7712	14.7309
				25.2065	21.8842					19.8081	14.7584
				25.2536	21.9251					19.8451	14.7859
				25.3007	21.966					19.8821	14.8135
				25.3479	22.007					19.919	14.841
				25.395	22.0479					19.956	14.8686
				25.4421	22.0888					19.993	14.8961
				25.4892	22.1297					20.0299	14.9236
				25.5364	22.1706					20.0669	14.9512
				25.5835	22.2115					20.1039	14.9787
				25.6306	22.2524					20.1408	15.0063
				25.6777	22.2934					20.1778	15.0338
				25.7249	22.3343					20.2148	15.0613
				25.772	22.3752					20.2517	15.0889
				25.8191	22.4161					20.2887	15.1164
				25.8662	22.457					20.3257	15.144
				25.9134	22.4979					20.3626	15.1715
				25.9605	22.5389					20.3996	15.1991
				26.0076	22.5798					20.4366	15.2266
				26.0547	22.6207					20.4735	15.2541
				26.1019	22.6616					20.5105	15.2817
				26.149	22.7025					20.5475	15.3092
				26.1961	22.7434					20.5844	15.3368
				26.2432	22.7843					20.6214	15.3643
				26.2904	22.8252					20.6583	15.3919
				26.3375	22.8662					20.6953	15.4194
				26.3846	22.9071					20.7323	15.4469
				26.4317	22.948					20.7692	15.4745
				26.4789	22.9889					20.8062	15.502
				26.526	23.0298					20.8432	15.5296
				26.5731	23.0707					20.8802	15.5571
				26.6202	23.1116					20.9171	15.5846
				26.6674	23.1526					20.9541	15.6122
				26.7145	23.1935					20.9911	15.6397
				26.7616	23.2344					21.028	15.6673
				26.8087	23.2753					21.065	15.6948
				26.8559	23.3162					21.1019	15.7224
				26.903	23.3571					21.1389	15.7499
				26.9501	23.398					21.1759	15.7774
				26.9972	23.4389					21.2128	15.805
				27.0444	23.4799					21.2498	15.8325
				27.0915	23.5208					21.2868	15.8601
				27.1386	23.5617					21.3237	15.8876
				27.1857	23.6026					21.3607	15.9152
				27.2329	23.6435					21.3977	15.9427
				27.28	23.6844					21.4346	15.9702
				27.3271	23.7253					21.4716	15.9978
				27.3742	23.7663					21.5086	16.0253
				27.4214	23.8072					21.5455	16.0529
				27.4685	23.8481					21.5825	16.0804
				27.5156	23.889					21.6195	16.1079
				27.5627	23.9299					21.6564	16.1355
				27.6099	23.9708					21.6934	16.163
				27.657	24.0117					21.7304	16.1906
				27.7041	24.0527					21.7673	16.2181
				27.7512	24.0936					21.8043	16.2457
				27.7984	24.1345					21.8413	16.2732
				27.8455	24.1754					21.8782	16.3008
				27.8926	24.2163					21.9152	16.3283
				27.9397	24.2572					21.9522	16.3558
				27.9869	24.2981					21.9891	16.3834
				28.034	24.3391					22.0261	16.4109
				28.0811	24.38					22.0631	16.4385
				28.1282	24.4209					22.1	16.466
				28.1754	24.4618					22.137	16.4935
				28.2225	24.5027					22.174	16.5211
				28.2696	24.5436					22.2109	16.5486
				28.3167	24.5845					22.2479	16.5762
				28.3639	24.6255					22.2849	16.6037
				28.411	24.6664					22.3218	16.6313
				28.4581	24.7073					22.3588	16.6588
				28.5052	24.7482					22.3958	16.6863
				28.5524	24.7891					22.4327	16.7139
				28.5995	24.83					22.4697	16.7414
				28.6466	24.8709					22.5067	16.769
				28.6937	24.9118					22.5436	16.7965
				28.7409	24.9528					22.5806	16.824
				28.788	24.9937					22.6176	16.8516
				28.8351	25.0346					22.6545	16.8791
				28.8822	25.0755					22.6915	16.9067
				28.9294	25.1164					22.7284	16.9342
				28.9765	25.1573					22.7654	16.9618
				29.0236	25.1982					22.8024	16.9893
				29.0707	25.2391					22.8393	17.0169
				29.1179	25.2801					22.8763	17.0444
				29.165	25.321					22.9133	17.0719
				29.2121	25.3619					22.9503	17.0995
				29.2592	25.4028					22.9872	17.127
				29.3064	25.4437					23.0242	17.1546
				29.3535	25.4846					23.0612	17.1821
				29.4006	25.5255					23.0981	17.2096
				29.4477	25.5665					23.1351	17.2372
				29.4949	25.6074					23.172	17.2647
				29.542	25.6483					23.209	17.2923
				29.5891	25.6892					23.246	17.3198
				29.6362	25.7301					23.2829	17.3473
				29.6834	25.771					23.3199	17.3749
				29.7305	25.8119					23.3569	17.4024
				29.7776	25.8529					23.3938	17.43
				29.8247	25.8938					23.4308	17.4575
				29.8719	25.9347					23.4678	17.4851
				29.919	25.9756					23.5047	17.5126
				29.9661	26.0165					23.5417	17.5402
				30.0132	26.0574					23.5787	17.5677
				30.0604	26.0983					23.6156	17.5952
				30.1075	26.1393					23.6526	17.6228
				30.1546	26.1802					23.6896	17.6503
				30.2017	26.2211					23.7265	17.6779
				30.2489	26.262					23.7635	17.7054
				30.296	26.3029					23.8005	17.7329
				30.3431	26.3438					23.8374	17.7605
				30.3902	26.3847					23.8744	17.788
				30.4374	26.4257					23.9114	17.8156
				30.4845	26.4666					23.9483	17.8431
				30.5316	26.5075					23.9853	17.8707
				30.5787	26.5484					24.0223	17.8982
				30.6259	26.5893					24.0592	17.9257
				30.673	26.6302					24.0962	17.9533
				30.7201	26.6711					24.1332	17.9808
				30.7672	26.7121					24.1701	18.0084
				30.8144	26.753					24.2071	18.0359
				30.8615	26.7939					24.2441	18.0634
				30.9086	26.8348					24.281	18.091
				30.9557	26.8757					24.318	18.1185
				31.0028	26.9166					24.355	18.1461
				31.05	26.9575					24.3919	18.1736
				31.0971	26.9984					24.4289	18.2012
				31.1442	27.0394					24.4658	18.2287
				31.1913	27.0803					24.5028	18.2562
				31.2385	27.1212					24.5398	18.2838
				31.2856	27.1621					24.5768	18.3113
				31.3327	27.203					24.6137	18.3389
				31.3799	27.2439					24.6507	18.3664
				31.427	27.2848					24.6877	18.394
				31.4741	27.3257					24.7246	18.4215
				31.5212	27.3667					24.7616	18.449
				31.5683	27.4076					24.7985	18.4766
				31.6155	27.4485					24.8355	18.5041
				31.6626	27.4894					24.8725	18.5317
				31.7097	27.5303					24.9094	18.5592
				31.7569	27.5712					24.9464	18.5867
				31.804	27.6121					24.9834	18.6143
				31.8511	27.6531					25.0203	18.6418
				31.8982	27.694					25.0573	18.6694
				31.9454	27.7349					25.0943	18.6969
				31.9925	27.7758					25.1312	18.7245
				32.0396	27.8167					25.1682	18.752
				32.0867	27.8576					25.2052	18.7795
				32.1339	27.8986					25.2421	18.8071
				32.181	27.9395					25.2791	18.8346
				32.2281	27.9804					25.3161	18.8622
				32.2752	28.0213					25.353	18.8897
				32.3224	28.0622					25.39	18.9173
				32.3695	28.1031					25.427	18.9448
				32.4166	28.144					25.4639	18.9723
				32.4637	28.1849					25.5009	18.9999
				32.5108	28.2259					25.5379	19.0274
				32.558	28.2668					25.5748	19.055
				32.6051	28.3077					25.6118	19.0825
				32.6522	28.3486					25.6488	19.1101
				32.6994	28.3895					25.6857	19.1376
				32.7465	28.4304					25.7227	19.1651
				32.7936	28.4713					25.7597	19.1927
				32.8407	28.5123					25.7966	19.2202
				32.8879	28.5532					25.8336	19.2478
				32.935	28.5941					25.8706	19.2753
				32.9821	28.635					25.9075	19.3028
				33.0292	28.6759					25.9445	19.3304
				33.0763	28.7168					25.9815	19.3579
				33.1235	28.7577					26.0184	19.3855
				33.1706	28.7986					26.0554	19.413
				33.2177	28.8396					26.0924	19.4406
				33.2649	28.8805					26.1293	19.4681
				33.312	28.9214					26.1663	19.4956
				33.3591	28.9623					26.2033	19.5232
				33.4062	29.0032					26.2402	19.5507
				33.4534	29.0441					26.2772	19.5783
				33.5005	29.085					26.3142	19.6058
				33.5476	29.126					26.3511	19.6334
				33.5947	29.1669					26.3881	19.6609
				33.6418	29.2078					26.425	19.6884
				33.689	29.2487					26.462	19.716
				33.7361	29.2896					26.499	19.7435
				33.7832	29.3305					26.5359	19.7711
				33.8304	29.3714					26.5729	19.7986
				33.8775	29.4124					26.6099	19.8261
				33.9246	29.4533					26.6469	19.8537
				33.9717	29.4942					26.6838	19.8812
				34.0189	29.5351					26.7208	19.9088
				34.066	29.576					26.7578	19.9363
				34.1131	29.6169					26.7947	19.9639
				34.1602	29.6578					26.8317	19.9914
				34.2073	29.6988					26.8686	20.0189
				34.2545	29.7397					26.9056	20.0465
				34.3016	29.7806					26.9426	20.074
				34.3487	29.8215					26.9795	20.1016
				34.3959	29.8624					27.0165	20.1291
				34.443	29.9033					27.0535	20.1566
				34.4901	29.9442					27.0904	20.1842
				34.5372	29.9852					27.1274	20.2117
				34.5844	30.0261					27.1644	20.2393
				34.6315	30.067					27.2013	20.2668
				34.6786	30.1079					27.2383	20.2944
				34.7257	30.1488					27.2753	20.3219
				34.7728	30.1897					27.3122	20.3495
				34.82	30.2306					27.3492	20.377
				34.8671	30.2715					27.3862	20.4045
				34.9142	30.3125					27.4231	20.4321
				34.9614	30.3534					27.4601	20.4596
				35.0085	30.3943					27.4971	20.4872
				35.0556	30.4352					27.534	20.5147
				35.1027	30.4761					27.571	20.5422
				35.1499	30.517					27.608	20.5698
				35.197	30.5579					27.6449	20.5973
				35.2441	30.5988					27.6819	20.6249
				35.2912	30.6398					27.7189	20.6524
				35.3383	30.6807					27.7558	20.68
				35.3855	30.7216					27.7928	20.7075
				35.4326	30.7625					27.8298	20.735
				35.4797	30.8034					27.8667	20.7626
				35.5268	30.8443					27.9037	20.7901
				35.574	30.8852					27.9407	20.8177
				35.6211	30.9262					27.9776	20.8452
				35.6682	30.9671					28.0146	20.8727
				35.7153	31.008					28.0516	20.9003
				35.7625	31.0489					28.0885	20.9278
				35.8096	31.0898					28.1255	20.9554
				35.8567	31.1307					28.1624	20.9829
				35.9038	31.1716					28.1994	21.0105
				35.951	31.2126					28.2364	21.038
				35.9981	31.2535					28.2734	21.0655
				36.0452	31.2944					28.3103	21.0931
				36.0923	31.3353					28.3473	21.1206
				36.1395	31.3762					28.3843	21.1482
				36.1866	31.4171					28.4212	21.1757
				36.2337	31.458					28.4582	21.2033
				36.2808	31.499					28.4951	21.2308
				36.328	31.5399					28.5321	21.2583
				36.3751	31.5808					28.5691	21.2859
				36.4222	31.6217					28.606	21.3134
				36.4693	31.6626					28.643	21.341
				36.5165	31.7035					28.68	21.3685
				36.5636	31.7444					28.717	21.396
				36.6107	31.7854					28.7539	21.4236
				36.6578	31.8263					28.7909	21.4511
				36.705	31.8672					28.8278	21.4787
				36.7521	31.9081					28.8648	21.5062
				36.7992	31.949					28.9018	21.5338
				36.8463	31.9899					28.9387	21.5613
				36.8935	32.0308					28.9757	21.5888
				36.9406	32.0718					29.0127	21.6164
				36.9877	32.1127					29.0496	21.6439
				37.0348	32.1536					29.0866	21.6715
				37.082	32.1945					29.1236	21.699
				37.1291	32.2354					29.1605	21.7266
				37.1762	32.2763					29.1975	21.7541
				37.2233	32.3172					29.2345	21.7816
				37.2705	32.3581					29.2714	21.8092
				37.3176	32.3991					29.3084	21.8367
				37.3647	32.44					29.3454	21.8643
				37.4118	32.4809					29.3823	21.8918
				37.459	32.5218					29.4193	21.9194
				37.5061	32.5627					29.4563	21.9469
				37.5532	32.6036					29.4932	21.9744
				37.6003	32.6445					29.5302	22.002
				37.6475	32.6855					29.5672	22.0295
				37.6946	32.7264					29.6041	22.0571
				37.7417	32.7673					29.6411	22.0846
				37.7888	32.8082					29.6781	22.1121
				37.836	32.8491					29.715	22.1397
				37.8831	32.89					29.752	22.1672
				37.9302	32.9309					29.789	22.1948
				37.9773	32.9719					29.8259	22.2223
				38.0245	33.0128					29.8629	22.2499
				38.0716	33.0537					29.8999	22.2774
				38.1187	33.0946					29.9368	22.3049
				38.1658	33.1355					29.9738	22.3325
				38.213	33.1764					30.0108	22.36
				38.2601	33.2173					30.0477	22.3876
				38.3072	33.2582					30.0847	22.4151
				38.3543	33.2992					30.1216	22.4427
				38.4015	33.3401					30.1586	22.4702
				38.4486	33.381					30.1956	22.4977
				38.4957	33.4219					30.2325	22.5253
				38.5428	33.4628					30.2695	22.5528
				38.59	33.5037					30.3065	22.5804
				38.6371	33.5446					30.3435	22.6079
				38.6842	33.5856					30.3804	22.6354
				38.7313	33.6265					30.4174	22.663
				38.7785	33.6674					30.4544	22.6905
				38.8256	33.7083					30.4913	22.7181
				38.8727	33.7492					30.5283	22.7456
				38.9198	33.7901					30.5652	22.7732
				38.967	33.831					30.6022	22.8007
				39.0141	33.8719					30.6392	22.8282
				39.0612	33.9129					30.6761	22.8558
				39.1083	33.9538					30.7131	22.8833
				39.1555	33.9947					30.7501	22.9109
				39.2026	34.0356					30.787	22.9384
				39.2497	34.0765					30.824	22.9659
				39.2968	34.1174					30.861	22.9935
				39.344	34.1583					30.8979	23.021
				39.3911	34.1993					30.9349	23.0486
				39.4382	34.2402					30.9719	23.0761
				39.4853	34.2811					31.0088	23.1037
				39.5325	34.322					31.0458	23.1312
				39.5796	34.3629					31.0828	23.1588
				39.6267	34.4038					31.1197	23.1863
				39.6738	34.4447					31.1567	23.2138
				39.721	34.4857					31.1937	23.2414
				39.7681	34.5266					31.2306	23.2689
				39.8152	34.5675					31.2676	23.2965
				39.8623	34.6084					31.3046	23.324
				39.9095	34.6493					31.3415	23.3515
				39.9566	34.6902					31.3785	23.3791
				40.0037	34.7311					31.4155	23.4066
				40.0508	34.7721					31.4524	23.4342
				40.098	34.813					31.4894	23.4617
				40.1451	34.8539					31.5264	23.4892
				40.1922	34.8948					31.5633	23.5168
				40.2393	34.9357					31.6003	23.5443
				40.2865	34.9766					31.6373	23.5719
				40.3336	35.0175					31.6742	23.5994
				40.3807	35.0585					31.7112	23.627
				40.4278	35.0994					31.7482	23.6545
				40.475	35.1403					31.7851	23.6821
				40.5221	35.1812					31.8221	23.7096
				40.5692	35.2221					31.8591	23.7371
				40.6163	35.263					31.896	23.7647
				40.6635	35.3039					31.933	23.7922
				40.7106	35.3449					31.97	23.8198
				40.7577	35.3858					32.0069	23.8473
				40.8048	35.4267					32.0439	23.8748
				40.852	35.4676					32.0808	23.9024
				40.8991	35.5085					32.1178	23.9299
				40.9462	35.5494					32.1548	23.9575
				40.9933	35.5903					32.1917	23.985
				41.0405	35.6312					32.2287	24.0126
				41.0876	35.6722					32.2657	24.0401
				41.1347	35.7131					32.3026	24.0676
				41.1818	35.754					32.3396	24.0952
				41.229	35.7949					32.3766	24.1227
				41.2761	35.8358					32.4136	24.1503
				41.3232	35.8767					32.4505	24.1778
				41.3703	35.9176					32.4875	24.2053
				41.4175	35.9586					32.5244	24.2329
				41.4646	35.9995					32.5614	24.2604
				41.5117	36.0404					32.5984	24.288
				41.5588	36.0813					32.6353	24.3155
				41.606	36.1222					32.6723	24.3431
				41.6531	36.1631					32.7093	24.3706
				41.7002	36.204					32.7462	24.3981
				41.7473	36.245					32.7832	24.4257
				41.7945	36.2859					32.8202	24.4532
				41.8416	36.3268					32.8571	24.4808
				41.8887	36.3677					32.8941	24.5083
				41.9358	36.4086					32.9311	24.5359
				41.983	36.4495					32.968	24.5634
				42.0301	36.4904					33.005	24.5909
				42.0772	36.5314					33.042	24.6185
				42.1243	36.5723					33.0789	24.646
				42.1715	36.6132					33.1159	24.6736
				42.2186	36.6541					33.1529	24.7011
				42.2657	36.695					33.1898	24.7286
				42.3128	36.7359					33.2268	24.7562
				42.3599	36.7768					33.2638	24.7837
				42.4071	36.8177					33.3007	24.8113
				42.4542	36.8587					33.3377	24.8388
				42.5013	36.8996					33.3747	24.8664
				42.5485	36.9405					33.4116	24.8939
				42.5956	36.9814					33.4486	24.9215
				42.6427	37.0223					33.4856	24.949
				42.6898	37.0632					33.5225	24.9765
				42.737	37.1041					33.5595	25.0041
				42.7841	37.145					33.5965	25.0316
				42.8312	37.186					33.6334	25.0592
				42.8783	37.2269					33.6704	25.0867
				42.9254	37.2678					33.7074	25.1142
				42.9726	37.3087					33.7443	25.1418
				43.0197	37.3496					33.7813	25.1693
				43.0668	37.3905					33.8183	25.1969
				43.114	37.4314					33.8552	25.2244
				43.1611	37.4724					33.8922	25.252
				43.2082	37.5133					33.9291	25.2795
				43.2553	37.5542					33.9661	25.307
				43.3025	37.5951					34.0031	25.3346
				43.3496	37.636					34.0401	25.3621
				43.3967	37.6769					34.077	25.3897
				43.4438	37.7178					34.114	25.4172
				43.4909	37.7588					34.151	25.4447
				43.5381	37.7997					34.1879	25.4723
				43.5852	37.8406					34.2249	25.4998
				43.6323	37.8815					34.2619	25.5274
				43.6795	37.9224					34.2988	25.5549
				43.7266	37.9633					34.3358	25.5825
				43.7737	38.0042					34.3728	25.61
				43.8208	38.0451					34.4097	25.6375
				43.868	38.0861					34.4467	25.6651
				43.9151	38.127					34.4836	25.6926
				43.9622	38.1679					34.5206	25.7202
				44.0093	38.2088					34.5576	25.7477
				44.0564	38.2497					34.5945	25.7752
				44.1036	38.2906					34.6315	25.8028
				44.1507	38.3316					34.6685	25.8303
				44.1978	38.3725					34.7054	25.8579
				44.245	38.4134					34.7424	25.8854
				44.2921	38.4543					34.7794	25.913
				44.3392	38.4952					34.8163	25.9405
				44.3863	38.5361					34.8533	25.9681
				44.4335	38.577					34.8903	25.9956
				44.4806	38.618					34.9272	26.0231
				44.5277	38.6589					34.9642	26.0507
				44.5748	38.6998					35.0012	26.0782
				44.6219	38.7407					35.0381	26.1058
				44.6691	38.7816					35.0751	26.1333
				44.7162	38.8225					35.1121	26.1608
				44.7633	38.8634					35.149	26.1884
				44.8105	38.9043					35.186	26.2159
				44.8576	38.9453					35.223	26.2435
				44.9047	38.9862					35.2599	26.271
				44.9518	39.0271					35.2969	26.2985
				44.999	39.068					35.3339	26.3261
				45.0461	39.1089					35.3708	26.3536
				45.0932	39.1498					35.4078	26.3812
				45.1403	39.1907					35.4448	26.4087
				45.1874	39.2317					35.4817	26.4363
				45.2346	39.2726					35.5187	26.4638
				45.2817	39.3135					35.5557	26.4914
				45.3288	39.3544					35.5926	26.5189
				45.376	39.3953					35.6296	26.5464
				45.4231	39.4362					35.6666	26.574
				45.4702	39.4771					35.7035	26.6015
				45.5173	39.5181					35.7405	26.6291
				45.5645	39.559					35.7775	26.6566
				45.6116	39.5999					35.8144	26.6841
				45.6587	39.6408					35.8514	26.7117
				45.7058	39.6817					35.8884	26.7392
				45.7529	39.7226					35.9253	26.7668
				45.8001	39.7635					35.9623	26.7943
				45.8472	39.8045					35.9993	26.8219
				45.8943	39.8454					36.0362	26.8494
				45.9415	39.8863					36.0732	26.8769
				45.9886	39.9272					36.1101	26.9045
				46.0357	39.9681					36.1471	26.932
				46.0828	40.009					36.1841	26.9596
				46.13	40.0499					36.221	26.9871
				46.1771	40.0908					36.258	27.0146
				46.2242	40.1317					36.295	27.0422
				46.2713	40.1727					36.3319	27.0697
				46.3184	40.2136					36.3689	27.0973
				46.3656	40.2545					36.4059	27.1248
				46.4127	40.2954					36.4428	27.1524
				46.4598	40.3363					36.4798	27.1799
				46.507	40.3772					36.5168	27.2074
				46.5541	40.4181					36.5537	27.235
				46.6012	40.4591					36.5907	27.2625
				46.6483	40.5					36.6277	27.2901
				46.6954	40.5409					36.6646	27.3176
				46.7426	40.5818					36.7016	27.3452
				46.7897	40.6227					36.7386	27.3727
				46.8368	40.6636					36.7755	27.4002
				46.8839	40.7045					36.8125	27.4278
				46.9311	40.7455					36.8495	27.4553
				46.9782	40.7864					36.8864	27.4829
				47.0253	40.8273					36.9234	27.5104
				47.0724	40.8682					36.9604	27.5379
				47.1196	40.9091					36.9973	27.5655
