# Supplementary material for: Interfacial chemistry-driven reaction dynamics and resultant microstructural evolution in lithium-based all-solid-state batteries
Source: Nat Commun. 2025 Oct 3;16:8838. doi: 10.1038/s41467-025-63959-1 (PMC12494980; doi:10.1038/s41467-025-63959-1)
Supplement: Supplementary file 6 — Source data [file 41467_2025_63959_MOESM6_ESM.zip › Source Data/Supplementary Fig. 35.xlsx]

## Sheet: Supplementary Fig. 35a
Bare NCM - 1	Cycle number	Discharge capacity (mAh/g)	Bare NCM - 2	Cycle number	Discharge capacity (mAh/g)	LiDFP NCM - 1	Cycle number	Discharge capacity (mAh/g)	LiDFP NCM - 2	Cycle number	Discharge capacity (mAh/g)
	1	159.092		1	158.806		1	173.841		1	171.179
	2	130.771		2	141.97		2	162.764		2	167.384
	3	66.5365		3	127.397		3	157.695		3	162.269
	4	38.0522		4	66.0535		4	151.341		4	157.65
	5	16.3792		5	17.3063		5	136.75		5	147.844
	6	3.23365		6	4.27555		6	95.4003		6	115.709
	7	0		7	1.01695		7	63.1946		7	81.0716
	8	0		8	0.06884		8	37.477		8	55.8229
	9	0		9	0.04365		9	11.58		9	38.7507
	10	0		10	0.04156		10	2.82462		10	28.1681
	11	0		11	0.03712		11	0.03886		11	21.194
	12	0		12	0.03341		12	0		12	16.8465
	13	0		13	0.02849		13	0		13	13.401
	14	0		14	0.02521		14	0		14	11.366
	15	0		15	0.02357		15	0		15	9.71658
	16	0		16	0.02523		16	0		16	8.72279
	17	0		17	0.02381		17	0		17	7.8407
	18	0		18	0.02359		18	0		18	7.0198
	19	0		19	0.02101		19	0		19	6.44073
	20	0		20	0.02032		20	0		20	5.96937
	21	0		21	0.0203		21	0		21	5.65038
	22	0		22	0.02123		22	0		22	5.28695
	23	0		23	0.02124		23	0		23	5.02712
	24	0		24	0.0203		24	0		24	4.66369
	25	0		25	0.0196		25	0		25	4.48172
	26	0		26	0.01914		26	0		26	4.28811
	27	0		27	0.01822		27	0		27	4.12346
	28	0		28	0.01727		28	0		28	3.96837
	29	0		29	0.01683		29	0		29	3.79792
	30	0		30	0.01842		30	0		30	3.68028

## Sheet: Supplementary Fig. 35b
Bare NCM - 1	Cycle number	Discharge capacity (mAh/g)	Bare NCM - 2	Cycle number	Discharge capacity (mAh/g)	LiDFP NCM - 1	Cycle number	Discharge capacity (mAh/g)	LiDFP NCM - 2	Cycle number	Discharge capacity (mAh/g)
	1	161.458		1	163.615		1	176.111		1	179.075
	2	141.241		2	154.435		2	173.478		2	176.209
	3	95.1324		3	138.44		3	171.933		3	174.032
	4	45.6036		4	100.704		4	169.888		4	171.641
	5	0.00677		5	58.7111		5	167.298		5	168.477
	6	0.00187		6	33.4349		6	163.796		6	165.639
	7	0.0021		7	21.2257		7	159.602		7	162.038
	8	0.0021		8	15.0457		8	154.911		8	159.164
	9	0.0021		9	11.5098		9	149.398		9	154.853
	10	0.0021		10	9.24497		10	143.728		10	151.935
	11	0.0021		11	7.52645		11	137.109		11	148.448
	12	0.00187		12	6.37592		12	130.362		12	145.255
	13	0.00187		13	5.66581		13	122.966		13	140.371
	14	0.00187		14	5.17605		14	113.418		14	137.343
	15	0.0021		15	4.31886		15	95.8754		15	132.418
	16	0.0021		16	3.97967		16	66.1696		16	122.707
	17	0.00187		17	3.50039		17	35.0734		17	107.771
	18	0.0021		18	3.1276		18	18.2815		18	90.844
	19	0.0021		19	2.78086		19	11.5656		19	64.8833
	20	0.00187		20	2.63782		20	8.39295		20	53.9802
	21	0.0021		21	2.47859		21	6.18918		21	39.3348
	22	0.0021		22	2.24711		22	4.76024		22	29.3603
	23	0.00187		23	1.92285		23	3.67212		23	22.4202
	24	0.00187		24	1.64081		24	3.13223		24	17.0152
	25	0.00187		25	1.62486		25	2.52118		25	0.09967
	26	0.00187		26	1.51955		26	2.146		26	0.0429
	27	0.00187		27	1.29365		27	1.70368		27	0.02466
	28	0.00187		28	1.13064		28	1.34993		28	0.02106
	29	0.00187		29	1.02768		29	1.1828		29	0.02132
	30	0.00187		30	1.02637		30	0.86249		30	0.02081

## Sheet: Supplementary Fig. 35c
Bare NCM - 1	Cycle number	Discharge capacity (mAh/g)	Bare NCM - 2	Cycle number	Discharge capacity (mAh/g)	LiDFP NCM - 1	Cycle number	Discharge capacity (mAh/g)	LiDFP NCM - 2	Cycle number	Discharge capacity (mAh/g)
	1	162.022		1	161.669		1	180.418		1	177.665
	2	157.303		2	152.867		2	178.32		2	171.545
	3	154.094		3	150.677		3	175.149		3	169.114
	4	150.132		4	146.939		4	172.144		4	167.805
	5	144.595		5	142.921		5	168.976		5	166.694
	6	136.369		6	138.3		6	165.478		6	165.563
	7	121.416		7	131.751		7	161.697		7	163.933
	8	92.9591		8	118.247		8	158.061		8	160.705
	9	58.8196		9	92.976		9	153.721		9	150.682
	10	36.7858		10	67.8798		10	148.05		10	127.722
	11	20.8935		11	49.759		11	139.936		11	106.845
	12	10.1198		12	38.3373		12	122.965		12	87.4883
	13	5.41512		13	30.3742		13	101.092		13	72.6452
	14	3.41844		14	24.9787		14	81.6464		14	61.0746
	15	2.60436		15	21.2847		15	66.2962		15	51.8771
	16	2.06487		16	18.3929		16	54.296		16	43.7088
	17	1.86355		17	16.286		17	45.2259		17	38.608
	18	1.60567		18	14.3163		18	37.9842		18	32.5469
	19	1.46926		19	12.8515		19	32.7298		19	28.4268
	20	1.30517		20	12.1099		20	28.1368		20	25.5995
	21	1.03554		21	11.0997		21	24.647		21	22.9632
	22	0.99826		22	10.6795		22	22.0238		22	20.847
	23	0.984		23	10.2065		23	20.0512		23	18.9758
	24	0.8981		24	9.76203		24	18.3062		24	17.4657
	25	0.90182		25	9.39807		25	17.0977		25	16.267
	26	0.82915		26	9.00742		26	15.8616		26	15.1492
	27	0.73185		27	8.54205		27	15.0577		27	14.5709
	28	0.70971		28	8.38955		28	14.052		28	13.5846
	29	0.62522		29	8.04033		29	13.5396		29	12.9292
	30	0.61041		30	7.85785		30	12.8921		30	12.1605
