# Supplementary material for: Interfacial chemistry-driven reaction dynamics and resultant microstructural evolution in lithium-based all-solid-state batteries
Source: Nat Commun. 2025 Oct 3;16:8838. doi: 10.1038/s41467-025-63959-1 (PMC12494980; doi:10.1038/s41467-025-63959-1)
Supplement: Supplementary file 6 — Source data [file 41467_2025_63959_MOESM6_ESM.zip › Source Data/Supplementary Fig. 4.xlsx]

## Sheet: Supplementary Fig. 4
	1st Ch	Voltage (V)	1st Dis	Voltage (V)		2nd Ch	Voltage (V)	2nd Dis	Voltage (V)		3rd Ch	Voltage (V)	3rd Dis	Voltage (V)		4th Ch	Voltage (V)	4th Dis	Voltage (V)
	0	4.8041	0	0.9532		0	1.9688	0	1.009		0	2.021	0	1.0402		0	2.0355	0	1.0773
			0.00597	0.7886		0.00598	2.9926	0.00598	0.6793		0.00597	3.1383	0.00598	0.6732		0.00598	3.1463	0.00598	0.6789
			0.0119	0.7055		0.012	4.5385	0.012	0.5549		0.0113	4.8015	0.012	0.5406		0.0114	4.8001	0.012	0.537
			0.0179	0.6457		0.0132	4.8019	0.0173	0.4998				0.0154	0.5				0.0148	0.5
			0.0239	0.5984
			0.0299	0.5601
			0.0359	0.5287
			0.0419	0.5029
			0.0426	0.5
