# Supplementary material for: Interfacial chemistry-driven reaction dynamics and resultant microstructural evolution in lithium-based all-solid-state batteries
Source: Nat Commun. 2025 Oct 3;16:8838. doi: 10.1038/s41467-025-63959-1 (PMC12494980; doi:10.1038/s41467-025-63959-1)
Supplement: Supplementary file 6 — Source data [file 41467_2025_63959_MOESM6_ESM.zip › Source Data/Supplementary Fig. 5.xlsx]

## Sheet: Supplementary Fig. 5a
Bare NCM	1st Ch	1st Ch	1st Dis	1st Dis	LiDFP NCM	1st Ch	1st Ch	1st Dis	1st Dis
	Q/M [mAh/g]	V [V]	Q/M [mAh/g]	V [V]		Q/M [mAh/g]	V [V]	Q/M [mAh/g]	V [V]
	0	2.36923	0	3.74206		0	2.33682	0	3.78716
	0.15413	2.44644	0.15419	3.73426		0.15417	2.4018	0.15417	3.78105
	0.30823	2.50225	0.30837	3.72784		0.30833	2.44904	0.30828	3.776
	0.46233	2.54827	0.46254	3.72203		0.4625	2.48879	0.46239	3.77141
	0.61644	2.58802	0.61674	3.71668		0.61665	2.52411	0.61651	3.76729
	0.77058	2.62319	0.77097	3.7124		0.77082	2.55591	0.77065	3.76331
	0.92472	2.65499	0.92518	3.70842		0.925	2.58435	0.9248	3.75964
	1.07886	2.68419	1.07941	3.70414		1.07914	2.6108	1.07891	3.75597
	1.233	2.71079	1.23361	3.70047		1.23328	2.63542	1.23304	3.75261
	1.38715	2.73663	1.38777	3.6968		1.38742	2.6582	1.38719	3.7494
	1.54129	2.76094	1.54195	3.69344		1.54159	2.67976	1.54133	3.74619
	1.69538	2.78403	1.69614	3.69007		1.69579	2.70009	1.6955	3.74328
	1.84948	2.80696	1.85028	3.68702		1.84991	2.71966	1.84965	3.74038
	2.00365	2.82883	2.00438	3.68396		2.00401	2.73847	2.00377	3.73747
	2.15781	2.85054	2.15855	3.6809		2.15811	2.75666	2.15789	3.73472
	2.31197	2.87164	2.31274	3.6783		2.31224	2.7744	2.31203	3.73197
	2.46615	2.89274	2.46688	3.6754		2.46639	2.79167	2.46619	3.72937
	2.6203	2.91338	2.62103	3.67295		2.62055	2.80819	2.62031	3.72662
	2.7744	2.93264	2.7752	3.67035		2.77467	2.8247	2.7744	3.72432
	2.9285	2.95084	2.92935	3.66775		2.92879	2.84091	2.9285	3.72172
	3.08261	2.96735	3.08354	3.66515		3.08293	2.85665	3.08265	3.71958
	3.23674	2.98126	3.23773	3.66286		3.23707	2.87256	3.23681	3.71698
	3.39087	2.99258	3.3919	3.66057		3.39119	2.88754	3.39095	3.71469
	3.54498	3.00206	3.5461	3.65827		3.54531	2.90283	3.54511	3.71224
	3.69906	3.0097	3.70034	3.65598		3.69945	2.91751	3.69929	3.7101
	3.85313	3.01597	3.85455	3.65353		3.85361	2.93142	3.85342	3.70796
	4.00727	3.02101	4.00876	3.65155		4.00777	2.94442	4.00753	3.70552
	4.16142	3.0253	4.16296	3.64941		4.16193	2.95619	4.16169	3.70353
	4.31555	3.02866	4.31714	3.64742		4.31611	2.96704	4.31586	3.70139
	4.46964	3.03202	4.47132	3.64528		4.47026	2.97637	4.47003	3.69925
	4.62377	3.03462	4.62554	3.64314		4.62438	2.98401	4.62418	3.69711
	4.77791	3.03676	4.77973	3.6413		4.77849	2.99105	4.77835	3.69512
	4.93201	3.0389	4.93391	3.63931		4.93262	2.9964	4.93248	3.69313
	5.08611	3.04074	5.08813	3.63733		5.08679	3.00083	5.0866	3.69114
	5.24023	3.04242	5.24236	3.63549		5.24096	3.00511	5.24077	3.68916
	5.39439	3.04395	5.39656	3.63366		5.3951	3.00863	5.39495	3.68732
	5.54853	3.04532	5.55077	3.63167		5.54926	3.01108	5.5491	3.68533
	5.70269	3.04655	5.70499	3.62999		5.7034	3.01368	5.70321	3.6835
	5.85683	3.04777	5.85921	3.628		5.85752	3.01597	5.85733	3.68136
	6.01092	3.04869	6.01346	3.62617		6.01168	3.01796	6.01151	3.67968
	6.16505	3.04961	6.16772	3.62433		6.16583	3.01949	6.1657	3.67815
	6.31919	3.05068	6.32193	3.6228		6.32001	3.02132	6.31985	3.67601
	6.4733	3.05159	6.4761	3.62112		6.47421	3.02254	6.474	3.67448
	6.62738	3.05236	6.6303	3.61913		6.62835	3.02407	6.62814	3.6728
	6.78145	3.05282	6.78446	3.6176		6.78247	3.02499	6.78228	3.67096
	6.93556	3.05343	6.93863	3.61592		6.93662	3.02606	6.93645	3.66898
	7.08969	3.05435	7.09281	3.61439		7.09076	3.02713	7.0906	3.6676
	7.2438	3.05511	7.24696	3.61271		7.24489	3.0282	7.24476	3.66561
	7.39793	3.05572	7.4011	3.61118		7.39903	3.02927	7.39892	3.66393
	7.5521	3.05633	7.55528	3.60935		7.55317	3.03004	7.55306	3.6621
	7.70626	3.05679	7.70947	3.60797		7.70728	3.03049	7.70719	3.66072
	7.86042	3.0574	7.86365	3.60629		7.86141	3.03156	7.86133	3.65904
	8.01456	3.05801	8.01784	3.60491		8.01553	3.03202	8.01547	3.65751
	8.16868	3.05847	8.17205	3.60323		8.16966	3.03279	8.16958	3.65598
	8.32284	3.05893	8.32625	3.60186		8.3238	3.03325	8.32372	3.65399
	8.477	3.05939	8.48042	3.60033		8.47793	3.03401	8.47786	3.65246
	8.63118	3.06	8.63456	3.5988		8.63207	3.03447	8.63199	3.65109
	8.78535	3.06061	8.7887	3.59757		8.78622	3.03508	8.78614	3.64941
	8.93945	3.06061	8.94282	3.59574		8.94036	3.03554	8.94028	3.64788
	9.09356	3.06123	9.09695	3.59452		9.09449	3.03615	9.09443	3.64635
	9.24769	3.06168	9.25113	3.59283		9.24863	3.03661	9.24861	3.64482
	9.40181	3.06199	9.40535	3.59146		9.40279	3.03707	9.40278	3.64329
	9.55595	3.0623	9.55959	3.59008		9.55695	3.03783	9.55692	3.64207
	9.71008	3.06275	9.71385	3.58871		9.71107	3.03799	9.71109	3.64008
	9.86421	3.06306	9.86811	3.58718		9.86522	3.03829	9.86528	3.6387
	10.0183	3.06321	10.0223	3.5858		10.0194	3.03875	10.0194	3.63748
	10.1724	3.06352	10.1766	3.58443		10.1735	3.03936	10.1736	3.63549
	10.3265	3.06413	10.3308	3.58305		10.3277	3.03951	10.3277	3.63412
	10.4806	3.06459	10.4849	3.58167		10.4818	3.03982	10.4819	3.63243
	10.6347	3.06474	10.6392	3.5803		10.636	3.03997	10.636	3.63121
	10.7888	3.06489	10.7933	3.57892		10.7901	3.04043	10.7902	3.62999
	10.9429	3.06535	10.9475	3.5777		10.9443	3.04074	10.9444	3.62831
	11.0971	3.06551	11.1017	3.57617		11.0984	3.04135	11.0985	3.62693
	11.2512	3.06581	11.256	3.57479		11.2525	3.0415	11.2527	3.6254
	11.4053	3.06627	11.4102	3.57357		11.4067	3.04166	11.4069	3.62402
	11.5595	3.06642	11.5644	3.57219		11.5608	3.04196	11.5611	3.62265
	11.7136	3.06688	11.7186	3.57082		11.715	3.04227	11.7152	3.62127
	11.8677	3.06719	11.8728	3.56929		11.8691	3.04273	11.8694	3.6202
	12.0219	3.06734	12.027	3.56822		12.0233	3.04318	12.0236	3.61867
	12.176	3.06749	12.1812	3.56654		12.1775	3.04318	12.1778	3.6173
	12.3301	3.0678	12.3353	3.56562		12.3316	3.04349	12.332	3.61562
	12.4843	3.06826	12.4895	3.56424		12.4858	3.04364	12.4861	3.61439
	12.6384	3.06841	12.6437	3.56302		12.64	3.0441	12.6402	3.61317
	12.7925	3.06856	12.7979	3.5618		12.7941	3.04425	12.7944	3.61195
	12.9466	3.06902	12.952	3.56027		12.9483	3.04441	12.9485	3.61072
	13.1008	3.06902	13.1061	3.5592		13.1024	3.04471	13.1027	3.6095
	13.2549	3.06948	13.2604	3.55767		13.2566	3.04487	13.2569	3.60812
	13.4091	3.06963	13.4146	3.55645		13.4107	3.04532	13.411	3.60675
	13.5632	3.06994	13.5688	3.55522		13.565	3.04548	13.5652	3.60568
	13.7173	3.07025	13.723	3.55385		13.7191	3.04594	13.7194	3.6043
	13.8714	3.07055	13.8772	3.55278		13.8733	3.04609	13.8735	3.60308
	14.0254	3.0704	14.0313	3.5514		14.0274	3.04609	14.0277	3.60186
	14.1796	3.0707	14.1855	3.55018		14.1816	3.04624	14.1819	3.60079
	14.3337	3.07086	14.3397	3.5488		14.3357	3.0467	14.336	3.59941
	14.4878	3.07101	14.494	3.54773		14.4898	3.04685	14.4901	3.59803
	14.6418	3.07162	14.6482	3.5462		14.6439	3.04685	14.6443	3.59681
	14.796	3.07178	14.8024	3.54483		14.798	3.04747	14.7985	3.59543
	14.9501	3.07178	14.9566	3.54391		14.9521	3.04777	14.9527	3.59452
	15.1042	3.07193	15.1107	3.54253		15.1063	3.04792	15.1068	3.59314
	15.2583	3.07223	15.2648	3.54131		15.2604	3.04808	15.2609	3.59192
	15.4124	3.07239	15.419	3.54039		15.4146	3.04808	15.415	3.59069
	15.5665	3.07269	15.5732	3.53902		15.5687	3.04854	15.5691	3.58932
	15.7206	3.07285	15.7274	3.5381		15.7229	3.04838	15.7233	3.58825
	15.8748	3.073	15.8817	3.53688		15.877	3.04884	15.8774	3.58702
	16.0288	3.0733	16.0359	3.53535		16.0311	3.04899	16.0316	3.5858
	16.183	3.07361	16.19	3.53428		16.1852	3.0493	16.1857	3.58458
	16.337	3.07361	16.3442	3.5329		16.3394	3.04945	16.3399	3.58351
	16.4912	3.07407	16.4984	3.53183		16.4935	3.04961	16.4941	3.58229
	16.6453	3.07422	16.6526	3.53076		16.6477	3.04961	16.6482	3.58106
	16.7994	3.07483	16.8068	3.52938		16.8018	3.05037	16.8024	3.57969
	16.9535	3.07468	16.9609	3.52831		16.956	3.05006	16.9566	3.57862
	17.1075	3.07483	17.1151	3.52709		17.1101	3.05052	17.1107	3.57739
	17.2617	3.07483	17.2693	3.52617		17.2643	3.05052	17.2649	3.57602
	17.4158	3.07514	17.4235	3.52464		17.4184	3.05083	17.419	3.5751
	17.5699	3.07544	17.5777	3.52342		17.5726	3.05098	17.5732	3.57388
	17.724	3.07544	17.7319	3.5225		17.7267	3.05129	17.7273	3.57281
	17.8782	3.0756	17.886	3.52128		17.8808	3.05144	17.8814	3.57174
	18.0323	3.0759	18.0402	3.52006		18.035	3.05144	18.0356	3.57036
	18.1864	3.07606	18.1944	3.51899		18.1892	3.05159	18.1897	3.56914
	18.3405	3.07636	18.3486	3.51792		18.3434	3.05205	18.3439	3.56807
	18.4946	3.07651	18.5028	3.51685		18.4975	3.05205	18.498	3.56684
	18.6487	3.07667	18.657	3.51562		18.6517	3.05236	18.6521	3.56562
	18.8028	3.07682	18.8112	3.5144		18.8059	3.05251	18.8062	3.56455
	18.9569	3.07697	18.9653	3.51333		18.9601	3.05266	18.9604	3.56333
	19.111	3.07728	19.1195	3.51211		19.1142	3.05282	19.1146	3.56226
	19.2652	3.07743	19.2737	3.51119		19.2683	3.05312	19.2688	3.56088
	19.4193	3.07743	19.4279	3.50981		19.4224	3.05328	19.4229	3.55981
	19.5733	3.07774	19.5821	3.50874		19.5766	3.05343	19.577	3.55874
	19.7275	3.07789	19.7364	3.50767		19.7307	3.05373	19.7311	3.55767
	19.8816	3.0782	19.8906	3.50645		19.8849	3.05389	19.8852	3.5566
	20.0357	3.0782	20.0448	3.50507		20.039	3.05389	20.0394	3.55538
	20.1899	3.07835	20.1989	3.50416		20.1931	3.0545	20.1936	3.55431
	20.344	3.07835	20.3531	3.50293		20.3473	3.0548	20.3478	3.55339
	20.4982	3.07866	20.5073	3.50202		20.5014	3.0548	20.5019	3.55171
	20.6522	3.07896	20.6615	3.50064		20.6555	3.05496	20.6561	3.55079
	20.8063	3.07896	20.8157	3.49972		20.8097	3.05526	20.8103	3.54957
	20.9605	3.07927	20.9699	3.49881		20.9638	3.05542	20.9645	3.54865
	21.1146	3.07942	21.1241	3.49743		21.118	3.05542	21.1186	3.54743
	21.2687	3.07942	21.2782	3.49605		21.2721	3.05572	21.2727	3.5462
	21.4228	3.07973	21.4325	3.49514		21.4262	3.05572	21.4269	3.54498
	21.5769	3.07988	21.5866	3.49407		21.5804	3.05603	21.5811	3.54406
	21.731	3.08018	21.7408	3.49284		21.7345	3.05649	21.7352	3.54284
	21.8851	3.08018	21.895	3.49177		21.8887	3.05633	21.8894	3.54162
	22.0392	3.08034	22.0492	3.49055		22.0429	3.05649	22.0435	3.54085
	22.1932	3.08034	22.2034	3.48963		22.197	3.05679	22.1976	3.53963
	22.3473	3.08064	22.3576	3.48856		22.3511	3.05679	22.3518	3.53856
	22.5014	3.08095	22.5118	3.48749		22.5053	3.05694	22.506	3.53749
	22.6556	3.0808	22.6659	3.48642		22.6595	3.0571	22.6601	3.53611
	22.8097	3.08095	22.8201	3.48489		22.8136	3.05725	22.8142	3.53519
	22.9639	3.08125	22.9743	3.48382		22.9677	3.05771	22.9684	3.53397
	23.118	3.08156	23.1285	3.48275		23.1218	3.05771	23.1226	3.53305
	23.2721	3.08141	23.2827	3.48168		23.276	3.05786	23.2767	3.53183
	23.4262	3.08187	23.4369	3.48061		23.4302	3.05786	23.4309	3.53076
	23.5803	3.08202	23.591	3.47939		23.5843	3.05832	23.5851	3.52984
	23.7345	3.08202	23.7452	3.47847		23.7385	3.05817	23.7393	3.52862
	23.8886	3.08217	23.8994	3.4774		23.8927	3.05847	23.8934	3.52755
	24.0427	3.08217	24.0536	3.47648		24.0468	3.05863	24.0476	3.52633
	24.1968	3.08248	24.2078	3.47495		24.201	3.05893	24.2017	3.52541
	24.3509	3.08263	24.362	3.47388		24.3552	3.05893	24.3559	3.52419
	24.505	3.08278	24.5162	3.47281		24.5094	3.05924	24.51	3.52327
	24.6591	3.08294	24.6704	3.47159		24.6635	3.05924	24.6642	3.5222
	24.8132	3.08309	24.8246	3.47067		24.8177	3.0597	24.8183	3.52113
	24.9673	3.08324	24.9787	3.4696		24.9718	3.0597	24.9725	3.52006
	25.1214	3.08339	25.1329	3.46853		25.126	3.05985	25.1267	3.51899
	25.2755	3.08355	25.287	3.46731		25.2802	3.06	25.2808	3.51776
	25.4297	3.08401	25.4411	3.46639		25.4344	3.06031	25.4349	3.51685
	25.5838	3.08401	25.5953	3.46517		25.5886	3.06031	25.5891	3.51593
	25.738	3.08431	25.7494	3.4641		25.7428	3.06046	25.7432	3.51471
	25.8921	3.08447	25.9037	3.46303		25.8969	3.06077	25.8973	3.51348
	26.0462	3.08477	26.0579	3.46196		26.0511	3.06077	26.0514	3.51272
	26.2003	3.08492	26.2121	3.46089		26.2052	3.06107	26.2056	3.51134
	26.3545	3.08477	26.3663	3.45997		26.3594	3.06123	26.3598	3.51058
	26.5086	3.08508	26.5205	3.45859		26.5135	3.06153	26.5139	3.50951
	26.6627	3.08538	26.6746	3.45768		26.6677	3.06138	26.6681	3.50844
	26.8168	3.08554	26.8289	3.45676		26.8218	3.06168	26.8222	3.50737
	26.9709	3.08554	26.9831	3.45538		26.9759	3.06168	26.9764	3.5063
	27.125	3.08584	27.1373	3.45447		27.1301	3.06199	27.1305	3.50507
	27.2791	3.08599	27.2915	3.45309		27.2843	3.0623	27.2847	3.504
	27.4331	3.08599	27.4457	3.45217		27.4385	3.0623	27.4389	3.50309
	27.5872	3.0863	27.5999	3.45126		27.5926	3.06245	27.5931	3.50186
	27.7413	3.08661	27.7541	3.45019		27.7467	3.06275	27.7472	3.50079
	27.8954	3.08676	27.9082	3.44912		27.9009	3.06291	27.9013	3.50003
	28.0496	3.08676	28.0624	3.4482		28.055	3.06306	28.0554	3.49881
	28.2037	3.08691	28.2166	3.44713		28.2091	3.06321	28.2095	3.49789
	28.3578	3.08706	28.3708	3.44606		28.3633	3.06321	28.3636	3.49666
	28.5119	3.08722	28.525	3.44468		28.5174	3.06367	28.5177	3.49559
	28.666	3.08737	28.6791	3.44346		28.6715	3.06382	28.6718	3.49452
	28.8201	3.08768	28.8333	3.44254		28.8256	3.06398	28.826	3.4933
	28.9743	3.08768	28.9876	3.44162		28.9798	3.06398	28.9802	3.49238
	29.1284	3.08798	29.1418	3.44055		29.1339	3.06444	29.1343	3.49131
	29.2825	3.08798	29.296	3.43948		29.2881	3.06428	29.2885	3.49009
	29.4366	3.08783	29.4502	3.43857		29.4423	3.06444	29.4426	3.48917
	29.5907	3.08829	29.6044	3.43765		29.5964	3.06489	29.5968	3.48826
	29.7448	3.08859	29.7585	3.43673		29.7506	3.06489	29.751	3.48688
	29.8989	3.08859	29.9128	3.4352		29.9047	3.06489	29.9052	3.48566
	30.053	3.08875	30.067	3.43459		30.0589	3.06535	30.0594	3.48474
	30.2071	3.0889	30.2212	3.43337		30.2131	3.06535	30.2135	3.48367
	30.3612	3.0889	30.3754	3.43214		30.3672	3.06566	30.3676	3.48275
	30.5154	3.0892	30.5296	3.43138		30.5214	3.06566	30.5218	3.48153
	30.6695	3.08936	30.6838	3.43031		30.6755	3.06581	30.6759	3.48061
	30.8236	3.08936	30.838	3.42954		30.8297	3.06597	30.83	3.47939
	30.9777	3.08951	30.9922	3.42832		30.9839	3.06627	30.9842	3.47832
	31.1318	3.08966	31.1464	3.42725		31.138	3.06642	31.1383	3.47725
	31.2859	3.08966	31.3005	3.42649		31.2921	3.06673	31.2924	3.47602
	31.44	3.09012	31.4548	3.42526		31.4463	3.06688	31.4466	3.47495
	31.5942	3.09012	31.609	3.42435		31.6005	3.06719	31.6008	3.47388
	31.7483	3.09028	31.7632	3.42328		31.7546	3.06719	31.7549	3.47281
	31.9023	3.09028	31.9174	3.42205		31.9087	3.06734	31.9091	3.47174
	32.0564	3.09073	32.0715	3.42114		32.0628	3.06749	32.0632	3.47083
	32.2105	3.09073	32.2257	3.42022		32.217	3.0678	32.2174	3.46976
	32.3646	3.09089	32.3799	3.41915		32.3711	3.06811	32.3715	3.46853
	32.5187	3.09104	32.5341	3.41808		32.5252	3.06795	32.5256	3.46746
	32.6728	3.09135	32.6882	3.41685		32.6794	3.06826	32.6798	3.46639
	32.8269	3.09135	32.8424	3.41609		32.8336	3.06856	32.8339	3.46532
	32.9811	3.09165	32.9966	3.41502		32.9877	3.06872	32.9881	3.4644
	33.1352	3.09165	33.1508	3.4138		33.1419	3.06902	33.1422	3.46349
	33.2893	3.0918	33.305	3.41288		33.2961	3.06902	33.2964	3.46242
	33.4435	3.0918	33.4592	3.41181		33.4503	3.06902	33.4506	3.46135
	33.5976	3.09211	33.6135	3.41074		33.6044	3.06918	33.6047	3.46012
	33.7517	3.09242	33.7677	3.40982		33.7586	3.06948	33.7589	3.45905
	33.9058	3.09257	33.9219	3.40875		33.9128	3.06963	33.913	3.45798
	34.0599	3.09257	34.0761	3.40768		34.0669	3.06994	34.0671	3.45707
	34.214	3.09257	34.2302	3.40661		34.2211	3.06994	34.2213	3.456
	34.3682	3.09303	34.3844	3.40554		34.3752	3.07025	34.3754	3.45477
	34.5223	3.09318	34.5386	3.40462		34.5293	3.07055	34.5296	3.45401
	34.6764	3.09318	34.6928	3.40371		34.6835	3.07055	34.6837	3.45278
	34.8305	3.09333	34.847	3.40264		34.8377	3.07086	34.8379	3.45202
	34.9847	3.09333	35.0012	3.40172		34.9918	3.07086	34.992	3.4508
	35.1389	3.09349	35.1554	3.40065		35.146	3.07101	35.1461	3.44973
	35.2931	3.09394	35.3096	3.39988		35.3001	3.07132	35.3002	3.44866
	35.4472	3.09425	35.4637	3.39866		35.4543	3.07116	35.4544	3.44774
	35.6014	3.09425	35.6179	3.3979		35.6085	3.07147	35.6085	3.44667
	35.7555	3.09425	35.7721	3.39698		35.7626	3.07178	35.7626	3.4456
	35.9097	3.0944	35.9263	3.39591		35.9168	3.07208	35.9168	3.44438
	36.0638	3.09486	36.0805	3.39469		36.0709	3.07223	36.0709	3.44331
	36.2179	3.09486	36.2347	3.39377		36.2251	3.07223	36.2251	3.44223
	36.372	3.09517	36.3889	3.3927		36.3793	3.07223	36.3792	3.44116
	36.5261	3.09517	36.5431	3.39178		36.5334	3.07254	36.5334	3.44009
	36.6802	3.09547	36.6974	3.39086		36.6876	3.07285	36.6875	3.43902
	36.8343	3.09547	36.8515	3.3901		36.8418	3.073	36.8417	3.4378
	36.9883	3.09547	37.0057	3.38903		36.996	3.0733	36.9958	3.43688
	37.1424	3.09563	37.1598	3.38796		37.1501	3.07346	37.15	3.43581
	37.2965	3.09593	37.314	3.38704		37.3043	3.07361	37.3041	3.43474
	37.4506	3.09593	37.4682	3.38597		37.4585	3.07392	37.4583	3.43383
	37.6047	3.09609	37.6224	3.38505		37.6127	3.07392	37.6125	3.43245
	37.7588	3.09639	37.7766	3.38414		37.7668	3.07407	37.7666	3.43153
	37.9129	3.09639	37.9308	3.38291		37.921	3.07453	37.9208	3.43046
	38.0671	3.09654	38.0849	3.38215		38.0751	3.07453	38.0749	3.42909
	38.2212	3.0967	38.2391	3.38123		38.2293	3.07468	38.2291	3.42832
	38.3753	3.097	38.3932	3.38031		38.3835	3.07483	38.3832	3.42756
	38.5294	3.097	38.5474	3.37924		38.5376	3.07499	38.5374	3.42618
	38.6836	3.09731	38.7015	3.37833		38.6917	3.07514	38.6915	3.42526
	38.8377	3.09731	38.8557	3.37741		38.8458	3.07544	38.8456	3.42435
	38.9919	3.09761	39.01	3.37649		39	3.0756	38.9998	3.42282
	39.1461	3.09761	39.1642	3.37511		39.1542	3.0759	39.1539	3.42205
	39.3002	3.09777	39.3184	3.3742		39.3083	3.0759	39.3081	3.42114
	39.4543	3.09792	39.4725	3.37343		39.4625	3.07621	39.4623	3.41976
	39.6085	3.09838	39.6267	3.37252		39.6167	3.07606	39.6164	3.41884
	39.7626	3.09838	39.7809	3.37145		39.7708	3.07651	39.7706	3.41792
	39.9166	3.09807	39.9351	3.37053		39.925	3.07682	39.9248	3.41685
	40.0707	3.09868	40.0893	3.36961		40.0792	3.07682	40.0789	3.41578
	40.2249	3.09884	40.2434	3.36885		40.2333	3.07697	40.2331	3.41487
	40.379	3.09899	40.3976	3.36762		40.3875	3.07713	40.3872	3.41349
	40.5331	3.09899	40.5517	3.36701		40.5416	3.07759	40.5414	3.41242
	40.6872	3.0993	40.706	3.36579		40.6957	3.07759	40.6956	3.4115
	40.8413	3.09945	40.8602	3.36457		40.8499	3.07774	40.8498	3.41043
	40.9954	3.0996	41.0144	3.3638		41.004	3.07789	41.004	3.40936
	41.1495	3.0996	41.1686	3.36273		41.1582	3.0782	41.1581	3.40845
	41.3036	3.09975	41.3228	3.36197		41.3123	3.0782	41.3123	3.40753
	41.4576	3.10021	41.477	3.3609		41.4665	3.0785	41.4665	3.40631
	41.6117	3.09991	41.6311	3.35998		41.6207	3.07881	41.6206	3.40554
	41.7657	3.10037	41.7853	3.35906		41.7748	3.07896	41.7748	3.40447
	41.9198	3.10021	41.9395	3.35799		41.9289	3.07911	41.929	3.40325
	42.074	3.10082	42.0936	3.35723		42.0831	3.07942	42.0831	3.40248
	42.2281	3.10037	42.2478	3.35631		42.2372	3.07957	42.2372	3.40141
	42.3822	3.10082	42.402	3.35509		42.3914	3.07988	42.3914	3.40019
	42.5363	3.10113	42.5562	3.35432		42.5455	3.08003	42.5455	3.39927
	42.6904	3.10144	42.7104	3.35371		42.6997	3.08018	42.6997	3.39835
	42.8446	3.10159	42.8646	3.35233		42.8538	3.08049	42.8538	3.39713
	42.9987	3.10159	43.0188	3.35157		43.008	3.0808	43.008	3.39621
	43.1529	3.1019	43.173	3.35065		43.1622	3.08064	43.1622	3.39499
	43.307	3.1019	43.3272	3.34989		43.3163	3.0811	43.3163	3.39392
	43.4611	3.1022	43.4813	3.34882		43.4704	3.08125	43.4704	3.39285
	43.6152	3.1022	43.6355	3.3479		43.6246	3.08141	43.6246	3.39193
	43.7693	3.10251	43.7897	3.34698		43.7788	3.08156	43.7788	3.39102
	43.9234	3.10266	43.944	3.34622		43.933	3.08202	43.9329	3.38995
	44.0776	3.10281	44.0981	3.34515		44.0871	3.08217	44.0871	3.38888
	44.2317	3.10297	44.2523	3.34392		44.2412	3.08217	44.2413	3.38796
	44.3858	3.10327	44.4066	3.34331		44.3954	3.08248	44.3954	3.38704
	44.5399	3.10327	44.5608	3.34224		44.5496	3.08263	44.5495	3.38597
	44.694	3.10358	44.715	3.34117		44.7038	3.08278	44.7037	3.3849
	44.8482	3.10404	44.8693	3.34041		44.8579	3.08309	44.8578	3.38398
	45.0023	3.10404	45.0235	3.33949		45.0121	3.08324	45.012	3.38291
	45.1564	3.10419	45.1777	3.33857		45.1663	3.08355	45.1662	3.38184
	45.3106	3.10434	45.3319	3.33766		45.3204	3.08385	45.3203	3.38092
	45.4647	3.10465	45.4861	3.33689		45.4746	3.08355	45.4745	3.38001
	45.6189	3.10465	45.6403	3.33582		45.6287	3.08416	45.6286	3.37909
	45.773	3.1048	45.7945	3.3349		45.7829	3.08416	45.7828	3.37802
	45.927	3.10495	45.9487	3.33414		45.937	3.08462	45.9369	3.3768
	46.0811	3.10526	46.1029	3.33292		46.0912	3.08447	46.0911	3.37603
	46.2352	3.10511	46.257	3.3323		46.2453	3.08462	46.2452	3.37511
	46.3893	3.10526	46.4112	3.33123		46.3994	3.08492	46.3993	3.37389
	46.5434	3.10556	46.5653	3.33047		46.5535	3.08523	46.5534	3.37297
	46.6975	3.10572	46.7195	3.32955		46.7076	3.08523	46.7076	3.3719
	46.8517	3.10602	46.8738	3.32879		46.8618	3.08538	46.8618	3.37099
	47.0059	3.10587	47.0279	3.32802		47.0159	3.08584	47.0159	3.36992
	47.16	3.10602	47.1821	3.32695		47.1701	3.08584	47.1701	3.369
	47.3141	3.10648	47.3362	3.32604		47.3242	3.08615	47.3242	3.36808
	47.4682	3.10663	47.4904	3.32497		47.4784	3.08645	47.4783	3.36686
	47.6224	3.10648	47.6446	3.3242		47.6325	3.08645	47.6325	3.36594
	47.7765	3.10679	47.7988	3.32313		47.7867	3.08676	47.7867	3.36502
	47.9306	3.10709	47.953	3.32252		47.9409	3.08706	47.9409	3.36395
	48.0847	3.10725	48.1072	3.32145		48.095	3.08722	48.0951	3.36304
	48.2388	3.1074	48.2614	3.32069		48.2491	3.08752	48.2492	3.36212
	48.3929	3.1074	48.4155	3.31992		48.4032	3.08752	48.4033	3.3612
	48.547	3.1077	48.5697	3.319		48.5574	3.08783	48.5575	3.36028
	48.7011	3.10786	48.7239	3.31793		48.7115	3.08798	48.7116	3.35921
	48.8552	3.10801	48.8781	3.31717		48.8657	3.08813	48.8658	3.35784
	49.0093	3.10801	49.0322	3.3164		49.0198	3.08844	49.0199	3.35707
	49.1634	3.10847	49.1865	3.31503		49.1739	3.08859	49.174	3.35616
	49.3175	3.10847	49.3406	3.31442		49.3281	3.08875	49.3282	3.35509
	49.4716	3.10893	49.4948	3.3135		49.4823	3.08905	49.4824	3.35417
	49.6257	3.10878	49.6491	3.31258		49.6364	3.08905	49.6365	3.3531
	49.7798	3.10908	49.8032	3.31182		49.7906	3.08936	49.7907	3.35218
	49.934	3.10908	49.9574	3.31105		49.9447	3.08951	49.9448	3.35142
	50.0881	3.10939	50.1116	3.31014		50.0988	3.08966	50.0989	3.3505
	50.2422	3.10954	50.2659	3.30907		50.253	3.08982	50.2531	3.34928
	50.3963	3.10969	50.4201	3.3083		50.4071	3.09028	50.4072	3.34821
	50.5504	3.10985	50.5743	3.30738		50.5612	3.09058	50.5614	3.34744
	50.7045	3.11015	50.7285	3.30616		50.7154	3.09073	50.7156	3.34637
	50.8587	3.1103	50.8827	3.30555		50.8695	3.09089	50.8698	3.34545
	51.0128	3.1103	51.0369	3.30433		51.0237	3.09119	51.0239	3.34438
	51.167	3.1103	51.1911	3.30356		51.1779	3.09135	51.178	3.34377
	51.3211	3.11046	51.3453	3.3028		51.332	3.09165	51.3322	3.3427
	51.4752	3.11076	51.4994	3.30188		51.4861	3.09165	51.4863	3.34163
	51.6293	3.11076	51.6536	3.30096		51.6403	3.0918	51.6405	3.34056
	51.7835	3.11107	51.8078	3.30004		51.7944	3.09196	51.7946	3.33964
	51.9376	3.11153	51.9619	3.29928		51.9485	3.09242	51.9487	3.33857
	52.0917	3.11137	52.1161	3.29852		52.1026	3.09272	52.1028	3.33766
	52.2458	3.11168	52.2703	3.2976		52.2567	3.09303	52.257	3.33674
	52.3999	3.11183	52.4245	3.29653		52.4108	3.09318	52.4111	3.33567
	52.5541	3.11199	52.5787	3.29576		52.565	3.09349	52.5652	3.3349
	52.7083	3.11214	52.7329	3.29485		52.7191	3.09379	52.7194	3.33383
	52.8624	3.11244	52.8871	3.29378		52.8732	3.0941	52.8735	3.33292
	53.0166	3.11275	53.0413	3.29301		53.0274	3.09425	53.0276	3.332
	53.1707	3.11275	53.1955	3.29209		53.1815	3.09425	53.1818	3.33078
	53.3248	3.11275	53.3496	3.29133		53.3357	3.09456	53.3359	3.33016
	53.479	3.11306	53.5039	3.29041		53.4898	3.09486	53.4901	3.32909
	53.6331	3.11321	53.6581	3.28949		53.6439	3.09501	53.6442	3.32802
	53.7872	3.11351	53.8124	3.28873		53.798	3.09532	53.7983	3.32726
	53.9414	3.11351	53.9666	3.28766		53.9521	3.09532	53.9525	3.32634
	54.0955	3.11382	54.1208	3.28705		54.1063	3.09563	54.1066	3.32527
	54.2497	3.11413	54.275	3.28598		54.2604	3.09593	54.2607	3.3242
	54.4038	3.11428	54.4293	3.28506		54.4145	3.09609	54.4149	3.32359
	54.5579	3.11459	54.5835	3.28414		54.5687	3.09639	54.569	3.32252
	54.7119	3.11459	54.7377	3.28353		54.7228	3.0967	54.7231	3.32145
	54.866	3.11489	54.8918	3.28261		54.877	3.0967	54.8772	3.32069
	55.0201	3.11504	55.046	3.28154		55.0311	3.09716	55.0314	3.31946
	55.1742	3.1152	55.2002	3.28063		55.1852	3.09716	55.1855	3.31854
	55.3283	3.1155	55.3544	3.28002		55.3394	3.09746	55.3397	3.31778
	55.4824	3.11581	55.5085	3.27895		55.4935	3.09777	55.4938	3.31717
	55.6365	3.11566	55.6627	3.27818		55.6477	3.09792	55.648	3.31595
	55.7906	3.11611	55.8169	3.27757		55.8019	3.09823	55.8021	3.31503
	55.9447	3.11627	55.971	3.27665		55.956	3.09853	55.9564	3.31411
	56.0988	3.11657	56.1252	3.27558		56.1101	3.09853	56.1105	3.31319
	56.253	3.11642	56.2794	3.27466		56.2643	3.09853	56.2647	3.31212
	56.4071	3.11673	56.4336	3.2739		56.4184	3.09899	56.4188	3.31136
	56.5613	3.11688	56.5877	3.27314		56.5726	3.09914	56.573	3.31029
	56.7154	3.11703	56.7419	3.27222		56.7267	3.0993	56.7272	3.30952
	56.8695	3.11703	56.8961	3.2713		56.8808	3.09975	56.8813	3.30861
	57.0236	3.11734	57.0502	3.27069		57.035	3.09991	57.0354	3.30784
	57.1778	3.11749	57.2044	3.26977		57.1891	3.10021	57.1896	3.30708
	57.3319	3.11764	57.3586	3.26901		57.3432	3.10067	57.3437	3.30601
	57.486	3.1178	57.5128	3.26824		57.4973	3.10082	57.4979	3.30524
	57.6401	3.1181	57.667	3.26733		57.6515	3.10113	57.652	3.30433
	57.7942	3.1181	57.8212	3.26656		57.8056	3.10128	57.8062	3.3031
	57.9483	3.11856	57.9754	3.26564		57.9597	3.10144	57.9603	3.30249
	58.1025	3.11871	58.1296	3.26473		58.1139	3.10174	58.1144	3.30157
	58.2565	3.11871	58.2839	3.26381		58.2681	3.1019	58.2686	3.3005
	58.4106	3.11902	58.4381	3.26289		58.4222	3.10205	58.4227	3.29943
	58.5647	3.11887	58.5923	3.26228		58.5763	3.1022	58.5769	3.29882
	58.7189	3.11932	58.7465	3.26152		58.7305	3.10266	58.731	3.2979
	58.873	3.11963	58.9006	3.26045		58.8847	3.10281	58.8851	3.29699
	59.0271	3.11963	59.0548	3.25968		59.0388	3.10312	59.0392	3.29622
	59.1812	3.11994	59.2089	3.25876		59.193	3.10312	59.1934	3.29485
	59.3354	3.12009	59.3631	3.258		59.3471	3.10327	59.3475	3.29408
	59.4895	3.12009	59.5174	3.25708		59.5013	3.10358	59.5017	3.29316
	59.6437	3.1204	59.6715	3.25647		59.6555	3.10388	59.6558	3.2924
	59.7978	3.12055	59.8257	3.2554		59.8096	3.10404	59.81	3.29133
	59.9519	3.12085	59.9799	3.25464		59.9637	3.10434	59.9642	3.29057
	60.106	3.12085	60.1341	3.25372		60.1178	3.10465	60.1184	3.28965
	60.2602	3.12101	60.2883	3.25265		60.2719	3.1048	60.2726	3.28873
	60.4143	3.12116	60.4425	3.25219		60.426	3.10511	60.4268	3.28797
	60.5685	3.12147	60.5967	3.25127		60.5802	3.10526	60.5809	3.2872
	60.7226	3.12147	60.7508	3.25035		60.7343	3.10541	60.7351	3.28613
	60.8767	3.12147	60.905	3.24959		60.8884	3.10572	60.8893	3.28506
	61.0308	3.12192	61.0592	3.24883		61.0426	3.10602	61.0434	3.28399
	61.185	3.12192	61.2133	3.24791		61.1968	3.10602	61.1976	3.28338
	61.3391	3.12223	61.3675	3.24699		61.3509	3.10633	61.3517	3.28246
	61.4932	3.12238	61.5217	3.24623		61.5051	3.10679	61.5059	3.28139
	61.6473	3.12269	61.6758	3.24531		61.6593	3.10694	61.66	3.28047
	61.8014	3.12269	61.83	3.24485		61.8134	3.10694	61.8142	3.27971
	61.9555	3.12299	61.9842	3.24378		61.9676	3.1074	61.9684	3.27864
	62.1096	3.12315	62.1384	3.24286		62.1218	3.1074	62.1225	3.27772
	62.2636	3.1233	62.2926	3.2421		62.2759	3.10786	62.2767	3.27696
	62.4177	3.12345	62.4468	3.24103		62.4301	3.10801	62.4308	3.27604
	62.5718	3.12376	62.601	3.24042		62.5842	3.10816	62.5849	3.27512
	62.7259	3.12391	62.7552	3.2395		62.7383	3.10847	62.7391	3.27405
	62.8801	3.12437	62.9094	3.23873		62.8925	3.10862	62.8933	3.27329
	63.0343	3.12452	63.0636	3.23797		63.0466	3.10878	63.0474	3.27222
	63.1884	3.12468	63.2178	3.23721		63.2007	3.10908	63.2015	3.27161
	63.3425	3.12498	63.372	3.23659		63.3549	3.10939	63.3557	3.27069
	63.4966	3.12498	63.5262	3.23568		63.509	3.10969	63.5099	3.26962
	63.6508	3.12513	63.6804	3.23476		63.6632	3.11	63.664	3.26885
	63.8049	3.12544	63.8346	3.23399		63.8173	3.1103	63.8181	3.26809
	63.9589	3.12544	63.9888	3.23277		63.9714	3.11061	63.9723	3.26717
	64.1131	3.12559	64.143	3.23231		64.1255	3.11076	64.1264	3.26595
	64.2672	3.12575	64.2972	3.23124		64.2797	3.11092	64.2805	3.26534
	64.4213	3.12605	64.4514	3.23033		64.4338	3.11137	64.4346	3.26442
	64.5754	3.12621	64.6055	3.22987		64.5879	3.11168	64.5887	3.26366
	64.7294	3.12651	64.7597	3.22895		64.742	3.11183	64.7429	3.26259
	64.8835	3.12666	64.9139	3.22818		64.8961	3.11214	64.897	3.26197
	65.0377	3.12682	65.068	3.22742		65.0502	3.11229	65.0512	3.26106
	65.1918	3.12697	65.2222	3.22681		65.2043	3.1126	65.2053	3.26029
	65.3459	3.12728	65.3764	3.22604		65.3584	3.11275	65.3595	3.25937
	65.5001	3.12743	65.5305	3.22513		65.5126	3.1129	65.5136	3.25846
	65.6542	3.12758	65.6846	3.22436		65.6667	3.11336	65.6677	3.25754
	65.8083	3.12773	65.8388	3.22345		65.8208	3.11351	65.8219	3.25678
	65.9624	3.12819	65.993	3.22268		65.975	3.11367	65.9761	3.25571
	66.1166	3.12819	66.1472	3.22192		66.1291	3.11397	66.1303	3.25494
	66.2707	3.1285	66.3014	3.2213		66.2832	3.11428	66.2844	3.25402
	66.4249	3.12865	66.4557	3.22054		66.4374	3.11459	66.4385	3.25311
	66.579	3.12865	66.6099	3.21993		66.5915	3.11459	66.5927	3.25249
	66.7331	3.12896	66.7641	3.21886		66.7456	3.11489	66.7468	3.25158
	66.8873	3.12911	66.9184	3.21809		66.8997	3.11504	66.901	3.25081
	67.0414	3.12942	67.0726	3.21718		67.0539	3.11535	67.0551	3.2499
	67.1956	3.12957	67.2267	3.21672		67.208	3.11566	67.2093	3.24898
	67.3497	3.12972	67.3809	3.2158		67.3621	3.11581	67.3635	3.24776
	67.5038	3.13003	67.5351	3.21519		67.5163	3.11611	67.5176	3.24714
	67.6579	3.13018	67.6893	3.21412		67.6705	3.11627	67.6717	3.24607
	67.8121	3.13049	67.8435	3.2132		67.8246	3.11642	67.8258	3.24546
	67.9662	3.13079	67.9977	3.21259		67.9787	3.11673	67.98	3.24439
	68.1203	3.13064	68.1519	3.21198		68.1328	3.11703	68.1341	3.24378
	68.2745	3.13094	68.306	3.21137		68.287	3.11734	68.2883	3.24271
	68.4286	3.1311	68.4602	3.2103		68.4411	3.11749	68.4424	3.2421
	68.5827	3.1314	68.6144	3.20953		68.5953	3.1178	68.5966	3.24133
	68.7369	3.1314	68.7686	3.20877		68.7495	3.11795	68.7507	3.24026
	68.8911	3.13156	68.9228	3.20816		68.9037	3.11825	68.9049	3.2395
	69.0452	3.13186	69.077	3.20754		69.0578	3.11841	69.059	3.23858
	69.1993	3.13201	69.2312	3.20647		69.2119	3.11887	69.2132	3.23782
	69.3534	3.13232	69.3854	3.20586		69.3661	3.11902	69.3673	3.23675
	69.5075	3.13232	69.5395	3.20525		69.5202	3.11917	69.5215	3.23598
	69.6617	3.13263	69.6936	3.20403		69.6744	3.11948	69.6757	3.23522
	69.8159	3.13263	69.8478	3.20342		69.8286	3.11978	69.8298	3.23445
	69.97	3.13293	70.002	3.20265		69.9828	3.11978	69.984	3.23354
	70.1241	3.13324	70.1562	3.20189		70.137	3.12009	70.1381	3.23277
	70.2783	3.13324	70.3104	3.20128		70.2911	3.1204	70.2923	3.23185
	70.4325	3.13339	70.4646	3.20066		70.4453	3.1207	70.4464	3.23094
	70.5866	3.13354	70.6188	3.19975		70.5994	3.12085	70.6006	3.23033
	70.7408	3.1337	70.7731	3.19898		70.7536	3.12116	70.7547	3.22941
	70.8949	3.13385	70.9273	3.19837		70.9077	3.12131	70.9089	3.22849
	71.0491	3.13431	71.0815	3.19761		71.0619	3.12162	71.063	3.22757
	71.2033	3.13431	71.2357	3.19669		71.2161	3.12208	71.2172	3.22681
	71.3574	3.13492	71.3899	3.19608		71.3702	3.12208	71.3713	3.2262
	71.5115	3.13492	71.5442	3.19531		71.5243	3.12254	71.5254	3.22513
	71.6656	3.13523	71.6984	3.1947		71.6785	3.12254	71.6796	3.22452
	71.8197	3.13523	71.8526	3.19378		71.8327	3.12269	71.8337	3.2236
	71.9738	3.13553	72.0067	3.19302		71.9868	3.12284	71.9879	3.22283
	72.128	3.13553	72.1609	3.19225		72.141	3.1233	72.142	3.22207
	72.2821	3.13584	72.315	3.19149		72.2951	3.12345	72.2962	3.2213
	72.4362	3.13599	72.4692	3.19088		72.4492	3.12376	72.4503	3.22054
	72.5904	3.1363	72.6233	3.18996		72.6034	3.12422	72.6044	3.21947
	72.7445	3.1363	72.7775	3.18966		72.7575	3.12422	72.7585	3.21855
	72.8986	3.1366	72.9317	3.18859		72.9117	3.12437	72.9126	3.21779
	73.0526	3.13691	73.0859	3.18813		73.0659	3.12468	73.0667	3.21718
	73.2067	3.13706	73.2401	3.18767		73.2201	3.12483	73.2209	3.21626
	73.3608	3.13737	73.3943	3.1866		73.3742	3.12498	73.375	3.21534
	73.515	3.13737	73.5485	3.18599		73.5284	3.12529	73.5292	3.21458
	73.6691	3.13752	73.7027	3.18522		73.6826	3.12544	73.6833	3.21381
	73.8232	3.13798	73.8569	3.18476		73.8367	3.12575	73.8374	3.2129
	73.9774	3.13798	74.0112	3.18385		73.9908	3.12575	73.9916	3.21228
	74.1315	3.13798	74.1654	3.18323		74.145	3.12605	74.1458	3.21152
	74.2857	3.13828	74.3196	3.18232		74.2992	3.12636	74.2999	3.2106
	74.4398	3.13859	74.4738	3.18186		74.4533	3.12666	74.4541	3.20984
	74.5939	3.13874	74.628	3.18109		74.6075	3.12697	74.6082	3.20907
	74.748	3.1389	74.7822	3.18048		74.7616	3.12712	74.7623	3.20846
	74.9021	3.13905	74.9364	3.17972		74.9158	3.12743	74.9164	3.20739
	75.0563	3.1392	75.0906	3.17926		75.07	3.12789	75.0706	3.20693
	75.2104	3.13951	75.2448	3.17849		75.2241	3.12819	75.2247	3.20617
	75.3645	3.13981	75.399	3.17788		75.3783	3.12835	75.3788	3.20525
	75.5186	3.13997	75.5532	3.17697		75.5325	3.1288	75.5329	3.20449
	75.6726	3.14027	75.7074	3.17651		75.6867	3.12896	75.687	3.20387
	75.8267	3.14042	75.8616	3.17574		75.8409	3.12911	75.8412	3.20296
	75.9808	3.14042	76.0158	3.17498		75.995	3.12942	75.9953	3.2025
	76.1349	3.14088	76.17	3.17452		76.1492	3.12972	76.1495	3.20158
	76.289	3.14104	76.3242	3.1736		76.3034	3.12987	76.3036	3.20082
	76.4431	3.14119	76.4784	3.17299		76.4575	3.13003	76.4577	3.20005
	76.5973	3.14134	76.6326	3.17207		76.6117	3.13033	76.6119	3.19929
	76.7514	3.14149	76.7868	3.17161		76.7659	3.13064	76.766	3.19868
	76.9055	3.14211	76.941	3.1707		76.9201	3.1311	76.9201	3.19776
	77.0596	3.14195	77.0952	3.17039		77.0743	3.13125	77.0742	3.1973
	77.2138	3.14211	77.2493	3.16963		77.2284	3.1314	77.2283	3.19638
	77.3679	3.14226	77.4035	3.16917		77.3826	3.13171	77.3825	3.19547
	77.522	3.14256	77.5576	3.1684		77.5368	3.13186	77.5366	3.19501
	77.6761	3.14287	77.7118	3.16779		77.6909	3.13201	77.6908	3.19424
	77.8303	3.14302	77.866	3.16703		77.8451	3.13232	77.8449	3.19363
	77.9844	3.14318	78.0202	3.16626		77.9992	3.13247	77.9991	3.19287
	78.1385	3.14348	78.1744	3.1658		78.1534	3.13278	78.1532	3.19195
	78.2926	3.14363	78.3286	3.16489		78.3075	3.13309	78.3073	3.19134
	78.4468	3.14379	78.4828	3.16458		78.4617	3.13324	78.4615	3.19042
	78.6009	3.14394	78.6369	3.16366		78.6158	3.13354	78.6157	3.18981
	78.755	3.1444	78.7911	3.16305		78.7699	3.1337	78.7698	3.1892
	78.9091	3.14455	78.9454	3.16244		78.9241	3.134	78.924	3.18843
	79.0633	3.14455	79.0996	3.16168		79.0782	3.13416	79.0781	3.18782
	79.2174	3.14501	79.2538	3.16137		79.2324	3.13431	79.2323	3.18706
	79.3715	3.14516	79.408	3.16045		79.3865	3.13461	79.3864	3.18644
	79.5256	3.14547	79.5621	3.15984		79.5406	3.13507	79.5406	3.18537
	79.6797	3.14547	79.7163	3.15938		79.6948	3.13507	79.6947	3.18461
	79.8339	3.14562	79.8705	3.15877		79.8489	3.13523	79.8488	3.18415
	79.9881	3.14593	80.0247	3.15785		80.003	3.13553	80.003	3.18323
	80.1422	3.14608	80.1789	3.15755		80.1572	3.13568	80.1572	3.18247
	80.2964	3.14654	80.3331	3.15694		80.3113	3.13599	80.3113	3.18171
	80.4505	3.14654	80.4873	3.15648		80.4654	3.1363	80.4654	3.18109
	80.6047	3.14685	80.6415	3.15571		80.6196	3.1366	80.6196	3.18033
	80.7589	3.14685	80.7956	3.1551		80.7737	3.13675	80.7737	3.17956
	80.913	3.14715	80.9498	3.15464		80.9279	3.13691	80.9279	3.17895
	81.0672	3.1473	81.1041	3.15357		81.082	3.13706	81.082	3.17788
	81.2213	3.14746	81.2582	3.15296		81.2361	3.13737	81.2362	3.17758
	81.3754	3.14776	81.4124	3.1525		81.3902	3.13767	81.3903	3.17681
	81.5295	3.14776	81.5665	3.15204		81.5443	3.13813	81.5445	3.17605
	81.6836	3.14822	81.7207	3.15159		81.6985	3.13828	81.6987	3.17544
	81.8377	3.14837	81.8749	3.15113		81.8527	3.13859	81.8528	3.17467
	81.9918	3.14853	82.0291	3.15036		82.0068	3.13874	82.0069	3.17375
	82.146	3.14868	82.1833	3.1499		82.1609	3.13905	82.1611	3.17345
	82.3001	3.14883	82.3375	3.14899		82.3151	3.1392	82.3152	3.17253
	82.4542	3.14899	82.4917	3.14837		82.4692	3.1392	82.4694	3.17177
	82.6084	3.14914	82.6459	3.14792		82.6234	3.13966	82.6235	3.17131
	82.7625	3.1496	82.8001	3.14761		82.7775	3.13997	82.7776	3.1707
	82.9167	3.14975	82.9543	3.14685		82.9317	3.14012	82.9317	3.17009
	83.0708	3.15021	83.1085	3.14654		83.0858	3.14042	83.0858	3.16947
	83.2249	3.15021	83.2627	3.14593		83.24	3.14058	83.24	3.16886
	83.3789	3.15036	83.4168	3.14547		83.3942	3.14088	83.3941	3.1681
	83.533	3.15052	83.571	3.14471		83.5483	3.14104	83.5483	3.16749
	83.687	3.15067	83.7252	3.14425		83.7025	3.14119	83.7024	3.16672
	83.8411	3.15097	83.8793	3.14333		83.8567	3.14134	83.8567	3.16626
	83.9952	3.15113	84.0335	3.14302		84.0108	3.14165	84.0108	3.16565
	84.1493	3.15128	84.1877	3.14241		84.1649	3.1418	84.165	3.16504
	84.3034	3.15159	84.3419	3.1418		84.319	3.14226	84.3191	3.16412
	84.4575	3.15159	84.4962	3.14134		84.4732	3.14256	84.4733	3.16351
	84.6116	3.15189	84.6503	3.14104		84.6273	3.14287	84.6275	3.16275
	84.7658	3.15204	84.8045	3.14042		84.7814	3.14287	84.7817	3.16213
	84.9199	3.15235	84.9586	3.13997		84.9356	3.14318	84.9359	3.16183
	85.074	3.15235	85.1128	3.13905		85.0897	3.14333	85.0901	3.16106
	85.2281	3.15281	85.267	3.13859		85.2439	3.14363	85.2443	3.1603
	85.3821	3.15296	85.4211	3.13798		85.398	3.14379	85.3984	3.15984
	85.5362	3.15327	85.5753	3.13767		85.5522	3.14409	85.5526	3.15923
	85.6903	3.15342	85.7295	3.13706		85.7064	3.1444	85.7068	3.15816
	85.8444	3.15357	85.8837	3.1366		85.8605	3.1444	85.861	3.1577
	85.9985	3.15388	86.0379	3.13599		86.0146	3.14486	86.0152	3.15724
	86.1526	3.15434	86.1921	3.13538		86.1688	3.14501	86.1693	3.15632
	86.3067	3.15464	86.3462	3.13477		86.3229	3.14532	86.3235	3.15556
	86.4609	3.1548	86.5004	3.13446		86.477	3.14562	86.4777	3.1551
	86.615	3.1548	86.6546	3.1337		86.6312	3.14562	86.6318	3.15464
	86.7691	3.1551	86.8089	3.13309		86.7853	3.14593	86.786	3.15403
	86.9232	3.15541	86.963	3.13247		86.9395	3.14639	86.9402	3.15342
	87.0773	3.15571	87.1172	3.13217		87.0937	3.14639	87.0943	3.15281
	87.2315	3.15602	87.2713	3.13171		87.2478	3.147	87.2484	3.1522
	87.3856	3.15617	87.4255	3.1311		87.402	3.147	87.4026	3.15174
	87.5397	3.15648	87.5797	3.13049		87.5561	3.14746	87.5568	3.15097
	87.6939	3.15648	87.7338	3.13003		87.7103	3.14792	87.7109	3.15052
	87.848	3.15663	87.888	3.12957		87.8645	3.14792	87.865	3.1496
	88.0021	3.15694	88.0423	3.12911		88.0187	3.14822	88.0192	3.14929
	88.1562	3.15709	88.1965	3.12865		88.1728	3.14853	88.1733	3.14868
	88.3103	3.15755	88.3507	3.12804		88.327	3.14868	88.3274	3.14792
	88.4644	3.15785	88.5048	3.12758		88.4811	3.14899	88.4816	3.14746
	88.6186	3.15785	88.659	3.12728		88.6353	3.14929	88.6357	3.14669
	88.7727	3.15831	88.8132	3.12666		88.7894	3.14944	88.7899	3.14608
	88.9268	3.15847	88.9673	3.12621		88.9436	3.1496	88.944	3.14547
	89.0809	3.15862	89.1215	3.12575		89.0978	3.14975	89.0982	3.14516
	89.2351	3.15908	89.2756	3.12529		89.2519	3.15006	89.2524	3.14455
	89.3893	3.15908	89.4298	3.12483		89.4061	3.15036	89.4065	3.14379
	89.5434	3.15923	89.584	3.12391		89.5602	3.15067	89.5607	3.14333
	89.6975	3.15938	89.7381	3.12361		89.7143	3.15097	89.7149	3.14287
	89.8517	3.15969	89.8923	3.12315		89.8685	3.15097	89.869	3.14241
	90.0058	3.15999	90.0465	3.12254		90.0226	3.15097	90.0232	3.14165
	90.1599	3.16015	90.2007	3.12208		90.1768	3.15143	90.1773	3.14119
	90.314	3.1603	90.3549	3.12177		90.3309	3.15174	90.3315	3.14058
	90.4681	3.16061	90.5091	3.12101		90.4851	3.15189	90.4856	3.14012
	90.6223	3.16061	90.6633	3.12085		90.6392	3.15235	90.6398	3.1392
	90.7764	3.16091	90.8175	3.12024		90.7934	3.15235	90.7939	3.1389
	90.9305	3.16106	90.9717	3.11978		90.9475	3.15281	90.9481	3.13844
	91.0846	3.16137	91.126	3.11932		91.1017	3.15327	91.1022	3.13782
	91.2387	3.16168	91.2802	3.11902		91.2558	3.15311	91.2564	3.13737
	91.3928	3.16168	91.4344	3.11871		91.41	3.15342	91.4105	3.1366
	91.5469	3.16183	91.5885	3.1181		91.5641	3.15373	91.5646	3.13614
	91.701	3.16229	91.7427	3.11764		91.7183	3.15418	91.7188	3.13553
	91.8551	3.16244	91.8969	3.11718		91.8724	3.15418	91.873	3.13507
	92.0092	3.16259	92.051	3.11673		92.0265	3.15434	92.0271	3.13446
	92.1633	3.16275	92.2052	3.11642		92.1806	3.15464	92.1812	3.13416
	92.3174	3.16321	92.3594	3.11596		92.3348	3.15495	92.3354	3.1337
	92.4716	3.16305	92.5136	3.11535		92.4889	3.15525	92.4895	3.13278
	92.6257	3.16336	92.6677	3.11504		92.6431	3.15541	92.6437	3.13247
	92.7798	3.16382	92.8219	3.11459		92.7972	3.15587	92.7978	3.13186
	92.934	3.16412	92.976	3.11413		92.9514	3.15602	92.952	3.1314
	93.0881	3.16412	93.1302	3.11367		93.1055	3.15632	93.1061	3.13094
	93.2422	3.16489	93.2843	3.11306		93.2597	3.15632	93.2602	3.13033
	93.3964	3.16504	93.4385	3.11275		93.4138	3.15694	93.4144	3.12987
	93.5505	3.16519	93.5928	3.11229		93.5679	3.15694	93.5685	3.12942
	93.7047	3.16535	93.747	3.11183		93.722	3.15709	93.7226	3.1288
	93.8589	3.16565	93.9012	3.11137		93.8762	3.15724	93.8767	3.12835
	94.013	3.16596	94.0554	3.11092		94.0303	3.1577	94.0309	3.12789
	94.1671	3.16611	94.2095	3.11046		94.1845	3.15785	94.1851	3.12743
	94.3213	3.16642	94.3637	3.11		94.3386	3.15816	94.3392	3.12697
	94.4754	3.16657	94.5179	3.10954		94.4927	3.15831	94.4934	3.12636
	94.6296	3.16687	94.6721	3.10893		94.6469	3.15877	94.6475	3.1259
	94.7837	3.16718	94.8263	3.10893		94.801	3.15892	94.8017	3.12544
	94.9378	3.16749	94.9805	3.10816		94.9551	3.15908	94.9558	3.12498
	95.0919	3.16764	95.1347	3.10816		95.1093	3.15938	95.11	3.12468
	95.2461	3.16794	95.2888	3.1074		95.2634	3.15954	95.2642	3.12422
	95.4002	3.1681	95.443	3.10694		95.4176	3.15984	95.4183	3.12345
	95.5543	3.16825	95.5971	3.10648		95.5717	3.16015	95.5724	3.12315
	95.7084	3.16871	95.7513	3.10602		95.7259	3.16061	95.7266	3.12269
	95.8625	3.16886	95.9055	3.10572		95.88	3.16076	95.8807	3.12238
	96.0166	3.16886	96.0598	3.10526		96.0341	3.16091	96.0349	3.12177
	96.1707	3.16917	96.214	3.10495		96.1883	3.16106	96.1891	3.12131
	96.3248	3.16947	96.3681	3.10434		96.3425	3.16137	96.3433	3.12085
	96.4789	3.16963	96.5224	3.10404		96.4966	3.16152	96.4975	3.12024
	96.6331	3.17024	96.6766	3.10342		96.6508	3.16183	96.6517	3.12009
	96.7872	3.17039	96.8307	3.10297		96.8049	3.16229	96.8058	3.11963
	96.9413	3.17039	96.9848	3.10266		96.9591	3.16229	96.9599	3.11856
	97.0954	3.1707	97.139	3.10205		97.1132	3.16244	97.1141	3.11825
	97.2495	3.17085	97.2933	3.10174		97.2673	3.16305	97.2682	3.11795
	97.4036	3.17131	97.4475	3.10144		97.4215	3.16305	97.4223	3.11749
	97.5577	3.17146	97.6016	3.10098		97.5756	3.16336	97.5764	3.11673
	97.7117	3.17161	97.7557	3.10037		97.7298	3.16382	97.7306	3.11657
	97.8658	3.17192	97.9099	3.10021		97.8839	3.16397	97.8847	3.11627
	98.0199	3.17207	98.0641	3.09991		98.0381	3.16412	98.0389	3.11566
	98.174	3.17192	98.2183	3.09914		98.1923	3.16443	98.1931	3.11504
	98.328	3.17268	98.3725	3.09899		98.3464	3.16504	98.3473	3.11474
	98.4821	3.17284	98.5267	3.09838		98.5006	3.16504	98.5014	3.11428
	98.6362	3.17299	98.6809	3.09823		98.6548	3.16535	98.6555	3.11382
	98.7903	3.17345	98.8351	3.09761		98.8089	3.16565	98.8097	3.11321
	98.9444	3.1736	98.9893	3.09731		98.9631	3.16596	98.9639	3.1129
	99.0985	3.17375	99.1435	3.09685		99.1173	3.16611	99.1181	3.1126
	99.2526	3.17406	99.2977	3.09654		99.2714	3.16642	99.2722	3.11199
	99.4068	3.17421	99.4519	3.09593		99.4256	3.16672	99.4264	3.11153
	99.5609	3.17483	99.6061	3.09578		99.5797	3.16718	99.5805	3.11107
	99.715	3.17498	99.7603	3.09532		99.7339	3.16749	99.7347	3.11076
	99.8692	3.17528	99.9145	3.09486		99.888	3.16764	99.8888	3.11046
	100.023	3.17559	100.069	3.09456		100.042	3.16794	100.043	3.10985
	100.178	3.17605	100.223	3.0941		100.196	3.16825	100.197	3.10923
	100.332	3.17605	100.377	3.09364		100.35	3.16856	100.351	3.10878
	100.486	3.17635	100.531	3.09318		100.505	3.16871	100.505	3.10847
	100.64	3.17666	100.686	3.09287		100.659	3.16902	100.66	3.10801
	100.794	3.17697	100.84	3.09272		100.813	3.16932	100.814	3.1077
	100.948	3.17712	100.994	3.09211		100.967	3.16963	100.968	3.10694
	101.102	3.17742	101.148	3.0918		101.121	3.16978	101.122	3.10663
	101.256	3.17758	101.302	3.0915		101.275	3.17024	101.276	3.10633
	101.411	3.17773	101.456	3.09089		101.43	3.17039	101.43	3.10572
	101.565	3.17834	101.611	3.09043		101.584	3.1707	101.584	3.10556
	101.719	3.17865	101.765	3.09012		101.738	3.171	101.739	3.10511
	101.873	3.17865	101.919	3.08966		101.892	3.17116	101.893	3.10465
	102.027	3.17865	102.073	3.08951		102.046	3.17161	102.047	3.10404
	102.181	3.17911	102.227	3.08905		102.2	3.17177	102.201	3.10373
	102.335	3.17956	102.382	3.08875		102.354	3.17207	102.355	3.10342
	102.49	3.17972	102.536	3.08813		102.509	3.17223	102.509	3.10312
	102.644	3.18018	102.69	3.08798		102.663	3.17268	102.663	3.10251
	102.798	3.18018	102.844	3.08737		102.817	3.17284	102.818	3.10205
	102.952	3.18063	102.998	3.08706		102.971	3.17299	102.972	3.10174
	103.106	3.18079	103.153	3.08661		103.125	3.17345	103.126	3.10128
	103.26	3.1814	103.307	3.0863		103.279	3.17375	103.28	3.10082
	103.414	3.1814	103.461	3.08584		103.433	3.17375	103.434	3.10067
	103.568	3.18171	103.615	3.08538		103.588	3.17437	103.588	3.10006
	103.722	3.18216	103.769	3.08508		103.742	3.17467	103.742	3.0996
	103.877	3.18262	103.924	3.08462		103.896	3.17467	103.897	3.0993
	104.031	3.18278	104.078	3.08431		104.05	3.17513	104.051	3.09899
	104.185	3.18278	104.232	3.08355		104.204	3.17559	104.205	3.09853
	104.339	3.18339	104.386	3.08324		104.358	3.17574	104.359	3.09823
	104.493	3.18385	104.54	3.08294		104.512	3.17605	104.513	3.09792
	104.647	3.18369	104.695	3.08263		104.666	3.17635	104.667	3.09746
	104.801	3.18415	104.849	3.08217		104.821	3.17681	104.822	3.097
	104.955	3.18461	105.003	3.08156		104.975	3.17681	104.976	3.09654
	105.109	3.18492	105.157	3.08156		105.129	3.17727	105.13	3.09624
	105.263	3.18522	105.311	3.08095		105.283	3.17742	105.284	3.09578
	105.418	3.18553	105.465	3.08049		105.437	3.17773	105.438	3.09532
	105.572	3.18583	105.62	3.08018		105.591	3.17804	105.592	3.09501
	105.726	3.18614	105.774	3.07973		105.745	3.17849	105.747	3.09471
	105.88	3.18629	105.928	3.07911		105.9	3.1788	105.901	3.0944
	106.034	3.18675	106.082	3.07911		106.054	3.17911	106.055	3.09394
	106.188	3.1869	106.236	3.07866		106.208	3.17926	106.209	3.09333
	106.342	3.18706	106.391	3.07804		106.362	3.17956	106.363	3.09318
	106.496	3.18767	106.545	3.07774		106.516	3.17972	106.517	3.09272
	106.65	3.18797	106.699	3.07743		106.67	3.18018	106.671	3.09226
	106.805	3.18828	106.853	3.07713		106.824	3.18063	106.826	3.09196
	106.959	3.18843	107.007	3.07682		106.978	3.18079	106.98	3.09165
	107.113	3.18874	107.162	3.07606		107.133	3.18094	107.134	3.09135
	107.267	3.1892	107.316	3.0759		107.287	3.18125	107.288	3.09058
	107.421	3.18935	107.47	3.07544		107.441	3.18171	107.442	3.09043
	107.575	3.18966	107.624	3.07529		107.595	3.18216	107.596	3.08997
	107.729	3.19027	107.778	3.07499		107.749	3.18247	107.75	3.08936
	107.884	3.19027	107.932	3.07422		107.903	3.18278	107.905	3.08905
	108.038	3.19057	108.087	3.07407		108.057	3.18293	108.059	3.0889
	108.192	3.19088	108.241	3.0733		108.211	3.18323	108.213	3.08829
	108.346	3.19118	108.395	3.07315		108.366	3.18369	108.367	3.08783
	108.5	3.19149	108.549	3.07269		108.52	3.184	108.521	3.08768
	108.654	3.19195	108.703	3.07239		108.674	3.18446	108.675	3.08706
	108.808	3.1921	108.857	3.07208		108.828	3.18476	108.83	3.08706
	108.963	3.19256	109.012	3.07178		108.982	3.18507	108.984	3.0863
	109.117	3.19287	109.166	3.07101		109.136	3.18537	109.138	3.08615
	109.271	3.19317	109.32	3.07086		109.29	3.18568	109.292	3.08569
	109.425	3.19348	109.474	3.0707		109.445	3.18599	109.446	3.08538
	109.579	3.19378	109.628	3.07009		109.599	3.18629	109.6	3.08508
	109.733	3.19409	109.782	3.06948		109.753	3.1866	109.754	3.08462
	109.887	3.1947	109.937	3.06918		109.907	3.18675	109.909	3.08416
	110.041	3.1947	110.091	3.06887		110.061	3.18721	110.063	3.08385
	110.195	3.19531	110.245	3.06856		110.215	3.18752	110.217	3.08355
	110.349	3.19531	110.399	3.06811		110.369	3.18782	110.371	3.08309
	110.504	3.19592	110.553	3.0678		110.524	3.18828	110.525	3.08278
	110.658	3.19623	110.708	3.06734		110.678	3.18859	110.679	3.08248
	110.812	3.19654	110.862	3.06704		110.832	3.18889	110.833	3.08202
	110.966	3.19669	111.016	3.06642		110.986	3.18904	110.988	3.08156
	111.12	3.1973	111.17	3.06612		111.14	3.1895	111.142	3.08125
	111.274	3.19761	111.324	3.06581		111.294	3.18996	111.296	3.0808
	111.428	3.19806	111.479	3.06535		111.449	3.19027	111.45	3.08049
	111.582	3.19822	111.633	3.0652		111.603	3.19057	111.604	3.08034
	111.736	3.19852	111.787	3.06444		111.757	3.19073	111.758	3.07957
	111.891	3.19898	111.941	3.06413		111.911	3.19118	111.913	3.07927
	112.045	3.19929	112.095	3.06352		112.065	3.19164	112.067	3.07896
	112.199	3.19944	112.25	3.06306		112.219	3.19195	112.221	3.07866
	112.353	3.1999	112.404	3.06291		112.373	3.1921	112.375	3.07835
	112.507	3.20021	112.558	3.0623		112.528	3.19271	112.529	3.07789
	112.661	3.20051	112.712	3.06214		112.682	3.19317	112.683	3.07759
	112.815	3.20112	112.866	3.06168		112.836	3.19348	112.838	3.07713
	112.969	3.20128	113.021	3.06138		112.99	3.19394	112.992	3.07682
	113.123	3.20189	113.175	3.06107		113.144	3.1944	113.146	3.07621
	113.278	3.20204	113.329	3.06046		113.298	3.19455	113.3	3.0759
	113.432	3.2025	113.483	3.05985		113.453	3.19516	113.454	3.0756
	113.586	3.2028	113.637	3.05954		113.607	3.19547	113.608	3.07529
	113.74	3.20326	113.791	3.05908		113.761	3.19592	113.763	3.07483
	113.894	3.20357	113.946	3.05863		113.915	3.19623	113.917	3.07468
	114.048	3.20372	114.1	3.05847		114.069	3.19654	114.071	3.07407
	114.202	3.20433	114.254	3.05801		114.223	3.19715	114.225	3.07392
	114.356	3.20494	114.408	3.05756		114.377	3.19715	114.379	3.07346
	114.511	3.2051	114.562	3.05694		114.532	3.19776	114.533	3.07315
	114.665	3.20556	114.717	3.05664		114.686	3.19806	114.687	3.07285
	114.819	3.20602	114.871	3.05664		114.84	3.19837	114.842	3.07223
	114.973	3.20647	115.025	3.05572		114.994	3.19883	114.996	3.07193
	115.127	3.20663	115.179	3.05572		115.148	3.19929	115.15	3.07147
	115.281	3.20724	115.333	3.05511		115.302	3.19944	115.304	3.07116
	115.436	3.20785	115.488	3.0545		115.456	3.20005	115.458	3.07086
	115.59	3.20785	115.642	3.05419		115.611	3.20051	115.612	3.0704
	115.744	3.20846	115.796	3.05404		115.765	3.20082	115.766	3.07025
	115.898	3.20877	115.95	3.05343		115.919	3.20128	115.921	3.06979
	116.052	3.20923	116.104	3.05297		116.073	3.20173	116.075	3.06963
	116.206	3.20968	116.259	3.05282		116.227	3.20219	116.229	3.06902
	116.36	3.20999	116.413	3.0522		116.381	3.2025	116.383	3.06902
	116.515	3.21045	116.567	3.05175		116.536	3.20296	116.537	3.06841
	116.669	3.21075	116.721	3.05144		116.69	3.20326	116.691	3.06811
	116.823	3.21121	116.875	3.05098		116.844	3.20357	116.845	3.0678
	116.977	3.21167	117.03	3.05068		116.998	3.20418	117	3.06765
	117.131	3.21213	117.184	3.05022		117.152	3.20433	117.154	3.06734
	117.285	3.21244	117.338	3.04976		117.306	3.20479	117.308	3.06673
	117.439	3.21274	117.492	3.0493		117.461	3.2051	117.462	3.06627
	117.593	3.2132	117.646	3.04915		117.615	3.2054	117.616	3.06597
	117.748	3.21366	117.8	3.04854		117.769	3.20586	117.77	3.06566
	117.902	3.21397	117.955	3.04792		117.923	3.20617	117.924	3.06535
	118.056	3.21427	118.109	3.04747		118.077	3.20678	118.079	3.06489
	118.21	3.21519	118.263	3.04731		118.231	3.20724	118.233	3.06474
	118.364	3.21549	118.417	3.04685		118.385	3.2077	118.387	3.06428
	118.518	3.21595	118.571	3.04624		118.54	3.208	118.541	3.06367
	118.672	3.21626	118.726	3.04578		118.694	3.20831	118.695	3.06321
	118.827	3.21672	118.88	3.04532		118.848	3.20861	118.849	3.06291
	118.981	3.21733	119.034	3.04502		119.002	3.20907	119.003	3.0626
	119.135	3.21764	119.188	3.04441		119.156	3.20953	119.158	3.0623
	119.289	3.21809	119.342	3.04425		119.31	3.21014	119.312	3.06184
	119.443	3.21855	119.496	3.04364		119.465	3.2103	119.466	3.06138
	119.597	3.21871	119.651	3.04303		119.619	3.2106	119.62	3.06123
	119.751	3.21947	119.805	3.04273		119.773	3.21137	119.774	3.06061
	119.905	3.21978	119.959	3.04211		119.927	3.21167	119.928	3.06046
	120.059	3.22008	120.113	3.04181		120.081	3.21244	120.083	3.06
	120.213	3.22069	120.267	3.0412		120.235	3.21259	120.237	3.0597
	120.368	3.2213	120.422	3.04074		120.389	3.21335	120.391	3.05924
	120.522	3.22146	120.576	3.04043		120.544	3.21381	120.545	3.05893
	120.676	3.22192	120.73	3.03982		120.698	3.21381	120.699	3.05847
	120.83	3.22253	120.884	3.03936		120.852	3.21458	120.853	3.05786
	120.984	3.22283	121.038	3.03906		121.006	3.21504	121.007	3.05771
	121.138	3.22314	121.193	3.0386		121.16	3.21549	121.162	3.0574
	121.292	3.2236	121.347	3.03783		121.314	3.21595	121.316	3.05694
	121.446	3.22421	121.501	3.03768		121.469	3.21641	121.47	3.05664
	121.601	3.22482	121.655	3.03707		121.623	3.21702	121.624	3.05603
	121.755	3.22528	121.809	3.0363		121.777	3.21718	121.778	3.05587
	121.909	3.22589	121.963	3.036		121.931	3.21809	121.932	3.05557
	122.063	3.2262	122.118	3.03554		122.085	3.2184	122.086	3.05511
	122.217	3.2265	122.272	3.03508		122.239	3.21871	122.241	3.05496
	122.371	3.22696	122.426	3.03477		122.394	3.21932	122.395	3.0545
	122.525	3.22742	122.58	3.03416		122.548	3.21978	122.549	3.05404
	122.679	3.22818	122.734	3.0337		122.702	3.22008	122.703	3.05343
	122.834	3.22849	122.888	3.03294		122.856	3.22085	122.857	3.05328
	122.988	3.22895	123.043	3.03279		123.01	3.2213	123.011	3.05282
	123.142	3.22941	123.197	3.03218		123.164	3.22176	123.166	3.05236
	123.296	3.23002	123.351	3.03187		123.318	3.22207	123.32	3.05205
	123.45	3.23048	123.505	3.03141		123.473	3.22253	123.474	3.05175
	123.604	3.23124	123.659	3.03065		123.627	3.22299	123.628	3.05144
	123.758	3.23124	123.814	3.03034		123.781	3.2236	123.782	3.05083
	123.913	3.23185	123.968	3.02988		123.935	3.22406	123.936	3.05052
	124.067	3.23247	124.122	3.02942		124.089	3.22467	124.091	3.05006
	124.221	3.23308	124.276	3.02881		124.243	3.22513	124.245	3.04991
	124.375	3.23338	124.43	3.02851		124.397	3.22559	124.399	3.04945
	124.529	3.23399	124.585	3.02805		124.552	3.2262	124.553	3.04945
	124.683	3.23476	124.739	3.02744		124.706	3.22635	124.707	3.04869
	124.837	3.23491	124.893	3.02698		124.86	3.22711	124.861	3.04854
	124.991	3.23568	125.047	3.02667		125.014	3.22773	125.015	3.04792
	125.145	3.23629	125.201	3.02591		125.168	3.22803	125.169	3.04747
	125.3	3.23675	125.355	3.02575		125.322	3.22834	125.324	3.04716
	125.454	3.23736	125.51	3.02514		125.476	3.22895	125.478	3.0467
	125.608	3.23766	125.664	3.02438		125.631	3.22971	125.632	3.04655
	125.762	3.23828	125.818	3.02377		125.785	3.23033	125.786	3.04594
	125.916	3.23873	125.972	3.02316		125.939	3.23063	125.94	3.04563
	126.07	3.23919	126.126	3.02285		126.093	3.2314	126.094	3.04532
	126.224	3.2398	126.281	3.02224		126.247	3.23185	126.248	3.04487
	126.379	3.24057	126.435	3.02193		126.401	3.23216	126.403	3.04441
	126.533	3.24087	126.589	3.02132		126.556	3.23262	126.557	3.04395
	126.687	3.24149	126.743	3.02086		126.71	3.23323	126.711	3.04349
	126.841	3.24195	126.897	3.0201		126.864	3.23399	126.865	3.04334
	126.995	3.2424	127.052	3.01964		127.018	3.23445	127.019	3.04303
	127.149	3.24302	127.206	3.01918		127.172	3.23491	127.173	3.04257
	127.303	3.24363	127.36	3.01857		127.326	3.23537	127.328	3.04211
	127.457	3.24424	127.514	3.01796		127.48	3.23598	127.482	3.04166
	127.611	3.245	127.669	3.0175		127.635	3.23644	127.636	3.04135
	127.766	3.24546	127.823	3.01719		127.789	3.2369	127.79	3.04104
	127.92	3.24607	127.977	3.01627		127.943	3.23751	127.944	3.04074
	128.074	3.24668	128.131	3.01597		128.097	3.23812	128.098	3.04013
	128.228	3.24714	128.285	3.0152		128.251	3.23858	128.253	3.03997
	128.382	3.2476	128.44	3.01475		128.405	3.23935	128.407	3.03951
	128.536	3.24806	128.594	3.01444		128.559	3.2398	128.561	3.03936
	128.69	3.24883	128.748	3.01352		128.714	3.24057	128.715	3.03875
	128.845	3.24944	128.902	3.01291		128.868	3.24103	128.869	3.03844
	128.999	3.25005	129.056	3.0123		129.022	3.24164	129.023	3.03814
	129.153	3.25051	129.211	3.01184		129.176	3.24225	129.177	3.03768
	129.307	3.25112	129.365	3.01108		129.33	3.24271	129.331	3.03722
	129.461	3.25158	129.519	3.01062		129.484	3.24317	129.486	3.03692
	129.615	3.25219	129.673	3.01001		129.639	3.24393	129.64	3.03661
	129.769	3.2528	129.827	3.00939		129.793	3.24454	129.794	3.036
	129.923	3.25341	129.982	3.00878		129.947	3.245	129.948	3.03539
	130.078	3.25402	130.136	3.00817		130.101	3.24561	130.102	3.03508
	130.232	3.25464	130.29	3.00725		130.255	3.24592	130.256	3.03477
	130.386	3.25525	130.444	3.0068		130.409	3.24653	130.41	3.03432
	130.54	3.25586	130.598	3.00634		130.564	3.24745	130.564	3.03416
	130.694	3.25632	130.753	3.00557		130.718	3.24791	130.719	3.03355
	130.848	3.25708	130.907	3.00496		130.872	3.24852	130.873	3.03309
	131.002	3.25769	131.061	3.00466		131.026	3.24913	131.027	3.03294
	131.156	3.25846	131.215	3.00374		131.18	3.2499	131.181	3.03233
	131.31	3.25876	131.369	3.00313		131.334	3.25035	131.335	3.03187
	131.465	3.25937	131.523	3.00236		131.489	3.25097	131.489	3.03156
	131.619	3.25983	131.678	3.0019		131.643	3.25142	131.643	3.03095
	131.773	3.26075	131.832	3.00129		131.797	3.25219	131.797	3.03065
	131.927	3.26152	131.986	3.00068		131.951	3.25249	131.952	3.03034
	132.081	3.26182	132.14	2.99992		132.105	3.25341	132.106	3.02973
	132.235	3.26243	132.294	2.9993		132.259	3.25402	132.26	3.02942
	132.389	3.26304	132.449	2.99869		132.413	3.25464	132.414	3.02912
	132.543	3.2635	132.603	2.99808		132.567	3.25525	132.568	3.02835
	132.698	3.26427	132.757	2.99747		132.721	3.25586	132.722	3.02805
	132.852	3.26473	132.911	2.9967		132.876	3.25647	132.876	3.02759
	133.006	3.2658	133.065	2.99594		133.03	3.25693	133.03	3.02728
	133.16	3.26641	133.22	2.99548		133.184	3.25785	133.185	3.02667
	133.314	3.26717	133.374	2.99472		133.338	3.2583	133.339	3.02667
	133.468	3.26763	133.528	2.99395		133.492	3.25876	133.493	3.02606
	133.622	3.26824	133.682	2.99349		133.646	3.25968	133.647	3.0256
	133.776	3.2687	133.836	2.99258		133.8	3.26029	133.801	3.02484
	133.931	3.26962	133.991	2.99166		133.955	3.2609	133.955	3.02453
	134.085	3.27038	134.145	2.99135		134.109	3.26136	134.109	3.02423
	134.239	3.27084	134.299	2.99044		134.263	3.26228	134.263	3.02377
	134.393	3.27145	134.453	2.98982		134.417	3.26289	134.417	3.02331
	134.547	3.27207	134.607	2.98891		134.571	3.2635	134.572	3.023
	134.701	3.27268	134.762	2.98814		134.725	3.26427	134.726	3.02224
	134.855	3.27329	134.916	2.98738		134.88	3.26488	134.88	3.02193
	135.009	3.27375	135.07	2.98661		135.034	3.26549	135.034	3.02163
	135.164	3.27451	135.224	2.98585		135.188	3.26626	135.188	3.02117
	135.318	3.27558	135.378	2.98508		135.342	3.26702	135.342	3.02056
	135.472	3.27604	135.532	2.98447		135.496	3.26763	135.497	3.0201
	135.626	3.27696	135.687	2.98371		135.65	3.26824	135.651	3.01979
	135.78	3.27757	135.841	2.98279		135.804	3.26931	135.805	3.01918
	135.934	3.27787	135.995	2.98187		135.959	3.26947	135.959	3.01903
	136.088	3.27879	136.149	2.98111		136.113	3.27054	136.113	3.01857
	136.243	3.2794	136.303	2.98035		136.267	3.27099	136.267	3.01796
	136.397	3.28032	136.458	2.97943		136.421	3.27176	136.421	3.01765
	136.551	3.28078	136.612	2.97882		136.575	3.27268	136.576	3.01704
	136.705	3.2817	136.766	2.9779		136.729	3.27329	136.73	3.01658
	136.859	3.28216	136.92	2.97698		136.883	3.2739	136.884	3.01612
	137.013	3.28292	137.075	2.97606		137.038	3.27466	137.038	3.01566
	137.167	3.28338	137.229	2.97515		137.192	3.27512	137.192	3.0152
	137.321	3.2843	137.383	2.97438		137.346	3.27604	137.346	3.01475
	137.476	3.28537	137.537	2.97362		137.5	3.2768	137.5	3.01444
	137.63	3.28567	137.691	2.97285		137.654	3.27742	137.654	3.01383
	137.784	3.28659	137.845	2.97163		137.808	3.27803	137.809	3.01337
	137.938	3.28735	138	2.97102		137.962	3.27849	137.963	3.01322
	138.092	3.28797	138.154	2.96995		138.117	3.2794	138.117	3.01261
	138.246	3.28827	138.308	2.96918		138.271	3.28002	138.271	3.01199
	138.4	3.28934	138.462	2.96827		138.425	3.28078	138.425	3.01169
	138.554	3.28995	138.616	2.96735		138.579	3.28109	138.579	3.01123
	138.708	3.29072	138.771	2.96643		138.733	3.282	138.733	3.01077
	138.863	3.29148	138.925	2.96551		138.887	3.28277	138.888	3.01046
	139.017	3.29225	139.079	2.96429		139.041	3.28323	139.042	3.01001
	139.171	3.29286	139.233	2.96353		139.196	3.28414	139.196	3.00955
	139.325	3.29332	139.387	2.96261		139.35	3.28476	139.35	3.00909
	139.479	3.29439	139.542	2.96169		139.504	3.28583	139.504	3.00863
	139.633	3.2953	139.696	2.96062		139.658	3.28598	139.658	3.00817
	139.787	3.29592	139.85	2.9597		139.812	3.28674	139.812	3.00741
	139.942	3.29668	140.004	2.95879		139.966	3.28766	139.966	3.00695
	140.096	3.29729	140.158	2.95756		140.12	3.28812	140.121	3.00664
	140.25	3.29806	140.312	2.95649		140.274	3.28904	140.275	3.00588
	140.404	3.29882	140.467	2.95573		140.429	3.28965	140.429	3.00542
	140.558	3.29943	140.621	2.95466		140.583	3.29057	140.583	3.00527
	140.712	3.3002	140.775	2.95359		140.737	3.29118	140.737	3.00466
	140.866	3.30096	140.929	2.95237		140.891	3.29209	140.891	3.0042
	141.02	3.30142	141.083	2.9513		141.045	3.2924	141.045	3.00374
	141.175	3.30203	141.238	2.95023		141.199	3.29347	141.199	3.00343
	141.329	3.3031	141.392	2.94931		141.353	3.29393	141.354	3.00267
	141.483	3.30371	141.546	2.94793		141.507	3.29515	141.508	3.00206
	141.637	3.30448	141.7	2.94686		141.662	3.29561	141.662	3.00175
	141.791	3.3054	141.854	2.94564		141.816	3.29668	141.816	3.00099
	141.945	3.30616	142.009	2.94457		141.97	3.29729	141.97	3.00068
	142.099	3.30677	142.163	2.94365		142.124	3.29821	142.124	2.99992
	142.253	3.30754	142.317	2.94212		142.278	3.29867	142.278	2.99961
	142.408	3.30815	142.471	2.9409		142.432	3.29959	142.433	2.999
	142.562	3.30891	142.625	2.93983		142.586	3.3002	142.587	2.99839
	142.716	3.30983	142.78	2.9383		142.74	3.30111	142.741	2.99793
	142.87	3.31059	142.934	2.93708		142.895	3.30188	142.895	2.99747
	143.024	3.31136	143.088	2.93601		143.049	3.30249	143.049	2.99701
	143.178	3.31212	143.242	2.93448		143.203	3.3031	143.203	2.9964
	143.332	3.31273	143.396	2.93325		143.357	3.30402	143.357	2.99579
	143.486	3.31335	143.551	2.93188		143.511	3.30463	143.512	2.99533
	143.641	3.31426	143.705	2.93035		143.665	3.3054	143.666	2.99472
	143.795	3.31533	143.859	2.92928		143.819	3.30616	143.82	2.99411
	143.949	3.31564	144.013	2.92821		143.974	3.30708	143.974	2.9938
	144.103	3.31656	144.167	2.92653		144.128	3.30799	144.128	2.99319
	144.257	3.31747	144.322	2.925		144.282	3.30845	144.282	2.99288
	144.411	3.31824	144.476	2.92362		144.436	3.30922	144.436	2.99212
	144.565	3.31885	144.63	2.92209		144.59	3.31014	144.59	2.99166
	144.72	3.31961	144.784	2.92056		144.744	3.31075	144.745	2.99105
	144.874	3.32053	144.938	2.91934		144.898	3.31151	144.899	2.99044
	145.028	3.32114	145.093	2.91766		145.053	3.31228	145.053	2.98998
	145.182	3.32191	145.247	2.91644		145.207	3.31319	145.207	2.98921
	145.336	3.32252	145.401	2.91475		145.361	3.31396	145.361	2.98875
	145.49	3.32359	145.555	2.91338		145.515	3.31457	145.515	2.9883
	145.644	3.32405	145.709	2.9117		145.669	3.31549	145.669	2.98768
	145.798	3.32512	145.864	2.91001		145.823	3.3164	145.824	2.98692
	145.952	3.32588	146.018	2.90833		145.977	3.31702	145.978	2.98646
	146.106	3.3268	146.172	2.9068		146.131	3.31778	146.132	2.986
	146.261	3.32757	146.326	2.90497		146.286	3.31854	146.286	2.98539
	146.415	3.32833	146.48	2.90313		146.44	3.31931	146.44	2.98493
	146.569	3.32879	146.634	2.90145		146.594	3.32007	146.594	2.98447
	146.723	3.32986	146.789	2.89977		146.748	3.32069	146.748	2.98386
	146.877	3.33062	146.943	2.89809		146.902	3.3216	146.902	2.98325
	147.031	3.33139	147.097	2.89641		147.056	3.32267	147.056	2.98264
	147.185	3.33215	147.251	2.89442		147.21	3.32313	147.211	2.98218
	147.339	3.33276	147.405	2.89289		147.364	3.32405	147.365	2.98142
	147.494	3.33383	147.559	2.89075		147.519	3.32466	147.519	2.98111
	147.648	3.33429	147.714	2.88891		147.673	3.32542	147.673	2.98004
	147.802	3.33582	147.868	2.88708		147.827	3.32634	147.827	2.97958
	147.956	3.33659	148.022	2.88479		147.981	3.32711	147.981	2.97897
	148.11	3.33704	148.176	2.88295		148.135	3.32787	148.135	2.9782
	148.264	3.33796	148.33	2.88096		148.289	3.32864	148.289	2.97775
	148.418	3.33873	148.484	2.87913		148.443	3.3294	148.444	2.97729
	148.572	3.33949	148.639	2.87668		148.597	3.33016	148.598	2.97668
	148.726	3.34026	148.793	2.8747		148.752	3.33123	148.752	2.97606
	148.881	3.34117	148.947	2.8724		148.906	3.33185	148.906	2.97545
	149.035	3.34194	149.101	2.87011		149.06	3.33292	149.06	2.97484
	149.189	3.34301	149.255	2.86797		149.214	3.33322	149.214	2.97423
	149.343	3.34362	149.41	2.86552		149.368	3.33414	149.368	2.97377
	149.497	3.34423	149.564	2.86338		149.522	3.33506	149.522	2.97316
	149.651	3.34545	149.718	2.86094		149.676	3.33582	149.676	2.97239
	149.805	3.34637	149.872	2.85864		149.831	3.33674	149.831	2.97178
	149.959	3.34698	150.026	2.85604		149.985	3.33735	149.985	2.97132
	150.114	3.34759	150.181	2.8536		150.139	3.33811	150.139	2.97056
	150.268	3.34866	150.335	2.851		150.293	3.33888	150.293	2.9698
	150.422	3.34928	150.489	2.84855		150.447	3.3398	150.447	2.96918
	150.576	3.35019	150.643	2.8458		150.601	3.34087	150.601	2.96873
	150.73	3.35096	150.797	2.84305		150.755	3.34148	150.755	2.96796
	150.884	3.35172	150.952	2.84029		150.91	3.34224	150.909	2.9672
	151.038	3.35249	151.106	2.83739		151.064	3.34316	151.063	2.96658
	151.192	3.35325	151.26	2.83464		151.218	3.34392	151.218	2.96597
	151.346	3.35417	151.414	2.83158		151.372	3.34454	151.372	2.96536
	151.501	3.35509	151.568	2.82868		151.526	3.3453	151.526	2.96475
	151.655	3.3557	151.723	2.82577		151.68	3.34622	151.68	2.96414
	151.809	3.35661	151.877	2.82271		151.834	3.34683	151.834	2.96353
	151.963	3.35753	152.031	2.8195		151.988	3.34805	151.988	2.96276
	152.117	3.35845	152.185	2.81614		152.143	3.34836	152.142	2.96215
	152.271	3.35906	152.339	2.81323		152.297	3.34928	152.296	2.96108
	152.425	3.35983	152.494	2.80956		152.451	3.35035	152.451	2.96047
	152.579	3.36074	152.648	2.8062		152.605	3.35126	152.605	2.9597
	152.734	3.36166	152.802	2.80284		152.759	3.35218	152.759	2.9594
	152.888	3.36258	152.956	2.79901		152.913	3.35264	152.913	2.95833
	153.042	3.36304	153.11	2.79565		153.067	3.35356	153.067	2.95756
	153.196	3.36395	153.264	2.79183		153.221	3.35432	153.221	2.9568
	153.35	3.36487	153.419	2.78801		153.376	3.35524	153.375	2.95604
	153.504	3.36564	153.573	2.78418		153.53	3.356	153.529	2.95558
	153.658	3.36671	153.727	2.78036		153.684	3.35692	153.683	2.95481
	153.812	3.36732	153.881	2.77623		153.838	3.35769	153.838	2.9542
	153.966	3.36823	154.035	2.77226		153.992	3.35845	153.992	2.95328
	154.121	3.36915	154.19	2.76782		154.146	3.35952	154.146	2.95237
	154.275	3.37022	154.344	2.76339		154.3	3.36028	154.3	2.95175
	154.429	3.37083	154.498	2.75896		154.454	3.36151	154.454	2.95099
	154.583	3.37175	154.652	2.75437		154.608	3.36212	154.608	2.95007
	154.737	3.37236	154.806	2.74963		154.763	3.36273	154.762	2.94946
	154.891	3.37328	154.961	2.74504		154.917	3.3638	154.917	2.94854
	155.045	3.37389	155.115	2.74015		155.071	3.36457	155.071	2.94793
	155.199	3.37511	155.269	2.73495		155.225	3.36518	155.225	2.94717
	155.353	3.37588	155.423	2.72975		155.379	3.36609	155.379	2.94625
	155.508	3.37664	155.577	2.72455		155.533	3.36671	155.533	2.94564
	155.662	3.37726	155.731	2.71905		155.687	3.36778	155.687	2.94457
	155.816	3.37833	155.886	2.71385		155.842	3.36869	155.841	2.94396
	155.97	3.37894	156.04	2.70774		155.996	3.36931	155.995	2.94304
	156.124	3.38001	156.194	2.70208		156.15	3.37038	156.149	2.94212
	156.278	3.38092	156.348	2.69596		156.304	3.37099	156.304	2.94151
	156.432	3.38169	156.502	2.68939		156.458	3.3719	156.458	2.94044
	156.587	3.38245	156.657	2.68327		156.612	3.37282	156.612	2.93952
	156.741	3.38337	156.811	2.67655		156.766	3.37374	156.766	2.93876
	156.895	3.38414	156.965	2.66997		156.921	3.3745	156.92	2.93815
	157.049	3.3849	157.119	2.66309		157.075	3.37527	157.074	2.93723
	157.203	3.38597	157.273	2.65575		157.229	3.37619	157.228	2.93616
	157.357	3.38689	157.428	2.64826		157.383	3.3768	157.383	2.93539
	157.511	3.38765	157.582	2.64062		157.537	3.37771	157.537	2.93463
	157.665	3.38857	157.736	2.63267		157.691	3.37863	157.691	2.93356
	157.82	3.38949	157.89	2.62441		157.845	3.3794	157.845	2.93264
	157.974	3.3904	158.044	2.61615		158	3.38016	157.999	2.93173
	158.128	3.39132	158.199	2.60729		158.154	3.38123	158.153	2.93096
	158.282	3.39224	158.353	2.59857		158.308	3.382	158.307	2.92989
	158.436	3.39285	158.507	2.5894		158.462	3.38261	158.462	2.92897
	158.59	3.39362	158.661	2.57977		158.616	3.38352	158.616	2.92806
	158.744	3.39469	158.815	2.56967		158.77	3.38429	158.77	2.92714
	158.899	3.39545	158.97	2.55928		158.925	3.38505	158.924	2.92622
	159.053	3.39652	159.124	2.54873		159.079	3.38612	159.078	2.9253
	159.207	3.39728	159.278	2.53803		159.233	3.38704	159.232	2.92408
	159.361	3.3982	159.432	2.52671		159.387	3.38796	159.386	2.92316
	159.515	3.39897	159.586	2.51494		159.541	3.38857	159.541	2.92225
	159.669	3.39988	159.74	2.50286		159.695	3.38964	159.695	2.92118
	159.824	3.40065	159.895	2.49002		159.849	3.3904	159.849	2.92011
	159.978	3.40172	160.049	2.47702		160.004	3.39117	160.003	2.91903
	160.132	3.40233	160.203	2.46357		160.158	3.39193	160.157	2.91812
	160.286	3.40325	160.357	2.4495		160.312	3.39285	160.311	2.91689
	160.44	3.40432	160.511	2.43498		160.466	3.39377	160.465	2.91598
	160.594	3.40493	160.665	2.41999		160.62	3.39438	160.619	2.91491
	160.748	3.40585	160.82	2.4044		160.774	3.3953	160.774	2.91399
	160.903	3.40692	160.974	2.38788		160.928	3.39652	160.928	2.91277
	161.057	3.40753	161.128	2.37152		161.083	3.39698	161.082	2.9117
	161.211	3.40875	161.282	2.35425		161.237	3.39805	161.236	2.91063
	161.365	3.40936	161.436	2.33621		161.391	3.39881	161.39	2.90956
	161.519	3.41028	161.591	2.31771		161.545	3.39958	161.544	2.90849
	161.673	3.4112	161.745	2.29829		161.699	3.40034	161.698	2.90726
	161.827	3.41196	161.899	2.27872		161.853	3.40157	161.852	2.90589
	161.981	3.41273	162.053	2.25854		162.007	3.40218	162.007	2.90482
	162.135	3.41364	162.207	2.23759		162.162	3.40309	162.161	2.9039
	162.29	3.41456	162.362	2.21619		162.316	3.40386	162.315	2.90252
	162.444	3.41533	162.516	2.19386		162.47	3.40462	162.469	2.90145
	162.598	3.4164	162.67	2.17123		162.624	3.40569	162.623	2.89992
	162.752	3.41731	162.824	2.148		162.778	3.40661	162.777	2.8987
	162.906	3.41823	162.978	2.12445		162.932	3.40753	162.931	2.89748
	163.06	3.41915	163.132	2.09999		163.086	3.40829	163.086	2.8961
	163.214	3.41991	163.287	2.07537		163.24	3.40906	163.24	2.89488
	163.368	3.42068	163.441	2.05076		163.395	3.41013	163.394	2.89335
	163.522	3.42175	163.595	2.02522		163.549	3.41074	163.548	2.89213
	163.676	3.42251	163.749	1.99984		163.703	3.41166	163.702	2.8909
	163.83	3.42328	163.903	1.97416		163.857	3.41242	163.856	2.88953
	163.985	3.42419	164.058	1.94893		164.011	3.41334	164.01	2.8883
	164.139	3.42511	164.212	1.92294		164.165	3.41426	164.165	2.88632
	164.293	3.42618	164.366	1.89802		164.32	3.41517	164.319	2.88494
	164.447	3.4271	164.476	1.87997		164.474	3.41594	164.473	2.88341
	164.601	3.42771				164.628	3.4167	164.627	2.88203
	164.755	3.42878				164.782	3.41808	164.781	2.88066
	164.909	3.4297				164.936	3.41884	164.935	2.87898
	165.063	3.43062				165.09	3.4193	165.089	2.87714
	165.218	3.43123				165.244	3.42037	165.243	2.87561
	165.372	3.43245				165.399	3.42129	165.398	2.87408
	165.526	3.43306				165.553	3.42236	165.552	2.8721
	165.68	3.43367				165.707	3.42312	165.706	2.87057
	165.834	3.43474				165.861	3.42404	165.86	2.86858
	165.988	3.43566				166.015	3.42511	166.014	2.8669
	166.142	3.43688				166.169	3.42588	166.168	2.86522
	166.296	3.43765				166.324	3.42679	166.322	2.86323
	166.451	3.43857				166.478	3.42771	166.476	2.86139
	166.605	3.43948				166.632	3.42863	166.63	2.85925
	166.759	3.4404				166.786	3.42939	166.785	2.85727
	166.913	3.44132				166.94	3.43031	166.939	2.85513
	167.067	3.44208				167.094	3.43123	167.093	2.85329
	167.221	3.443				167.248	3.43184	167.247	2.85084
	167.375	3.44407				167.403	3.43291	167.401	2.84901
	167.529	3.44499				167.557	3.43383	167.555	2.84672
	167.684	3.44606				167.711	3.43474	167.709	2.84458
	167.838	3.44697				167.865	3.43551	167.863	2.84228
	167.992	3.44759				168.019	3.43627	168.018	2.83984
	168.146	3.44866				168.174	3.43719	168.172	2.83739
	168.3	3.44957				168.328	3.43795	168.326	2.8351
	168.454	3.45034				168.482	3.43902	168.48	2.83234
	168.608	3.45141				168.636	3.43994	168.634	2.83005
	168.762	3.45248				168.79	3.44086	168.788	2.82715
	168.917	3.45309				168.944	3.44147	168.942	2.82455
	169.071	3.45431				169.098	3.44285	169.096	2.82149
	169.225	3.45523				169.253	3.44346	169.251	2.81858
	169.379	3.45615				169.407	3.44438	169.405	2.81568
	169.533	3.45707				169.561	3.44545	169.559	2.81262
	169.687	3.45798				169.715	3.44636	169.713	2.80941
	169.841	3.45875				169.869	3.44713	169.867	2.80635
	169.995	3.45966				170.023	3.44804	170.021	2.80284
	170.15	3.46074				170.178	3.44896	170.176	2.79947
	170.304	3.46181				170.332	3.44973	170.33	2.79611
	170.458	3.46257				170.486	3.4508	170.484	2.79229
	170.612	3.46379				170.64	3.45156	170.638	2.78862
	170.766	3.46456				170.794	3.45263	170.792	2.78449
	170.92	3.46547				170.949	3.4534	170.946	2.78051
	171.075	3.46654				171.103	3.45447	171.1	2.77654
	171.229	3.46731				171.257	3.45538	171.254	2.7721
	171.383	3.46838				171.411	3.45615	171.409	2.76767
	171.537	3.4693				171.565	3.45707	171.563	2.76324
	171.691	3.47006				171.719	3.45798	171.717	2.75819
	171.845	3.47098				171.874	3.45859	171.871	2.75345
	171.999	3.4719				172.028	3.45982	172.025	2.74856
	172.153	3.47297				172.182	3.46089	172.179	2.74336
	172.308	3.47388				172.336	3.46165	172.333	2.73786
	172.462	3.47495				172.49	3.46257	172.488	2.73251
	172.616	3.47587				172.644	3.46364	172.642	2.72654
	172.77	3.47694				172.798	3.46456	172.796	2.72058
	172.924	3.47786				172.953	3.46563	172.95	2.71446
	173.078	3.47878				173.107	3.46624	173.104	2.70804
	173.232	3.47954				173.261	3.46716	173.258	2.70147
	173.386	3.48046				173.415	3.46807	173.412	2.69489
	173.54	3.48153				173.569	3.46899	173.566	2.68786
	173.695	3.4826				173.723	3.46991	173.721	2.68022
	173.849	3.48336				173.877	3.47083	173.875	2.67272
	174.003	3.48443				174.032	3.47174	174.029	2.66493
	174.157	3.48535				174.186	3.47281	174.183	2.65652
	174.311	3.48657				174.34	3.47343	174.337	2.64841
	174.465	3.48734				174.494	3.4745	174.491	2.6397
	174.619	3.48856				174.648	3.47557	174.645	2.63083
	174.773	3.48933				174.802	3.47648	174.799	2.62135
	174.927	3.4904				174.957	3.4774	174.954	2.61172
	175.082	3.49162				175.111	3.47816	175.108	2.60148
	175.236	3.49238				175.265	3.47939	175.262	2.59108
	175.39	3.4933				175.419	3.48015	175.416	2.58022
	175.544	3.49422				175.573	3.48107	175.57	2.56876
	175.698	3.49529				175.727	3.48199	175.724	2.55729
	175.852	3.49636				175.881	3.48306	175.878	2.54521
	176.006	3.49728				176.036	3.48382	176.032	2.53283
	176.161	3.49819				176.19	3.48489	176.186	2.51998
	176.315	3.49926				176.344	3.48581	176.341	2.50622
	176.469	3.50018				176.498	3.48673	176.495	2.49231
	176.623	3.50125				176.652	3.48764	176.649	2.47779
	176.777	3.50202				176.807	3.48887	176.803	2.46265
	176.931	3.50324				176.961	3.48978	176.957	2.4469
	177.085	3.50416				177.115	3.49085	177.111	2.43085
	177.239	3.50507				177.269	3.49177	177.265	2.41372
	177.393	3.50599				177.423	3.49284	177.42	2.39614
	177.548	3.50721				177.577	3.49345	177.574	2.37825
	177.702	3.50813				177.731	3.49468	177.728	2.35929
	177.856	3.5092				177.886	3.49559	177.882	2.33957
	178.01	3.51012				178.04	3.49666	178.036	2.31924
	178.164	3.51104				178.194	3.49758	178.19	2.29814
	178.318	3.51195				178.348	3.4985	178.344	2.27612
	178.472	3.51318				178.502	3.49957	178.498	2.25364
	178.627	3.51425				178.656	3.50049	178.653	2.2301
	178.781	3.51501				178.81	3.5014	178.807	2.20579
	178.935	3.51608				178.965	3.50247	178.961	2.18041
	179.089	3.51731				179.119	3.50339	179.115	2.15411
	179.243	3.51822				179.273	3.50431	179.269	2.1269
	179.397	3.51929				179.427	3.50523	179.423	2.09892
	179.551	3.52036				179.581	3.5063	179.577	2.06987
	179.705	3.52143				179.735	3.50737	179.731	2.04005
	179.86	3.52235				179.889	3.50828	179.886	2.00947
	180.014	3.52327				180.043	3.5092	180.04	1.97783
	180.168	3.52434				180.198	3.51043	180.194	1.94541
	180.322	3.52541				180.352	3.51134	180.348	1.91239
	180.476	3.52633				180.506	3.51211	180.495	1.87997
	180.63	3.52755				180.66	3.51333
	180.784	3.52862				180.814	3.51425
	180.938	3.52984				180.968	3.51501
	181.092	3.53061				181.122	3.51608
	181.246	3.53168				181.277	3.51715
	181.401	3.5329				181.431	3.51807
	181.555	3.53382				181.585	3.51914
	181.709	3.53489				181.739	3.5199
	181.863	3.53611				181.893	3.52113
	182.017	3.53703				182.047	3.52205
	182.171	3.5381				182.201	3.52296
	182.325	3.53932				182.356	3.52373
	182.479	3.54039				182.51	3.5248
	182.633	3.54146				182.664	3.52617
	182.787	3.54207				182.818	3.52709
	182.941	3.54314				182.972	3.52786
	183.096	3.54421				183.126	3.52908
	183.25	3.54544				183.28	3.53015
	183.404	3.54666				183.435	3.53107
	183.558	3.54773				183.589	3.53198
	183.712	3.5488				183.743	3.53305
	183.866	3.54987				183.897	3.53443
	184.02	3.55094				184.051	3.53504
	184.174	3.55186				184.205	3.53611
	184.328	3.55262				184.359	3.53718
	184.483	3.554				184.514	3.5381
	184.637	3.55522				184.668	3.53917
	184.791	3.55645				184.822	3.54039
	184.945	3.55736				184.976	3.54116
	185.099	3.55843				185.13	3.54207
	185.253	3.5595				185.284	3.54314
	185.407	3.56057				185.438	3.54421
	185.561	3.56134				185.593	3.54544
	185.715	3.56271				185.747	3.54651
	185.87	3.56363				185.901	3.54743
	186.024	3.5647				186.055	3.5485
	186.178	3.56593				186.209	3.54941
	186.332	3.567				186.363	3.55048
	186.486	3.56837				186.517	3.55171
	186.64	3.56929				186.672	3.55247
	186.794	3.57036				186.826	3.55354
	186.949	3.57143				186.98	3.55461
	187.103	3.57265				187.134	3.55583
	187.257	3.57357				187.288	3.55675
	187.411	3.57479				187.442	3.55767
	187.565	3.57571				187.596	3.55889
	187.719	3.57693				187.75	3.55996
	187.873	3.57846				187.905	3.56088
	188.027	3.57938				188.059	3.56226
	188.182	3.5803				188.213	3.56333
	188.336	3.58152				188.367	3.5644
	188.49	3.58259				188.521	3.56531
	188.644	3.58381				188.675	3.56638
	188.798	3.58488				188.83	3.56745
	188.952	3.58565				188.984	3.56868
	189.106	3.58702				189.138	3.56959
	189.26	3.58825				189.292	3.57067
	189.414	3.58917				189.446	3.57189
	189.569	3.59054				189.6	3.57281
	189.723	3.59176				189.754	3.57388
	189.877	3.59268				189.909	3.57479
	190.031	3.59375				190.063	3.57617
	190.185	3.59498				190.217	3.57709
	190.339	3.59589				190.371	3.57816
	190.493	3.59727				190.525	3.57923
	190.647	3.59834				190.679	3.58045
	190.802	3.59941				190.833	3.58152
	190.956	3.60063				190.987	3.58259
	191.11	3.6017				191.142	3.58351
	191.264	3.60277				191.296	3.58458
	191.418	3.60384				191.45	3.58565
	191.572	3.60507				191.604	3.58672
	191.726	3.60614				191.758	3.58794
	191.88	3.60751				191.912	3.58886
	192.035	3.60874				192.066	3.59024
	192.189	3.60965				192.221	3.591
	192.343	3.61103				192.375	3.59222
	192.497	3.6121				192.529	3.59329
	192.651	3.61332				192.683	3.59421
	192.805	3.61455				192.837	3.59543
	192.959	3.61577				192.991	3.59635
	193.114	3.61684				193.145	3.59727
	193.268	3.61821				193.299	3.59864
	193.422	3.61944				193.454	3.59971
	193.576	3.62036				193.608	3.60079
	193.73	3.62158				193.762	3.60216
	193.884	3.6228				193.916	3.60293
	194.038	3.62387				194.07	3.60415
	194.192	3.62494				194.224	3.60507
	194.346	3.62632				194.378	3.60629
	194.501	3.62754				194.533	3.60751
	194.655	3.62876				194.687	3.60858
	194.809	3.62983				194.841	3.60965
	194.963	3.63121				194.995	3.61072
	195.117	3.63243				195.149	3.61179
	195.271	3.63366				195.303	3.61271
	195.425	3.63457				195.457	3.61393
	195.579	3.6358				195.611	3.61516
	195.733	3.63733				195.765	3.61623
	195.888	3.6384				195.92	3.61745
	196.042	3.63962				196.074	3.61867
	196.196	3.64054				196.228	3.61959
	196.35	3.64191				196.382	3.62066
	196.504	3.64314				196.536	3.62173
	196.658	3.64421				196.69	3.6228
	196.812	3.64528				196.844	3.62402
	196.966	3.64681				196.999	3.6251
	197.121	3.64788				197.153	3.62632
	197.275	3.6491				197.307	3.62769
	197.429	3.65032				197.461	3.62861
	197.583	3.65155				197.615	3.62983
	197.737	3.65277				197.769	3.63075
	197.891	3.65414				197.923	3.63198
	198.045	3.65537				198.078	3.63289
	198.199	3.65644				198.232	3.63427
	198.353	3.65797				198.386	3.63534
	198.508	3.65888				198.54	3.63671
	198.662	3.66026				198.694	3.63794
	198.816	3.66133				198.848	3.63901
	198.97	3.66271				199.002	3.64008
	199.124	3.66378				199.157	3.6413
	199.278	3.66515				199.311	3.64268
	199.432	3.66653				199.465	3.6436
	199.586	3.66775				199.619	3.64467
	199.74	3.66898				199.773	3.64604
	199.894	3.67005				199.927	3.64711
	200.049	3.67157				200.081	3.64818
	200.203	3.6728				200.236	3.64941
	200.357	3.67387				200.39	3.65078
	200.511	3.67524				200.544	3.6517
	200.665	3.67631				200.698	3.65292
	200.819	3.678				200.852	3.65399
	200.973	3.67907				201.006	3.65522
	201.127	3.68029				201.161	3.65644
	201.282	3.68182				201.315	3.65766
	201.436	3.68319				201.469	3.65888
	201.59	3.68442				201.623	3.65995
	201.744	3.68564				201.777	3.66118
	201.898	3.68702				201.931	3.66225
	202.052	3.68839				202.085	3.66362
	202.207	3.68962				202.24	3.66485
	202.361	3.69069				202.394	3.66576
	202.515	3.69222				202.548	3.66714
	202.669	3.69359				202.702	3.66821
	202.823	3.69497				202.856	3.66943
	202.977	3.69619				203.01	3.67066
	203.131	3.69757				203.165	3.67188
	203.286	3.69894				203.319	3.6731
	203.44	3.70017				203.473	3.67433
	203.594	3.70185				203.627	3.6754
	203.748	3.70322				203.781	3.67662
	203.902	3.70445				203.935	3.67784
	204.056	3.70582				204.09	3.67891
	204.21	3.70705				204.244	3.68044
	204.364	3.70888				204.398	3.68167
	204.519	3.7101				204.552	3.68289
	204.673	3.71163				204.706	3.68396
	204.827	3.7127				204.86	3.68518
	204.981	3.71408				205.014	3.68641
	205.135	3.71561				205.168	3.68763
	205.289	3.71698				205.323	3.689
	205.443	3.71867				205.477	3.69023
	205.597	3.71989				205.631	3.69145
	205.751	3.72142				205.785	3.69267
	205.906	3.72295				205.939	3.69405
	206.06	3.72432				206.093	3.69543
	206.214	3.72555				206.247	3.69665
	206.368	3.72707				206.401	3.69772
	206.522	3.7286				206.556	3.69894
	206.676	3.73013				206.71	3.70047
	206.83	3.73151				206.864	3.702
	206.985	3.73288				207.018	3.70322
	207.139	3.73426				207.172	3.70445
	207.293	3.73594				207.326	3.70567
	207.447	3.73747				207.48	3.70705
	207.601	3.739				207.635	3.70827
	207.755	3.74053				207.789	3.70934
	207.909	3.74206				207.943	3.71117
	208.063	3.74328				208.097	3.71255
	208.217	3.74496				208.251	3.71347
	208.371	3.74665				208.405	3.715
	208.526	3.74802				208.56	3.71637
	208.68	3.75001				208.714	3.7176
	208.834	3.75123				208.868	3.71897
	208.988	3.75261				209.022	3.7205
	209.142	3.75414				209.176	3.72203
	209.296	3.75582				209.33	3.72325
	209.45	3.7575				209.484	3.72463
	209.604	3.75888				209.639	3.726
	209.758	3.76056				209.793	3.72723
	209.912	3.76224				209.947	3.72891
	210.067	3.76377				210.101	3.73044
	210.221	3.76515				210.255	3.73166
	210.375	3.76698				210.409	3.73319
	210.529	3.76851				210.563	3.73441
	210.683	3.77034				210.718	3.73579
	210.837	3.77187				210.872	3.73732
	210.991	3.77355				211.026	3.73869
	211.145	3.77508				211.18	3.74007
	211.299	3.77692				211.334	3.74145
	211.454	3.77845				211.488	3.74298
	211.608	3.78013				211.642	3.74435
	211.762	3.78181				211.797	3.74573
	211.916	3.78349				211.951	3.74726
	212.07	3.78502				212.105	3.74879
	212.224	3.78701				212.259	3.75031
	212.378	3.78869				212.413	3.75169
	212.532	3.79037				212.567	3.75307
	212.686	3.79175				212.721	3.7546
	212.841	3.79374				212.876	3.75597
	212.995	3.79557				213.03	3.75765
	213.149	3.79725				213.184	3.75903
	213.303	3.79893				213.338	3.76056
	213.457	3.80092				213.492	3.76193
	213.611	3.8026				213.646	3.76346
	213.765	3.80444				213.801	3.76499
	213.919	3.80612				213.955	3.76667
	214.074	3.80796				214.109	3.7682
	214.228	3.80979				214.263	3.76958
	214.382	3.81132				214.417	3.77111
	214.536	3.81346				214.571	3.77248
	214.69	3.81529				214.726	3.77432
	214.844	3.81713				214.88	3.77585
	214.998	3.81896				215.034	3.77738
	215.152	3.82095				215.188	3.77906
	215.306	3.82263				215.342	3.78043
	215.461	3.82462				215.496	3.78196
	215.615	3.82646				215.65	3.78365
	215.769	3.82844				215.804	3.78517
	215.923	3.83012				215.959	3.78655
	216.077	3.83227				216.113	3.78854
	216.231	3.8341				216.267	3.79007
	216.385	3.83593				216.421	3.7916
	216.539	3.83792				216.575	3.79343
	216.693	3.84022				216.729	3.79511
	216.848	3.84205				216.883	3.79649
	217.002	3.84389				217.037	3.79817
	217.156	3.84587				217.191	3.79985
	217.31	3.84771				217.346	3.80138
	217.464	3.85				217.5	3.80306
	217.618	3.85184				217.654	3.80459
	217.772	3.85398				217.808	3.80643
	217.927	3.85581				217.962	3.80796
	218.081	3.85795				218.116	3.80979
	218.235	3.85994				218.271	3.81162
	218.389	3.86208				218.425	3.81331
	218.543	3.86422				218.579	3.81468
	218.697	3.86605				218.733	3.81652
	218.851	3.8682				218.887	3.81835
	219.006	3.87034				219.041	3.81988
	219.16	3.87232				219.195	3.82187
	219.314	3.87462				219.349	3.8234
	219.468	3.8766				219.504	3.82523
	219.622	3.8789				219.658	3.82691
	219.69	3.88012				219.812	3.82875
						219.966	3.83058
						220.12	3.83257
						220.274	3.83395
						220.429	3.83578
						220.583	3.83746
						220.737	3.83945
						220.891	3.84129
						221.045	3.84297
						221.199	3.84496
						221.353	3.84664
						221.508	3.84862
						221.662	3.85015
						221.816	3.85199
						221.97	3.85398
						222.124	3.85566
						222.278	3.85765
						222.432	3.85963
						222.586	3.86147
						222.741	3.86284
						222.895	3.86483
						223.049	3.86697
						223.203	3.86881
						223.357	3.87034
						223.511	3.87217
						223.665	3.87401
						223.82	3.8763
						223.974	3.87813
						224.125	3.88012

## Sheet: Supplementary Fig. 5b
Bare NCM	Binding energy (eV)	Intensity	LiDFP NCM	Binding energy (eV)	Intensity	LiDFP NCM fit	Binding energy (eV)	Intensity
	695.7	364.8		695.7	79.1524		675.7	3.06442e-13
	695.6	296.2		695.6	13.0273		675.902	1.51549e-12
	695.5	327.1		695.5	-227.598		676.104	7.21982e-12
	695.4	385.4		695.4	-186.923		676.306	3.31333e-11
	695.3	167.9		695.3	-42.3479		676.508	1.46477e-10
	695.2	446.3		695.2	46.627		676.71	6.23793e-10
	695.1	65.5		695.1	178.002		676.912	2.55905e-09
	695	297		695	82.7769		677.114	1.0113e-08
	694.9	354		694.9	45.5518		677.316	3.84992e-08
	694.8	266.7		694.8	71.1267		677.518	1.41185e-07
	694.7	474.1		694.7	143.202		677.72	4.9876e-07
	694.6	0		694.6	181.777		677.922	1.69731e-06
	694.5	39.9		694.5	-115.849		678.124	5.56411e-06
	694.4	150.5		694.4	131.126		678.326	1.7571e-05
	694.3	604.6		694.3	228.701		678.528	5.34522e-05
	694.2	326.5		694.2	-159.024		678.73	0.000156639
	694.1	257.1		694.1	97.0512		678.932	0.000442181
	694	417		694	-53.0739		679.134	0.0012
	693.9	412.8		693.9	-110.199		679.336	0.00315
	693.8	115.6		693.8	48.376		679.538	0.00795
	693.7	108.2		693.7	17.5509		679.74	0.01932
	693.6	590.9		693.6	35.8258		679.942	0.04525
	693.5	423.9		693.5	70.3411		680.144	0.10207
	693.4	483.6		693.4	-189.805		680.346	0.2218
	693.3	358.4		693.3	184.049		680.548	0.46429
	693.2	242.2		693.2	59.3023		680.751	0.93624
	693.1	282		693.1	20.256		680.953	1.81867
	693	361.6		693	262.91		681.155	3.40316
	692.9	247.4		692.9	-227.337		681.357	6.1345
	692.8	366.1		692.8	-135.083		681.559	10.6523
	692.7	449.6		692.7	38.1708		681.761	17.8185
	692.6	389.3		692.6	85.6245		681.963	28.7121
	692.5	364.2		692.5	-115.922		682.165	44.5684
	692.4	178.3		692.4	-212.568		682.367	66.643
	692.3	306.3		692.3	-1.51431		682.569	95.995
	692.2	216.9		692.2	-142.961		682.771	133.202
	692.1	306.1		692.1	87.9931		682.973	178.047
	692	371.1		692	14.1468		683.175	229.26
	691.9	429.6		691.9	109.101		683.377	284.373
	691.8	294.4		691.8	-68.3457		683.579	339.792
	691.7	58		691.7	-93.692		683.781	391.116
	691.6	238.8		691.6	15.8617		683.983	433.674
	691.5	361.9		691.5	-72.0846		684.185	463.221
	691.4	363.8		691.4	-38.3309		684.387	476.628
	691.3	369.2		691.3	112.123		684.589	472.429
	691.2	227.1		691.2	79.5278		684.791	451.086
	691.1	359.4		691.1	-25.6285		684.993	414.906
	691	695.8		691	7.71521		685.195	367.625
	690.9	488.2		690.9	-44.0411		685.397	313.782
	690.8	313.7		690.8	37.1026		685.599	257.998
	690.7	311		690.7	97.8463		685.801	204.349
	690.6	545.9		690.6	-68.21		686.003	155.917
	690.5	288.9		690.5	-23.3663		686.205	114.599
	690.4	547.5		690.4	-10.0226		686.407	81.1399
	690.3	553.1		690.3	51.3212		686.609	55.3419
	690.2	377.1		690.2	-62.5352		686.811	36.3614
	690.1	406.4		690.1	153.209		687.013	23.0141
	690	491.6		690	101.852		687.215	14.0318
	689.9	656		689.9	-70.304		687.417	8.24135
	689.8	370.3		689.8	74.7397		687.619	4.66283
	689.7	395.1		689.7	-11.3166		687.821	2.54137
	689.6	406		689.6	3.12709		688.023	1.3343
	689.5	361.6		689.5	191.113		688.225	0.67484
	689.4	240.9		689.4	-202.301		688.427	0.32879
	689.3	381.1		689.3	85.7849		688.629	0.15431
	689.2	461.8		689.2	145.471		688.831	0.06977
	689.1	284.7		689.1	-7.54306		689.033	0.03039
	689	403.4		689	-53.0571		689.235	0.01275
	688.9	481.9		688.9	91.1289		689.437	0.00515
	688.8	517.6		688.8	-178.885		689.639	0.00201
	688.7	352.7		688.7	21.6009		689.841	0.000752307
	688.6	279		688.6	-64.3131		690.043	0.000271796
	688.5	312.8		688.5	-83.8271		690.245	9.45924e-05
	688.4	195.7		688.4	45.2589		690.447	3.17129e-05
	688.3	510		688.3	88.0449		690.649	1.02419e-05
	688.2	365.6		688.2	-149.569		690.852	3.18636e-06
	688.1	283.3		688.1	150.217		691.054	9.54936e-07
	688	354		688	23.4029		691.256	2.75689e-07
	687.9	458.2		687.9	0.78891		691.458	7.6671e-08
	687.8	284.5		687.8	90.1749		691.66	2.05404e-08
	687.7	474.6		687.7	-123.539		691.862	5.30094e-09
	687.6	562.6		687.6	56.0469		692.064	1.31784e-09
	687.5	445.3		687.5	283.933		692.266	3.15602e-10
	687.4	350.4		687.4	22.1813		692.468	7.28087e-11
	687.3	593.1		687.3	-219.228		692.67	1.61805e-11
	687.2	318.1		687.2	-147.637		692.872	3.46392e-12
	687.1	438.8		687.1	-5.74641		693.074	7.14348e-13
	687	621.6		687	211.244		693.276	1.41912e-13
	686.9	269.3		686.9	74.2351		693.478	2.71577e-14
	686.8	386.8		686.8	-79.2741		693.68	5.0065e-15
	686.7	405.3		686.7	-8.88334		693.882	8.89081e-16
	686.6	469.9		686.6	185.307		694.084	1.52095e-16
	686.5	266.1		686.5	-91.3018		694.286	2.50642e-17
	686.4	349.6		686.4	222.489		694.488	3.97888e-18
	686.3	447.8		686.3	190.48		694.69	6.08461e-19
	686.2	278.7		686.2	193.671		694.892	8.96338e-20
	686.1	267.5		686.1	118.161		695.094	1.27197e-20
	686	422.8		686	33.852		695.296	1.73879e-21
	685.9	333.8		685.9	177.143		695.498	2.28974e-22
	685.8	507.1		685.8	148.834		695.7	2.90462e-23
	685.7	475.7		685.7	178.124
	685.6	406.8		685.6	80.9151
	685.5	371.1		685.5	-20.8941
	685.4	705.3		685.4	234.297
	685.3	603		685.3	288.387
	685.2	223.6		685.2	495.278
	685.1	545.9		685.1	408.669
	685	256.9		685	231.56
	684.9	678		684.9	421.45
	684.8	598.1		684.8	470.341
	684.7	473.7		684.7	537.532
	684.6	472.2		684.6	639.123
	684.5	481.7		684.5	424.814
	684.4	424.8		684.4	513.004
	684.3	340.7		684.3	596.995
	684.2	401.5		684.2	770.986
	684.1	370.9		684.1	386.777
	684	364.1		684	510.867
	683.9	500.3		683.9	396.058
	683.8	549.5		683.8	257.849
	683.7	546.5		683.7	-16.5603
	683.6	455		683.6	42.8305
	683.5	401.3		683.5	263.021
	683.4	342.7		683.4	364.912
	683.3	381.1		683.3	44.6028
	683.2	523.9		683.2	152.894
	683.1	439.6		683.1	113.284
	683	502.4		683	66.5751
	682.9	420.9		682.9	201.566
	682.8	366.5		682.8	320.057
	682.7	420.8		682.7	49.6474
	682.6	339		682.6	199.438
	682.5	448.5		682.5	265.729
	682.4	402		682.4	306.62
	682.3	431.4		682.3	43.2105
	682.2	743.8		682.2	113.001
	682.1	412.1		682.1	65.592
	682	349.3		682	-109.617
	681.9	386.1		681.9	210.374
	681.8	472.8		681.8	21.4643
	681.7	710		681.7	250.255
	681.6	676.2		681.6	-164.854
	681.5	464.2		681.5	126.437
	681.4	514.6		681.4	192.327
	681.3	334.8		681.3	40.2182
	681.2	624.6		681.2	-155.891
	681.1	551.6		681.1	-93.8003
	681	418.6		681	115.89
	680.9	412.9		680.9	13.6812
	680.8	345.8		680.8	154.972
	680.7	243.5		680.7	191.563
	680.6	261.5		680.6	-22.1465
	680.5	246.6		680.5	-50.6557
	680.4	480.3		680.4	76.6351
	680.3	497.4		680.3	79.5258
	680.2	378.7		680.2	-176.556
	680.1	366.3		680.1	15.1205
	680	396.6		680	72.9968
	679.9	325.1		679.9	-14.6269
	679.8	467.8		679.8	68.8493
	679.7	492.4		679.7	64.1256
	679.6	482		679.6	-149.198
	679.5	210.3		679.5	165.478
	679.4	477.2		679.4	-106.046
	679.3	415.8		679.3	-19.5693
	679.2	325		679.2	-97.993
	679.1	441		679.1	69.3832
	679	217.6		679	141.959
	678.9	299.5		678.9	171.036
	678.8	373.4		678.8	147.512
	678.7	518.7		678.7	-167.712
	678.6	401.8		678.6	-65.2354
	678.5	483.8		678.5	98.0408
	678.4	401.2		678.4	-41.2829
	678.3	457.2		678.3	152.393
	678.2	692.6		678.2	104.27
	678.1	553.9		678.1	23.6697
	678	471.4		678	-111.417
	677.9	549.4		677.9	15.7958
	677.8	594.4		677.8	-108.191
	677.7	478		677.7	-19.378
	677.6	533		677.6	-84.6649
	677.5	692.3		677.5	-124.552
	677.4	592		677.4	94.1612
	677.3	544		677.3	195.174
	677.2	418.2		677.2	32.0874
	677.1	600.7		677.1	-72.7995
	677	521.4		677	-91.9864
	676.9	176.9		676.9	145.827
	676.8	492.8		676.8	-155.46
	676.7	437.1		676.7	89.7528
	676.6	604.5		676.6	-10.4341
	676.5	583.8		676.5	-35.821
	676.4	511.2		676.4	8.39204
	676.3	613.9		676.3	82.9051
	676.2	617.3		676.2	77.7182
	676.1	521.3		676.1	86.6313
	676	550.9		676	-33.1556
	675.9	548.2		675.9	1.95744
	675.8	372.3		675.8	-75.8295
	675.7	575.6		675.7	24.3836
	--	-10397.2
	--	-10397.2
	--	-10397.2
	--	-10397.2
	--	-10397.2
	--	-10397.2
	--	-10397.2
		-10397.2
		-10397.2
		-10397.2
		-10397.2
		-10397.2
		-10397.2
		-10397.2
		-10397.2
		-10397.2
		-10397.2
		-10397.2
		-10397.2
		-10397.2
		-10397.2
		-10397.2
		-10397.2
		-10397.2
		-10397.2
		-10397.2
		-10397.2
		-10397.2
		-10397.2
		-10397.2
		-10397.2
		-10397.2
		-10397.2
		-10397.2
		-10397.2
		-10397.2
		-10397.2
		-10397.2
		-10397.2
		-10397.2
		-10397.2
		-10397.2
		-10397.2
		-10397.2
		-10397.2
		-10397.2
		-10397.2
		-10397.2
		-10397.2
		-10397.2
		-10397.2
		-10397.2
		-10397.2
		-10397.2
		-10397.2
		-10397.2
		-10397.2
		-10397.2
		-10397.2
		-10397.2
		-10397.2
		-10397.2
		-10397.2
		-10397.2
		-10397.2
		-10397.2
		-10397.2
		-10397.2
		-10397.2
		-10397.2
		-10397.2
		-10397.2
		-10397.2
		-10397.2
		-10397.2
		-10397.2
		-10397.2
		-10397.2
		-10397.2
		-10397.2
		-10397.2
		-10397.2
		-10397.2
		-10397.2
		-10397.2
		-10397.2
		-10397.2
		-10397.2
		-10397.2
		-10397.2
		-10397.2
		-10397.2
		-10397.2
		-10397.2
		-10397.2
		-10397.2
		-10397.2
		-10397.2
		-10397.2
		-10397.2
		-10397.2
		-10397.2
		-10397.2
		-10397.2
		-10397.2
		-10397.2
		-10397.2
		-10397.2
		-10397.2
		-10397.2
		-10397.2
		-10397.2
		-10397.2
		-10397.2
		-10397.2
		-10397.2
		-10397.2
		-10397.2
		-10397.2
		-10397.2
		-10397.2
		-10397.2
		-10397.2
		-10397.2
		-10397.2
		-10397.2
		-10397.2
		-10397.2
		-10397.2
		-10397.2
		-10397.2
		-10397.2
		-10397.2
		-10397.2
		-10397.2
		-10397.2
		-10397.2
		-10397.2
		-10397.2
		-10397.2
		-10397.2
		-10397.2
		-10397.2
		-10397.2
		-10397.2
		-10397.2
		-10397.2
		-10397.2
		-10397.2
		-10397.2
		-10397.2
		-10397.2
		-10397.2
		-10397.2
		-10397.2
		-10397.2
		-10397.2
		-10397.2
		-10397.2
		-10397.2
		-10397.2
		-10397.2
		-10397.2
		-10397.2
		-10397.2
		-10397.2
		-10397.2
		-10397.2
		-10397.2
		-10397.2
		-10397.2
		-10397.2
		-10397.2
		-10397.2
		-10397.2
		-10397.2
		-10397.2
		-10397.2
		-10397.2
		-10397.2
		-10397.2
		-10397.2
		-10397.2
		-10397.2
		-10397.2
		-10397.2
		-10397.2
		-10397.2
		-10397.2
		-10397.2
		-10397.2
		-10397.2
		-10397.2
		-10397.2
		-10397.2
		-10397.2
		-10397.2
		-10397.2
		-10397.2
		-10397.2
		-10397.2
		-10397.2
		-10397.2
		-10397.2
		-10397.2
		-10397.2
		-10397.2
		-10397.2
		-10397.2
		-10397.2
