# Supplementary material for: Interfacial chemistry-driven reaction dynamics and resultant microstructural evolution in lithium-based all-solid-state batteries
Source: Nat Commun. 2025 Oct 3;16:8838. doi: 10.1038/s41467-025-63959-1 (PMC12494980; doi:10.1038/s41467-025-63959-1)
Supplement: Supplementary file 6 — Source data [file 41467_2025_63959_MOESM6_ESM.zip › Source Data/Supplementary Fig. 6.xlsx]

## Sheet: Supplementary Fig. 6
Charge step	Time (h)	Voltage (V)	Rest step	Time (h)	Voltage (V)
	-14.4513	1.57531		0.00065836	3.8302
	-14.3957	1.61114		0.00077558	3.82969
	-14.3401	1.63582		0.000892804	3.82964
	-14.2846	1.65514		0.00101	3.82966
	-14.229	1.67088		0.00113	3.8297
	-14.1735	1.68408		0.00124	3.82971
	-14.1179	1.69407		0.0014	3.82979
	-14.0624	1.70547		0.00152	3.82981
	-14.0068	1.71403		0.00163	3.82985
	-13.9513	1.72203		0.00175	3.82984
	-13.8957	1.72898		0.00187	3.82985
	-13.8401	1.73521		0.00199	3.82988
	-13.7846	1.74025		0.0021	3.82986
	-13.729	1.74488		0.00222	3.82986
	-13.6735	1.74919		0.00234	3.83092
	-13.6179	1.75311		0.00242	3.82987
	-13.5624	1.75653		0.0025	3.82987
	-13.5068	1.75959		0.00261	3.82987
	-13.4513	1.76278		0.00278	3.8299
	-13.3957	1.76532		0.00286	3.82989
	-13.3401	1.76774		0.00297	3.82991
	-13.2846	1.76998		0.00307	3.82992
	-13.229	1.77225		0.00319	3.82994
	-13.1735	1.7741		0.00331	3.82996
	-13.1179	1.77613		0.00344	3.82996
	-13.0624	1.77775		0.00357	3.82996
	-13.0068	1.77938		0.0037	3.82996
	-12.9513	1.78077		0.00383	3.82996
	-12.8957	1.78234		0.00396	3.82997
	-12.8401	1.78373		0.00408	3.82996
	-12.7846	1.78513		0.00421	3.82997
	-12.729	1.7866		0.00434	3.82996
	-12.6735	1.78772		0.00447	3.82996
	-12.6179	1.78893		0.0046	3.82997
	-12.5624	1.79007		0.00472	3.82997
	-12.5068	1.79118		0.00485	3.82996
	-12.4513	1.79233		0.00498	3.82997
	-12.3957	1.79336		0.00511	3.82996
	-12.3401	1.7942		0.00524	3.82996
	-12.2846	1.79519		0.00537	3.82996
	-12.2846	1.80348		0.0055	3.82996
	-12.2818	2.10711		0.00563	3.82996
	-12.279	2.17338		0.00575	3.82997
	-12.2763	2.22507		0.00596	3.82996
	-12.2735	2.26767		0.00609	3.82996
	-12.2707	2.30425		0.00621	3.82995
	-12.2679	2.33634		0.00633	3.82995
	-12.2652	2.3649		0.00644	3.82995
	-12.2624	2.39007		0.00658	3.82997
	-12.2596	2.4129		0.0067	3.82996
	-12.2568	2.43359		0.00685	3.82996
	-12.254	2.45278		0.00695	3.82996
	-12.2513	2.47078		0.00708	3.82996
	-12.2485	2.48784		0.00723	3.82996
	-12.2457	2.50386		0.00741	3.82996
	-12.2429	2.51947		0.00764	3.82996
	-12.2401	2.53423		0.00793	3.82996
	-12.2374	2.54846		0.0083	3.82997
	-12.2346	2.56199		0.00875	3.82997
	-12.2318	2.57505		0.00933	3.82997
	-12.229	2.58768		0.01005	3.82997
	-12.2263	2.59973		0.01096	3.82997
	-12.2235	2.61133		0.01211	3.82997
	-12.2207	2.62247		0.01355	3.82997
	-12.2179	2.63345		0.01538	3.82997
	-12.2151	2.64409		0.01768	3.82998
	-12.2124	2.65416		0.02058	3.82998
	-12.2096	2.66415		0.02425	3.82998
	-12.2068	2.67404		0.02888	3.82998
	-12.204	2.68346		0.03473	3.82998
	-12.2013	2.69263		0.50063	3.83021
	-12.1985	2.70166		0.50075	3.82971
	-12.1957	2.71047		0.50087	3.82966
	-12.1929	2.71922		0.50098	3.82968
	-12.1901	2.72768		0.5011	3.82973
	-12.1874	2.7361		0.50122	3.82973
	-12.1846	2.74437		0.50137	3.8298
	-12.1818	2.75259		0.50149	3.82983
	-12.179	2.76065		0.50161	3.82985
	-12.1763	2.7685		0.50172	3.82986
	-12.1735	2.77629		0.50184	3.82987
	-12.1707	2.78414		0.50196	3.82984
	-12.1679	2.7918		0.50208	3.82987
	-12.1652	2.79946		0.50219	3.82987
	-12.1624	2.80705		0.50231	3.83093
	-12.1596	2.81467		0.50239	3.82988
	-12.1568	2.82202		0.50247	3.82988
	-12.154	2.82965		0.50259	3.82989
	-12.1513	2.83696		0.50275	3.82992
	-12.1485	2.84435		0.50283	3.82993
	-12.1457	2.85159		0.50295	3.82993
	-12.1429	2.85908		0.50304	3.82995
	-12.1402	2.86605		0.50316	3.82997
	-12.1374	2.87326		0.50329	3.82998
	-12.1346	2.88028		0.50341	3.82997
	-12.1318	2.88735		0.50354	3.82996
	-12.129	2.89419		0.50367	3.82997
	-12.1263	2.90114		0.5038	3.82997
	-12.1235	2.90796		0.50393	3.82997
	-12.1207	2.91452		0.50406	3.82997
	-12.1179	2.92116		0.50418	3.82997
	-12.1151	2.92724		0.50431	3.82997
	-12.1124	2.93331		0.50444	3.82997
	-12.1096	2.93929		0.50457	3.82998
	-12.1068	2.94468		0.5047	3.82997
	-12.104	2.94997		0.50482	3.82998
	-12.1013	2.95492		0.50495	3.82997
	-12.0985	2.95946		0.50508	3.82998
	-12.0957	2.96376		0.50521	3.82998
	-12.0929	2.96783		0.50534	3.82997
	-12.0901	2.9715		0.50547	3.82997
	-12.0874	2.97499		0.5056	3.82998
	-12.0846	2.97826		0.50573	3.82997
	-12.0818	2.98089		0.50593	3.82996
	-12.079	2.98359		0.50606	3.82996
	-12.0763	2.98607		0.50618	3.82996
	-12.0735	2.9885		0.5063	3.82996
	-12.0707	2.99058		0.50641	3.82996
	-12.0679	2.99272		0.50656	3.82997
	-12.0651	2.99451		0.50668	3.82997
	-12.0624	2.99618		0.50683	3.82998
	-12.0596	2.99786		0.50693	3.82995
	-12.0568	2.9994		0.50705	3.82995
	-12.054	3.00068		0.5072	3.82995
	-12.0513	3.00206		0.50738	3.82996
	-12.0485	3.00326		0.50762	3.82996
	-12.0457	3.00441		0.50791	3.82996
	-12.0429	3.00548		0.50827	3.82997
	-12.0402	3.00657		0.50873	3.82997
	-12.0374	3.00754		0.5093	3.82997
	-12.0346	3.00859		0.51002	3.82997
	-12.0318	3.00941		0.51093	3.82997
	-12.029	3.01033		0.51208	3.82996
	-12.0263	3.01109		0.51352	3.82996
	-12.0235	3.01188		0.51535	3.82997
	-12.0207	3.01272		0.51765	3.82997
	-12.0179	3.0132		0.52055	3.82997
	-12.0152	3.01415		0.52422	3.82997
	-12.0124	3.01486		0.52885	3.82997
	-12.0096	3.01534		0.5347	3.82997
	-12.0068	3.01597		1.0006	3.83022
	-12.004	3.0166		1.00072	3.82971
	-12.0013	3.01715		1.00084	3.82966
	-11.9985	3.01765		1.00095	3.8297
	-11.9957	3.0182		1.00107	3.82973
	-11.9929	3.01874		1.00119	3.82975
	-11.9901	3.01927		1.00134	3.8298
	-11.9874	3.01969		1.00146	3.82985
	-11.9846	3.02013		1.00158	3.82987
	-11.9818	3.02059		1.0017	3.82986
	-11.979	3.02097		1.00181	3.82988
	-11.9763	3.02147		1.00193	3.82984
	-11.9735	3.02189		1.00205	3.82988
	-11.9707	3.0224		1.00216	3.82989
	-11.9679	3.02275		1.00224	3.82956
	-11.9651	3.023		1.00236	3.82989
	-11.9624	3.02338		1.00244	3.82988
	-11.9596	3.02378		1.00252	3.82989
	-11.9568	3.02418		1.00272	3.82993
	-11.954	3.02443		1.0028	3.82993
	-11.9513	3.02483		1.00292	3.82993
	-11.9485	3.02517		1.00301	3.82994
	-11.9457	3.02546		1.00313	3.82996
	-11.9429	3.02582		1.00326	3.82998
	-11.9401	3.02611		1.00339	3.82998
	-11.9374	3.02636		1.00351	3.82997
	-11.9346	3.02689		1.00364	3.82998
	-11.9318	3.02699		1.00377	3.82997
	-11.929	3.02735		1.0039	3.82997
	-11.9263	3.0276		1.00403	3.82997
	-11.9235	3.0279		1.00416	3.82997
	-11.9207	3.02823		1.00428	3.82997
	-11.9179	3.02832		1.00441	3.82996
	-11.9152	3.02863		1.00454	3.82997
	-11.9124	3.02871		1.00467	3.82997
	-11.9096	3.02907		1.0048	3.82997
	-11.9068	3.02928		1.00493	3.82997
	-11.904	3.0297		1.00505	3.82997
	-11.9013	3.0298		1.00518	3.82997
	-11.8985	3.03004		1.00531	3.82997
	-11.8957	3.03022		1.00544	3.82997
	-11.8929	3.03048		1.00557	3.82997
	-11.8902	3.03083		1.0057	3.82997
	-11.8874	3.03104		1.0059	3.82996
	-11.8846	3.03115		1.00603	3.82997
	-11.8818	3.03138		1.00615	3.82997
	-11.879	3.03174		1.00627	3.82997
	-11.8763	3.03174		1.00639	3.82997
	-11.8735	3.03205		1.00653	3.82997
	-11.8707	3.03218		1.00665	3.82997
	-11.8679	3.03241		1.0068	3.82997
	-11.8651	3.03255		1.0069	3.82996
	-11.8624	3.03283		1.00702	3.82997
	-11.8596	3.03285		1.00717	3.82997
	-11.8568	3.0332		1.00736	3.82997
	-11.854	3.0332		1.00759	3.82997
	-11.8513	3.0335		1.00788	3.82997
	-11.8485	3.03354		1.00824	3.82998
	-11.8457	3.03385		1.0087	3.82998
	-11.8429	3.03404		1.00927	3.82998
	-11.8401	3.03415		1.00999	3.82999
	-11.8374	3.03451		1.0109	3.82998
	-11.8346	3.03463		1.01205	3.82997
	-11.8318	3.03476		1.0135	3.82997
	-11.829	3.03491		1.01532	3.82997
	-11.8263	3.03505		1.01762	3.82998
	-11.8235	3.03513		1.02052	3.82998
	-11.8207	3.03545		1.02419	3.82998
	-11.8179	3.03547		1.02882	3.82998
	-11.8151	3.03577		1.03467	3.82998
	-11.8124	3.03589		1.50057	3.83023
	-11.8096	3.03589		1.50069	3.82971
	-11.8068	3.03639		1.50081	3.82967
	-11.804	3.03639		1.50093	3.82969
	-11.8013	3.03642		1.50104	3.82973
	-11.7985	3.03663		1.50116	3.82976
	-11.7957	3.03669		1.50132	3.82981
	-11.7929	3.03679		1.50143	3.82985
	-11.7902	3.03698		1.50155	3.82989
	-11.7874	3.03726		1.50167	3.82987
	-11.7846	3.03734		1.50178	3.82989
	-11.7818	3.03742		1.5019	3.82992
	-11.779	3.03755		1.50202	3.82989
	-11.7763	3.03782		1.50214	3.82989
	-11.7735	3.03789		1.50222	3.83111
	-11.7707	3.03788		1.50233	3.82989
	-11.7679	3.03812		1.50241	3.82989
	-11.7652	3.03833		1.50249	3.82989
	-11.7624	3.03826		1.50269	3.82993
	-11.7596	3.03849		1.50277	3.82993
	-11.7568	3.03862		1.50289	3.82993
	-11.754	3.03881		1.50299	3.82995
	-11.7513	3.03883		1.5031	3.82997
	-11.7485	3.03885		1.50323	3.82999
	-11.7457	3.0391		1.50336	3.82999
	-11.7429	3.03929		1.50349	3.82999
	-11.7401	3.03931		1.50361	3.82999
	-11.7374	3.03954		1.50374	3.82999
	-11.7346	3.03963		1.50387	3.82999
	-11.7318	3.03971		1.504	3.82999
	-11.729	3.03984		1.50413	3.82999
	-11.7263	3.03998		1.50426	3.82999
	-11.7235	3.04017		1.50438	3.82999
	-11.7207	3.04026		1.50451	3.82999
	-11.7179	3.04028		1.50464	3.82999
	-11.7151	3.04042		1.50477	3.82999
	-11.7124	3.0404		1.5049	3.82998
	-11.7096	3.04061		1.50502	3.82999
	-11.7068	3.04074		1.50515	3.82998
	-11.704	3.04087		1.50528	3.82998
	-11.7013	3.04095		1.50541	3.82998
	-11.6985	3.04099		1.50554	3.82998
	-11.6957	3.04116		1.50574	3.82998
	-11.6929	3.04133		1.50587	3.82997
	-11.6901	3.04133		1.506	3.82997
	-11.6874	3.04158		1.50612	3.82996
	-11.6846	3.04173		1.50624	3.82997
	-11.6818	3.04175		1.50636	3.82997
	-11.679	3.04194		1.5065	3.82997
	-11.6763	3.04198		1.50662	3.82997
	-11.6735	3.04198		1.50677	3.82997
	-11.6707	3.04223		1.50687	3.82995
	-11.6679	3.04242		1.50699	3.82997
	-11.6652	3.04242		1.50714	3.82997
	-11.6624	3.04235		1.50733	3.82997
	-11.6596	3.04252		1.50756	3.82998
	-11.6568	3.04271		1.50785	3.82999
	-11.654	3.04269		1.50821	3.82999
	-11.6513	3.04286		1.50867	3.82999
	-11.6485	3.04296		1.50924	3.82999
	-11.6457	3.04305		1.50996	3.82998
	-11.6429	3.04315		1.51087	3.82998
	-11.6402	3.04321		1.51202	3.82998
	-11.6374	3.04336		1.51347	3.82999
	-11.6346	3.04343		1.51529	3.82999
	-11.6318	3.04359		1.51759	3.83
	-11.629	3.04361		1.52049	3.82999
	-11.6263	3.04372		1.52416	3.82999
	-11.6235	3.04389		1.52879	3.82999
	-11.6207	3.04389		1.53464	3.82999
	-11.6179	3.04405		2.00054	3.83019
	-11.6151	3.04405		2.00066	3.82969
	-11.6124	3.04412		2.00078	3.82964
	-11.6096	3.04427		2.0009	3.82966
	-11.6068	3.04431		2.00101	3.8297
	-11.604	3.04431		2.00113	3.8297
	-11.6013	3.04441		2.00129	3.82978
	-11.5985	3.04452		2.0014	3.8298
	-11.5957	3.04471		2.00152	3.82985
	-11.5929	3.04473		2.00164	3.82985
	-11.5901	3.04487		2.00175	3.82985
	-11.5874	3.04502		2.00187	3.82987
	-11.5846	3.04498		2.00199	3.82985
	-11.5818	3.04508		2.00211	3.82986
	-11.579	3.04519		2.00219	3.83029
	-11.5763	3.04533		2.0023	3.82985
	-11.5735	3.04533		2.00238	3.82986
	-11.5707	3.04544		2.00246	3.82986
	-11.5679	3.04555		2.00266	3.82989
	-11.5651	3.04552		2.00274	3.82989
	-11.5624	3.04565		2.00286	3.82991
	-11.5596	3.0458		2.00296	3.82991
	-11.5568	3.04578		2.00307	3.82993
	-11.554	3.04588		2.0032	3.82995
	-11.5513	3.0459		2.00333	3.82995
	-11.5485	3.04607		2.00346	3.82994
	-11.5457	3.04607		2.00358	3.82994
	-11.5429	3.04619		2.00371	3.82994
	-11.5402	3.04628		2.00384	3.82995
	-11.5374	3.04647		2.00397	3.82995
	-11.5346	3.04657		2.0041	3.82994
	-11.5318	3.04651		2.00423	3.82994
	-11.529	3.04664		2.00435	3.82994
	-11.5263	3.04668		2.00448	3.82995
	-11.5235	3.04687		2.00461	3.82994
	-11.5207	3.04697		2.00474	3.82995
	-11.5179	3.04699		2.00487	3.82995
	-11.5152	3.04712		2.00499	3.82995
	-11.5124	3.04706		2.00512	3.82994
	-11.5096	3.04718		2.00525	3.82994
	-11.5068	3.04733		2.00538	3.82993
	-11.504	3.04733		2.00551	3.82993
	-11.5013	3.04735		2.00571	3.82993
	-11.4985	3.04756		2.00584	3.82993
	-11.4957	3.0476		2.00597	3.82993
	-11.4929	3.04766		2.00609	3.82993
	-11.4901	3.04779		2.00621	3.82994
	-11.4874	3.04771		2.00633	3.82994
	-11.4846	3.04783		2.00647	3.82994
	-11.4818	3.04787		2.00659	3.82994
	-11.479	3.04806		2.00674	3.82994
	-11.4763	3.04815		2.00684	3.82993
	-11.4735	3.04817		2.00696	3.82993
	-11.4707	3.04831		2.00711	3.82994
	-11.4679	3.04829		2.0073	3.82994
	-11.4651	3.04848		2.00753	3.82994
	-11.4624	3.04844		2.00782	3.82995
	-11.4596	3.04861		2.00818	3.82994
	-11.4568	3.04871		2.00864	3.82995
	-11.454	3.04871		2.00921	3.82995
	-11.4513	3.04882		2.00993	3.82995
	-11.4485	3.04888		2.01085	3.82994
	-11.4457	3.04903		2.01199	3.82995
	-11.4429	3.04894		2.01344	3.82995
	-11.4401	3.04907		2.01526	3.82995
	-11.4374	3.04918		2.01756	3.82995
	-11.4346	3.04939		2.02046	3.82996
	-11.4318	3.04934		2.02413	3.82995
	-11.429	3.04943		2.02876	3.82995
	-11.4263	3.04941		2.03462	3.82995
	-11.4235	3.04947		2.50052	3.83019
	-11.4207	3.04957		2.50063	3.82969
	-11.4179	3.04968		2.50075	3.82964
	-11.4152	3.04983		2.50087	3.82965
	-11.4124	3.04983		2.50098	3.82971
	-11.4096	3.04993		2.5011	3.82972
	-11.4068	3.04987		2.50126	3.82977
	-11.404	3.05016		2.50137	3.82981
	-11.4013	3.05004		2.50149	3.82985
	-11.3985	3.05008		2.50161	3.82985
	-11.3957	3.05033		2.50173	3.82985
	-11.3929	3.05025		2.50184	3.82984
	-11.3902	3.05035		2.50196	3.82984
	-11.3874	3.0505		2.50208	3.82987
	-11.3846	3.05062		2.50216	3.83077
	-11.3818	3.0506		2.50227	3.82985
	-11.379	3.05058		2.50235	3.82986
	-11.3763	3.05069		2.50243	3.82986
	-11.3735	3.05086		2.50263	3.8299
	-11.3707	3.05096		2.50271	3.82989
	-11.3679	3.05088		2.50283	3.82989
	-11.3651	3.05098		2.50293	3.82991
	-11.3624	3.05111		2.50304	3.82993
	-11.3596	3.05113		2.50317	3.82994
	-11.3568	3.05138		2.5033	3.82994
	-11.354	3.05138		2.50343	3.82994
	-11.3513	3.05132		2.50356	3.82995
	-11.3485	3.05153		2.50368	3.82995
	-11.3457	3.05159		2.50381	3.82995
	-11.3429	3.05159		2.50394	3.82995
	-11.3401	3.05176		2.50407	3.82995
	-11.3374	3.05165		2.5042	3.82994
	-11.3346	3.05178		2.50433	3.82995
	-11.3318	3.05171		2.50445	3.82995
	-11.329	3.05195		2.50458	3.82995
	-11.3263	3.05199		2.50471	3.82995
	-11.3235	3.05205		2.50484	3.82996
	-11.3207	3.05224		2.50497	3.82994
	-11.3179	3.05234		2.50509	3.82995
	-11.3151	3.05232		2.50522	3.82995
	-11.3124	3.05224		2.50535	3.82995
	-11.3096	3.05249		2.50548	3.82995
	-11.3068	3.05245		2.50568	3.82995
	-11.304	3.05245		2.50581	3.82994
	-11.3013	3.05257		2.50594	3.82995
	-11.2985	3.05274		2.50606	3.82994
	-11.2957	3.05272		2.50618	3.82994
	-11.2929	3.05293		2.5063	3.82993
	-11.2902	3.05287		2.50644	3.82994
	-11.2874	3.05302		2.50656	3.82994
	-11.2846	3.05306		2.50671	3.82994
	-11.2818	3.05312		2.50681	3.82992
	-11.279	3.05325		2.50693	3.82994
	-11.2763	3.05333		2.50708	3.82994
	-11.2735	3.05323		2.50727	3.82994
	-11.2707	3.05344		2.5075	3.82994
	-11.2679	3.05339		2.50779	3.82995
	-11.2652	3.05339		2.50815	3.82995
	-11.2624	3.05356		2.50861	3.82994
	-11.2596	3.0535		2.50918	3.82994
	-11.2568	3.05363		2.50991	3.82995
	-11.254	3.05373		2.51082	3.82994
	-11.2513	3.05369		2.51196	3.82996
	-11.2485	3.05398		2.51341	3.82996
	-11.2457	3.05388		2.51523	3.82996
	-11.2429	3.05402		2.51753	3.82995
	-11.2401	3.05407		2.52044	3.82995
	-11.2374	3.05419		2.5241	3.82995
	-11.2346	3.05425		2.52874	3.82995
	-11.2318	3.05425		2.53459	3.82996
	-11.229	3.05423		3.00049	3.83018
	-11.2263	3.05442		3.0006	3.82968
	-11.2235	3.05444		3.00072	3.82963
	-11.2207	3.05449		3.00084	3.82966
	-11.2179	3.05469		3.00096	3.82971
	-11.2151	3.05465		3.00107	3.82971
	-11.2124	3.05474		3.00123	3.82979
	-11.2096	3.05486		3.00135	3.82981
	-11.2068	3.0547		3.00146	3.82983
	-11.204	3.0549		3.00158	3.82985
	-11.2013	3.05511		3.0017	3.82985
	-11.1985	3.05512		3.00181	3.82982
	-11.1957	3.05507		3.00193	3.82985
	-11.1929	3.05526		3.00205	3.82985
	-11.1901	3.05524		3.00217	3.82909
	-11.1874	3.05524		3.00225	3.82985
	-11.1846	3.05541		3.00232	3.82985
	-11.1818	3.05545		3.00244	3.82986
	-11.179	3.05541		3.00261	3.82989
	-11.1763	3.05562		3.00268	3.82989
	-11.1735	3.05558		3.0028	3.8299
	-11.1707	3.05568		3.0029	3.82992
	-11.1679	3.05583		3.00301	3.82993
	-11.1652	3.05581		3.00314	3.82994
	-11.1624	3.05597		3.00327	3.82994
	-11.1596	3.056		3.0034	3.82995
	-11.1568	3.05604		3.00353	3.82995
	-11.154	3.0561		3.00366	3.82995
	-11.1513	3.05614		3.00378	3.82995
	-11.1485	3.05608		3.00391	3.82994
	-11.1457	3.05621		3.00404	3.82995
	-11.1429	3.05627		3.00417	3.82993
	-11.1402	3.05635		3.0043	3.82994
	-11.1374	3.05646		3.00442	3.82994
	-11.1346	3.05644		3.00455	3.82994
	-11.1318	3.05652		3.00468	3.82994
	-11.129	3.05675		3.00481	3.82994
	-11.1263	3.05671		3.00494	3.82994
	-11.1235	3.05679		3.00507	3.82994
	-11.1207	3.05667		3.00519	3.82994
	-11.1179	3.05702		3.00533	3.82994
	-11.1151	3.05692		3.00545	3.82994
	-11.1124	3.05705		3.00565	3.82994
	-11.1096	3.05715		3.00579	3.82994
	-11.1068	3.05705		3.00592	3.82994
	-11.104	3.05717		3.00603	3.82995
	-11.1013	3.05721		3.00616	3.82994
	-11.0985	3.05732		3.00627	3.82995
	-11.0957	3.05728		3.00641	3.82994
	-11.0929	3.05732		3.00653	3.82995
	-11.0901	3.05751		3.00668	3.82995
	-11.0874	3.05738		3.00678	3.82994
	-11.0846	3.05776		3.0069	3.82995
	-11.0818	3.05763		3.00705	3.82995
	-11.079	3.05768		3.00724	3.82995
	-11.0763	3.0578		3.00747	3.82996
	-11.0735	3.05776		3.00776	3.82996
	-11.0707	3.05786		3.00813	3.82996
	-11.0679	3.05799		3.00858	3.82996
	-11.0651	3.05801		3.00915	3.82995
	-11.0624	3.05797		3.00988	3.82995
	-11.0596	3.05812		3.01079	3.82995
	-11.0568	3.05822		3.01193	3.82995
	-11.054	3.05826		3.01338	3.82996
	-11.0513	3.0583		3.0152	3.82996
	-11.0485	3.05833		3.0175	3.82997
	-11.0457	3.05822		3.02041	3.82996
	-11.0429	3.05839		3.02407	3.82996
	-11.0402	3.05852		3.02871	3.82996
	-11.0374	3.05868		3.03456	3.82996
	-11.0346	3.0587		3.50046	3.83018
	-11.0318	3.05891		3.50057	3.82968
	-11.029	3.05877		3.50069	3.82963
	-11.0263	3.05883		3.50081	3.82966
	-11.0235	3.05894		3.50093	3.8297
	-11.0207	3.05894		3.50104	3.8297
	-11.0179	3.05916		3.5012	3.82977
	-11.0152	3.05925		3.50132	3.82981
	-11.0124	3.05921		3.50143	3.82985
	-11.0096	3.05914		3.50155	3.82985
	-11.0068	3.05938		3.50167	3.82985
	-11.004	3.05933		3.50178	3.82982
	-11.0013	3.05952		3.5019	3.82984
	-10.9985	3.05937		3.50202	3.82985
	-10.9957	3.05956		3.50214	3.83019
	-10.9929	3.05963		3.50222	3.82985
	-10.9901	3.05975		3.50229	3.82985
	-10.9874	3.05969		3.50241	3.82986
	-10.9846	3.0599		3.50258	3.82988
	-10.9818	3.05984		3.50265	3.82989
	-10.979	3.0599		3.50277	3.82991
	-10.9763	3.06003		3.50287	3.82992
	-10.9735	3.06005		3.50298	3.82994
	-10.9707	3.06009		3.50311	3.82995
	-10.9679	3.06009		3.50324	3.82994
	-10.9651	3.06015		3.50337	3.82994
	-10.9624	3.06024		3.5035	3.82994
	-10.9596	3.06032		3.50363	3.82994
	-10.9568	3.06038		3.50375	3.82994
	-10.954	3.06049		3.50388	3.82994
	-10.9513	3.06063		3.50401	3.82994
	-10.9485	3.06066		3.50414	3.82994
	-10.9457	3.06078		3.50427	3.82994
	-10.9429	3.06059		3.5044	3.82994
	-10.9401	3.06074		3.50452	3.82994
	-10.9374	3.06087		3.50465	3.82994
	-10.9346	3.06095		3.50478	3.82993
	-10.9318	3.06093		3.50491	3.82994
	-10.929	3.06107		3.50504	3.82995
	-10.9263	3.06093		3.50516	3.82994
	-10.9235	3.06124		3.5053	3.82994
	-10.9207	3.0611		3.50542	3.82994
	-10.9179	3.06112		3.50562	3.82993
	-10.9152	3.06116		3.50576	3.82993
	-10.9124	3.06131		3.50589	3.82993
	-10.9096	3.06147		3.50601	3.82992
	-10.9068	3.06137		3.50613	3.82993
	-10.904	3.06143		3.50624	3.82992
	-10.9013	3.06152		3.50638	3.82993
	-10.8985	3.06154		3.5065	3.82993
	-10.8957	3.0616		3.50665	3.82993
	-10.8929	3.0617		3.50675	3.82992
	-10.8902	3.06179		3.50687	3.82994
	-10.8874	3.06191		3.50702	3.82993
	-10.8846	3.06187		3.50721	3.82994
	-10.8818	3.06189		3.50744	3.82994
	-10.879	3.062		3.50773	3.82994
	-10.8763	3.0621		3.5081	3.82994
	-10.8735	3.06223		3.50855	3.82994
	-10.8707	3.06219		3.50913	3.82995
	-10.8679	3.06229		3.50985	3.82995
	-10.8651	3.06227		3.51076	3.82994
	-10.8624	3.06231		3.51191	3.82994
	-10.8596	3.06242		3.51335	3.82995
	-10.8568	3.06238		3.51518	3.82994
	-10.854	3.0625		3.51748	3.82995
	-10.8513	3.06263		3.52038	3.82995
	-10.8485	3.06263		3.52404	3.82996
	-10.8457	3.06277		3.52868	3.82995
	-10.8429	3.06277		3.53453	3.82995
	-10.8401	3.0629		4.00043	3.8302
	-10.8374	3.06282		4.00055	3.82969
	-10.8346	3.0629		4.00066	3.82964
	-10.8318	3.06299		4.00078	3.82967
	-10.829	3.06305		4.0009	3.82972
	-10.8263	3.06298		4.00101	3.82973
	-10.8235	3.06324		4.00117	3.82978
	-10.8207	3.06328		4.00129	3.82983
	-10.8179	3.06338		4.0014	3.82983
	-10.8151	3.06336		4.00152	3.82986
	-10.8124	3.06341		4.00164	3.82987
	-10.8096	3.06343		4.00176	3.82984
	-10.8068	3.06347		4.00187	3.82986
	-10.804	3.06359		4.00199	3.82987
	-10.8013	3.06355		4.00211	3.83068
	-10.7985	3.0638		4.00219	3.82986
	-10.7957	3.06363		4.0023	3.82987
	-10.7929	3.06385		4.00238	3.82987
	-10.7902	3.06376		4.00251	3.8299
	-10.7874	3.06389		4.00259	3.8299
	-10.7846	3.06406		4.00267	3.82991
	-10.7818	3.06403		4.00276	3.82992
	-10.779	3.0641		4.00288	3.82995
	-10.7763	3.06422		4.00307	3.82996
	-10.7735	3.06424		4.0032	3.82996
	-10.7707	3.0642		4.00333	3.82996
	-10.7679	3.06431		4.00345	3.82996
	-10.7652	3.06441		4.00358	3.82996
	-10.7624	3.06448		4.00371	3.82996
	-10.7596	3.06433		4.00384	3.82997
	-10.7568	3.06458		4.00397	3.82996
	-10.754	3.06456		4.0041	3.82997
	-10.7513	3.06462		4.00422	3.82996
	-10.7485	3.06462		4.00435	3.82996
	-10.7457	3.06485		4.00448	3.82995
	-10.7429	3.06483		4.00461	3.82995
	-10.7401	3.06487		4.00474	3.82995
	-10.7374	3.06502		4.00486	3.82995
	-10.7346	3.065		4.00499	3.82995
	-10.7318	3.06508		4.00512	3.82995
	-10.729	3.06513		4.00525	3.82996
	-10.7263	3.06517		4.00538	3.82996
	-10.7235	3.06517		4.00558	3.82995
	-10.7207	3.06542		4.00571	3.82995
	-10.7179	3.06548		4.00584	3.82995
	-10.7151	3.06546		4.00596	3.82995
	-10.7124	3.06544		4.00608	3.82994
	-10.7096	3.06546		4.0062	3.82994
	-10.7068	3.06559		4.00634	3.82995
	-10.704	3.06569		4.00646	3.82996
	-10.7013	3.06575		4.00661	3.82996
	-10.6985	3.06567		4.00671	3.82994
	-10.6957	3.06571		4.00683	3.82995
	-10.6929	3.06578		4.00698	3.82995
	-10.6901	3.06584		4.00717	3.82995
	-10.6874	3.06611		4.0074	3.82995
	-10.6846	3.06609		4.00769	3.82995
	-10.6818	3.06597		4.00805	3.82996
	-10.679	3.06609		4.00851	3.82995
	-10.6763	3.06626		4.00908	3.82996
	-10.6735	3.06618		4.0098	3.82996
	-10.6707	3.06622		4.01072	3.82994
	-10.6679	3.0663		4.01186	3.82994
	-10.6652	3.06647		4.01331	3.82995
	-10.6624	3.06653		4.01513	3.82996
	-10.6596	3.06641		4.01743	3.82996
	-10.6568	3.06659		4.02033	3.82996
	-10.654	3.06666		4.024	3.82995
	-10.6513	3.06672		4.02863	3.82996
	-10.6485	3.0668		4.03449	3.82996
	-10.6457	3.06682		4.50038	3.83021
	-10.6429	3.0668		4.5005	3.82971
	-10.6402	3.06693		4.50062	3.82965
	-10.6374	3.06695		4.50074	3.82967
	-10.6346	3.06695		4.50085	3.82971
	-10.6318	3.06699		4.50097	3.82973
	-10.629	3.06704		4.50113	3.8298
	-10.6263	3.06716		4.50124	3.82983
	-10.6235	3.06714		4.50136	3.82984
	-10.6207	3.06729		4.50148	3.82985
	-10.6179	3.06733		4.50159	3.82986
	-10.6151	3.06737		4.50171	3.82983
	-10.6124	3.06746		4.50183	3.82986
	-10.6096	3.06746		4.50195	3.82987
	-10.6068	3.06737		4.50206	3.83084
	-10.604	3.06769		4.50214	3.82986
	-10.6013	3.06764		4.50222	3.82987
	-10.5985	3.0676		4.50234	3.82987
	-10.5957	3.06781		4.5025	3.82991
	-10.5929	3.06783		4.50258	3.8299
	-10.5901	3.06785		4.5027	3.82991
	-10.5874	3.0679		4.5028	3.82993
	-10.5846	3.06792		4.50291	3.82994
	-10.5818	3.068		4.50304	3.82996
	-10.579	3.06808		4.50317	3.82996
	-10.5763	3.06808		4.5033	3.82996
	-10.5735	3.06815		4.50343	3.82997
	-10.5707	3.06821		4.50355	3.82996
	-10.5679	3.06829		4.50368	3.82997
	-10.5651	3.06838		4.50381	3.82996
	-10.5624	3.0685		4.50394	3.82996
	-10.5596	3.06861		4.50407	3.82996
	-10.5568	3.06853		4.50419	3.82997
	-10.554	3.06859		4.50432	3.82996
	-10.5513	3.06863		4.50445	3.82997
	-10.5485	3.06878		4.50458	3.82997
	-10.5457	3.06876		4.50471	3.82997
	-10.5429	3.06882		4.50484	3.82997
	-10.5402	3.06892		4.50496	3.82998
	-10.5374	3.06903		4.50509	3.82998
	-10.5346	3.06911		4.50522	3.82997
	-10.5318	3.06916		4.50535	3.82997
	-10.529	3.0692		4.50555	3.82996
	-10.5263	3.06903		4.50568	3.82996
	-10.5235	3.06936		4.50581	3.82996
	-10.5207	3.06934		4.50593	3.82996
	-10.5179	3.06947		4.50605	3.82996
	-10.5152	3.06943		4.50617	3.82995
	-10.5124	3.06962		4.50631	3.82996
	-10.5096	3.06958		4.50643	3.82996
	-10.5068	3.06955		4.50658	3.82996
	-10.504	3.06968		4.50668	3.82995
	-10.5013	3.0697		4.5068	3.82996
	-10.4985	3.06968		4.50695	3.82996
	-10.4957	3.06976		4.50714	3.82996
	-10.4929	3.06987		4.50737	3.82997
	-10.4901	3.07001		4.50766	3.82997
	-10.4874	3.07001		4.50802	3.82997
	-10.4846	3.07006		4.50848	3.82997
	-10.4818	3.07008		4.50905	3.82997
	-10.479	3.07012		4.50978	3.82997
	-10.4763	3.07012		4.51069	3.82998
	-10.4735	3.07037		4.51183	3.82997
	-10.4707	3.07029		4.51328	3.82997
	-10.4679	3.07039		4.5151	3.82997
	-10.4651	3.07048		4.5174	3.82997
	-10.4624	3.07044		4.52031	3.82997
	-10.4596	3.07065		4.52397	3.82996
	-10.4568	3.07065		4.5286	3.82997
	-10.454	3.0706		4.53446	3.82997
	-10.4513	3.07073		5.00036	3.83018
	-10.4485	3.07071		5.00047	3.8297
	-10.4457	3.07079		5.00059	3.82965
	-10.4429	3.07086		5.00071	3.82967
	-10.4401	3.07096		5.00082	3.82972
	-10.4374	3.07094		5.00094	3.82974
	-10.4346	3.07107		5.0011	3.8298
	-10.4318	3.07098		5.00121	3.82984
	-10.429	3.07125		5.00133	3.82983
	-10.4263	3.07129		5.00145	3.82985
	-10.4235	3.0714		5.00157	3.82987
	-10.4207	3.0715		5.00168	3.82989
	-10.4179	3.07138		5.0018	3.82986
	-10.4152	3.07155		5.00192	3.82987
	-10.4124	3.07159		5.00203	3.82898
	-10.4096	3.07159		5.00211	3.82987
	-10.4068	3.07151		5.00219	3.82987
	-10.404	3.07174		5.00231	3.82988
	-10.4013	3.07184		5.00247	3.8299
	-10.3985	3.07178		5.00255	3.82991
	-10.3957	3.07186		5.00267	3.82992
	-10.3929	3.0719		5.00277	3.82993
	-10.3902	3.07207		5.00288	3.82995
	-10.3874	3.07207		5.00301	3.82996
	-10.3846	3.07211		5.00314	3.82996
	-10.3818	3.07218		5.00327	3.82996
	-10.379	3.07209		5.0034	3.82997
	-10.3763	3.07243		5.00352	3.82996
	-10.3735	3.07232		5.00365	3.82996
	-10.3707	3.07258		5.00378	3.82996
	-10.3679	3.07247		5.00391	3.82996
	-10.3651	3.07258		5.00404	3.82995
	-10.3624	3.0726		5.00417	3.82995
	-10.3596	3.07264		5.00429	3.82995
	-10.3568	3.07277		5.00442	3.82995
	-10.354	3.07277		5.00455	3.82995
	-10.3513	3.07276		5.00468	3.82994
	-10.3485	3.073		5.00481	3.82994
	-10.3457	3.07302		5.00493	3.82996
	-10.3429	3.07295		5.00506	3.82995
	-10.3401	3.07323		5.00519	3.82996
	-10.3374	3.07318		5.00532	3.82996
	-10.3346	3.07331		5.00552	3.82995
	-10.3318	3.07325		5.00565	3.82995
	-10.329	3.07341		5.00578	3.82995
	-10.3263	3.07335		5.0059	3.82994
	-10.3235	3.07335		5.00602	3.82995
	-10.3207	3.07354		5.00614	3.82994
	-10.3179	3.07358		5.00628	3.82995
	-10.3151	3.07365		5.0064	3.82995
	-10.3124	3.07371		5.00655	3.82995
	-10.3096	3.07371		5.00665	3.82994
	-10.3068	3.07388		5.00677	3.82995
	-10.304	3.07394		5.00692	3.82995
	-10.3013	3.07392		5.00711	3.82995
	-10.2985	3.07404		5.00734	3.82996
	-10.2957	3.07405		5.00763	3.82996
	-10.2929	3.07409		5.00799	3.82996
	-10.2902	3.07411		5.00845	3.82996
	-10.2874	3.07423		5.00902	3.82996
	-10.2846	3.07428		5.00975	3.82996
	-10.2818	3.07446		5.01066	3.82996
	-10.279	3.07451		5.0118	3.82996
	-10.2763	3.07449		5.01325	3.82997
	-10.2735	3.07453		5.01507	3.82996
	-10.2707	3.07459		5.01737	3.82997
	-10.2679	3.07476		5.02028	3.82996
	-10.2652	3.0747		5.02394	3.82996
	-10.2624	3.0747		5.02857	3.82996
	-10.2596	3.07482		5.03443	3.82996
	-10.2568	3.07495		5.50033	3.83019
	-10.254	3.07491		5.50044	3.82971
	-10.2513	3.07499		5.50056	3.82965
	-10.2485	3.07511		5.50068	3.82968
	-10.2457	3.07522		5.50079	3.82971
	-10.2429	3.07524		5.50091	3.82974
	-10.2401	3.07541		5.50107	3.82979
	-10.2374	3.07537		5.50118	3.82984
	-10.2346	3.07541		5.5013	3.82984
	-10.2318	3.07562		5.50142	3.82985
	-10.229	3.07558		5.50154	3.82986
	-10.2263	3.07556		5.50165	3.82988
	-10.2235	3.07566		5.50177	3.82986
	-10.2207	3.07575		5.50189	3.82986
	-10.2179	3.07583		5.50197	3.82942
	-10.2151	3.07577		5.50208	3.82987
	-10.2124	3.07595		5.50216	3.82987
	-10.2096	3.07587		5.50224	3.82986
	-10.2068	3.076		5.50244	3.8299
	-10.204	3.07621		5.50252	3.8299
	-10.2013	3.07619		5.50264	3.8299
	-10.1985	3.07621		5.50274	3.82992
	-10.1957	3.07629		5.50285	3.82994
	-10.1929	3.07637		5.50298	3.82995
	-10.1901	3.07646		5.50311	3.82995
	-10.1874	3.07654		5.50324	3.82995
	-10.1846	3.07667		5.50337	3.82996
	-10.1818	3.07654		5.50349	3.82995
	-10.179	3.07673		5.50362	3.82996
	-10.1763	3.07675		5.50375	3.82996
	-10.1735	3.07679		5.50388	3.82996
	-10.1707	3.0769		5.50401	3.82995
	-10.1679	3.07696		5.50414	3.82996
	-10.1652	3.07703		5.50426	3.82995
	-10.1624	3.07723		5.50439	3.82995
	-10.1596	3.07717		5.50452	3.82995
	-10.1568	3.07723		5.50465	3.82995
	-10.154	3.07721		5.50478	3.82996
	-10.1513	3.07747		5.5049	3.82995
	-10.1485	3.07742		5.50503	3.82996
	-10.1457	3.0774		5.50516	3.82996
	-10.1429	3.07742		5.50529	3.82996
	-10.1402	3.07757		5.50549	3.82995
	-10.1374	3.07755		5.50562	3.82995
	-10.1346	3.07772		5.50575	3.82995
	-10.1318	3.0777		5.50587	3.82995
	-10.129	3.07788		5.50599	3.82994
	-10.1263	3.07793		5.50611	3.82994
	-10.1235	3.07793		5.50625	3.82995
	-10.1207	3.07803		5.50637	3.82994
	-10.1179	3.07803		5.50652	3.82994
	-10.1151	3.07816		5.50662	3.82992
	-10.1124	3.0782		5.50674	3.82993
	-10.1096	3.07835		5.50689	3.82994
	-10.1068	3.07837		5.50708	3.82994
	-10.104	3.07845		5.50731	3.82995
	-10.1013	3.07852		5.5076	3.82995
	-10.0985	3.07856		5.50796	3.82995
	-10.0957	3.0786		5.50842	3.82996
	-10.0929	3.07873		5.50899	3.82997
	-10.0901	3.07873		5.50972	3.82996
	-10.0874	3.0787		5.51063	3.82995
	-10.0846	3.07889		5.51177	3.82995
	-10.0818	3.07889		5.51322	3.82996
	-10.079	3.07891		5.51504	3.82996
	-10.0763	3.07898		5.51734	3.82996
	-10.0735	3.07923		5.52025	3.82996
	-10.0707	3.07914		5.52391	3.82996
	-10.0679	3.07929		5.52854	3.82996
	-10.0651	3.07923		5.5344	3.82996
	-10.0624	3.0795		6.0003	3.83018
	-10.0596	3.07956		6.00041	3.8297
	-10.0568	3.07952		6.00053	3.82965
	-10.054	3.07961		6.00065	3.82967
	-10.0513	3.07969		6.00076	3.82973
	-10.0485	3.07975		6.00088	3.82972
	-10.0457	3.0798		6.00104	3.82979
	-10.0429	3.07988		6.00115	3.82981
	-10.0402	3.07988		6.00127	3.82986
	-10.0374	3.08		6.00139	3.82985
	-10.0346	3.08005		6.00151	3.82986
	-10.0318	3.08005		6.00162	3.82985
	-10.029	3.08011		6.00174	3.82986
	-10.0263	3.08013		6.00186	3.82986
	-10.0235	3.08024		6.00197	3.82933
	-10.0207	3.08022		6.00205	3.82987
	-10.0179	3.08034		6.00217	3.82986
	-10.0152	3.08045		6.00225	3.82988
	-10.0124	3.08051		6.00238	3.82991
	-10.0096	3.08055		6.00245	3.8299
	-10.0068	3.08064		6.00254	3.82991
	-10.004	3.08061		6.00263	3.82992
	-10.0013	3.08076		6.00275	3.82994
	-9.99849	3.08064		6.00287	3.82996
	-9.99571	3.08085		6.003	3.82995
	-9.99293	3.08099		6.00313	3.82996
	-9.99015	3.08095		6.00326	3.82996
	-9.98738	3.08099		6.00339	3.82996
	-9.9846	3.0811		6.00352	3.82996
	-9.98182	3.08112		6.00364	3.82995
	-9.97904	3.08116		6.00377	3.82996
	-9.97627	3.08118		6.0039	3.82996
	-9.97349	3.08135		6.00403	3.82996
	-9.97071	3.08131		6.00416	3.82996
	-9.96793	3.08143		6.00429	3.82995
	-9.96515	3.08164		6.00441	3.82996
	-9.96238	3.08162		6.00454	3.82996
	-9.9596	3.08162		6.00467	3.82996
	-9.95682	3.0817		6.0048	3.82996
	-9.95404	3.08166		6.00493	3.82996
	-9.95127	3.08185		6.00506	3.82996
	-9.94849	3.08191		6.00519	3.82996
	-9.94571	3.08202		6.00539	3.82996
	-9.94293	3.08194		6.00552	3.82996
	-9.94015	3.08212		6.00565	3.82995
	-9.93738	3.08212		6.00577	3.82994
	-9.9346	3.08223		6.00589	3.82994
	-9.93182	3.08235		6.006	3.82994
	-9.92904	3.08229		6.00614	3.82995
	-9.92627	3.08244		6.00626	3.82995
	-9.92349	3.08252		6.00641	3.82994
	-9.92071	3.08252		6.00651	3.82992
	-9.91793	3.08259		6.00663	3.82994
	-9.91515	3.08256		6.00678	3.82994
	-9.91238	3.08273		6.00697	3.82994
	-9.9096	3.08284		6.0072	3.82995
	-9.90682	3.08294		6.00749	3.82996
	-9.90404	3.08301		6.00786	3.82996
	-9.90127	3.0828		6.00831	3.82995
	-9.89849	3.08294		6.00889	3.82996
	-9.89571	3.08311		6.00961	3.82996
	-9.89293	3.08309		6.01052	3.82995
	-9.89015	3.08311		6.01167	3.82996
	-9.88738	3.08338		6.01311	3.82997
	-9.8846	3.08334		6.01494	3.82996
	-9.88182	3.0834		6.01724	3.82996
	-9.87904	3.08351		6.02014	3.82996
	-9.87627	3.08355		6.0238	3.82996
	-9.87349	3.08362		6.02844	3.82996
	-9.87071	3.08366		6.03429	3.82997
	-9.86793	3.08366		6.50019	3.83017
	-9.86515	3.08382		6.50031	3.82967
	-9.86238	3.08389		6.50042	3.82964
	-9.8596	3.08397		6.50054	3.82965
	-9.85682	3.08399		6.50066	3.8297
	-9.85404	3.08406		6.50078	3.82972
	-9.85127	3.08408		6.50093	3.82977
	-9.84849	3.08403		6.50105	3.82983
	-9.84571	3.08429		6.50116	3.82985
	-9.84293	3.08426		6.50128	3.82984
	-9.84015	3.08427		6.5014	3.82985
	-9.83738	3.08441		6.50152	3.8298
	-9.8346	3.08454		6.50163	3.82985
	-9.83182	3.08452		6.50175	3.82986
	-9.82904	3.08462		6.50183	3.82911
	-9.82627	3.08471		6.50195	3.82985
	-9.82349	3.08475		6.50203	3.82986
	-9.82071	3.08481		6.50211	3.82986
	-9.81793	3.08489		6.50231	3.8299
	-9.81515	3.08515		6.50239	3.8299
	-9.81238	3.08506		6.50251	3.82991
	-9.8096	3.085		6.5026	3.82992
	-9.80682	3.08511		6.50272	3.82993
	-9.80404	3.08517		6.50284	3.82996
	-9.80127	3.08521		6.50297	3.82996
	-9.79849	3.0854		6.5031	3.82995
	-9.79571	3.08538		6.50323	3.82996
	-9.79293	3.0854		6.50336	3.82995
	-9.79015	3.08565		6.50349	3.82996
	-9.78738	3.08554		6.50361	3.82996
	-9.7846	3.08571		6.50374	3.82996
	-9.78182	3.08561		6.50387	3.82996
	-9.77904	3.08575		6.504	3.82995
	-9.77627	3.0858		6.50413	3.82996
	-9.77349	3.08599		6.50426	3.82996
	-9.77071	3.08611		6.50438	3.82995
	-9.76793	3.08601		6.50451	3.82995
	-9.76515	3.08611		6.50464	3.82995
	-9.76238	3.0862		6.50477	3.82995
	-9.7596	3.08632		6.5049	3.82996
	-9.75682	3.08641		6.50503	3.82995
	-9.75404	3.08641		6.50516	3.82995
	-9.75127	3.08655		6.50536	3.82995
	-9.74849	3.08662		6.50549	3.82995
	-9.74571	3.08664		6.50562	3.82996
	-9.74293	3.08666		6.50574	3.82994
	-9.74015	3.08672		6.50586	3.82995
	-9.73738	3.08672		6.50597	3.82994
	-9.7346	3.08683		6.50611	3.82995
	-9.73182	3.08701		6.50623	3.82996
	-9.72904	3.08689		6.50638	3.82996
	-9.72627	3.08697		6.50648	3.82995
	-9.72349	3.08712		6.5066	3.82995
	-9.72071	3.08718		6.50676	3.82995
	-9.71793	3.08727		6.50694	3.82995
	-9.71515	3.08731		6.50717	3.82995
	-9.71238	3.08725		6.50746	3.82996
	-9.7096	3.08739		6.50783	3.82995
	-9.70682	3.0876		6.50828	3.82995
	-9.70404	3.08754		6.50886	3.82995
	-9.70127	3.08764		6.50958	3.82996
	-9.69849	3.08762		6.51049	3.82994
	-9.69571	3.08773		6.51164	3.82996
	-9.69293	3.08777		6.51308	3.82996
	-9.69015	3.08785		6.51491	3.82996
	-9.68738	3.08808		6.51721	3.82996
	-9.6846	3.088		6.52011	3.82995
	-9.68182	3.08809		6.52378	3.82995
	-9.67904	3.08806		6.52841	3.82995
	-9.67627	3.08823		6.53426	3.82995
	-9.67349	3.08832		7.00016	3.83018
	-9.67071	3.08838		7.00028	3.82969
	-9.66793	3.08846		7.00039	3.82964
	-9.66515	3.08846		7.00051	3.82966
	-9.66238	3.08848		7.00063	3.82971
	-9.6596	3.08859		7.00075	3.82971
	-9.65682	3.08853		7.0009	3.82978
	-9.65404	3.08884		7.00102	3.82981
	-9.65127	3.08873		7.00114	3.82982
	-9.64849	3.08892		7.00125	3.82984
	-9.64571	3.08899		7.00137	3.82986
	-9.64293	3.08899		7.00149	3.82986
	-9.64015	3.08901		7.0016	3.82986
	-9.63738	3.08915		7.00172	3.82985
	-9.6346	3.08915		7.0018	3.82969
	-9.63182	3.08916		7.00192	3.82986
	-9.62904	3.08937		7.002	3.82985
	-9.62627	3.08943		7.00208	3.82986
	-9.62349	3.08936		7.00228	3.82989
	-9.62071	3.08957		7.00236	3.82989
	-9.61793	3.08945		7.00248	3.8299
	-9.61515	3.0896		7.00257	3.82991
	-9.61238	3.08972		7.00269	3.82994
	-9.6096	3.08966		7.00282	3.82995
	-9.60682	3.08964		7.00294	3.82995
	-9.60404	3.08993		7.00307	3.82995
	-9.60127	3.08993		7.0032	3.82995
	-9.59849	3.0901		7.00333	3.82995
	-9.59571	3.09031		7.00346	3.82995
	-9.59293	3.09023		7.00359	3.82995
	-9.59015	3.0902		7.00371	3.82994
	-9.58738	3.09031		7.00384	3.82995
	-9.5846	3.09027		7.00397	3.82995
	-9.58182	3.09048		7.0041	3.82995
	-9.57904	3.09048		7.00423	3.82995
	-9.57627	3.09048		7.00435	3.82996
	-9.57349	3.09052		7.00448	3.82996
	-9.57071	3.09071		7.00461	3.82996
	-9.56793	3.09058		7.00474	3.82996
	-9.56515	3.09081		7.00487	3.82996
	-9.56238	3.09096		7.005	3.82996
	-9.5596	3.091		7.00513	3.82996
	-9.55682	3.09111		7.00533	3.82996
	-9.55404	3.09092		7.00546	3.82995
	-9.55127	3.09123		7.00559	3.82995
	-9.54849	3.09128		7.00571	3.82995
	-9.54571	3.0913		7.00583	3.82994
	-9.54293	3.09132		7.00594	3.82994
	-9.54015	3.09148		7.00608	3.82995
	-9.53738	3.09155		7.0062	3.82994
	-9.5346	3.09178		7.00635	3.82994
	-9.53182	3.09167		7.00645	3.82993
	-9.52904	3.09172		7.00658	3.82993
	-9.52627	3.09188		7.00673	3.82994
	-9.52349	3.0919		7.00691	3.82994
	-9.52071	3.09205		7.00714	3.82994
	-9.51793	3.09203		7.00743	3.82995
	-9.51515	3.09205		7.0078	3.82995
	-9.51238	3.0923		7.00825	3.82995
	-9.5096	3.09237		7.00883	3.82995
	-9.50682	3.09222		7.00955	3.82994
	-9.50404	3.09237		7.01046	3.82995
	-9.50127	3.09239		7.01161	3.82995
	-9.49849	3.09249		7.01305	3.82995
	-9.49571	3.09256		7.01488	3.82995
	-9.49293	3.09272		7.01718	3.82995
	-9.49015	3.09274		7.02008	3.82995
	-9.48738	3.0927		7.02375	3.82995
	-9.4846	3.09289		7.02838	3.82995
	-9.48182	3.09293		7.03423	3.82995
	-9.47904	3.09308		7.50013	3.83017
	-9.47627	3.09306		7.50025	3.82967
	-9.47349	3.09329		7.50036	3.82962
	-9.47071	3.09331		7.50048	3.82966
	-9.46793	3.09314		7.5006	3.8297
	-9.46515	3.09331		7.50072	3.82972
	-9.46238	3.09352		7.50087	3.82977
	-9.4596	3.09356		7.50099	3.82979
	-9.45682	3.09362		7.50111	3.82985
	-9.45404	3.09365		7.50122	3.82983
	-9.45127	3.09362		7.50134	3.82985
	-9.44849	3.09386		7.50146	3.82989
	-9.44571	3.09384		7.50158	3.82984
	-9.44293	3.09392		7.50169	3.82986
	-9.44015	3.09402		7.50177	3.82867
	-9.43738	3.09413		7.50189	3.82986
	-9.4346	3.09405		7.50197	3.82986
	-9.43182	3.09421		7.50205	3.82986
	-9.42904	3.09434		7.50225	3.82989
	-9.42627	3.09444		7.50233	3.82989
	-9.42349	3.09444		7.50245	3.8299
	-9.42071	3.09457		7.50254	3.82991
	-9.41793	3.09457		7.50266	3.82993
	-9.41515	3.09472		7.50279	3.82994
	-9.41238	3.0947		7.50291	3.82994
	-9.4096	3.09488		7.50304	3.82995
	-9.40682	3.09491		7.50317	3.82995
	-9.40404	3.09491		7.5033	3.82996
	-9.40127	3.09499		7.50343	3.82995
	-9.39849	3.09518		7.50356	3.82995
	-9.39571	3.09514		7.50368	3.82994
	-9.39293	3.09539		7.50381	3.82994
	-9.39015	3.09539		7.50394	3.82995
	-9.38738	3.09549		7.50407	3.82995
	-9.3846	3.09547		7.5042	3.82995
	-9.38182	3.09554		7.50432	3.82995
	-9.37904	3.09558		7.50445	3.82994
	-9.37627	3.09574		7.50458	3.82995
	-9.37349	3.09577		7.50471	3.82995
	-9.37071	3.09589		7.50484	3.82995
	-9.36793	3.09614		7.50497	3.82996
	-9.36515	3.096		7.5051	3.82995
	-9.36238	3.09604		7.5053	3.82994
	-9.3596	3.09617		7.50543	3.82994
	-9.35682	3.09629		7.50556	3.82995
	-9.35404	3.09633		7.50568	3.82994
	-9.35127	3.09627		7.5058	3.82994
	-9.34849	3.0964		7.50591	3.82994
	-9.34571	3.09652		7.50605	3.82995
	-9.34293	3.09652		7.50618	3.82994
	-9.34015	3.09671		7.50632	3.82995
	-9.33738	3.09677		7.50642	3.82993
	-9.3346	3.09682		7.50655	3.82995
	-9.33182	3.09692		7.5067	3.82994
	-9.32904	3.09694		7.50688	3.82994
	-9.32627	3.09709		7.50712	3.82995
	-9.32349	3.09707		7.50741	3.82994
	-9.32071	3.09713		7.50777	3.82995
	-9.31793	3.09723		7.50823	3.82994
	-9.31515	3.09721		7.5088	3.82995
	-9.31238	3.09747		7.50952	3.82995
	-9.3096	3.09755		7.51043	3.82995
	-9.30682	3.09753		7.51158	3.82996
	-9.30404	3.09755		7.51302	3.82995
	-9.30127	3.09778		7.51485	3.82995
	-9.29849	3.0977		7.51715	3.82995
	-9.29571	3.09782		7.52005	3.82994
	-9.29293	3.09787		7.52372	3.82995
	-9.29015	3.09801		7.52835	3.82995
	-9.28738	3.0981		7.5342	3.82995
	-9.2846	3.09812		8.0001	3.83015
	-9.28182	3.09828		8.00022	3.82967
	-9.27904	3.09826		8.00033	3.82962
	-9.27627	3.09843		8.00045	3.82964
	-9.27349	3.09841		8.00057	3.82968
	-9.27071	3.09854		8.00069	3.82968
	-9.26793	3.09856		8.00084	3.82976
	-9.26515	3.09868		8.00096	3.82978
	-9.26238	3.09885		8.00108	3.82984
	-9.2596	3.09881		8.00119	3.82982
	-9.25682	3.09887		8.00131	3.82983
	-9.25404	3.09898		8.00143	3.82982
	-9.25127	3.09906		8.00155	3.82982
	-9.24849	3.09914		8.00166	3.82984
	-9.24571	3.09904		8.00178	3.83084
	-9.24293	3.0994		8.00186	3.82985
	-9.24015	3.09929		8.00198	3.82984
	-9.23738	3.0994		8.00206	3.82984
	-9.2346	3.09954		8.00218	3.82988
	-9.23182	3.09952		8.00226	3.82988
	-9.22904	3.0998		8.00234	3.82989
	-9.22627	3.09969		8.00244	3.8299
	-9.22349	3.09984		8.00255	3.82992
	-9.22071	3.09986		8.00268	3.82994
	-9.21793	3.10001		8.00281	3.82994
	-9.21515	3.10009		8.00294	3.82993
	-9.21238	3.10021		8.00306	3.82993
	-9.2096	3.10019		8.00319	3.82993
	-9.20682	3.10028		8.00332	3.82992
	-9.20404	3.10032		8.00345	3.82993
	-9.20127	3.10047		8.00358	3.82994
	-9.19849	3.10049		8.00371	3.82993
	-9.19571	3.10068		8.00383	3.82993
	-9.19293	3.10076		8.00396	3.82993
	-9.19015	3.10082		8.00409	3.82993
	-9.18738	3.10101		8.00422	3.82993
	-9.1846	3.10085		8.00435	3.82993
	-9.18182	3.10099		8.00447	3.82993
	-9.17904	3.10108		8.0046	3.82993
	-9.17627	3.10108		8.00473	3.82993
	-9.17349	3.10112		8.00486	3.82993
	-9.17071	3.10122		8.00499	3.82992
	-9.16793	3.10137		8.00519	3.82992
	-9.16515	3.10143		8.00532	3.82992
	-9.16238	3.10149		8.00545	3.82992
	-9.1596	3.10156		8.00557	3.82992
	-9.15682	3.10154		8.00569	3.82991
	-9.15404	3.1017		8.00581	3.8299
	-9.15127	3.10204		8.00595	3.82991
	-9.14849	3.10206		8.00607	3.82991
	-9.14571	3.10208		8.00622	3.82991
	-9.14293	3.10204		8.00632	3.82991
	-9.14015	3.10213		8.00644	3.82992
	-9.13738	3.10221		8.00659	3.82992
	-9.1346	3.10238		8.00678	3.82991
	-9.13182	3.10236		8.00701	3.82992
	-9.12904	3.1025		8.0073	3.82992
	-9.12627	3.10261		8.00766	3.82993
	-9.12349	3.10259		8.00812	3.82993
	-9.12071	3.10278		8.00869	3.82993
	-9.11793	3.10276		8.00941	3.82993
	-9.11515	3.10298		8.01032	3.82993
	-9.11238	3.10303		8.01147	3.82992
	-9.1096	3.10296		8.01292	3.82992
	-9.10682	3.10311		8.01474	3.82992
	-9.10404	3.10326		8.01704	3.82993
	-9.10127	3.10322		8.01994	3.82993
	-9.09849	3.10341		8.02361	3.82993
	-9.09571	3.10345		8.02824	3.82994
	-9.09293	3.10359		8.03409	3.82994
	-9.09015	3.10372		8.49999	3.8302
	-9.08738	3.1037		8.50011	3.82972
	-9.0846	3.10389		8.50023	3.82966
	-9.08182	3.10383		8.50035	3.82968
	-9.07904	3.10399		8.50046	3.82972
	-9.07627	3.10404		8.50058	3.82974
	-9.07349	3.1041		8.50074	3.8298
	-9.07071	3.1042		8.50085	3.82983
	-9.06793	3.10433		8.50097	3.82988
	-9.06515	3.10439		8.50109	3.82986
	-9.06238	3.10445		8.5012	3.82986
	-9.0596	3.10456		8.50132	3.8299
	-9.05682	3.1046		8.50144	3.82986
	-9.05404	3.10479		8.50156	3.82987
	-9.05127	3.1046		8.50167	3.82882
	-9.04849	3.10477		8.50175	3.82986
	-9.04571	3.10508		8.50187	3.82987
	-9.04293	3.10494		8.50203	3.8299
	-9.04015	3.10508		8.50215	3.82992
	-9.03738	3.105		8.50223	3.82991
	-9.0346	3.10517		8.50235	3.82991
	-9.03182	3.10536		8.50244	3.82993
	-9.02904	3.10548		8.50256	3.82995
	-9.02627	3.10542		8.50269	3.82996
	-9.02349	3.1055		8.50282	3.82996
	-9.02071	3.10557		8.50294	3.82997
	-9.01793	3.10569		8.50307	3.82997
	-9.01515	3.1058		8.5032	3.82997
	-9.01238	3.10594		8.50333	3.82997
	-9.0096	3.10594		8.50346	3.82997
	-9.00682	3.10599		8.50359	3.82997
	-9.00404	3.10603		8.50371	3.82997
	-9.00127	3.10626		8.50384	3.82997
	-8.99849	3.1063		8.50397	3.82997
	-8.99571	3.10636		8.5041	3.82997
	-8.99293	3.10645		8.50423	3.82996
	-8.99015	3.10641		8.50436	3.82997
	-8.98738	3.10662		8.50448	3.82997
	-8.9846	3.10672		8.50461	3.82998
	-8.98182	3.10676		8.50474	3.82997
	-8.97904	3.10683		8.50487	3.82997
	-8.97627	3.10695		8.505	3.82997
	-8.97349	3.10708		8.5052	3.82997
	-8.97071	3.10712		8.50533	3.82996
	-8.96793	3.10722		8.50546	3.82996
	-8.96515	3.10735		8.50558	3.82995
	-8.96238	3.10746		8.5057	3.82996
	-8.9596	3.10733		8.50582	3.82996
	-8.95682	3.10748		8.50596	3.82996
	-8.95404	3.1076		8.50608	3.82996
	-8.95127	3.10758		8.50623	3.82996
	-8.94849	3.10769		8.50633	3.82995
	-8.94571	3.10792		8.50645	3.82996
	-8.94293	3.10783		8.5066	3.82996
	-8.94015	3.10802		8.50678	3.82996
	-8.93738	3.10819		8.50702	3.82997
	-8.9346	3.10821		8.50731	3.82997
	-8.93182	3.10819		8.50767	3.82997
	-8.92904	3.10842		8.50813	3.82997
	-8.92627	3.10844		8.5087	3.82997
	-8.92349	3.10846		8.50942	3.82997
	-8.92071	3.10865		8.51033	3.82997
	-8.91793	3.10867		8.51148	3.82996
	-8.91515	3.10878		8.51293	3.82997
	-8.91238	3.1089		8.51475	3.82996
	-8.9096	3.10888		8.51705	3.82997
	-8.90682	3.10899		8.51995	3.82997
	-8.90404	3.10909		8.52362	3.82997
	-8.90127	3.1092		8.52825	3.82997
	-8.89849	3.10922		8.5341	3.82997
	-8.89571	3.10934		9	3.83019
	-8.89293	3.10951		9.00012	3.82971
	-8.89015	3.10941		9.00024	3.82965
	-8.88738	3.10951		9.00036	3.82967
	-8.8846	3.1097		9.00047	3.82972
	-8.88182	3.10981		9.00059	3.82974
	-8.87904	3.10978		9.00074	3.82978
	-8.87627	3.10993		9.00086	3.82982
	-8.87349	3.11008		9.00098	3.82987
	-8.87071	3.11006		9.0011	3.82984
	-8.86793	3.11012		9.00121	3.82986
	-8.86515	3.11039		9.00133	3.82989
	-8.86238	3.11031		9.00145	3.82987
	-8.8596	3.11037		9.00157	3.82987
	-8.85682	3.11054		9.00168	3.82943
	-8.85404	3.11069		9.00176	3.82988
	-8.85127	3.11067		9.00188	3.82987
	-8.84849	3.11077		9.00204	3.82991
	-8.84571	3.11086		9.00216	3.82991
	-8.84293	3.11092		9.00224	3.82992
	-8.84015	3.11106		9.00236	3.82992
	-8.83738	3.11107		9.00245	3.82993
	-8.8346	3.11121		9.00257	3.82995
	-8.83182	3.11127		9.0027	3.82996
	-8.82904	3.11132		9.00283	3.82997
	-8.82627	3.11142		9.00295	3.82997
	-8.82349	3.11151		9.00308	3.82997
	-8.82071	3.11169		9.00321	3.82996
	-8.81793	3.11167		9.00334	3.82996
	-8.81515	3.11201		9.00347	3.82997
	-8.81238	3.11178		9.0036	3.82997
	-8.8096	3.11195		9.00372	3.82997
	-8.80682	3.11209		9.00385	3.82997
	-8.80404	3.11218		9.00398	3.82997
	-8.80127	3.11212		9.00411	3.82996
	-8.79849	3.11235		9.00424	3.82996
	-8.79571	3.11243		9.00437	3.82995
	-8.79293	3.11241		9.00449	3.82996
	-8.79015	3.1126		9.00462	3.82997
	-8.78738	3.11266		9.00475	3.82997
	-8.7846	3.11264		9.00488	3.82996
	-8.78182	3.11283		9.00501	3.82996
	-8.77904	3.11283		9.00521	3.82996
	-8.77627	3.11304		9.00534	3.82995
	-8.77349	3.11287		9.00547	3.82996
	-8.77071	3.11327		9.00559	3.82995
	-8.76793	3.11335		9.00571	3.82995
	-8.76515	3.11325		9.00582	3.82995
	-8.76238	3.11339		9.00597	3.82995
	-8.7596	3.11348		9.00609	3.82996
	-8.75682	3.11363		9.00624	3.82996
	-8.75404	3.11375		9.00633	3.82994
	-8.75127	3.11384		9.00646	3.82996
	-8.74849	3.11392		9.00661	3.82997
	-8.74571	3.1139		9.00679	3.82997
	-8.74293	3.11402		9.00703	3.82997
	-8.74015	3.11402		9.00732	3.82997
	-8.73738	3.11428		9.00768	3.82997
	-8.7346	3.11421		9.00814	3.82997
	-8.73182	3.1143		9.00871	3.82997
	-8.72904	3.11442		9.00943	3.82997
	-8.72627	3.1144		9.01034	3.82997
	-8.72349	3.11459		9.01149	3.82997
	-8.72071	3.1147		9.01293	3.82998
	-8.71793	3.11467		9.01476	3.82997
	-8.71515	3.11491		9.01706	3.82998
	-8.71238	3.11493		9.01996	3.82998
	-8.7096	3.11516		9.02363	3.82998
	-8.70682	3.1152		9.02826	3.82998
	-8.70404	3.11524		9.03411	3.82997
	-8.70127	3.11528		9.50001	3.83019
	-8.69849	3.11531		9.50013	3.8297
	-8.69571	3.11545		9.50025	3.82964
	-8.69293	3.11553		9.50036	3.82966
	-8.69015	3.11547		9.50048	3.82971
	-8.68738	3.1157		9.5006	3.82973
	-8.6846	3.11575		9.50075	3.8298
	-8.68182	3.11598		9.50091	3.82984
	-8.67904	3.11595		9.50103	3.82985
	-8.67627	3.11598		9.50114	3.82986
	-8.67349	3.11616		9.50126	3.82987
	-8.67071	3.11621		9.50138	3.82983
	-8.66793	3.11635		9.50149	3.82987
	-8.66515	3.1165		9.50161	3.82987
	-8.66238	3.11654		9.50173	3.83094
	-8.6596	3.1165		9.50181	3.82987
	-8.65682	3.11675		9.50193	3.82987
	-8.65404	3.11671		9.50209	3.8299
	-8.65127	3.11686		9.50221	3.8299
	-8.64849	3.11694		9.50229	3.8299
	-8.64571	3.11709		9.5024	3.82991
	-8.64293	3.117		9.5025	3.82993
	-8.64015	3.11726		9.50262	3.82994
	-8.63738	3.11711		9.50274	3.82995
	-8.6346	3.11738		9.50287	3.82995
	-8.63182	3.11747		9.503	3.82996
	-8.62904	3.11747		9.50313	3.82996
	-8.62627	3.11751		9.50326	3.82996
	-8.62349	3.11763		9.50339	3.82996
	-8.62071	3.11768		9.50351	3.82996
	-8.61793	3.11784		9.50364	3.82996
	-8.61515	3.11795		9.50377	3.82995
	-8.61238	3.11797		9.5039	3.82995
	-8.6096	3.11814		9.50403	3.82995
	-8.60682	3.11803		9.50415	3.82995
	-8.60404	3.11822		9.50428	3.82995
	-8.60127	3.11837		9.50441	3.82996
	-8.59849	3.11843		9.50454	3.82995
	-8.59571	3.11847		9.50467	3.82995
	-8.59293	3.11873		9.5048	3.82996
	-8.59015	3.1186		9.50493	3.82996
	-8.58738	3.11877		9.50506	3.82996
	-8.5846	3.11885		9.50525	3.82996
	-8.58182	3.11896		9.50539	3.82995
	-8.57904	3.11904		9.50552	3.82996
	-8.57627	3.11919		9.50564	3.82995
	-8.57349	3.11908		9.50576	3.82995
	-8.57071	3.11927		9.50587	3.82995
	-8.56793	3.11936		9.50601	3.82996
	-8.56515	3.11944		9.50613	3.82995
	-8.56238	3.11946		9.50628	3.82995
	-8.5596	3.11954		9.50638	3.82993
	-8.55682	3.11977		9.5065	3.82994
	-8.55404	3.11975		9.50665	3.82994
	-8.55127	3.11986		9.50684	3.82995
	-8.54849	3.12001		9.50707	3.82996
	-8.54571	3.12013		9.50736	3.82996
	-8.54293	3.12009		9.50773	3.82996
	-8.54015	3.12013		9.50818	3.82996
	-8.53738	3.12026		9.50876	3.82996
	-8.5346	3.12043		9.50948	3.82996
	-8.53182	3.12045		9.51039	3.82996
	-8.52904	3.1204		9.51154	3.82996
	-8.52627	3.12043		9.51298	3.82996
	-8.52349	3.12057		9.51481	3.82997
	-8.52071	3.12093		9.51711	3.82997
	-8.51793	3.1208		9.52001	3.82996
	-8.51515	3.12085		9.52367	3.82997
	-8.51238	3.12103		9.52831	3.82997
	-8.5096	3.12103		9.53416	3.82997
	-8.50682	3.12105		10.0001	3.83021
	-8.50404	3.12126		10.0002	3.82971
	-8.50127	3.12129		10.0003	3.82965
	-8.49849	3.12141		10.0004	3.82968
	-8.49571	3.12148		10.0005	3.82973
	-8.49293	3.12166		10.0007	3.82973
	-8.49015	3.12166		10.0008	3.82979
	-8.48738	3.12171		10.0009	3.82985
	-8.4846	3.12179		10.001	3.82985
	-8.48182	3.12189		10.0012	3.82985
	-8.47904	3.122		10.0013	3.82987
	-8.47627	3.12206		10.0014	3.82982
	-8.47349	3.1221		10.0015	3.82987
	-8.47071	3.12223		10.0016	3.82987
	-8.46793	3.12246		10.0017	3.83017
	-8.46515	3.12248		10.0018	3.82987
	-8.46238	3.12259		10.0019	3.82988
	-8.4596	3.12261		10.0021	3.8299
	-8.45682	3.12265		10.0022	3.82991
	-8.45404	3.12263		10.0023	3.82991
	-8.45127	3.12294		10.0024	3.82991
	-8.44849	3.12296		10.0025	3.82993
	-8.44571	3.12296		10.0026	3.82995
	-8.44293	3.12317		10.0028	3.82997
	-8.44015	3.12318		10.0029	3.82998
	-8.43738	3.12338		10.003	3.82998
	-8.4346	3.12334		10.0031	3.82997
	-8.43182	3.12347		10.0033	3.82997
	-8.42904	3.12355		10.0034	3.82997
	-8.42627	3.12357		10.0035	3.82997
	-8.42349	3.12368		10.0037	3.82997
	-8.42071	3.12372		10.0038	3.82995
	-8.41793	3.12387		10.0039	3.82996
	-8.41515	3.12385		10.004	3.82996
	-8.41238	3.12403		10.0042	3.82996
	-8.4096	3.12412		10.0043	3.82997
	-8.40682	3.12418		10.0044	3.82997
	-8.40404	3.12422		10.0046	3.82996
	-8.40127	3.12439		10.0047	3.82997
	-8.39849	3.12454		10.0048	3.82996
	-8.39571	3.12466		10.0049	3.82996
	-8.39293	3.1246		10.0051	3.82996
	-8.39015	3.12471		10.0053	3.82996
	-8.38738	3.12483		10.0054	3.82995
	-8.3846	3.12485		10.0055	3.82995
	-8.38182	3.12498		10.0056	3.82996
	-8.37904	3.12494		10.0058	3.82995
	-8.37627	3.1251		10.0059	3.82995
	-8.37349	3.12515		10.006	3.82996
	-8.37071	3.12525		10.0061	3.82995
	-8.36793	3.12523		10.0063	3.82995
	-8.36515	3.12542		10.0064	3.82993
	-8.36238	3.12548		10.0065	3.82995
	-8.3596	3.12567		10.0067	3.82995
	-8.35682	3.12569		10.0069	3.82995
	-8.35404	3.1259		10.0071	3.82996
	-8.35127	3.12584		10.0074	3.82996
	-8.34849	3.12599		10.0077	3.82996
	-8.34571	3.12595		10.0082	3.82996
	-8.34293	3.12607		10.0088	3.82997
	-8.34015	3.12637		10.0095	3.82996
	-8.33738	3.12626		10.0104	3.82996
	-8.3346	3.12641		10.0115	3.82996
	-8.33182	3.12636		10.013	3.82996
	-8.32904	3.12655		10.0148	3.82997
	-8.32627	3.12657		10.0171	3.82997
	-8.32349	3.12655		10.02	3.82996
	-8.32071	3.12676		10.0237	3.82996
	-8.31793	3.12681		10.0283	3.82996
	-8.31515	3.12685		10.0342	3.82996
	-8.31238	3.12693		10.5001	3.83019
	-8.3096	3.12718		10.5002	3.82969
	-8.30682	3.12712		10.5003	3.82963
	-8.30404	3.1272		10.5004	3.82966
	-8.30127	3.12733		10.5005	3.8297
	-8.29849	3.12746		10.5007	3.8297
	-8.29571	3.1275		10.5008	3.82979
	-8.29293	3.12746		10.5009	3.82982
	-8.29015	3.12765		10.501	3.82982
	-8.28738	3.12771		10.5012	3.82984
	-8.2846	3.12773		10.5013	3.82986
	-8.28182	3.12785		10.5014	3.82982
	-8.27904	3.128		10.5015	3.82986
	-8.27627	3.12806		10.5016	3.82986
	-8.27349	3.12821		10.5017	3.82876
	-8.27071	3.1283		10.5018	3.82986
	-8.26793	3.12844		10.5019	3.82986
	-8.26515	3.12846		10.5021	3.8299
	-8.26238	3.12855		10.5022	3.8299
	-8.2596	3.12855		10.5023	3.82991
	-8.25682	3.12848		10.5024	3.8299
	-8.25404	3.12876		10.5025	3.82991
	-8.25127	3.12874		10.5026	3.82994
	-8.24849	3.12893		10.5028	3.82995
	-8.24571	3.12892		10.5029	3.82995
	-8.24293	3.12914		10.503	3.82995
	-8.24015	3.12901		10.5031	3.82995
	-8.23738	3.12928		10.5033	3.82995
	-8.2346	3.12941		10.5034	3.82995
	-8.23182	3.1293		10.5035	3.82995
	-8.22904	3.12935		10.5037	3.82994
	-8.22627	3.12953		10.5038	3.82994
	-8.22349	3.12966		10.5039	3.82994
	-8.22071	3.1296		10.504	3.82994
	-8.21793	3.12981		10.5042	3.82994
	-8.21515	3.12995		10.5043	3.82995
	-8.21238	3.13004		10.5044	3.82994
	-8.2096	3.13014		10.5046	3.82994
	-8.20682	3.13008		10.5047	3.82994
	-8.20404	3.13021		10.5048	3.82994
	-8.20127	3.13025		10.5049	3.82995
	-8.19849	3.13042		10.5051	3.82994
	-8.19571	3.13039		10.5053	3.82994
	-8.19293	3.1306		10.5054	3.82994
	-8.19015	3.13069		10.5055	3.82993
	-8.18738	3.13079		10.5056	3.82993
	-8.1846	3.13069		10.5058	3.82993
	-8.18182	3.13092		10.5059	3.82992
	-8.17904	3.13098		10.506	3.82994
	-8.17627	3.13105		10.5061	3.82994
	-8.17349	3.13102		10.5063	3.82994
	-8.17071	3.13115		10.5064	3.82992
	-8.16793	3.13126		10.5065	3.82994
	-8.16515	3.13144		10.5067	3.82995
	-8.16238	3.13155		10.5069	3.82994
	-8.1596	3.13157		10.5071	3.82995
	-8.15682	3.13167		10.5074	3.82995
	-8.15404	3.13157		10.5077	3.82995
	-8.15127	3.13176		10.5082	3.82994
	-8.14849	3.13186		10.5088	3.82994
	-8.14571	3.13197		10.5095	3.82995
	-8.14293	3.13207		10.5104	3.82994
	-8.14015	3.13212		10.5115	3.82995
	-8.13738	3.13207		10.513	3.82995
	-8.1346	3.13224		10.5148	3.82995
	-8.13182	3.13237		10.5171	3.82995
	-8.12904	3.13237		10.52	3.82995
	-8.12627	3.13253		10.5237	3.82995
	-8.12349	3.1326		10.5283	3.82995
	-8.12071	3.13262		10.5342	3.82995
	-8.11793	3.13276		11.0001	3.8302
	-8.11515	3.13287		11.0002	3.8297
	-8.11238	3.13283		11.0003	3.82966
	-8.1096	3.133		11.0004	3.82968
	-8.10682	3.1331		11.0006	3.82972
	-8.10404	3.13306		11.0007	3.82974
	-8.10127	3.13327		11.0008	3.82979
	-8.09849	3.13331		11.0009	3.82985
	-8.09571	3.1335		11.001	3.82983
	-8.09293	3.13348		11.0012	3.82986
	-8.09015	3.1336		11.0013	3.82987
	-8.08738	3.13369		11.0014	3.82988
	-8.0846	3.13373		11.0015	3.82987
	-8.08182	3.13386		11.0016	3.82987
	-8.07904	3.13392		11.0017	3.82868
	-8.07627	3.13421		11.0018	3.82988
	-8.07349	3.13394		11.0019	3.82988
	-8.07071	3.13411		11.0021	3.82991
	-8.06793	3.13426		11.0022	3.82992
	-8.06515	3.13424		11.0023	3.82992
	-8.06238	3.13442		11.0024	3.82993
	-8.0596	3.13449		11.0025	3.82994
	-8.05682	3.13457		11.0026	3.82996
	-8.05404	3.13463		11.0027	3.82997
	-8.05127	3.13467		11.0029	3.82998
	-8.04849	3.1348		11.003	3.82997
	-8.04571	3.13493		11.0031	3.82997
	-8.04293	3.13497		11.0032	3.82997
	-8.04015	3.13499		11.0034	3.82996
	-8.03738	3.13505		11.0035	3.82997
	-8.0346	3.13516		11.0036	3.82996
	-8.03182	3.13533		11.0038	3.82997
	-8.02904	3.13533		11.0039	3.82996
	-8.02627	3.13552		11.004	3.82997
	-8.02349	3.13541		11.0041	3.82997
	-8.02071	3.13575		11.0043	3.82997
	-8.01793	3.13579		11.0044	3.82997
	-8.01515	3.13577		11.0045	3.82996
	-8.01238	3.13583		11.0047	3.82997
	-8.0096	3.13596		11.0048	3.82997
	-8.00682	3.136		11.0049	3.82997
	-8.00404	3.13596		11.005	3.82997
	-8.00127	3.13612		11.0052	3.82997
	-7.99849	3.13629		11.0054	3.82996
	-7.99571	3.13631		11.0055	3.82996
	-7.99293	3.13654		11.0056	3.82997
	-7.99015	3.13646		11.0057	3.82995
	-7.98738	3.13648		11.0059	3.82995
	-7.9846	3.13663		11.006	3.82996
	-7.98182	3.13665		11.0061	3.82996
	-7.97904	3.13667		11.0063	3.82996
	-7.97627	3.1369		11.0064	3.82995
	-7.97349	3.13703		11.0065	3.82996
	-7.97071	3.13707		11.0066	3.82996
	-7.96793	3.137		11.0068	3.82996
	-7.96515	3.13728		11.0071	3.82997
	-7.96238	3.1373		11.0074	3.82997
	-7.9596	3.1374		11.0077	3.82996
	-7.95682	3.13749		11.0082	3.82997
	-7.95404	3.13745		11.0087	3.82997
	-7.95127	3.13761		11.0095	3.82997
	-7.94849	3.13763		11.0104	3.82998
	-7.94571	3.1378		11.0115	3.82998
	-7.94293	3.13786		11.013	3.82997
	-7.94015	3.13787		11.0148	3.82997
	-7.93738	3.13787		11.0171	3.82997
	-7.9346	3.1381		11.02	3.82997
	-7.93182	3.13822		11.0237	3.82997
	-7.92904	3.13822		11.0283	3.82997
	-7.92627	3.1381		11.0369	3.82997
	-7.92349	3.13847		11.5028	3.8302
	-7.92071	3.1386		11.503	3.82971
	-7.91793	3.13862		11.5031	3.82966
	-7.91515	3.13868		11.5032	3.82966
	-7.91238	3.13879		11.5033	3.82972
	-7.9096	3.13885		11.5034	3.82975
	-7.90682	3.13885		11.5036	3.82979
	-7.90404	3.13894		11.5037	3.82984
	-7.90127	3.13896		11.5038	3.82983
	-7.89849	3.13902		11.5039	3.82985
	-7.89571	3.13908		11.504	3.82986
	-7.89293	3.13925		11.5042	3.82989
	-7.89015	3.13933		11.5043	3.82986
	-7.88738	3.13956		11.5044	3.82987
	-7.8846	3.13944		11.5045	3.82881
	-7.88182	3.13956		11.5046	3.82987
	-7.87904	3.13973		11.5047	3.82988
	-7.87627	3.13996		11.5049	3.82991
	-7.87349	3.13982		11.505	3.82991
	-7.87071	3.14001		11.5051	3.82991
	-7.86793	3.14013		11.5052	3.82991
	-7.86515	3.14015		11.5053	3.82993
	-7.86238	3.14007		11.5054	3.82994
	-7.8596	3.14028		11.5055	3.82995
	-7.85682	3.1402		11.5057	3.82996
	-7.85404	3.14038		11.5058	3.82996
	-7.85127	3.14057		11.5059	3.82996
	-7.84849	3.14047		11.5061	3.82995
	-7.84571	3.14059		11.5062	3.82996
	-7.84293	3.14082		11.5063	3.82996
	-7.84015	3.14085		11.5064	3.82996
	-7.83738	3.14089		11.5066	3.82996
	-7.8346	3.14082		11.5067	3.82997
	-7.83182	3.14101		11.5068	3.82997
	-7.82904	3.14118		11.507	3.82997
	-7.82627	3.14122		11.5071	3.82997
	-7.82349	3.14129		11.5072	3.82996
	-7.82071	3.14147		11.5074	3.82996
	-7.81793	3.14137		11.5075	3.82996
	-7.81515	3.14145		11.5076	3.82996
	-7.81238	3.14162		11.5077	3.82996
	-7.8096	3.14164		11.5079	3.82996
	-7.80682	3.14169		11.5081	3.82996
	-7.80404	3.14185		11.5082	3.82997
	-7.80127	3.14187		11.5083	3.82997
	-7.79849	3.14194		11.5084	3.82995
	-7.79571	3.14198		11.5086	3.82995
	-7.79293	3.14223		11.5087	3.82995
	-7.79015	3.1421		11.5088	3.82996
	-7.78738	3.14232		11.5089	3.82996
	-7.7846	3.1425		11.5091	3.82995
	-7.78182	3.14242		11.5092	3.82994
	-7.77904	3.14261		11.5093	3.82995
	-7.77627	3.14261		11.5095	3.82995
	-7.77349	3.14276		11.5097	3.82995
	-7.77071	3.14271		11.5099	3.82996
	-7.76793	3.14294		11.5102	3.82996
	-7.76515	3.14292		11.5105	3.82996
	-7.76238	3.14305		11.511	3.82996
	-7.7596	3.14297		11.5116	3.82996
	-7.75682	3.1433		11.5123	3.82996
	-7.75404	3.14317		11.5132	3.82997
	-7.75127	3.14328		11.5143	3.82997
	-7.74849	3.14334		11.5158	3.82997
	-7.74571	3.14341		11.5176	3.82997
	-7.74293	3.14359		11.5199	3.82997
	-7.74015	3.14366		11.5242	3.82997
	-7.73738	3.14383		11.5279	3.82997
	-7.7346	3.14364		11.5325	3.82997
	-7.73182	3.14397		11.5384	3.82996
	-7.72904	3.14393		12.0043	3.8302
	-7.72627	3.14401		12.0044	3.8297
	-7.72349	3.1441		12.0045	3.82966
	-7.72071	3.14431		12.0046	3.82967
	-7.71793	3.14416		12.0047	3.82973
	-7.71515	3.14443		12.0048	3.82974
	-7.71238	3.1445		12.005	3.8298
	-7.7096	3.14458		12.0051	3.82984
	-7.70682	3.14462		12.0052	3.82986
	-7.70404	3.14471		12.0053	3.82987
	-7.70127	3.14481		12.0055	3.82988
	-7.69849	3.14487		12.0056	3.82985
	-7.69571	3.14488		12.0057	3.82987
	-7.69293	3.14515		12.0058	3.82987
	-7.69015	3.14496		12.0059	3.82898
	-7.68738	3.14519		12.006	3.82987
	-7.6846	3.14527		12.0061	3.82987
	-7.68182	3.14527		12.0063	3.82992
	-7.67904	3.1455		12.0064	3.82992
	-7.67627	3.14548		12.0065	3.82992
	-7.67349	3.14559		12.0066	3.82992
	-7.67071	3.14574		12.0067	3.82994
	-7.66793	3.14584		12.0068	3.82996
	-7.66515	3.14574		12.007	3.82998
	-7.66238	3.14582		12.0071	3.82997
	-7.6596	3.14595		12.0072	3.82997
	-7.65682	3.14607		12.0074	3.82997
	-7.65404	3.14611		12.0075	3.82996
	-7.65127	3.1462		12.0076	3.82997
	-7.64849	3.14616		12.0077	3.82996
	-7.64571	3.14624		12.0079	3.82996
	-7.64293	3.14636		12.008	3.82997
	-7.64015	3.14653		12.0081	3.82997
	-7.63738	3.14666		12.0083	3.82997
	-7.6346	3.14668		12.0084	3.82996
	-7.63182	3.14687		12.0085	3.82996
	-7.62904	3.14674		12.0086	3.82997
	-7.62627	3.14699		12.0088	3.82996
	-7.62349	3.14702		12.0089	3.82997
	-7.62071	3.14712		12.009	3.82997
	-7.61793	3.1471		12.0091	3.82997
	-7.61515	3.14722		12.0093	3.82997
	-7.61238	3.14735		12.0095	3.82996
	-7.6096	3.14735		12.0096	3.82996
	-7.60682	3.14748		12.0097	3.82996
	-7.60404	3.14756		12.0099	3.82996
	-7.60127	3.14762		12.01	3.82996
	-7.59849	3.14764		12.0101	3.82996
	-7.59571	3.14767		12.0102	3.82996
	-7.59293	3.14786		12.0104	3.82996
	-7.59015	3.14798		12.0105	3.82996
	-7.58738	3.14798		12.0106	3.82995
	-7.5846	3.14811		12.0107	3.82995
	-7.58182	3.14811		12.0109	3.82996
	-7.57904	3.14811		12.0111	3.82996
	-7.57627	3.14832		12.0113	3.82996
	-7.57349	3.14825		12.0116	3.82995
	-7.57071	3.14851		12.012	3.82996
	-7.56793	3.14851		12.0124	3.82996
	-7.56515	3.14855		12.013	3.82997
	-7.56238	3.14863		12.0137	3.82997
	-7.5596	3.14867		12.0146	3.82998
	-7.55682	3.14893		12.0163	3.82998
	-7.55404	3.14886		12.0178	3.82997
	-7.55127	3.14901		12.0196	3.82997
	-7.54849	3.14909		12.0219	3.82997
	-7.54571	3.14918		12.0248	3.82996
	-7.54293	3.14922		12.0284	3.82997
	-7.54015	3.1493		12.0331	3.82997
	-7.53738	3.14934		12.0389	3.82997
	-7.5346	3.14958		12.5048	3.83019
	-7.53182	3.14955		12.5049	3.8297
	-7.52904	3.14964		12.5051	3.82965
	-7.52627	3.1497		12.5052	3.82967
	-7.52349	3.14983		12.5053	3.82971
	-7.52071	3.14976		12.5054	3.82973
	-7.51793	3.14997		12.5056	3.8298
	-7.51515	3.14993		12.5057	3.82983
	-7.51238	3.15012		12.5058	3.82984
	-7.5096	3.15018		12.5059	3.82986
	-7.50682	3.15035		12.5061	3.82985
	-7.50404	3.15035		12.5062	3.82985
	-7.50127	3.15048		12.5063	3.82986
	-7.49849	3.1506		12.5064	3.82986
	-7.49571	3.15058		12.5065	3.83038
	-7.49293	3.15075		12.5066	3.82987
	-7.49015	3.15073		12.5067	3.82987
	-7.48738	3.15079		12.5068	3.82991
	-7.4846	3.15084		12.507	3.82991
	-7.48182	3.15107		12.507	3.82991
	-7.47904	3.15119		12.5071	3.82991
	-7.47627	3.15119		12.5073	3.82993
	-7.47349	3.15119		12.5074	3.82995
	-7.47071	3.15128		12.5075	3.82996
	-7.46793	3.15147		12.5076	3.82995
	-7.46515	3.15151		12.5077	3.82996
	-7.46238	3.15146		12.5079	3.82995
	-7.4596	3.1517		12.508	3.82995
	-7.45682	3.15172		12.5081	3.82995
	-7.45404	3.1517		12.5083	3.82995
	-7.45127	3.15191		12.5084	3.82995
	-7.44849	3.1519		12.5085	3.82995
	-7.44571	3.15195		12.5086	3.82995
	-7.44293	3.15203		12.5088	3.82995
	-7.44015	3.15214		12.5089	3.82995
	-7.43738	3.1523		12.509	3.82995
	-7.4346	3.15228		12.5092	3.82995
	-7.43182	3.15232		12.5093	3.82995
	-7.42904	3.15235		12.5094	3.82995
	-7.42627	3.15249		12.5095	3.82995
	-7.42349	3.1527		12.5097	3.82996
	-7.42071	3.15283		12.5098	3.82995
	-7.41793	3.15281		12.51	3.82995
	-7.41515	3.15285		12.5101	3.82994
	-7.41238	3.15306		12.5103	3.82995
	-7.4096	3.15302		12.5104	3.82995
	-7.40682	3.15321		12.5105	3.82994
	-7.40404	3.15316		12.5106	3.82993
	-7.40127	3.15325		12.5108	3.82994
	-7.39849	3.1534		12.5109	3.82995
	-7.39571	3.15352		12.511	3.82995
	-7.39293	3.15363		12.5111	3.82993
	-7.39015	3.15361		12.5113	3.82995
	-7.38738	3.15367		12.5114	3.82995
	-7.3846	3.15381		12.5116	3.82994
	-7.38182	3.15392		12.5118	3.82995
	-7.37904	3.15394		12.5121	3.82995
	-7.37627	3.15396		12.5125	3.82995
	-7.37349	3.15396		12.5129	3.82995
	-7.37071	3.15423		12.5135	3.82994
	-7.36793	3.1543		12.5142	3.82994
	-7.36515	3.15444		12.5156	3.82994
	-7.36238	3.15432		12.5167	3.82995
	-7.3596	3.15455		12.5182	3.82995
	-7.35682	3.15455		12.52	3.82995
	-7.35404	3.15457		12.5223	3.82995
	-7.35127	3.15468		12.5252	3.82995
	-7.34849	3.15476		12.5289	3.82995
	-7.34571	3.15486		12.5335	3.82994
	-7.34293	3.15501		12.5394	3.82995
	-7.34015	3.15507		13.0053	3.83017
	-7.33738	3.15514		13.0054	3.82968
	-7.3346	3.15518		13.0055	3.82964
	-7.33182	3.1553		13.0056	3.82966
	-7.32904	3.15537		13.0057	3.82971
	-7.32627	3.15545		13.0058	3.82974
	-7.32349	3.15547		13.006	3.82979
	-7.32071	3.15562		13.0061	3.8298
	-7.31793	3.15572		13.0062	3.82982
	-7.31515	3.15575		13.0063	3.82984
	-7.31238	3.15585		13.0065	3.82985
	-7.3096	3.15593		13.0066	3.82988
	-7.30682	3.15585		13.0067	3.82986
	-7.30404	3.15598		13.0068	3.82986
	-7.30127	3.15617		13.0069	3.82913
	-7.29849	3.15631		13.007	3.82986
	-7.29571	3.15627		13.0071	3.82986
	-7.29293	3.15621		13.0073	3.82989
	-7.29015	3.15644		13.0074	3.8299
	-7.28738	3.15665		13.0075	3.8299
	-7.2846	3.15671		13.0076	3.8299
	-7.28182	3.1568		13.0077	3.82992
	-7.27904	3.15675		13.0078	3.82993
	-7.27627	3.15694		13.0079	3.82994
	-7.27349	3.15692		13.008	3.82994
	-7.27071	3.15696		13.0082	3.82995
	-7.26793	3.15713		13.0083	3.82994
	-7.26515	3.15719		13.0084	3.82995
	-7.26238	3.15724		13.0085	3.82995
	-7.2596	3.15738		13.0087	3.82995
	-7.25682	3.15736		13.0088	3.82994
	-7.25404	3.15751		13.0089	3.82995
	-7.25127	3.15761		13.0091	3.82994
	-7.24849	3.15759		13.0092	3.82995
	-7.24571	3.15778		13.0093	3.82996
	-7.24293	3.15785		13.0094	3.82994
	-7.24015	3.15793		13.0096	3.82994
	-7.23738	3.15793		13.0097	3.82994
	-7.2346	3.1581		13.0098	3.82993
	-7.23182	3.1581		13.01	3.82994
	-7.22904	3.15816		13.0101	3.82994
	-7.22627	3.15829		13.0102	3.82994
	-7.22349	3.15833		13.0104	3.82993
	-7.22071	3.15829		13.0106	3.82993
	-7.21793	3.15856		13.0107	3.82993
	-7.21515	3.1585		13.0108	3.82993
	-7.21238	3.15875		13.0109	3.82993
	-7.2096	3.15879		13.011	3.82993
	-7.20682	3.15894		13.0112	3.82994
	-7.20404	3.15891		13.0113	3.82994
	-7.20127	3.15887		13.0114	3.82994
	-7.19849	3.15912		13.0115	3.82992
	-7.19571	3.15912		13.0117	3.82992
	-7.19293	3.15925		13.0118	3.82993
	-7.19015	3.15933		13.012	3.82993
	-7.18738	3.15944		13.0122	3.82994
	-7.1846	3.15944		13.0127	3.82994
	-7.18182	3.15961		13.013	3.82994
	-7.17904	3.15954		13.0135	3.82995
	-7.17627	3.15967		13.0141	3.82995
	-7.17349	3.15986		13.0148	3.82995
	-7.17071	3.15998		13.0157	3.82994
	-7.16793	3.15984		13.0168	3.82995
	-7.16515	3.15998		13.0183	3.82997
	-7.16238	3.15992		13.0201	3.82997
	-7.1596	3.16019		13.0224	3.82997
	-7.15682	3.16032		13.0253	3.82997
	-7.15404	3.16036		13.029	3.82997
	-7.15127	3.1604		13.0336	3.82996
	-7.14849	3.16045		13.0395	3.82997
	-7.14571	3.16055		13.5054	3.83017
	-7.14293	3.16074		13.5055	3.82968
	-7.14015	3.16068		13.5056	3.82963
	-7.13738	3.16083		13.5057	3.82965
	-7.1346	3.16091		13.5058	3.82971
	-7.13182	3.16103		13.506	3.82974
	-7.12904	3.16108		13.5061	3.82979
	-7.12627	3.16126		13.5062	3.8298
	-7.12349	3.16127		13.5063	3.82982
	-7.12071	3.16129		13.5065	3.82985
	-7.11793	3.16147		13.5066	3.82985
	-7.11515	3.16152		13.5067	3.82988
	-7.11238	3.16156		13.5068	3.82985
	-7.1096	3.16169		13.5069	3.82986
	-7.10682	3.16183		13.507	3.82892
	-7.10404	3.16175		13.5071	3.82986
	-7.10127	3.16196		13.5072	3.82986
	-7.09849	3.16211		13.5074	3.82989
	-7.09571	3.16181		13.5075	3.8299
	-7.09293	3.16215		13.5076	3.8299
	-7.09015	3.16227		13.5077	3.8299
	-7.08738	3.16231		13.5078	3.82991
	-7.0846	3.16261		13.5079	3.82992
	-7.08182	3.16253		13.5081	3.82994
	-7.07904	3.16257		13.5082	3.82995
	-7.07627	3.16259		13.5083	3.82994
	-7.07349	3.16273		13.5085	3.82994
	-7.07071	3.16284		13.5086	3.82994
	-7.06793	3.1629		13.5087	3.82994
	-7.06515	3.16307		13.5089	3.82995
	-7.06238	3.16307		13.509	3.82995
	-7.0596	3.16305		13.5091	3.82994
	-7.05682	3.16328		13.5092	3.82993
	-7.05404	3.16332		13.5094	3.82994
	-7.05127	3.16341		13.5095	3.82994
	-7.04849	3.16357		13.5096	3.82994
	-7.04571	3.1636		13.5097	3.82994
	-7.04293	3.16345		13.5099	3.82993
	-7.04015	3.16374		13.51	3.82995
	-7.03738	3.16381		13.5101	3.82994
	-7.0346	3.16391		13.5103	3.82994
	-7.03182	3.16397		13.5104	3.82994
	-7.02904	3.16402		13.5106	3.82994
	-7.02627	3.16414		13.5107	3.82993
	-7.02349	3.16422		13.5108	3.82993
	-7.02071	3.16429		13.511	3.82993
	-7.01793	3.16452		13.5111	3.82993
	-7.01515	3.16445		13.5112	3.82993
	-7.01238	3.16462		13.5114	3.82993
	-7.0096	3.16458		13.5115	3.82994
	-7.00682	3.16469		13.5116	3.82993
	-7.00404	3.16471		13.5117	3.82991
	-7.00127	3.16481		13.5118	3.82992
	-6.99849	3.16498		13.5121	3.82993
	-6.99571	3.16498		13.5122	3.82993
	-6.99293	3.16523		13.5125	3.82994
	-6.99015	3.16508		13.5128	3.82994
	-6.98738	3.16534		13.5131	3.82994
	-6.9846	3.16529		13.5136	3.82995
	-6.98182	3.16542		13.5142	3.82995
	-6.97904	3.16548		13.5149	3.82994
	-6.97627	3.16551		13.5158	3.82994
	-6.97349	3.16569		13.5169	3.82995
	-6.97071	3.16586		13.5184	3.82994
	-6.96793	3.16571		13.5202	3.82994
	-6.96515	3.16588		13.5225	3.82994
	-6.96238	3.16605		13.5254	3.82994
	-6.9596	3.16597		13.5291	3.82994
	-6.95682	3.16626		13.5337	3.82994
	-6.95404	3.16615		13.5396	3.82993
	-6.95127	3.16636		14.0055	3.83017
	-6.94849	3.16641		14.0056	3.82969
	-6.94571	3.16634		14.0057	3.82963
	-6.94293	3.1666		14.0058	3.82965
	-6.94015	3.16662		14.0059	3.82971
	-6.93738	3.16672		14.0061	3.82972
	-6.9346	3.16685		14.0062	3.82978
	-6.93182	3.16695		14.0063	3.82983
	-6.92904	3.16697		14.0064	3.82986
	-6.92627	3.16712		14.0066	3.82985
	-6.92349	3.16714		14.0067	3.82985
	-6.92071	3.16721		14.0068	3.82988
	-6.91793	3.16737		14.0069	3.82985
	-6.91515	3.16725		14.007	3.82987
	-6.91238	3.1676		14.0071	3.82888
	-6.9096	3.16756		14.0072	3.82987
	-6.90682	3.16754		14.0074	3.82986
	-6.90404	3.16781		14.0075	3.82989
	-6.90127	3.16781		14.0076	3.8299
	-6.89849	3.16802		14.0077	3.8299
	-6.89571	3.16811		14.0078	3.8299
	-6.89293	3.168		14.0079	3.8299
	-6.89015	3.16809		14.0081	3.82993
	-6.88738	3.16828		14.0082	3.82994
	-6.8846	3.16844		14.0083	3.82994
	-6.88182	3.16838		14.0084	3.82994
	-6.87904	3.16848		14.0086	3.82994
	-6.87627	3.16869		14.0087	3.82995
	-6.87349	3.16867		14.0088	3.82994
	-6.87071	3.16869		14.009	3.82994
	-6.86793	3.16878		14.0091	3.82995
	-6.86515	3.1689		14.0092	3.82995
	-6.86238	3.16886		14.0093	3.82994
	-6.8596	3.1692		14.0095	3.82995
	-6.85682	3.16916		14.0096	3.82994
	-6.85404	3.16918		14.0097	3.82994
	-6.85127	3.16939		14.0099	3.82994
	-6.84849	3.16941		14.01	3.82994
	-6.84571	3.16958		14.0101	3.82994
[truncated: 5,071 more rows]
