# Supplementary material for: Interfacial chemistry-driven reaction dynamics and resultant microstructural evolution in lithium-based all-solid-state batteries
Source: Nat Commun. 2025 Oct 3;16:8838. doi: 10.1038/s41467-025-63959-1 (PMC12494980; doi:10.1038/s41467-025-63959-1)
Supplement: Supplementary file 6 — Source data [file 41467_2025_63959_MOESM6_ESM.zip › Source Data/Supplementary Fig. 7.xlsx]

## Sheet: Supplementary Fig. 7a
0 h	Re(Z)/Ohm	- Im(Z)/Ohm	1 h	Re(Z)/Ohm	- Im(Z)/Ohm	4 h	Re(Z)/Ohm	- Im(Z)/Ohm	9 h	Re(Z)/Ohm	- Im(Z)/Ohm	16 h	Re(Z)/Ohm	- Im(Z)/Ohm	25 h	Re(Z)/Ohm	- Im(Z)/Ohm	36 h	Re(Z)/Ohm	- Im(Z)/Ohm	49 h	Re(Z)/Ohm	- Im(Z)/Ohm
	52.4619	0.60223		53.5862	0.52369		51.5052	0.85049		52.0323	3.85379		55.4526	2.6831		56.1783	5.15571		58.6938	5.99765		61.4627	7.06955
	51.4554	0.96633		50.5194	0.92534		48.9653	1.39468		50.8609	1.39636		52.7775	1.9069		54.3753	2.467		57.5895	3.35018		62.2862	5.651
	51.9137	1.13485		51.4283	1.25083		50.2096	1.38246		51.1928	1.58573		53.309	2.13064		55.2749	2.53924		58.4629	3.72443		62.7745	5.2038
	52.3462	1.92976		52.2673	1.92313		51.1508	1.97968		52.1334	2.20875		54.1908	2.94141		56.085	3.34857		59.5882	4.24754		63.9839	5.19405
	53.1724	2.48601		52.6757	2.58797		51.7141	2.60097		52.5628	2.73585		55.0877	3.34222		56.891	3.74563		60.2899	4.60199		64.9233	5.6184
	53.7023	3.05277		53.3127	3.09818		52.2876	3.03531		53.2437	3.16286		55.719	3.68319		57.6157	4.02464		61.0967	4.65797		65.9232	5.70031
	54.2319	3.45622		53.9128	3.55665		52.8437	3.46302		53.8023	3.57272		56.4079	3.965		58.2848	4.26095		61.8875	4.82351		66.8229	5.77255
	54.8114	3.95969		54.454	4.01862		53.3971	3.92496		54.3606	3.92919		56.9744	4.29772		58.9349	4.50767		62.5418	5.03034		67.5825	5.81725
	55.3988	4.44654		55.0846	4.51183		53.9906	4.35683		54.9705	4.35691		57.6156	4.64799		59.5584	4.78332		63.2381	5.24155		68.3419	5.98893
	56.0406	4.98287		55.7277	5.02582		54.6562	4.84553		55.5668	4.78638		58.2315	5.06163		60.1657	5.15262		63.8907	5.54663		69.1	6.13859
	56.78	5.52704		56.4963	5.54202		55.3549	5.34118		56.2822	5.26562		58.941	5.51506		60.8638	5.52055		64.6267	5.85145		69.8844	6.42578
	57.6187	6.09732		57.2967	6.12832		56.145	5.85317		57.0059	5.7634		59.6597	5.95429		61.6115	5.95036		65.3689	6.21674		70.6993	6.74528
	58.5056	6.63365		58.2291	6.69192		57.0172	6.41716		57.8722	6.26534		60.5932	6.48753		62.462	6.41802		66.2147	6.66537		71.6442	7.18299
	59.55	7.21802		59.2585	7.23732		57.9919	6.93081		58.7937	6.7946		61.4635	6.97442		63.3444	6.90272		67.1691	7.14378		72.5658	7.62705
	60.5392	7.30538		60.6101	7.47673		59.2635	7.26135		59.9695	6.90676		62.0752	7.48411		64.6212	7.51909		68.6101	7.91714		72.9788	8.24458
	61.798	8.30135		61.5214	8.3337		60.1353	8.01451		60.8832	7.84943		63.6411	8.03512		65.4061	7.98268		69.2314	8.19568		74.7252	8.65766
	63.0527	8.83798		62.7835	8.87752		61.3321	8.54709		62.0363	8.37599		64.8005	8.56985		66.5574	8.54516		70.4265	8.7619		75.9529	9.23409
	64.3794	9.37243		64.0909	9.42464		62.5403	9.07858		63.2552	8.87527		66.0306	9.13249		67.7733	9.09833		71.6462	9.38049		77.2402	9.84418
	65.7434	9.88118		65.4259	9.93231		63.8681	9.62761		64.5309	9.45086		67.3303	9.76282		69.0397	9.70063		72.951	9.96787		78.6245	10.5314
	67.1715	10.4719		66.8343	10.559		65.2137	10.2439		65.8635	10.0801		68.7223	10.3796		70.4405	10.3554		74.3573	10.652		80.1083	11.2193
	68.6248	11.1036		68.3241	11.202		66.6429	10.9084		67.2649	10.7361		70.1306	11.0791		71.8362	11.1146		75.8214	11.4108		81.5868	12.0606
	70.1448	11.7665		69.8255	11.8824		68.114	11.6387		68.7066	11.5114		71.6143	11.8525		73.3662	11.8898		77.3681	12.294		83.2506	12.9009
	71.7293	12.5403		71.4491	12.6766		69.6904	12.4621		70.2684	12.3389		73.2328	12.7571		74.9548	12.7899		79.0017	13.1631		85.0353	13.8909
	73.4791	13.4148		73.1885	13.5582		71.3526	13.3509		71.9047	13.2684		74.9554	13.6781		76.627	13.7598		80.7524	14.203		86.8641	14.9642
	75.3202	14.3483		75.0233	14.5258		73.1579	14.3414		73.7139	14.27		76.7982	14.7473		78.4983	14.8926		82.715	15.3841		88.861	16.1965
	77.2585	15.412		76.9309	15.6196		75.0506	15.4975		75.6076	15.453		78.7367	15.9878		80.4844	16.1449		84.7424	16.6551		91.0006	17.5164
	79.3156	16.5896		79.0584	16.8472		77.1567	16.7631		77.6621	16.7634		80.8748	17.3146		82.6548	17.5287		86.9601	18.1005		93.379	19.0621
	81.5802	17.923		81.2713	18.1652		79.3481	18.1771		79.8326	18.1902		83.1394	18.7999		84.972	19.09		89.3199	19.7758		95.8654	20.7403
	83.9499	19.4062		83.6845	19.755		81.7527	19.7901		82.2324	19.8173		85.5725	20.5273		87.4085	20.8419		91.9095	21.5541		98.5777	22.6237
	86.5222	21.1306		86.2827	21.5143		84.3232	21.5804		84.8216	21.6813		88.2745	22.4492		90.1094	22.8054		94.6625	23.6363		101.498	24.7618
	89.3081	23.0108		89.1132	23.493		87.1405	23.6047		87.5712	23.735		91.1758	24.6057		93.057	25.0479		97.6985	25.8667		104.742	27.1261
	92.4522	25.0898		92.1998	25.6487		90.1934	25.8693		90.692	26.0898		94.2716	27.0249		96.2799	27.5701		101.063	28.5259		108.244	29.7881
	95.8274	27.4895		95.6214	28.0726		93.5694	28.4052		94.0478	28.671		97.788	29.7707		99.7772	30.36		104.708	31.3924		111.987	32.8175
	99.6005	30.0056		99.4055	30.7961		97.3383	31.2643		97.7327	31.6807		101.657	32.7864		103.689	33.5489		108.724	34.6134		116.236	36.2198
	103.781	32.8824		103.623	33.7332		101.495	34.3787		101.841	34.9329		105.835	36.1741		107.931	37.0261		113.2	38.1577		120.902	39.9101
	108.389	35.9397		108.209	37.0524		106.091	37.8196		106.353	38.5051		110.4	39.8412		112.643	40.7994		118.036	42.1211		125.945	43.9308
	113.571	39.2566		113.381	40.6142		111.118	41.6905		111.212	42.5184		115.38	44.0226		117.635	45.122		123.187	46.5433		131.362	48.4787
	119.283	42.7339		119.012	44.4882		116.469	45.9507		116.519	47.0253		120.558	48.6355		122.878	49.9436		128.642	51.326		137.096	53.3507
	125.633	46.552		125.256	48.6626		122.375	50.7929		122.217	52.1717		126.258	54.116		128.536	55.3958		134.365	57.0981		143.17	59.1793
	132.808	50.6039		132.124	53.5328		129.028	56.272		128.447	58.2177		132.253	60.6195		134.455	62.0134		140.277	63.8499		149.253	66.1038
	140.871	54.6619		140.125	58.7041		136.469	62.6305		135.25	65.3746		138.841	68.2892		140.748	70.2088		146.51	72.0436		155.584	74.2535
	149.979	58.7794		149.171	64.3358		145.035	69.9133		143.219	73.8704		146.249	77.5357		147.803	79.9328		153.405	82.273		162.542	84.9106
	160.533	62.4512		159.96	70.0508		155.268	78.0492		152.701	83.8872		155.005	88.878		155.946	92.2968		161.317	94.8587		170.501	97.9148
	172.492	65.3478		172.713	75.6257		168.214	86.834		164.969	95.5313		166.275	102.781		166.344	107.333		171.009	110.797		179.851	114.205
	185.242	66.8498		187.095	80.0374		183.623	95.4562		179.916	107.951		180.271	118.401		179.176	125.033		183.032	129.772		191.394	133.784
	198.475	66.2442		203.167	82.4583		201.864	102.937		198.674	120.917		198.49	135.893		196.143	145.524		198.97	152.372		206.645	157.697
	211.405	63.7413		219.816	82.3662		222.787	108.151		221.745	132.338		221.663	153.812		218.29	168.079		220.227	177.94		226.54	185.521
	223.189	59.642		236.263	79.5909		245.244	109.704		248.988	141.204		250.988	170.562		247.643	191.443		248.118	206.215		253.617	216.719
	233.437	54.3608		251.303	74.6653		267.847	107.528		278.716	145.266		285.865	184.339		284.237	213.455		285.104	234.714		289.731	250.143
	241.916	48.401		264.492	67.7892		288.854	101.835		309.082	144.108		325.28	192.118		328.337	231.186		331.518	261.128		336.569	282.972
	248.782	42.5037		275.196	60.3137		307.527	93.1567		338.855	137.929		366.452	192.499		378.691	240.643		386.146	280.646		394.221	311.354
	254.062	36.9438		283.831	52.6205		323.049	83.4726		364.839	127.105		406.587	185.412		430.255	240.983		446.826	290.784		460.451	330.679
	258.336	31.8562		290.169	45.7299		335.088	72.7615		386.354	114.176		441.977	172.356		479.689	233.103		509.375	288.478		532.599	337.147
	261.713	27.3854		295.518	39.0942		344.615	62.7672		403.451	100.368		472.612	155.148		526.302	215.782		568.855	275.357		604.836	328.627
	264.283	23.8905		299.789	33.6614		352.154	54.2273		417.285	86.4738		496.612	136.23		563.465	194.214		621.997	254.142		670.367	309.256
	266.539	20.5567		302.937	28.9607		357.601	46.1412		427.603	74.1334		515.918	118.521		594.932	171.024		665.353	226.454		727.933	281.701
	268.446	17.8847		305.172	24.8755		361.916	39.2219		436.012	62.6579		529.819	101.406		617.688	147.88		699.882	198.072		773.44	248.864
	270.065	15.7302		307.352	21.4279		365.497	33.3312		441.855	53.7362		540.579	85.859		635.329	125.629		726.43	169.925		809.747	215.478
	271.766	13.9999		309.33	18.5035		368.667	28.4558		446.396	45.7958		549.168	72.4516		648.54	106.277		746.747	144.655		836.771	184.352
	273.107	12.7442		311.343	16.1392		371.619	24.8382		449.634	39.0102		555.477	61.0427		659.053	89.5526		761.627	122.598		857.355	155.565
	274.203	11.665		313.359	14.6083		373.69	22.1604		452.778	33.0406		561.216	51.2351		667.411	75.3592		772.518	103.546		873.303	130.861
	275.294	10.6518		314.8	13.5784		375.149	19.92		455.65	28.075		565.93	43.952		673.95	63.9438		780.931	86.9777		885.465	110.178
	276.323	9.56453		315.655	12.8237		376.205	17.6873		458.628	23.8212		569.699	38.4899		679.076	54.9327		787.564	72.9999		894.322	93.6632
	277.495	8.74056		316.21	11.7369		377.201	15.3097		461.679	20.9505		571.936	33.9251		682.481	47.4335		793.332	61.3579		900.548	79.3805
	278.841	7.87522		316.98	10.4025		378.764	12.7945		464.298	19.344		573.757	29.7612		685.051	40.8857		798.318	51.6214		905.599	67.3159
	280.38	7.29951		318.045	8.7517		380.967	10.6666		465.89	18.6512		575.372	25.6328		687.615	35.0474		803.307	44.0872		910.393	56.8191
	281.971	7.27552		319.881	7.28787		383.919	9.29262		466.495	17.871		577.309	21.7838		690.254	29.4918		807.73	38.6693		914.096	48.2794
	283.29	7.6191		322.512	6.35863		387.034	9.43974		466.653	16.5618		580.017	18.1203		693.618	24.8643		811.277	35.2377		918.755	40.5027
	284.108	8.15947		325.351	6.77756		389.387	10.9446		467.13	14.3971		583.639	15.5943		697.588	21.5813		813.497	32.6022		923.704	34.7871
	284.598	8.49776		327.578	8.37406		390.265	12.9493		468.458	11.7725		587.944	14.4009		701.933	20.1461		814.679	30.5653		928.838	31.4248

## Sheet: Supplementary Fig. 7b
0 h	Re(Z)/Ohm	- Im(Z)/Ohm	1 h	Re(Z)/Ohm	- Im(Z)/Ohm	4 h	Re(Z)/Ohm	- Im(Z)/Ohm	9 h	Re(Z)/Ohm	- Im(Z)/Ohm	16 h	Re(Z)/Ohm	- Im(Z)/Ohm	25 h	Re(Z)/Ohm	- Im(Z)/Ohm	36 h	Re(Z)/Ohm	- Im(Z)/Ohm	49 h	Re(Z)/Ohm	- Im(Z)/Ohm
	41.5752	-15.5672		42.7256	-17.86		46.7881	-16.1615		43.8359	-15.9514		49.6272	-18.6593		43.7588	1.54235		46.723	0.87559		47.4166	1.24245
	41.0228	-6.5276		41.4768	-6.27402		43.9845	-6.66315		43.3067	-5.24833		45.3631	-5.47686		42.836	-1.52703		44.6221	-1.22401		45.9978	-0.46434
	38.9621	-2.99656		39.6471	-2.69313		41.2272	-2.53201		42.3107	-2.78363		43.9556	-2.20257		42.8759	-1.56758		44.5422	-0.96278		46.0537	-0.84125
	38.0544	-1.27938		38.6084	-1.6569		40.5017	-1.07776		41.4679	-0.68182		42.513	-0.88087		42.8686	-1.03517		44.8316	-0.74291		46.247	-0.51175
	37.6372	-0.51536		38.406	-0.51376		39.7719	-0.32649		40.7969	-0.13067		42.2798	0.02357		43.2061	-0.56058		44.9456	-0.29027		46.5672	-0.14881
	37.4815	0.09981		38.0356	0.13233		39.4741	0.34424		40.4257	0.45927		41.9243	0.57661		43.2918	-0.03116		45.001	0.18721		46.6056	0.35037
	37.401	0.60085		37.9729	0.62643		39.4352	0.7301		40.3817	0.88242		41.8902	0.99872		43.3479	0.42637		45.0725	0.58522		46.7192	0.76535
	37.5065	0.94533		38.0716	1.02584		39.4967	1.15264		40.4278	1.20682		41.9487	1.34649		43.4935	0.82991		45.2218	0.97479		46.8523	1.12427
	37.5803	1.36939		38.2126	1.43399		39.6477	1.55184		40.5716	1.59341		42.0207	1.70182		43.6571	1.24888		45.3925	1.39144		47.0422	1.50253
	37.7777	1.67542		38.4338	1.74061		39.8309	1.78039		40.7559	1.90199		42.3344	2.0368		43.8706	1.65834		45.6125	1.78569		47.2637	1.90303
	38.0428	1.98454		38.5986	2.10491		40.0906	2.20019		41.0086	2.23854		42.5416	2.3753		44.1597	2.06197		45.8914	2.18607		47.5827	2.28158
	38.3001	2.32654		38.8531	2.41105		40.3644	2.51882		41.306	2.61828		42.8129	2.69288		44.4469	2.46704		46.2296	2.56842		47.8822	2.6787
	38.6025	2.67774		39.23	2.80746		40.6694	2.84958		41.6438	2.92516		43.1873	3.05012		44.8287	2.8792		46.5905	2.96663		48.2704	3.04576
	38.9833	3.00877		39.6002	3.1196		41.0742	3.20491		41.9953	3.29038		43.6036	3.38171		45.2103	3.27028		47.0357	3.371		48.6822	3.45657
	39.3281	3.49558		40.0822	3.18884		41.2724	3.721		42.3963	3.92955		43.9049	3.51721		45.5813	3.56993		47.5707	3.64316		49.1777	3.77303
	39.8413	3.79593		40.4667	3.85163		42.0001	4.02158		42.9284	4.0937		44.5163	4.16252		46.1643	4.166		47.9863	4.28166		49.6728	4.36653
	40.3837	4.19786		41.0484	4.28776		42.5802	4.45038		43.4675	4.53272		45.0727	4.66506		46.7338	4.65976		48.5437	4.77639		50.2539	4.89658
	40.9107	4.65624		41.5892	4.71838		43.1247	4.91664		44.0987	5.04286		45.7529	5.05812		47.3249	5.1777		49.1854	5.34728		50.9139	5.4599
	41.5448	5.15613		42.2114	5.2488		43.7883	5.44		44.8168	5.50893		46.4132	5.6443		48.0255	5.78901		49.8679	5.90709		51.567	6.04641
	42.2451	5.67951		42.9107	5.87811		44.5361	5.9919		45.5286	6.09907		47.1792	6.25896		48.7934	6.41029		50.6339	6.58155		52.362	6.71118
	43.0015	6.24379		43.7139	6.39784		45.323	6.64038		46.3325	6.78334		47.975	6.96742		49.5991	7.12793		51.4919	7.29829		53.2445	7.46902
	43.8147	6.9346		44.545	7.10781		46.175	7.38286		47.2087	7.51019		48.8596	7.7411		50.5062	7.92182		52.4167	8.14422		54.1843	8.33351
	44.7285	7.6705		45.4733	7.87748		47.1468	8.19908		48.1709	8.37002		49.8544	8.5904		51.5642	8.82159		53.4712	9.03438		55.249	9.23619
	45.7261	8.50789		46.5154	8.72732		48.2133	9.08654		49.2405	9.28518		50.9736	9.53055		52.6858	9.7745		54.654	10.0349		56.472	10.2965
	46.8213	9.43127		47.6439	9.68089		49.3714	10.0977		50.4567	10.3014		52.1953	10.5946		53.9326	10.8821		55.9098	11.1811		57.7686	11.4672
	48.0844	10.4782		48.8853	10.7933		50.7144	11.2422		51.7671	11.472		53.5573	11.7723		55.3384	12.0829		57.3633	12.4292		59.2382	12.7524
	49.4404	11.6206		50.3024	11.9756		52.1404	12.4759		53.2595	12.7693		55.1082	13.1371		56.8786	13.4579		58.9694	13.8399		60.8893	14.1648
	50.9522	12.874		51.8682	13.3013		53.745	13.8727		54.9179	14.1851		56.7737	14.603		58.6245	14.9849		60.7414	15.4091		62.6861	15.7916
	52.6497	14.2803		53.5934	14.7735		55.5411	15.3998		56.7536	15.8091		58.6428	16.2388		60.5641	16.6872		62.7264	17.1503		64.7443	17.5644
	54.594	15.8736		55.5374	16.4052		57.593	17.1345		58.7725	17.6115		60.7799	18.0918		62.6964	18.5668		64.9217	19.0966		66.9761	19.5866
	56.7134	17.5686		57.7159	18.2		59.7905	19.0791		61.0771	19.5527		63.0787	20.1302		65.087	20.6566		67.4025	21.2356		69.5341	21.8353
	59.1402	19.4451		60.1807	20.2248		62.3281	21.1875		63.6364	21.7179		65.7418	22.3814		67.7823	22.9834		70.1798	23.6626		72.3582	24.26
	61.7861	21.4722		62.9006	22.4079		65.1803	23.4833		66.5023	24.1214		68.6428	24.8815		70.7853	25.5363		73.2585	26.3278		75.5183	27.0191
	64.8218	23.707		65.9808	24.779		68.294	26.0775		69.6949	26.7957		71.9064	27.6465		74.1611	28.3835		76.7014	29.2284		79.0695	30.0257
	68.1548	26.0948		69.3853	27.3267		71.802	28.8547		73.2391	29.674		75.5396	30.7085		77.8543	31.4973		80.4962	32.4789		82.9694	33.3511
	71.8987	28.6312		73.1307	30.1505		75.6858	31.9258		77.1138	32.8852		79.5312	34.0219		81.8853	34.872		84.7175	35.9265		87.245	36.9473
	76.114	31.3833		77.3928	33.2088		80.0017	35.2242		81.454	36.384		83.9386	37.6911		86.3194	38.7318		89.158	39.782		91.8843	40.8334
	80.6852	34.2157		82.1057	36.4443		84.7566	38.9603		86.1883	40.3214		88.5794	41.747		91.0793	42.871		93.9885	44.1448		96.7697	45.288
	85.8262	37.243		87.3648	39.9481		90.0264	42.9878		91.3518	44.6997		93.7591	46.4004		96.162	47.7742		99.0555	49.0839		101.899	50.3614
	91.6339	40.3319		93.1835	43.8145		95.947	47.5568		97.1688	49.7651		99.4179	51.9352		101.694	53.465		104.543	55.067		107.309	56.4356
	98.0641	43.6611		99.7983	47.9361		102.569	52.5941		103.617	55.5436		105.725	58.2328		107.778	60.2955		110.604	62.1202		113.264	63.845
	105.284	46.7363		107.277	52.1792		110.21	58.1875		111.071	62.1315		112.94	65.6194		114.82	68.2878		117.338	70.7585		119.822	72.7539
	113.422	49.6144		116.038	56.5193		119.135	64.2923		120.051	69.5325		121.615	74.3258		123.283	77.8931		125.627	81.0633		127.723	83.8235
	122.502	52.0278		125.969	60.5322		129.793	70.7491		130.659	77.6191		132.282	84.1065		133.714	89.0271		135.641	93.3659		137.684	97.0999
	132.143	53.462		137.181	63.8627		142.175	76.4552		143.655	85.8219		145.216	94.5862		146.793	101.499		148.616	107.468		150.175	112.58
	142.506	53.8078		149.51	66.0364		156.621	81.6021		159.245	93.782		161.681	105.506		163.206	114.81		164.984	122.874		166.535	129.88
	152.78	52.8764		162.369	66.5879		172.565	84.9925		177.255	100.232		181.171	115.39		183.574	127.694		185.641	138.995		187.44	148.412
	162.608	50.5761		175.343	65.2928		189.604	86.086		197.317	104.404		203.89	123.432		208.239	139.141		211.428	154.078		213.932	166.786
	171.555	47.3552		187.715	62.3832		206.746	84.7793		218.574	105.404		229.317	128.079		236.397	147.622		242.378	166.424		246.381	183.413
	179.462	43.2288		198.829	58.078		222.876	81.0371		239.823	103.032		255.588	128.301		267.089	151.484		276.952	174.011		284.172	195.409
	186.14	38.8701		208.321	52.6578		237.762	75.1784		259.509	97.6111		281.539	124.82		298.627	150.196		313.857	176.411		325.667	201.493
	191.652	34.3669		216.415	46.9016		250.243	68.1836		277.163	90.0556		305.288	117.593		328.459	143.196		349.651	171.989		368.083	200.104
	196.147	30.1043		222.947	41.4368		260.789	60.419		291.776	81.2771		326.015	107.286		355.1	133.339		383.156	162.021		408.127	190.995
	199.753	26.1806		228.137	35.9412		269.054	53.3969		304.082	71.7063		343.204	96.1295		378.039	121.283		412.195	148.643		443.792	177.967
	202.587	22.9061		232.421	31.0795		275.506	46.5022		313.47	62.652		357.099	84.6588		396.22	107.539		436.277	132.993		474.438	160.867
	204.794	19.7308		235.818	27.0581		280.815	39.9091		321.306	54.2951		367.956	73.3163		411.037	93.7922		455.64	117.112		498.946	142.149
	206.785	17.2558		238.297	23.4067		285.319	34.2102		327.106	47.0866		377.214	63.3397		423.259	80.6904		471.521	101.317		518.868	124.017
	208.418	15.2399		240.278	20.2443		288.548	29.9561		331.748	40.4414		383.768	55.1574		432.303	69.9627		483.462	87.8571		533.952	107.361
	209.953	13.4904		242.109	17.4931		291.042	26.3173		335.666	34.8727		388.939	47.5009		439.341	60.5427		492.583	75.3902		545.712	92.0064
	211.325	12.1469		244.076	15.2893		293.082	22.6554		338.798	29.9678		393.196	40.6286		444.721	52.0503		499.923	64.4887		555.146	78.8332
	212.341	11.0642		246.106	13.4963		295.103	19.5676		341.887	25.9882		396.956	35.2447		449.459	44.8698		506.044	55.4871		562.577	67.5309
	213.309	10.0866		247.62	12.3789		297.282	17.0259		344.699	23.0811		400.385	30.5408		453.436	38.659		510.944	47.8941		568.733	57.8762
	214.373	9.1424		248.946	11.8892		299.576	14.8299		347.11	21.0444		403.388	26.7144		456.811	33.7317		515.358	41.2774		574.18	49.8148
	215.428	8.18494		249.658	11.2422		301.845	13.7269		348.664	19.3989		406.493	23.8429		460.267	29.332		519.504	36.3534		578.768	43.8597
	216.531	7.4013		250.259	10.4804		304.11	13.4056		350.084	17.5895		409.181	22.008		463.738	26.0798		522.946	32.5677		582.31	38.8907
	217.855	6.78342		250.887	9.39021		304.926	13.3627		351.222	15.6325		411.003	20.4126		466.685	23.7973		525.461	29.4717		585.24	34.5695
	218.971	6.65123		252.027	7.7949		305.475	13.0846		352.728	13.6453		412.08	18.9814		468.986	22.2461		527.852	26.6713		588.016	30.8119
	220.139	6.67783		253.825	6.28099		305.467	12.1227		354.661	11.619		413.427	17.1962		470.555	20.8719		529.875	23.9108		590.54	27.3927
	220.752	7.01343		256.361	5.51553		306.05	10.2878		357.229	10.1885		414.707	15.223		471.931	19.288		531.959	21.3483		593.164	24.1504
	221.075	7.2172		259.155	5.90704		307.384	8.08495		360.213	9.66918		416.442	13.0762		472.972	17.4572		534.335	18.8583		596.112	21.4105

## Sheet: Supplementary Fig. 7c
Bare NCM	t0.5 (h0.5)	RCEI (Ohm)	Bare NCM polynomial fit	t0.5 (h0.5)	RCEI (Ohm)	LiDFP NCM	t0.5 (h0.5)	RCEI (Ohm)	LiDFP NCM linear fit	t0.5 (h0.5)	RCEI (Ohm)
	0	209.538		0	197.827		0	165.688		0	150.871
	1	249.93		0.00701	198.192		1	199.098		0.00701	151.225
	2	312.66		0.01401	198.557		2	247.638		0.01401	151.579
	3	396.285		0.02102	198.923		3	291.567		0.02102	151.933
	4	507.931		0.02803	199.29		4	348.487		0.02803	152.288
	5	621.154		0.03504	199.657		5	400.859		0.03504	152.642
	6	733.328		0.04204	200.024		6	450.091		0.04204	152.996
	7	838.41		0.04905	200.392		7	519.415		0.04905	153.351
				0.05606	200.761					0.05606	153.705
				0.06306	201.131					0.06306	154.059
				0.07007	201.501					0.07007	154.414
				0.07708	201.871					0.07708	154.768
				0.08408	202.242					0.08408	155.122
				0.09109	202.614					0.09109	155.477
				0.0981	202.986					0.0981	155.831
				0.10511	203.359					0.10511	156.185
				0.11211	203.733					0.11211	156.54
				0.11912	204.107					0.11912	156.894
				0.12613	204.481					0.12613	157.248
				0.13313	204.857					0.13313	157.603
				0.14014	205.232					0.14014	157.957
				0.14715	205.609					0.14715	158.311
				0.15415	205.986					0.15415	158.666
				0.16116	206.363					0.16116	159.02
				0.16817	206.741					0.16817	159.374
				0.17518	207.12					0.17518	159.729
				0.18218	207.499					0.18218	160.083
				0.18919	207.879					0.18919	160.437
				0.1962	208.26					0.1962	160.792
				0.2032	208.641					0.2032	161.146
				0.21021	209.022					0.21021	161.5
				0.21722	209.405					0.21722	161.855
				0.22422	209.787					0.22422	162.209
				0.23123	210.171					0.23123	162.563
				0.23824	210.555					0.23824	162.918
				0.24525	210.939					0.24525	163.272
				0.25225	211.324					0.25225	163.626
				0.25926	211.71					0.25926	163.981
				0.26627	212.096					0.26627	164.335
				0.27327	212.483					0.27327	164.689
				0.28028	212.871					0.28028	165.043
				0.28729	213.259					0.28729	165.398
				0.29429	213.647					0.29429	165.752
				0.3013	214.037					0.3013	166.106
				0.30831	214.426					0.30831	166.461
				0.31532	214.817					0.31532	166.815
				0.32232	215.208					0.32232	167.169
				0.32933	215.599					0.32933	167.524
				0.33634	215.991					0.33634	167.878
				0.34334	216.384					0.34334	168.232
				0.35035	216.777					0.35035	168.587
				0.35736	217.171					0.35736	168.941
				0.36436	217.566					0.36436	169.295
				0.37137	217.961					0.37137	169.65
				0.37838	218.356					0.37838	170.004
				0.38539	218.752					0.38539	170.358
				0.39239	219.149					0.39239	170.713
				0.3994	219.546					0.3994	171.067
				0.40641	219.944					0.40641	171.421
				0.41341	220.343					0.41341	171.776
				0.42042	220.742					0.42042	172.13
				0.42743	221.142					0.42743	172.484
				0.43443	221.542					0.43443	172.839
				0.44144	221.943					0.44144	173.193
				0.44845	222.344					0.44845	173.547
				0.45546	222.746					0.45546	173.902
				0.46246	223.149					0.46246	174.256
				0.46947	223.552					0.46947	174.61
				0.47648	223.956					0.47648	174.965
				0.48348	224.36					0.48348	175.319
				0.49049	224.765					0.49049	175.673
				0.4975	225.17					0.4975	176.028
				0.5045	225.577					0.5045	176.382
				0.51151	225.983					0.51151	176.736
				0.51852	226.39					0.51852	177.09
				0.52553	226.798					0.52553	177.445
				0.53253	227.207					0.53253	177.799
				0.53954	227.616					0.53954	178.153
				0.54655	228.025					0.54655	178.508
				0.55355	228.435					0.55355	178.862
				0.56056	228.846					0.56056	179.216
				0.56757	229.258					0.56757	179.571
				0.57457	229.669					0.57457	179.925
				0.58158	230.082					0.58158	180.279
				0.58859	230.495					0.58859	180.634
				0.5956	230.909					0.5956	180.988
				0.6026	231.323					0.6026	181.342
				0.60961	231.738					0.60961	181.697
				0.61662	232.153					0.61662	182.051
				0.62362	232.569					0.62362	182.405
				0.63063	232.986					0.63063	182.76
				0.63764	233.403					0.63764	183.114
				0.64464	233.821					0.64464	183.468
				0.65165	234.239					0.65165	183.823
				0.65866	234.658					0.65866	184.177
				0.66567	235.077					0.66567	184.531
				0.67267	235.497					0.67267	184.886
				0.67968	235.918					0.67968	185.24
				0.68669	236.339					0.68669	185.594
				0.69369	236.761					0.69369	185.949
				0.7007	237.183					0.7007	186.303
				0.70771	237.606					0.70771	186.657
				0.71471	238.03					0.71471	187.012
				0.72172	238.454					0.72172	187.366
				0.72873	238.879					0.72873	187.72
				0.73574	239.304					0.73574	188.075
				0.74274	239.73					0.74274	188.429
				0.74975	240.156					0.74975	188.783
				0.75676	240.583					0.75676	189.137
				0.76376	241.011					0.76376	189.492
				0.77077	241.439					0.77077	189.846
				0.77778	241.868					0.77778	190.2
				0.78478	242.297					0.78478	190.555
				0.79179	242.727					0.79179	190.909
				0.7988	243.158					0.7988	191.263
				0.80581	243.589					0.80581	191.618
				0.81281	244.021					0.81281	191.972
				0.81982	244.453					0.81982	192.326
				0.82683	244.886					0.82683	192.681
				0.83383	245.319					0.83383	193.035
				0.84084	245.753					0.84084	193.389
				0.84785	246.188					0.84785	193.744
				0.85485	246.623					0.85485	194.098
				0.86186	247.059					0.86186	194.452
				0.86887	247.495					0.86887	194.807
				0.87588	247.932					0.87588	195.161
				0.88288	248.37					0.88288	195.515
				0.88989	248.808					0.88989	195.87
				0.8969	249.247					0.8969	196.224
				0.9039	249.686					0.9039	196.578
				0.91091	250.126					0.91091	196.933
				0.91792	250.566					0.91792	197.287
				0.92492	251.007					0.92492	197.641
				0.93193	251.449					0.93193	197.996
				0.93894	251.891					0.93894	198.35
				0.94595	252.334					0.94595	198.704
				0.95295	252.777					0.95295	199.059
				0.95996	253.221					0.95996	199.413
				0.96697	253.666					0.96697	199.767
				0.97397	254.111					0.97397	200.122
				0.98098	254.556					0.98098	200.476
				0.98799	255.003					0.98799	200.83
				0.99499	255.45					0.99499	201.185
				1.002	255.897					1.002	201.539
				1.00901	256.345					1.00901	201.893
				1.01602	256.794					1.01602	202.247
				1.02302	257.243					1.02302	202.602
				1.03003	257.693					1.03003	202.956
				1.03704	258.143					1.03704	203.31
				1.04404	258.594					1.04404	203.665
				1.05105	259.045					1.05105	204.019
				1.05806	259.497					1.05806	204.373
				1.06507	259.95					1.06507	204.728
				1.07207	260.403					1.07207	205.082
				1.07908	260.857					1.07908	205.436
				1.08609	261.312					1.08609	205.791
				1.09309	261.767					1.09309	206.145
				1.1001	262.222					1.1001	206.499
				1.10711	262.678					1.10711	206.854
				1.11411	263.135					1.11411	207.208
				1.12112	263.592					1.12112	207.562
				1.12813	264.05					1.12813	207.917
				1.13514	264.509					1.13514	208.271
				1.14214	264.968					1.14214	208.625
				1.14915	265.428					1.14915	208.98
				1.15616	265.888					1.15616	209.334
				1.16316	266.349					1.16316	209.688
				1.17017	266.81					1.17017	210.043
				1.17718	267.272					1.17718	210.397
				1.18418	267.735					1.18418	210.751
				1.19119	268.198					1.19119	211.106
				1.1982	268.662					1.1982	211.46
				1.20521	269.126					1.20521	211.814
				1.21221	269.591					1.21221	212.169
				1.21922	270.056					1.21922	212.523
				1.22623	270.522					1.22623	212.877
				1.23323	270.989					1.23323	213.232
				1.24024	271.456					1.24024	213.586
				1.24725	271.924					1.24725	213.94
				1.25425	272.392					1.25425	214.294
				1.26126	272.861					1.26126	214.649
				1.26827	273.331					1.26827	215.003
				1.27528	273.801					1.27528	215.357
				1.28228	274.272					1.28228	215.712
				1.28929	274.743					1.28929	216.066
				1.2963	275.215					1.2963	216.42
				1.3033	275.688					1.3033	216.775
				1.31031	276.161					1.31031	217.129
				1.31732	276.634					1.31732	217.483
				1.32432	277.108					1.32432	217.838
				1.33133	277.583					1.33133	218.192
				1.33834	278.059					1.33834	218.546
				1.34535	278.535					1.34535	218.901
				1.35235	279.011					1.35235	219.255
				1.35936	279.488					1.35936	219.609
				1.36637	279.966					1.36637	219.964
				1.37337	280.444					1.37337	220.318
				1.38038	280.923					1.38038	220.672
				1.38739	281.403					1.38739	221.027
				1.39439	281.883					1.39439	221.381
				1.4014	282.363					1.4014	221.735
				1.40841	282.845					1.40841	222.09
				1.41542	283.326					1.41542	222.444
				1.42242	283.809					1.42242	222.798
				1.42943	284.292					1.42943	223.153
				1.43644	284.775					1.43644	223.507
				1.44344	285.259					1.44344	223.861
				1.45045	285.744					1.45045	224.216
				1.45746	286.229					1.45746	224.57
				1.46446	286.715					1.46446	224.924
				1.47147	287.202					1.47147	225.279
				1.47848	287.689					1.47848	225.633
				1.48549	288.176					1.48549	225.987
				1.49249	288.665					1.49249	226.342
				1.4995	289.153					1.4995	226.696
				1.50651	289.643					1.50651	227.05
				1.51351	290.133					1.51351	227.404
				1.52052	290.623					1.52052	227.759
				1.52753	291.114					1.52753	228.113
				1.53453	291.606					1.53453	228.467
				1.54154	292.098					1.54154	228.822
				1.54855	292.591					1.54855	229.176
				1.55556	293.084					1.55556	229.53
				1.56256	293.579					1.56256	229.885
				1.56957	294.073					1.56957	230.239
				1.57658	294.568					1.57658	230.593
				1.58358	295.064					1.58358	230.948
				1.59059	295.56					1.59059	231.302
				1.5976	296.057					1.5976	231.656
				1.6046	296.555					1.6046	232.011
				1.61161	297.053					1.61161	232.365
				1.61862	297.552					1.61862	232.719
				1.62563	298.051					1.62563	233.074
				1.63263	298.551					1.63263	233.428
				1.63964	299.051					1.63964	233.782
				1.64665	299.552					1.64665	234.137
				1.65365	300.054					1.65365	234.491
				1.66066	300.556					1.66066	234.845
				1.66767	301.059					1.66767	235.2
				1.67467	301.562					1.67467	235.554
				1.68168	302.066					1.68168	235.908
				1.68869	302.571					1.68869	236.263
				1.6957	303.076					1.6957	236.617
				1.7027	303.581					1.7027	236.971
				1.70971	304.088					1.70971	237.326
				1.71672	304.594					1.71672	237.68
				1.72372	305.102					1.72372	238.034
				1.73073	305.61					1.73073	238.389
				1.73774	306.118					1.73774	238.743
				1.74474	306.628					1.74474	239.097
				1.75175	307.137					1.75175	239.452
				1.75876	307.648					1.75876	239.806
				1.76577	308.159					1.76577	240.16
				1.77277	308.67					1.77277	240.514
				1.77978	309.182					1.77978	240.869
				1.78679	309.695					1.78679	241.223
				1.79379	310.208					1.79379	241.577
				1.8008	310.722					1.8008	241.932
				1.80781	311.236					1.80781	242.286
				1.81481	311.751					1.81481	242.64
				1.82182	312.267					1.82182	242.995
				1.82883	312.783					1.82883	243.349
				1.83584	313.3					1.83584	243.703
				1.84284	313.817					1.84284	244.058
				1.84985	314.335					1.84985	244.412
				1.85686	314.853					1.85686	244.766
				1.86386	315.372					1.86386	245.121
				1.87087	315.892					1.87087	245.475
				1.87788	316.412					1.87788	245.829
				1.88488	316.933					1.88488	246.184
				1.89189	317.454					1.89189	246.538
				1.8989	317.976					1.8989	246.892
				1.90591	318.499					1.90591	247.247
				1.91291	319.022					1.91291	247.601
				1.91992	319.546					1.91992	247.955
				1.92693	320.07					1.92693	248.31
				1.93393	320.595					1.93393	248.664
				1.94094	321.121					1.94094	249.018
				1.94795	321.647					1.94795	249.373
				1.95495	322.173					1.95495	249.727
				1.96196	322.7					1.96196	250.081
				1.96897	323.228					1.96897	250.436
				1.97598	323.757					1.97598	250.79
				1.98298	324.286					1.98298	251.144
				1.98999	324.815					1.98999	251.499
				1.997	325.345					1.997	251.853
				2.004	325.876					2.004	252.207
				2.01101	326.407					2.01101	252.561
				2.01802	326.939					2.01802	252.916
				2.02503	327.472					2.02503	253.27
				2.03203	328.005					2.03203	253.624
				2.03904	328.538					2.03904	253.979
				2.04605	329.072					2.04605	254.333
				2.05305	329.607					2.05305	254.687
				2.06006	330.143					2.06006	255.042
				2.06707	330.679					2.06707	255.396
				2.07407	331.215					2.07407	255.75
				2.08108	331.752					2.08108	256.105
				2.08809	332.29					2.08809	256.459
				2.0951	332.828					2.0951	256.813
				2.1021	333.367					2.1021	257.168
				2.10911	333.907					2.10911	257.522
				2.11612	334.447					2.11612	257.876
				2.12312	334.987					2.12312	258.231
				2.13013	335.528					2.13013	258.585
				2.13714	336.07					2.13714	258.939
				2.14414	336.613					2.14414	259.294
				2.15115	337.155					2.15115	259.648
				2.15816	337.699					2.15816	260.002
				2.16517	338.243					2.16517	260.357
				2.17217	338.788					2.17217	260.711
				2.17918	339.333					2.17918	261.065
				2.18619	339.879					2.18619	261.42
				2.19319	340.425					2.19319	261.774
				2.2002	340.972					2.2002	262.128
				2.20721	341.52					2.20721	262.483
				2.21421	342.068					2.21421	262.837
				2.22122	342.617					2.22122	263.191
				2.22823	343.166					2.22823	263.546
				2.23524	343.716					2.23524	263.9
				2.24224	344.267					2.24224	264.254
				2.24925	344.818					2.24925	264.609
				2.25626	345.369					2.25626	264.963
				2.26326	345.922					2.26326	265.317
				2.27027	346.475					2.27027	265.671
				2.27728	347.028					2.27728	266.026
				2.28428	347.582					2.28428	266.38
				2.29129	348.137					2.29129	266.734
				2.2983	348.692					2.2983	267.089
				2.30531	349.248					2.30531	267.443
				2.31231	349.804					2.31231	267.797
				2.31932	350.361					2.31932	268.152
				2.32633	350.918					2.32633	268.506
				2.33333	351.476					2.33333	268.86
				2.34034	352.035					2.34034	269.215
				2.34735	352.594					2.34735	269.569
				2.35435	353.154					2.35435	269.923
				2.36136	353.715					2.36136	270.278
				2.36837	354.276					2.36837	270.632
				2.37538	354.837					2.37538	270.986
				2.38238	355.399					2.38238	271.341
				2.38939	355.962					2.38939	271.695
				2.3964	356.525					2.3964	272.049
				2.4034	357.089					2.4034	272.404
				2.41041	357.654					2.41041	272.758
				2.41742	358.219					2.41742	273.112
				2.42442	358.784					2.42442	273.467
				2.43143	359.351					2.43143	273.821
				2.43844	359.918					2.43844	274.175
				2.44545	360.485					2.44545	274.53
				2.45245	361.053					2.45245	274.884
				2.45946	361.621					2.45946	275.238
				2.46647	362.191					2.46647	275.593
				2.47347	362.76					2.47347	275.947
				2.48048	363.331					2.48048	276.301
				2.48749	363.902					2.48749	276.656
				2.49449	364.473					2.49449	277.01
				2.5015	365.045					2.5015	277.364
				2.50851	365.618					2.50851	277.719
				2.51552	366.191					2.51552	278.073
				2.52252	366.765					2.52252	278.427
				2.52953	367.339					2.52953	278.781
				2.53654	367.914					2.53654	279.136
				2.54354	368.49					2.54354	279.49
				2.55055	369.066					2.55055	279.844
				2.55756	369.643					2.55756	280.199
				2.56456	370.22					2.56456	280.553
				2.57157	370.798					2.57157	280.907
				2.57858	371.376					2.57858	281.262
				2.58559	371.955					2.58559	281.616
				2.59259	372.535					2.59259	281.97
				2.5996	373.115					2.5996	282.325
				2.60661	373.696					2.60661	282.679
				2.61361	374.277					2.61361	283.033
				2.62062	374.859					2.62062	283.388
				2.62763	375.442					2.62763	283.742
				2.63463	376.025					2.63463	284.096
				2.64164	376.609					2.64164	284.451
				2.64865	377.193					2.64865	284.805
				2.65566	377.778					2.65566	285.159
				2.66266	378.363					2.66266	285.514
				2.66967	378.949					2.66967	285.868
				2.67668	379.536					2.67668	286.222
				2.68368	380.123					2.68368	286.577
				2.69069	380.711					2.69069	286.931
				2.6977	381.299					2.6977	287.285
				2.7047	381.888					2.7047	287.64
				2.71171	382.478					2.71171	287.994
				2.71872	383.068					2.71872	288.348
				2.72573	383.659					2.72573	288.703
				2.73273	384.25					2.73273	289.057
				2.73974	384.842					2.73974	289.411
				2.74675	385.434					2.74675	289.766
				2.75375	386.027					2.75375	290.12
				2.76076	386.621					2.76076	290.474
				2.76777	387.215					2.76777	290.828
				2.77477	387.81					2.77477	291.183
				2.78178	388.405					2.78178	291.537
				2.78879	389.001					2.78879	291.891
				2.7958	389.598					2.7958	292.246
				2.8028	390.195					2.8028	292.6
				2.80981	390.792					2.80981	292.954
				2.81682	391.391					2.81682	293.309
				2.82382	391.989					2.82382	293.663
				2.83083	392.589					2.83083	294.017
				2.83784	393.189					2.83784	294.372
				2.84484	393.789					2.84484	294.726
				2.85185	394.391					2.85185	295.08
				2.85886	394.992					2.85886	295.435
				2.86587	395.595					2.86587	295.789
				2.87287	396.198					2.87287	296.143
				2.87988	396.801					2.87988	296.498
				2.88689	397.405					2.88689	296.852
				2.89389	398.01					2.89389	297.206
				2.9009	398.615					2.9009	297.561
				2.90791	399.221					2.90791	297.915
				2.91491	399.827					2.91491	298.269
				2.92192	400.434					2.92192	298.624
				2.92893	401.042					2.92893	298.978
				2.93594	401.65					2.93594	299.332
				2.94294	402.259					2.94294	299.687
				2.94995	402.868					2.94995	300.041
				2.95696	403.478					2.95696	300.395
				2.96396	404.089					2.96396	300.75
				2.97097	404.7					2.97097	301.104
				2.97798	405.311					2.97798	301.458
				2.98498	405.924					2.98498	301.813
				2.99199	406.537					2.99199	302.167
				2.999	407.15					2.999	302.521
				3.00601	407.764					3.00601	302.876
				3.01301	408.379					3.01301	303.23
				3.02002	408.994					3.02002	303.584
				3.02703	409.609					3.02703	303.938
				3.03403	410.226					3.03403	304.293
				3.04104	410.843					3.04104	304.647
				3.04805	411.46					3.04805	305.001
				3.05506	412.078					3.05506	305.356
				3.06206	412.697					3.06206	305.71
				3.06907	413.316					3.06907	306.064
				3.07608	413.936					3.07608	306.419
				3.08308	414.556					3.08308	306.773
				3.09009	415.177					3.09009	307.127
				3.0971	415.799					3.0971	307.482
				3.1041	416.421					3.1041	307.836
				3.11111	417.044					3.11111	308.19
				3.11812	417.667					3.11812	308.545
				3.12513	418.291					3.12513	308.899
				3.13213	418.915					3.13213	309.253
				3.13914	419.54					3.13914	309.608
				3.14615	420.166					3.14615	309.962
				3.15315	420.792					3.15315	310.316
				3.16016	421.419					3.16016	310.671
				3.16717	422.046					3.16717	311.025
				3.17417	422.674					3.17417	311.379
				3.18118	423.303					3.18118	311.734
				3.18819	423.932					3.18819	312.088
				3.1952	424.562					3.1952	312.442
				3.2022	425.192					3.2022	312.797
				3.20921	425.823					3.20921	313.151
				3.21622	426.454					3.21622	313.505
				3.22322	427.087					3.22322	313.86
				3.23023	427.719					3.23023	314.214
				3.23724	428.352					3.23724	314.568
				3.24424	428.986					3.24424	314.923
				3.25125	429.621					3.25125	315.277
				3.25826	430.255					3.25826	315.631
				3.26527	430.891					3.26527	315.985
				3.27227	431.527					3.27227	316.34
				3.27928	432.164					3.27928	316.694
				3.28629	432.801					3.28629	317.048
				3.29329	433.439					3.29329	317.403
				3.3003	434.077					3.3003	317.757
				3.30731	434.717					3.30731	318.111
				3.31431	435.356					3.31431	318.466
				3.32132	435.996					3.32132	318.82
				3.32833	436.637					3.32833	319.174
				3.33534	437.278					3.33534	319.529
				3.34234	437.92					3.34234	319.883
				3.34935	438.563					3.34935	320.237
				3.35636	439.206					3.35636	320.592
				3.36336	439.85					3.36336	320.946
				3.37037	440.494					3.37037	321.3
				3.37738	441.139					3.37738	321.655
				3.38438	441.784					3.38438	322.009
				3.39139	442.43					3.39139	322.363
				3.3984	443.077					3.3984	322.718
				3.40541	443.724					3.40541	323.072
				3.41241	444.372					3.41241	323.426
				3.41942	445.02					3.41942	323.781
				3.42643	445.669					3.42643	324.135
				3.43343	446.319					3.43343	324.489
				3.44044	446.969					3.44044	324.844
				3.44745	447.619					3.44745	325.198
				3.45445	448.271					3.45445	325.552
				3.46146	448.923					3.46146	325.907
				3.46847	449.575					3.46847	326.261
				3.47548	450.228					3.47548	326.615
				3.48248	450.882					3.48248	326.97
				3.48949	451.536					3.48949	327.324
				3.4965	452.191					3.4965	327.678
				3.5035	452.846					3.5035	328.033
				3.51051	453.502					3.51051	328.387
				3.51752	454.158					3.51752	328.741
				3.52452	454.815					3.52452	329.095
				3.53153	455.473					3.53153	329.45
				3.53854	456.131					3.53854	329.804
				3.54555	456.79					3.54555	330.158
				3.55255	457.45					3.55255	330.513
				3.55956	458.11					3.55956	330.867
				3.56657	458.77					3.56657	331.221
				3.57357	459.431					3.57357	331.576
				3.58058	460.093					3.58058	331.93
				3.58759	460.755					3.58759	332.284
				3.59459	461.418					3.59459	332.639
				3.6016	462.082					3.6016	332.993
				3.60861	462.746					3.60861	333.347
				3.61562	463.411					3.61562	333.702
				3.62262	464.076					3.62262	334.056
				3.62963	464.742					3.62963	334.41
				3.63664	465.408					3.63664	334.765
				3.64364	466.075					3.64364	335.119
				3.65065	466.743					3.65065	335.473
				3.65766	467.411					3.65766	335.828
				3.66466	468.079					3.66466	336.182
				3.67167	468.749					3.67167	336.536
				3.67868	469.419					3.67868	336.891
				3.68569	470.089					3.68569	337.245
				3.69269	470.76					3.69269	337.599
				3.6997	471.432					3.6997	337.954
				3.70671	472.104					3.70671	338.308
				3.71371	472.777					3.71371	338.662
				3.72072	473.45					3.72072	339.017
				3.72773	474.124					3.72773	339.371
				3.73473	474.799					3.73473	339.725
				3.74174	475.474					3.74174	340.08
				3.74875	476.15					3.74875	340.434
				3.75576	476.826					3.75576	340.788
				3.76276	477.503					3.76276	341.142
				3.76977	478.18					3.76977	341.497
				3.77678	478.858					3.77678	341.851
				3.78378	479.537					3.78378	342.205
				3.79079	480.216					3.79079	342.56
				3.7978	480.896					3.7978	342.914
				3.8048	481.576					3.8048	343.268
				3.81181	482.257					3.81181	343.623
				3.81882	482.939					3.81882	343.977
				3.82583	483.621					3.82583	344.331
				3.83283	484.304					3.83283	344.686
				3.83984	484.987					3.83984	345.04
				3.84685	485.671					3.84685	345.394
				3.85385	486.355					3.85385	345.749
				3.86086	487.04					3.86086	346.103
				3.86787	487.726					3.86787	346.457
				3.87487	488.412					3.87487	346.812
				3.88188	489.099					3.88188	347.166
				3.88889	489.786					3.88889	347.52
				3.8959	490.474					3.8959	347.875
				3.9029	491.163					3.9029	348.229
				3.90991	491.852					3.90991	348.583
				3.91692	492.542					3.91692	348.938
				3.92392	493.232					3.92392	349.292
				3.93093	493.923					3.93093	349.646
				3.93794	494.614					3.93794	350.001
				3.94494	495.306					3.94494	350.355
				3.95195	495.999					3.95195	350.709
				3.95896	496.692					3.95896	351.064
				3.96597	497.386					3.96597	351.418
				3.97297	498.08					3.97297	351.772
				3.97998	498.775					3.97998	352.127
				3.98699	499.471					3.98699	352.481
				3.99399	500.167					3.99399	352.835
				4.001	500.864					4.001	353.19
				4.00801	501.561					4.00801	353.544
				4.01502	502.259					4.01502	353.898
				4.02202	502.957					4.02202	354.252
				4.02903	503.656					4.02903	354.607
				4.03604	504.356					4.03604	354.961
				4.04304	505.056					4.04304	355.315
				4.05005	505.757					4.05005	355.67
				4.05706	506.458					4.05706	356.024
				4.06406	507.16					4.06406	356.378
				4.07107	507.863					4.07107	356.733
				4.07808	508.566					4.07808	357.087
				4.08509	509.269					4.08509	357.441
				4.09209	509.974					4.09209	357.796
				4.0991	510.678					4.0991	358.15
				4.10611	511.384					4.10611	358.504
				4.11311	512.09					4.11311	358.859
				4.12012	512.796					4.12012	359.213
				4.12713	513.504					4.12713	359.567
				4.13413	514.211					4.13413	359.922
				4.14114	514.92					4.14114	360.276
				4.14815	515.629					4.14815	360.63
				4.15516	516.338					4.15516	360.985
				4.16216	517.048					4.16216	361.339
				4.16917	517.759					4.16917	361.693
				4.17618	518.47					4.17618	362.048
				4.18318	519.182					4.18318	362.402
				4.19019	519.894					4.19019	362.756
				4.1972	520.607					4.1972	363.111
				4.2042	521.321					4.2042	363.465
				4.21121	522.035					4.21121	363.819
				4.21822	522.75					4.21822	364.174
				4.22523	523.465					4.22523	364.528
				4.23223	524.181					4.23223	364.882
				4.23924	524.898					4.23924	365.237
				4.24625	525.615					4.24625	365.591
				4.25325	526.332					4.25325	365.945
				4.26026	527.051					4.26026	366.3
				4.26727	527.769					4.26727	366.654
				4.27427	528.489					4.27427	367.008
				4.28128	529.209					4.28128	367.362
				4.28829	529.929					4.28829	367.717
				4.2953	530.65					4.2953	368.071
				4.3023	531.372					4.3023	368.425
				4.30931	532.094					4.30931	368.78
				4.31632	532.817					4.31632	369.134
				4.32332	533.541					4.32332	369.488
				4.33033	534.265					4.33033	369.843
				4.33734	534.99					4.33734	370.197
				4.34434	535.715					4.34434	370.551
				4.35135	536.441					4.35135	370.906
				4.35836	537.167					4.35836	371.26
				4.36537	537.894					4.36537	371.614
				4.37237	538.622					4.37237	371.969
				4.37938	539.35					4.37938	372.323
				4.38639	540.078					4.38639	372.677
				4.39339	540.808					4.39339	373.032
				4.4004	541.538					4.4004	373.386
				4.40741	542.268					4.40741	373.74
				4.41441	542.999					4.41441	374.095
				4.42142	543.731					4.42142	374.449
				4.42843	544.463					4.42843	374.803
				4.43544	545.196					4.43544	375.158
				4.44244	545.929					4.44244	375.512
				4.44945	546.663					4.44945	375.866
				4.45646	547.398					4.45646	376.221
				4.46346	548.133					4.46346	376.575
				4.47047	548.868					4.47047	376.929
				4.47748	549.605					4.47748	377.284
				4.48448	550.342					4.48448	377.638
				4.49149	551.079					4.49149	377.992
				4.4985	551.817					4.4985	378.347
				4.50551	552.556					4.50551	378.701
				4.51251	553.295					4.51251	379.055
				4.51952	554.035					4.51952	379.409
				4.52653	554.775					4.52653	379.764
				4.53353	555.516					4.53353	380.118
				4.54054	556.258					4.54054	380.472
				4.54755	557					4.54755	380.827
				4.55455	557.742					4.55455	381.181
				4.56156	558.486					4.56156	381.535
				4.56857	559.23					4.56857	381.89
				4.57558	559.974					4.57558	382.244
				4.58258	560.719					4.58258	382.598
				4.58959	561.465					4.58959	382.953
				4.5966	562.211					4.5966	383.307
				4.6036	562.958					4.6036	383.661
				4.61061	563.705					4.61061	384.016
				4.61762	564.453					4.61762	384.37
				4.62462	565.201					4.62462	384.724
				4.63163	565.95					4.63163	385.079
				4.63864	566.7					4.63864	385.433
				4.64565	567.45					4.64565	385.787
				4.65265	568.201					4.65265	386.142
				4.65966	568.953					4.65966	386.496
				4.66667	569.705					4.66667	386.85
				4.67367	570.457					4.67367	387.205
				4.68068	571.21					4.68068	387.559
				4.68769	571.964					4.68769	387.913
				4.69469	572.719					4.69469	388.268
				4.7017	573.474					4.7017	388.622
				4.70871	574.229					4.70871	388.976
				4.71572	574.985					4.71572	389.331
				4.72272	575.742					4.72272	389.685
				4.72973	576.499					4.72973	390.039
				4.73674	577.257					4.73674	390.394
				4.74374	578.015					4.74374	390.748
				4.75075	578.774					4.75075	391.102
				4.75776	579.534					4.75776	391.457
				4.76476	580.294					4.76476	391.811
				4.77177	581.055					4.77177	392.165
				4.77878	581.816					4.77878	392.519
				4.78579	582.578					4.78579	392.874
				4.79279	583.341					4.79279	393.228
				4.7998	584.104					4.7998	393.582
				4.80681	584.867					4.80681	393.937
				4.81381	585.632					4.81381	394.291
				4.82082	586.396					4.82082	394.645
				4.82783	587.162					4.82783	395
				4.83483	587.928					4.83483	395.354
				4.84184	588.694					4.84184	395.708
				4.84885	589.462					4.84885	396.063
				4.85586	590.229					4.85586	396.417
				4.86286	590.998					4.86286	396.771
				4.86987	591.766					4.86987	397.126
				4.87688	592.536					4.87688	397.48
				4.88388	593.306					4.88388	397.834
				4.89089	594.077					4.89089	398.189
				4.8979	594.848					4.8979	398.543
				4.9049	595.62					4.9049	398.897
				4.91191	596.392					4.91191	399.252
				4.91892	597.165					4.91892	399.606
				4.92593	597.939					4.92593	399.96
				4.93293	598.713					4.93293	400.315
				4.93994	599.488					4.93994	400.669
				4.94695	600.263					4.94695	401.023
				4.95395	601.039					4.95395	401.378
				4.96096	601.815					4.96096	401.732
				4.96797	602.592					4.96797	402.086
				4.97497	603.37					4.97497	402.441
				4.98198	604.148					4.98198	402.795
				4.98899	604.927					4.98899	403.149
				4.996	605.706					4.996	403.504
				5.003	606.486					5.003	403.858
				5.01001	607.267					5.01001	404.212
				5.01702	608.048					5.01702	404.567
				5.02402	608.83					5.02402	404.921
				5.03103	609.612					5.03103	405.275
				5.03804	610.395					5.03804	405.629
				5.04505	611.178					5.04505	405.984
				5.05205	611.962					5.05205	406.338
				5.05906	612.747					5.05906	406.692
				5.06607	613.532					5.06607	407.047
				5.07307	614.318					5.07307	407.401
				5.08008	615.104					5.08008	407.755
				5.08709	615.891					5.08709	408.11
				5.09409	616.679					5.09409	408.464
				5.1011	617.467					5.1011	408.818
				5.10811	618.256					5.10811	409.173
				5.11512	619.045					5.11512	409.527
				5.12212	619.835					5.12212	409.881
				5.12913	620.625					5.12913	410.236
				5.13614	621.416					5.13614	410.59
				5.14314	622.208					5.14314	410.944
				5.15015	623					5.15015	411.299
				5.15716	623.793					5.15716	411.653
				5.16416	624.586					5.16416	412.007
				5.17117	625.38					5.17117	412.362
				5.17818	626.175					5.17818	412.716
				5.18519	626.97					5.18519	413.07
				5.19219	627.766					5.19219	413.425
				5.1992	628.562					5.1992	413.779
				5.20621	629.359					5.20621	414.133
				5.21321	630.156					5.21321	414.488
				5.22022	630.954					5.22022	414.842
				5.22723	631.753					5.22723	415.196
				5.23423	632.552					5.23423	415.551
				5.24124	633.352					5.24124	415.905
				5.24825	634.152					5.24825	416.259
				5.25526	634.953					5.25526	416.614
				5.26226	635.755					5.26226	416.968
				5.26927	636.557					5.26927	417.322
				5.27628	637.359					5.27628	417.676
				5.28328	638.163					5.28328	418.031
				5.29029	638.966					5.29029	418.385
				5.2973	639.771					5.2973	418.739
				5.3043	640.576					5.3043	419.094
				5.31131	641.381					5.31131	419.448
				5.31832	642.188					5.31832	419.802
				5.32533	642.994					5.32533	420.157
				5.33233	643.802					5.33233	420.511
				5.33934	644.61					5.33934	420.865
				5.34635	645.418					5.34635	421.22
				5.35335	646.227					5.35335	421.574
				5.36036	647.037					5.36036	421.928
				5.36737	647.847					5.36737	422.283
				5.37437	648.658					5.37437	422.637
				5.38138	649.469					5.38138	422.991
				5.38839	650.281					5.38839	423.346
				5.3954	651.094					5.3954	423.7
				5.4024	651.907					5.4024	424.054
				5.40941	652.721					5.40941	424.409
				5.41642	653.535					5.41642	424.763
				5.42342	654.35					5.42342	425.117
				5.43043	655.166					5.43043	425.472
				5.43744	655.982					5.43744	425.826
				5.44444	656.798					5.44444	426.18
				5.45145	657.616					5.45145	426.535
				5.45846	658.433					5.45846	426.889
				5.46547	659.252					5.46547	427.243
				5.47247	660.071					5.47247	427.598
				5.47948	660.89					5.47948	427.952
				5.48649	661.711					5.48649	428.306
				5.49349	662.531					5.49349	428.661
				5.5005	663.353					5.5005	429.015
				5.50751	664.175					5.50751	429.369
				5.51451	664.997					5.51451	429.724
				5.52152	665.82					5.52152	430.078
				5.52853	666.644					5.52853	430.432
				5.53554	667.468					5.53554	430.786
				5.54254	668.293					5.54254	431.141
				5.54955	669.118					5.54955	431.495
				5.55656	669.944					5.55656	431.849
				5.56356	670.771					5.56356	432.204
				5.57057	671.598					5.57057	432.558
				5.57758	672.426					5.57758	432.912
				5.58458	673.254					5.58458	433.267
				5.59159	674.083					5.59159	433.621
				5.5986	674.912					5.5986	433.975
				5.60561	675.742					5.60561	434.33
				5.61261	676.573					5.61261	434.684
				5.61962	677.404					5.61962	435.038
				5.62663	678.236					5.62663	435.393
				5.63363	679.068					5.63363	435.747
				5.64064	679.901					5.64064	436.101
				5.64765	680.735					5.64765	436.456
				5.65465	681.569					5.65465	436.81
				5.66166	682.404					5.66166	437.164
				5.66867	683.239					5.66867	437.519
				5.67568	684.075					5.67568	437.873
				5.68268	684.911					5.68268	438.227
				5.68969	685.748					5.68969	438.582
				5.6967	686.586					5.6967	438.936
				5.7037	687.424					5.7037	439.29
				5.71071	688.263					5.71071	439.645
				5.71772	689.102					5.71772	439.999
				5.72472	689.942					5.72472	440.353
				5.73173	690.783					5.73173	440.708
				5.73874	691.624					5.73874	441.062
				5.74575	692.466					5.74575	441.416
				5.75275	693.308					5.75275	441.771
				5.75976	694.151					5.75976	442.125
				5.76677	694.994					5.76677	442.479
				5.77377	695.838					5.77377	442.833
				5.78078	696.683					5.78078	443.188
				5.78779	697.528					5.78779	443.542
				5.79479	698.374					5.79479	443.896
				5.8018	699.22					5.8018	444.251
				5.80881	700.067					5.80881	444.605
				5.81582	700.915					5.81582	444.959
				5.82282	701.763					5.82282	445.314
				5.82983	702.611					5.82983	445.668
				5.83684	703.461					5.83684	446.022
				5.84384	704.311					5.84384	446.377
				5.85085	705.161					5.85085	446.731
				5.85786	706.012					5.85786	447.085
				5.86486	706.864					5.86486	447.44
				5.87187	707.716					5.87187	447.794
				5.87888	708.569					5.87888	448.148
				5.88589	709.422					5.88589	448.503
				5.89289	710.276					5.89289	448.857
				5.8999	711.13					5.8999	449.211
				5.90691	711.986					5.90691	449.566
				5.91391	712.841					5.91391	449.92
				5.92092	713.697					5.92092	450.274
				5.92793	714.554					5.92793	450.629
				5.93493	715.412					5.93493	450.983
				5.94194	716.27					5.94194	451.337
				5.94895	717.128					5.94895	451.692
				5.95596	717.987					5.95596	452.046
				5.96296	718.847					5.96296	452.4
				5.96997	719.708					5.96997	452.755
				5.97698	720.568					5.97698	453.109
				5.98398	721.43					5.98398	453.463
				5.99099	722.292					5.99099	453.818
				5.998	723.155					5.998	454.172
				6.00501	724.018					6.00501	454.526
				6.01201	724.882					6.01201	454.881
				6.01902	725.746					6.01902	455.235
				6.02603	726.611					6.02603	455.589
				6.03303	727.477					6.03303	455.943
				6.04004	728.343					6.04004	456.298
				6.04705	729.21					6.04705	456.652
				6.05405	730.077					6.05405	457.006
				6.06106	730.945					6.06106	457.361
				6.06807	731.813					6.06807	457.715
				6.07508	732.683					6.07508	458.069
				6.08208	733.552					6.08208	458.424
				6.08909	734.422					6.08909	458.778
				6.0961	735.293					6.0961	459.132
				6.1031	736.165					6.1031	459.487
				6.11011	737.037					6.11011	459.841
				6.11712	737.909					6.11712	460.195
				6.12412	738.782					6.12412	460.55
				6.13113	739.656					6.13113	460.904
				6.13814	740.53					6.13814	461.258
				6.14515	741.405					6.14515	461.613
				6.15215	742.281					6.15215	461.967
				6.15916	743.157					6.15916	462.321
				6.16617	744.033					6.16617	462.676
				6.17317	744.911					6.17317	463.03
				6.18018	745.788					6.18018	463.384
				6.18719	746.667					6.18719	463.739
				6.19419	747.546					6.19419	464.093
				6.2012	748.425					6.2012	464.447
				6.20821	749.306					6.20821	464.802
				6.21522	750.186					6.21522	465.156
				6.22222	751.068					6.22222	465.51
				6.22923	751.949					6.22923	465.865
				6.23624	752.832					6.23624	466.219
				6.24324	753.715					6.24324	466.573
				6.25025	754.599					6.25025	466.928
				6.25726	755.483					6.25726	467.282
				6.26426	756.368					6.26426	467.636
				6.27127	757.253					6.27127	467.99
				6.27828	758.139					6.27828	468.345
				6.28529	759.025					6.28529	468.699
				6.29229	759.913					6.29229	469.053
				6.2993	760.8					6.2993	469.408
				6.30631	761.689					6.30631	469.762
				6.31331	762.577					6.31331	470.116
				6.32032	763.467					6.32032	470.471
				6.32733	764.357					6.32733	470.825
				6.33433	765.248					6.33433	471.179
				6.34134	766.139					6.34134	471.534
				6.34835	767.031					6.34835	471.888
				6.35536	767.923					6.35536	472.242
				6.36236	768.816					6.36236	472.597
				6.36937	769.709					6.36937	472.951
				6.37638	770.604					6.37638	473.305
				6.38338	771.498					6.38338	473.66
				6.39039	772.394					6.39039	474.014
				6.3974	773.289					6.3974	474.368
				6.4044	774.186					6.4044	474.723
				6.41141	775.083					6.41141	475.077
				6.41842	775.98					6.41842	475.431
				6.42543	776.879					6.42543	475.786
				6.43243	777.777					6.43243	476.14
				6.43944	778.677					6.43944	476.494
				6.44645	779.577					6.44645	476.849
				6.45345	780.477					6.45345	477.203
				6.46046	781.378					6.46046	477.557
				6.46747	782.28					6.46747	477.912
				6.47447	783.182					6.47447	478.266
				6.48148	784.085					6.48148	478.62
				6.48849	784.989					6.48849	478.975
				6.4955	785.893					6.4955	479.329
				6.5025	786.797					6.5025	479.683
				6.50951	787.702					6.50951	480.038
				6.51652	788.608					6.51652	480.392
				6.52352	789.514					6.52352	480.746
				6.53053	790.421					6.53053	481.1
				6.53754	791.329					6.53754	481.455
				6.54454	792.237					6.54454	481.809
				6.55155	793.146					6.55155	482.163
				6.55856	794.055					6.55856	482.518
				6.56557	794.965					6.56557	482.872
				6.57257	795.875					6.57257	483.226
				6.57958	796.786					6.57958	483.581
				6.58659	797.698					6.58659	483.935
				6.59359	798.61					6.59359	484.289
				6.6006	799.523					6.6006	484.644
				6.60761	800.436					6.60761	484.998
				6.61461	801.35					6.61461	485.352
				6.62162	802.264					6.62162	485.707
				6.62863	803.18					6.62863	486.061
				6.63564	804.095					6.63564	486.415
				6.64264	805.011					6.64264	486.77
				6.64965	805.928					6.64965	487.124
				6.65666	806.846					6.65666	487.478
				6.66366	807.764					6.66366	487.833
				6.67067	808.682					6.67067	488.187
				6.67768	809.601					6.67768	488.541
				6.68468	810.521					6.68468	488.896
				6.69169	811.441					6.69169	489.25
				6.6987	812.362					6.6987	489.604
				6.70571	813.284					6.70571	489.959
				6.71271	814.206					6.71271	490.313
				6.71972	815.129					6.71972	490.667
				6.72673	816.052					6.72673	491.022
				6.73373	816.976					6.73373	491.376
				6.74074	817.9					6.74074	491.73
				6.74775	818.825					6.74775	492.085
				6.75475	819.751					6.75475	492.439
				6.76176	820.677					6.76176	492.793
				6.76877	821.603					6.76877	493.147
				6.77578	822.531					6.77578	493.502
				6.78278	823.459					6.78278	493.856
				6.78979	824.387					6.78979	494.21
				6.7968	825.316					6.7968	494.565
				6.8038	826.246					6.8038	494.919
				6.81081	827.176					6.81081	495.273
				6.81782	828.107					6.81782	495.628
				6.82482	829.038					6.82482	495.982
				6.83183	829.97					6.83183	496.336
				6.83884	830.903					6.83884	496.691
				6.84585	831.836					6.84585	497.045
				6.85285	832.77					6.85285	497.399
				6.85986	833.704					6.85986	497.754
				6.86687	834.639					6.86687	498.108
				6.87387	835.574					6.87387	498.462
				6.88088	836.51					6.88088	498.817
				6.88789	837.447					6.88789	499.171
				6.89489	838.384					6.89489	499.525
				6.9019	839.322					6.9019	499.88
				6.90891	840.26					6.90891	500.234
				6.91592	841.199					6.91592	500.588
				6.92292	842.139					6.92292	500.943
				6.92993	843.079					6.92993	501.297
				6.93694	844.02					6.93694	501.651
				6.94394	844.961					6.94394	502.006
				6.95095	845.903					6.95095	502.36
				6.95796	846.845					6.95796	502.714
				6.96496	847.788					6.96496	503.069
				6.97197	848.732					6.97197	503.423
				6.97898	849.676					6.97898	503.777
				6.98599	850.621					6.98599	504.132
				6.99299	851.566					6.99299	504.486
				7	852.512					7	504.84
