# Supplementary material for: Interfacial chemistry-driven reaction dynamics and resultant microstructural evolution in lithium-based all-solid-state batteries
Source: Nat Commun. 2025 Oct 3;16:8838. doi: 10.1038/s41467-025-63959-1 (PMC12494980; doi:10.1038/s41467-025-63959-1)
Supplement: Supplementary file 6 — Source data [file 41467_2025_63959_MOESM6_ESM.zip › Source Data/Supplementary Fig. 8.xlsx]

## Sheet: Supplementary Fig. 8a
Measured data	Re(Z)/Ohm	- Im(Z)/Ohm	DRT Fit	Re(Z)/Ohm	- Im(Z)/Ohm
	52.4619	0.60223		52.459	1.10297
	51.4554	0.96633		52.5312	1.37872
	51.9137	1.13485		52.6422	1.71414
	52.3462	1.92976		52.8096	2.11435
	53.1724	2.48601		53.0529	2.57631
	53.7023	3.05277		53.3962	3.09252
	54.2319	3.45622		53.8554	3.64066
	54.8114	3.95969		54.4314	4.19285
	55.3988	4.44654		55.122	4.72524
	56.0406	4.98287		55.8889	5.22389
	56.78	5.52704		56.7163	5.69699
	57.6187	6.09732		57.5872	6.16282
	58.5056	6.63365		58.5073	6.64309
	59.55	7.21802		59.4891	7.15282
	60.5392	7.30538		60.5522	7.69002
	61.798	8.30135		61.7053	8.24598
	63.0527	8.83798		62.9485	8.80594
	64.3794	9.37243		64.2696	9.36715
	65.7434	9.88118		65.6563	9.92799
	67.1715	10.4719		67.0966	10.5098
	68.6248	11.1036		68.5903	11.1292
	70.1448	11.7665		70.1445	11.8095
	71.7293	12.5403		71.7738	12.566
	73.4791	13.4148		73.4937	13.4109
	75.3202	14.3483		75.3175	14.3534
	77.2585	15.412		77.2557	15.404
	79.3156	16.5896		79.3184	16.5804
	81.5802	17.923		81.5211	17.9062
	83.9499	19.4062		83.8891	19.4093
	86.5222	21.1306		86.46	21.1149
	89.3081	23.0108		89.2808	23.0392
	92.4522	25.0898		92.4001	25.1848
	95.8274	27.4895		95.8605	27.5435
	99.6005	30.0056		99.6908	30.1045
	103.781	32.8824		103.909	32.8668
	108.389	35.9397		108.535	35.8499
	113.571	39.2566		113.61	39.0944
	119.283	42.7339		119.217	42.6459
	125.633	46.552		125.501	46.5235
	132.808	50.6039		132.649	50.677
	140.871	54.6619		140.866	54.948
	149.979	58.7794		150.304	59.0538
	160.533	62.4512		161.001	62.6048
	172.492	65.3478		172.82	65.1629
	185.242	66.8498		185.431	66.3266
	198.475	66.2442		198.335	65.8257
	211.405	63.7413		210.942	63.5898
	223.189	59.642		222.669	59.7787
	233.437	54.3608		233.049	54.7496
	241.916	48.401		241.805	48.9881
	248.782	42.5037		248.876	43.0062
	254.062	36.9438		254.39	37.2509
	258.336	31.8562		258.612	32.0404
	261.713	27.3854		261.854	27.5408
	264.283	23.8905		264.418	23.7823
	266.539	20.5567		266.544	20.6999
	268.446	17.8847		268.393	18.1807
	270.065	15.7302		270.059	16.107
	271.766	13.9999		271.583	14.3802
	273.107	12.7442		272.981	12.9328
	274.203	11.665		274.264	11.7239
	275.294	10.6518		275.448	10.7313
	276.323	9.56453		276.557	9.9386
	277.495	8.74056		277.626	9.32845
	278.841	7.87522		278.692	8.87483
	280.38	7.29951		279.789	8.53915
	281.971	7.27552		280.939	8.2726
	283.29	7.6191		282.15	8.01811
	284.108	8.15947		283.404	7.72039
	284.598	8.49776		284.665	7.33539

## Sheet: Supplementary Fig. 8b
Measured data	ln (t(s))	g(t) (Ohm)	DRT Fit	ln (t(s))	g(t) (Ohm)	Deconvolution peaks	ln (t(s))	g(t) (Ohm)	g(t) (Ohm)	g(t) (Ohm)	g(t) (Ohm)	g(t) (Ohm)	g(t) (Ohm)	g(t) (Ohm)
	-14.9668	3.72875e-07		-14.9668	0.000572091		-14.9668	0.000257752	0.000314339	1.93047e-13	5.36036e-16	5.01808e-51	2.7711e-120	2.15494e-114
	-14.9372	8.77537e-07		-14.9372	0.000799499		-14.9372	0.000421895	0.000377604	2.76175e-13	7.2489e-16	1.03893e-50	1.013e-119	5.96703e-114
	-14.9075	2.01963e-06		-14.9075	0.00114		-14.9075	0.000682237	0.000452834	3.94288e-13	9.79109e-16	2.14623e-50	3.69189e-119	1.64904e-113
	-14.8779	4.54549e-06		-14.8779	0.00163		-14.8779	0.00109	0.000542132	5.61764e-13	1.3209e-15	4.42394e-50	1.34145e-118	4.54831e-113
	-14.8482	1.00044e-05		-14.8482	0.00196		-14.8482	0.00137	0.000592646	6.69668e-13	1.53285e-15	6.33936e-50	2.5492e-118	7.53664e-113
	-14.8186	2.15332e-05		-14.8186	0.00237		-14.8186	0.00172	0.000647937	7.98729e-13	1.77987e-15	9.0987e-50	4.85933e-118	1.25201e-112
	-14.7889	4.5324e-05		-14.7889	0.00255		-14.7889	0.00188	0.000671108	8.56227e-13	1.88799e-15	1.04939e-49	6.26929e-118	1.52992e-112
	-14.7593	9.32934e-05		-14.7593	0.00332		-14.7593	0.00256	0.000759327	1.09366e-12	2.32403e-15	1.73525e-49	1.53953e-117	3.10273e-112
	-14.7296	0.000187792		-14.7296	0.00346		-14.7296	0.00268	0.000773081	1.13333e-12	2.39546e-15	1.86722e-49	1.75496e-117	3.43967e-112
	-14.7	0.000369664		-14.7	0.00434		-14.7	0.00348	0.000858429	1.39553e-12	2.85911e-15	2.86626e-49	3.77495e-117	6.28634e-112
	-14.6703	0.000711607		-14.6703	0.00505		-14.6703	0.00413	0.000920831	1.60479e-12	3.22009e-15	3.8234e-49	6.3188e-117	9.43118e-112
	-14.6407	0.00134		-14.6407	0.00566		-14.6407	0.00469	0.00096966	1.77893e-12	3.51532e-15	4.72934e-49	9.24249e-117	1.27243e-111
	-14.611	0.00247		-14.611	0.00737		-14.611	0.00628	0.00109	2.26539e-12	4.31961e-15	7.795e-49	2.25955e-116	2.57307e-111
	-14.5814	0.00444		-14.5814	0.00738		-14.5814	0.00629	0.00109	2.26773e-12	4.32343e-15	7.8117e-49	2.26822e-116	2.58084e-111
	-14.5517	0.00782		-14.5517	0.0096		-14.5517	0.00836	0.00123	2.88197e-12	5.30482e-15	1.2834e-48	5.51581e-116	5.19816e-111
	-14.5221	0.01346		-14.5221	0.01075		-14.5221	0.00945	0.0013	3.19795e-12	5.79786e-15	1.59251e-48	8.11742e-116	7.04858e-111
	-14.4924	0.02266		-14.4924	0.01247		-14.4924	0.01107	0.00139	3.66269e-12	6.5109e-15	2.11076e-48	1.34447e-115	1.04913e-110
	-14.4628	0.03731		-14.4628	0.01558		-14.4628	0.01404	0.00154	4.5005e-12	7.76583e-15	3.23936e-48	2.89621e-115	1.92125e-110
	-14.4332	0.06007		-14.4332	0.01614		-14.4332	0.01458	0.00157	4.65022e-12	7.98652e-15	3.46773e-48	3.27226e-115	2.11539e-110
	-14.4035	0.09458		-14.4035	0.02083		-14.4035	0.01907	0.00176	5.89809e-12	9.79083e-15	5.69092e-48	7.95242e-115	4.2612e-110
	-14.3739	0.14564		-14.3739	0.02243		-14.3739	0.0206	0.00182	6.32059e-12	1.03893e-14	6.57474e-48	1.03021e-114	5.22652e-110
	-14.3442	0.21931		-14.3442	0.02678		-14.3442	0.02481	0.00198	7.4733e-12	1.19957e-14	9.32932e-48	1.92977e-114	8.57542e-110
	-14.3146	0.32295		-14.3146	0.03202		-14.3146	0.02987	0.00215	8.85857e-12	1.38825e-14	1.3315e-47	3.65347e-114	1.41902e-109
	-14.2849	0.46507		-14.2849	0.03429		-14.2849	0.03207	0.00222	9.45968e-12	1.46886e-14	1.52774e-47	4.67591e-114	1.72409e-109
	-14.2553	0.65497		-14.2553	0.04371		-14.2553	0.04122	0.00249	1.1962e-11	1.79754e-14	2.49906e-47	1.13131e-113	3.46295e-109
	-14.2256	0.90205		-14.2256	0.04532		-14.2256	0.04278	0.00254	1.23902e-11	1.8528e-14	2.69055e-47	1.2917e-113	3.84508e-109
	-14.196	1.21494		-14.196	0.05546		-14.196	0.05266	0.0028	1.51111e-11	2.19848e-14	4.08354e-47	2.73307e-113	6.94885e-109
	-14.1663	1.60028		-14.1663	0.06352		-14.1663	0.06053	0.00299	1.72941e-11	2.46984e-14	5.42479e-47	4.55306e-113	1.03984e-108
	-14.1367	2.06141		-14.1367	0.07002		-14.1367	0.06689	0.00313	1.907e-11	2.68727e-14	6.66541e-47	6.59289e-113	1.39303e-108
	-14.107	2.59696		-14.107	0.08796		-14.107	0.08445	0.00351	2.40419e-11	3.28281e-14	1.08679e-46	1.58802e-112	2.78991e-108
	-14.0774	3.19974		-14.0774	0.08813		-14.0774	0.08462	0.00351	2.40896e-11	3.28845e-14	1.09136e-46	1.60003e-112	2.80658e-108
	-14.0478	3.85591		-14.0478	0.10991		-14.0478	0.10599	0.00392	3.02796e-11	4.00799e-14	1.7701e-46	3.81934e-112	5.58214e-108
	-14.0181	4.54498		-14.0181	0.12097		-14.0181	0.11685	0.00412	3.34864e-11	4.37312e-14	2.19074e-46	5.60572e-112	7.5601e-108
	-13.9885	5.2404		-13.9885	0.13662		-13.9885	0.13223	0.00438	3.80974e-11	4.89049e-14	2.87992e-46	9.17227e-112	1.11582e-107
	-13.9588	5.91121		-13.9588	0.16425		-13.9588	0.15942	0.00482	4.64532e-11	5.80862e-14	4.3879e-46	1.95803e-111	2.03247e-107
	-13.9292	6.52442		-13.9292	0.16889		-13.9292	0.164	0.00489	4.78854e-11	5.96381e-14	4.68049e-46	2.19948e-111	2.22826e-107
	-13.8995	7.048		-13.8995	0.20765		-13.8995	0.20219	0.00546	6.01278e-11	7.26843e-14	7.59861e-46	5.26644e-111	4.4455e-107
	-13.8699	7.45406		-13.8699	0.22052		-13.8699	0.21488	0.00564	6.43088e-11	7.70609e-14	8.76924e-46	6.81843e-111	5.45337e-107
	-13.8402	7.72199		-13.8402	0.25389		-13.8402	0.2478	0.00608	7.54242e-11	8.85325e-14	1.23227e-45	1.25913e-110	8.86045e-107
	-13.8106	7.8408		-13.8106	0.29271		-13.8106	0.28613	0.00658	8.88452e-11	1.02112e-13	1.74868e-45	2.3672e-110	1.46033e-106
	-13.7809	7.81056		-13.7809	0.30868		-13.7809	0.3019	0.00678	9.45169e-11	1.07773e-13	1.99623e-45	3.00591e-110	1.7643e-106
	-13.7513	7.64249		-13.7513	0.37317		-13.7513	0.36563	0.00754	1.18324e-10	1.31119e-13	3.23032e-45	7.16536e-110	3.5097e-106
	-13.7216	7.35774		-13.7216	0.38408		-13.7216	0.37641	0.00767	1.22492e-10	1.35144e-13	3.47936e-45	8.19348e-110	3.90285e-106
	-13.692	6.98503		-13.692	0.44858		-13.692	0.44019	0.00838	1.47978e-10	1.59427e-13	5.22168e-45	1.70551e-109	6.97508e-106
	-13.6623	6.55728		-13.6623	0.49812		-13.6623	0.48921	0.00892	1.68534e-10	1.78649e-13	6.90764e-45	2.82736e-109	1.04102e-105
	-13.6327	6.10798		-13.6327	0.53613		-13.6327	0.52682	0.00931	1.84879e-10	1.93735e-13	8.43151e-45	4.05345e-109	1.38487e-105
	-13.603	5.66759		-13.603	0.63848		-13.603	0.62813	0.01035	2.31407e-10	2.35875e-13	1.36836e-44	9.72695e-109	2.77126e-105
	-13.5734	5.26054		-13.5734	0.80876		-13.5734	0.79676	0.012	3.17083e-10	3.1106e-13	2.70466e-44	3.33622e-108	7.36277e-105
	-13.5437	4.90317		-13.5437	1.01236		-13.5437	0.99847	0.01389	4.33589e-10	4.09719e-13	5.33414e-44	1.14081e-107	1.95231e-104
	-13.5141	4.60295		-13.5141	1.2522		-13.5141	1.23615	0.01605	5.91687e-10	5.39026e-13	1.04969e-43	3.88915e-107	5.1666e-104
	-13.4845	4.35879		-13.4845	1.53045		-13.4845	1.51194	0.01851	8.05775e-10	7.08291e-13	2.06107e-43	1.32183e-106	1.36459e-103
	-13.4548	4.16251		-13.4548	1.84826		-13.4548	1.82695	0.02131	1.09508e-09	9.29598e-13	4.03804e-43	4.47899e-106	3.59703e-103
	-13.4252	4.00101		-13.4252	2.20544		-13.4252	2.18095	0.02449	1.48519e-09	1.21859e-12	7.89382e-43	1.51309e-105	9.46305e-103
	-13.3955	3.85893		-13.3955	2.60023		-13.3955	2.57212	0.0281	2.01016e-09	1.59552e-12	1.53974e-42	5.09607e-105	2.48465e-102
	-13.3659	3.72119		-13.3659	3.02904		-13.3659	2.99685	0.03219	2.7151e-09	2.08653e-12	2.99671e-42	1.71113e-104	6.51088e-102
	-13.3362	3.57525		-13.3362	3.4864		-13.3362	3.44958	0.03682	3.65973e-09	2.72539e-12	5.8195e-42	5.72816e-104	1.70279e-101
	-13.3066	3.4127		-13.3066	3.96482		-13.3066	3.92279	0.04203	4.9229e-09	3.5556e-12	1.12763e-41	1.91174e-103	4.44454e-101
	-13.2769	3.2301		-13.2769	4.45499		-13.2769	4.40709	0.0479	6.60849e-09	4.63316e-12	2.18017e-41	6.36099e-103	1.15781e-100
	-13.2473	3.0289		-13.2473	4.94593		-13.2473	4.89142	0.0545	8.853e-09	6.03006e-12	4.20585e-41	2.11009e-102	3.01018e-100
	-13.2176	2.81481		-13.2176	5.42539		-13.2176	5.36348	0.06191	1.18355e-08	7.83873e-12	8.09577e-41	6.97844e-102	7.81073e-100
	-13.188	2.59654		-13.188	5.88032		-13.188	5.81013	0.0702	1.57904e-08	1.01777e-11	1.55491e-40	2.30091e-101	2.02273e-99
	-13.1583	2.38435		-13.1583	6.29748		-13.1583	6.21802	0.07946	2.10236e-08	1.31988e-11	2.97983e-40	7.5635e-101	5.22789e-99
	-13.1287	2.18848		-13.1287	6.66404		-13.1287	6.57424	0.0898	2.79337e-08	1.70962e-11	5.69796e-40	2.47871e-100	1.34852e-98
	-13.099	2.0179		-13.099	6.96831		-13.099	6.867	0.10131	3.7039e-08	2.2118e-11	1.08715e-39	8.09862e-100	3.47166e-98
	-13.0694	1.87937		-13.0694	7.20034		-13.0694	7.08624	0.1141	4.90113e-08	2.85805e-11	2.06964e-39	2.63799e-99	8.91979e-98
	-13.0397	1.77687		-13.0397	7.23438		-13.0397	7.11779	0.11659	5.15803e-08	2.99507e-11	2.32818e-39	3.27406e-99	1.06009e-97
	-13.0101	1.71161		-13.0101	7.33902		-13.0101	7.21247	0.12655	6.26542e-08	3.58036e-11	3.64725e-39	7.46427e-99	2.04869e-97
	-12.9804	1.68235		-12.9804	7.35253		-12.9804	7.22424	0.12829	6.47208e-08	3.68871e-11	3.9314e-39	8.56689e-99	2.2873e-97
	-12.9508	1.68595		-12.9508	7.40235		-12.9508	7.2651	0.13725	7.60291e-08	4.2775e-11	5.70751e-39	1.69919e-98	3.95541e-97
	-12.9212	1.71816		-12.9212	7.42006		-12.9212	7.27606	0.144	8.52904e-08	4.75512e-11	7.45145e-39	2.77368e-98	5.85379e-97
	-12.8915	1.77435		-12.8915	7.42348		-12.8915	7.27475	0.14873	9.21664e-08	5.1074e-11	8.9219e-39	3.86235e-98	7.62937e-97
	-12.8619	1.85014		-12.8619	7.40228		-12.8619	7.24125	0.16103	1.11617e-07	6.09473e-11	1.39315e-38	8.7663e-98	1.47017e-96
	-12.8322	1.94193		-12.8322	7.40118		-12.8322	7.23982	0.16136	1.12166e-07	6.12246e-11	1.4092e-38	8.95296e-98	1.49517e-96
	-12.8026	2.04709		-12.8026	7.33939		-12.8026	7.16519	0.17421	1.35036e-07	7.26868e-11	2.17306e-38	1.98671e-97	2.83026e-96
	-12.7729	2.16407		-12.7729	7.29734		-12.7729	7.11683	0.1805	1.4721e-07	7.8736e-11	2.65919e-38	2.88115e-97	3.8115e-96
	-12.7433	2.29225		-12.7433	7.23621		-12.7433	7.04791	0.1883	1.63205e-07	8.66366e-11	3.3859e-38	4.49582e-97	5.44336e-96
	-12.7136	2.43169		-12.7136	7.11309		-12.7136	6.91152	0.20157	1.92804e-07	1.01134e-10	5.00683e-38	9.24353e-97	9.69702e-96
	-12.684	2.58278		-12.684	6.85585		-12.684	6.63113	0.22472	2.52003e-07	1.29749e-10	9.40634e-38	2.95664e-96	2.46224e-95
	-12.6543	2.74594		-12.6543	6.53546		-12.6543	6.28535	0.25011	3.28701e-07	1.66261e-10	1.76326e-37	9.42838e-96	6.23971e-95
	-12.6247	2.92132		-12.6247	6.16358		-12.6247	5.8857	0.27789	4.27867e-07	2.12794e-10	3.29808e-37	2.99757e-95	1.57816e-94
	-12.595	3.10855		-12.595	5.75319		-12.595	5.44496	0.30823	5.55805e-07	2.72024e-10	6.15518e-37	9.50105e-95	3.9836e-94
	-12.5654	3.30671		-12.5654	5.31775		-12.5654	4.97644	0.34131	7.20515e-07	3.47322e-10	1.14619e-36	3.00227e-94	1.00355e-93
	-12.5358	3.51425		-12.5358	4.87065		-12.5358	4.49335	0.37729	9.32125e-07	4.42935e-10	2.12971e-36	9.45844e-94	2.52321e-93
	-12.5061	3.72913		-12.5061	4.42457		-12.5061	4.0082	0.41636	1.20341e-06	5.64194e-10	3.94844e-36	2.97079e-93	6.33161e-93
	-12.4764	3.94897		-12.4764	3.991		-12.4764	3.53229	0.4587	1.55046e-06	7.17785e-10	7.30409e-36	9.30242e-93	1.58567e-92
	-12.4468	4.1712		-12.4468	3.57981		-12.4468	3.07532	0.50449	1.9935e-06	9.12103e-10	1.3482e-35	2.90413e-92	3.96338e-92
	-12.4172	4.39329		-12.4172	3.19907		-12.4172	2.64516	0.55391	2.55788e-06	1.15764e-09	2.48302e-35	9.03877e-92	9.88681e-92
	-12.3875	4.61292		-12.3875	2.85485		-12.3875	2.24772	0.60713	3.2753e-06	1.4675e-09	4.56296e-35	2.80468e-91	2.46145e-91
	-12.3579	4.82804		-12.3579	2.55129		-12.3579	1.88694	0.66435	4.18536e-06	1.8581e-09	8.36675e-35	8.67649e-91	6.1161e-91
	-12.3282	5.03703		-12.3282	2.29068		-12.3282	1.56496	0.72572	5.3373e-06	2.34983e-09	1.53076e-34	2.67599e-90	1.5167e-90
	-12.2986	5.23863		-12.2986	2.07368		-12.2986	1.28226	0.79142	6.79232e-06	2.96814e-09	2.79444e-34	8.22816e-90	3.75378e-90
	-12.2689	5.43196		-12.2689	1.89955		-12.2689	1.03794	0.8616	8.62628e-06	3.74467e-09	5.09012e-34	2.52236e-89	9.27225e-90
	-12.2393	5.61647		-12.2393	1.83144		-12.2393	0.93491	0.89651	9.65528e-06	4.17946e-09	6.76021e-34	4.28726e-89	1.42305e-89
	-12.2096	5.79181		-12.2096	1.76647		-12.2096	0.83004	0.93641	1.09329e-05	4.7187e-09	9.25124e-34	7.70889e-89	2.28583e-89
	-12.18	5.95779		-12.18	1.7473		-12.18	0.79736	0.94993	1.13912e-05	4.912e-09	1.02635e-33	9.36191e-89	2.67429e-89
	-12.1503	6.11425		-12.1503	1.68172		-12.1503	0.67601	1.0057	1.34258e-05	5.76955e-09	1.55654e-33	2.04129e-88	5.02088e-89
	-12.1207	6.26102		-12.1207	1.67179		-12.1207	0.65578	1.016	1.3828e-05	5.93897e-09	1.67769e-33	2.34885e-88	5.62399e-89
	-12.091	6.39787		-12.091	1.6336		-12.091	0.56973	1.06385	1.58079e-05	6.77285e-09	2.35808e-33	4.44425e-88	9.41743e-89
	-12.0614	6.52443		-12.0614	1.61234		-12.0614	0.51184	1.10048	1.74538e-05	7.46589e-09	3.03577e-33	7.13524e-88	1.38101e-88
	-12.0318	6.64025		-12.0318	1.60178		-12.0318	0.47732	1.12444	1.85939e-05	7.94595e-09	3.56849e-33	9.66155e-88	1.76468e-88
	-12.0021	6.74481		-12.0021	1.58503		-12.0021	0.39753	1.18748	2.1849e-05	9.31679e-09	5.39439e-33	2.09725e-87	3.30355e-88
	-11.9725	6.83753		-11.9725	1.58467		-11.9725	0.39468	1.18997	2.19851e-05	9.37412e-09	5.48105e-33	2.16091e-87	3.38446e-88
	-11.9428	6.9179		-11.9428	1.58216		-11.9428	0.32911	1.25303	2.56481e-05	1.09177e-08	8.14574e-33	4.54577e-87	6.17841e-88
	-11.9132	6.9855		-11.9132	1.58524		-11.9132	0.30067	1.28455	2.7636e-05	1.1756e-08	9.87419e-33	6.52455e-87	8.27806e-88
	-11.8835	7.04004		-11.8835	1.59197		-11.8835	0.27085	1.32109	3.00775e-05	1.27862e-08	1.22871e-32	9.83831e-87	1.15439e-87
	-11.8539	7.08141		-11.8539	1.61061		-11.8539	0.22628	1.3843	3.46681e-05	1.47255e-08	1.77491e-32	1.964e-86	2.02073e-87
	-11.8242	7.10965		-11.8242	1.61331		-11.8242	0.22159	1.39169	3.52365e-05	1.49658e-08	1.85139e-32	2.12612e-86	2.15483e-87
	-11.7946	7.125		-11.7946	1.6451		-11.7946	0.18021	1.46485	4.12389e-05	1.75066e-08	2.78662e-32	4.58785e-86	4.01839e-87
	-11.7649	7.12785		-11.7649	1.65755		-11.7649	0.16824	1.48926	4.34004e-05	1.8423e-08	3.18344e-32	5.8941e-86	4.92307e-87
	-11.7353	7.1187		-11.7353	1.68631		-11.7353	0.14569	1.54057	4.82152e-05	2.04668e-08	4.18974e-32	9.88521e-86	7.4864e-87
	-11.7056	7.09817		-11.7056	1.72311		-11.7056	0.12358	1.59947	5.42209e-05	2.30213e-08	5.69715e-32	1.76351e-85	1.19704e-86
	-11.676	7.06696		-11.676	1.736		-11.676	0.11708	1.61886	5.63151e-05	2.39135e-08	6.29257e-32	2.12675e-85	1.3934e-86
	-11.6463	7.02582		-11.6463	1.79332		-11.6463	0.09354	1.69972	6.57097e-05	2.79243e-08	9.44059e-32	4.5688e-85	2.59095e-86
	-11.6167	6.97558		-11.6167	1.80467		-11.6167	0.08968	1.71492	6.76001e-05	2.8733e-08	1.01732e-31	5.26038e-85	2.90487e-86
	-11.587	6.91706		-11.587	1.8575		-11.587	0.07428	1.78314	7.65945e-05	3.25886e-08	1.41482e-31	9.80038e-85	4.81308e-86
	-11.5574	6.85114		-11.5574	1.89997		-11.5574	0.0643	1.83559	8.41078e-05	3.58189e-08	1.8126e-31	1.56437e-84	7.0354e-86
	-11.5277	6.7787		-11.5277	2.00706		-11.5277	0.04554	1.96142	0.000104432	4.45986e-08	3.22243e-31	4.63807e-84	1.70055e-85
	-11.4981	6.70064		-11.4981	2.12431		-11.4981	0.03186	2.09232	0.000129401	5.54643e-08	5.71624e-31	1.37097e-83	4.10246e-85
	-11.4685	6.6179		-11.4685	2.25035		-11.4685	0.02203	2.22817	0.000160012	6.88944e-08	1.01175e-30	4.04009e-83	9.87729e-85
	-11.4388	6.53143		-11.4388	2.38406		-11.4388	0.01504	2.36881	0.000197458	8.54742e-08	1.78682e-30	1.18697e-82	2.37343e-84
	-11.4092	6.44223		-11.4092	2.52447		-11.4092	0.01015	2.51407	0.000243167	1.05917e-07	3.14868e-30	3.47672e-82	5.69196e-84
	-11.3795	6.35134		-11.3795	2.67078		-11.3795	0.00677	2.66371	0.000298843	1.31093e-07	5.53627e-30	1.01527e-81	1.36235e-83
	-11.3499	6.25979		-11.3499	2.8223		-11.3499	0.00446	2.81748	0.000366514	1.62058e-07	9.71288e-30	2.95582e-81	3.25436e-83
	-11.3202	6.16865		-11.3202	2.97841		-11.3202	0.0029	2.97507	0.000448586	2.00098e-07	1.70027e-29	8.57931e-81	7.7586e-83
	-11.2906	6.07899		-11.2906	3.13855		-11.2906	0.00186	3.13614	0.00054791	2.46771e-07	2.96982e-29	2.4826e-80	1.84605e-82
	-11.2609	5.99187		-11.2609	3.30219		-11.2609	0.00118	3.30033	0.000667854	3.03967e-07	5.17587e-29	7.16223e-80	4.38382e-82
	-11.2313	5.90832		-11.2313	3.46879		-11.2313	0.000742025	3.46723	0.000812385	3.73972e-07	9.0007e-29	2.06e-79	1.03897e-81
	-11.2016	5.82933		-11.2016	3.63785		-11.2016	0.000459856	3.6364	0.000986169	4.59549e-07	1.56176e-28	5.90708e-79	2.45755e-81
	-11.172	5.75586		-11.172	3.80883		-11.172	0.00028155	3.80735	0.00119	5.64033e-07	2.70388e-28	1.68871e-78	5.80151e-81
	-11.1423	5.68877		-11.1423	3.9812		-11.1423	0.0001703	3.97959	0.00144	6.91446e-07	4.67097e-28	4.81309e-78	1.36688e-80
	-11.1127	5.62886		-11.1127	4.1544		-11.1127	0.000101766	4.15256	0.00174	8.46625e-07	8.05127e-28	1.36764e-77	3.21409e-80
	-11.083	5.5768		-11.083	4.32786		-11.083	6.00782e-05	4.3257	0.0021	1.03539e-06	1.38473e-27	3.87437e-77	7.54282e-80
	-11.0534	5.53313		-11.0534	4.50099		-11.0534	3.50396e-05	4.49843	0.00252	1.26473e-06	2.37632e-27	1.09424e-76	1.76666e-79
	-11.0237	5.49829		-11.0237	4.67316		-11.0237	2.01897e-05	4.67012	0.00302	1.54302e-06	4.06898e-27	3.0811e-76	4.12968e-79
	-10.9941	5.47256		-10.9941	4.84377		-10.9941	1.14928e-05	4.84014	0.00362	1.88029e-06	6.95197e-27	8.64928e-76	9.63441e-79
	-10.9645	5.45612		-10.9645	5.01218		-10.9645	6.46325e-06	5.00785	0.00432	2.28855e-06	1.18515e-26	2.42069e-75	2.24326e-78
	-10.9348	5.44906		-10.9348	5.17774		-10.9348	3.59092e-06	5.17259	0.00515	2.78211e-06	2.01593e-26	6.75421e-75	5.21286e-78
	-10.9052	5.45137		-10.9052	5.33982		-10.9052	1.97099e-06	5.33369	0.00612	3.37807e-06	3.42155e-26	1.87887e-74	1.20898e-77
	-10.8755	5.46299		-10.8755	5.49775		-10.8755	1.06879e-06	5.49048	0.00726	4.09678e-06	5.79441e-26	5.21073e-74	2.79838e-77
	-10.8459	5.48383		-10.8459	5.65091		-10.8459	5.72568e-07	5.6423	0.0086	4.96247e-06	9.79124e-26	1.44073e-73	6.46456e-77
	-10.8162	5.51378		-10.8162	5.79867		-10.8162	3.03033e-07	5.78849	0.01017	6.00389e-06	1.65085e-25	3.97146e-73	1.49044e-76
	-10.7866	5.55275		-10.7866	5.9404		-10.7866	1.58446e-07	5.9284	0.01199	7.25518e-06	2.77726e-25	1.09143e-72	3.42954e-76
	-10.7569	5.60064		-10.7569	6.07552		-10.7569	8.18461e-08	6.06139	0.01412	8.75675e-06	4.66195e-25	2.99038e-72	7.87593e-76
	-10.7273	5.65733		-10.7273	6.20346		-10.7273	4.1768e-08	6.18687	0.01658	1.05565e-05	7.80836e-25	8.1684e-72	1.80514e-75
	-10.6976	5.72272		-10.6976	6.32369		-10.6976	2.10579e-08	6.30423	0.01944	1.27108e-05	1.30495e-24	2.22449e-71	4.12921e-75
	-10.668	5.79665		-10.668	6.43569		-10.668	1.04886e-08	6.41293	0.02274	1.52866e-05	2.17605e-24	6.03956e-71	9.42685e-75
	-10.6383	5.87889		-10.6383	6.53902		-10.6383	5.16112e-09	6.51245	0.02655	1.83623e-05	3.62062e-24	1.63479e-70	2.14788e-74
	-10.6087	5.96916		-10.6087	6.61119		-10.6087	2.99349e-09	6.58136	0.02981	2.10781e-05	5.31469e-24	3.46619e-70	4.00031e-74
	-10.579	6.06704		-10.579	6.63326		-10.579	2.50899e-09	6.6023	0.03094	2.20304e-05	6.01091e-24	4.41165e-70	4.88428e-74
	-10.5494	6.17202		-10.5494	6.67315		-10.5494	1.79789e-09	6.63998	0.03315	2.39306e-05	7.57032e-24	6.93362e-70	7.10192e-74
	-10.5198	6.28348		-10.5198	6.71804		-10.5198	1.20499e-09	6.68204	0.03597	2.63997e-05	9.95721e-24	1.18692e-69	1.10849e-73
	-10.4901	6.40068		-10.4901	6.7304		-10.4901	1.07341e-09	6.69355	0.03682	2.71533e-05	1.07716e-23	1.38491e-69	1.25962e-73
	-10.4605	6.52282		-10.4605	6.78285		-10.4605	6.37072e-10	6.74196	0.04086	3.07919e-05	1.53101e-23	2.7621e-69	2.23194e-73
	-10.4308	6.64905		-10.4308	6.79305		-10.4308	5.71731e-10	6.75128	0.04174	3.15977e-05	1.6458e-23	3.18363e-69	2.5108e-73
	-10.4012	6.77852		-10.4012	6.8304		-10.4012	3.75863e-10	6.78508	0.04529	3.48976e-05	2.17374e-23	5.50062e-69	3.95102e-73
	-10.3715	6.9104		-10.3715	6.85804		-10.3715	2.67997e-10	6.80967	0.04833	3.77739e-05	2.71429e-23	8.51348e-69	5.6759e-73
	-10.3419	7.04391		-10.3419	6.873		-10.3419	2.20439e-10	6.8228	0.05015	3.95276e-05	3.08294e-23	1.0938e-68	6.9874e-73
	-10.3122	7.17837		-10.3122	6.91057		-10.3122	1.28519e-10	6.85504	0.05548	4.47457e-05	4.36772e-23	2.1718e-68	1.23454e-72
	-10.2826	7.31316		-10.2826	6.91282		-10.2826	1.24107e-10	6.85693	0.05584	4.51034e-05	4.4666e-23	2.26973e-68	1.28057e-72
	-10.2529	7.44768		-10.2529	6.94308		-10.2529	7.44843e-11	6.88171	0.06132	5.06229e-05	6.18122e-23	4.30581e-68	2.17908e-72
	-10.2233	7.58137		-10.2233	6.95725		-10.2233	5.67791e-11	6.8928	0.0644	5.37906e-05	7.33397e-23	6.03281e-68	2.88345e-72
	-10.1936	7.71362		-10.1936	6.97051		-10.1936	4.29122e-11	6.90275	0.0677	5.72386e-05	8.73824e-23	8.52404e-68	3.84258e-72
	-10.164	7.84372		-10.164	6.99129		-10.164	2.56631e-11	6.91712	0.07411	6.40742e-05	1.20155e-22	1.59863e-67	6.47991e-72
	-10.1343	7.97088		-10.1343	6.99284		-10.1343	2.45762e-11	6.9181	0.07467	6.46808e-05	1.23397e-22	1.68496e-67	6.76948e-72
	-10.1047	8.09419		-10.1047	7.01008		-10.1047	1.39916e-11	6.92773	0.08228	7.3048e-05	1.74067e-22	3.32575e-67	1.19143e-71
	-10.075	8.21267		-10.075	7.01494		-10.075	1.14593e-11	6.92975	0.08511	7.62326e-05	1.9642e-22	4.22338e-67	1.45335e-71
	-10.0454	8.32529		-10.0454	7.02226		-10.0454	7.91844e-12	6.93161	0.09057	8.24491e-05	2.45278e-22	6.55457e-67	2.09489e-71
	-10.0158	8.43107		-10.0158	7.02828		-10.0158	5.05512e-12	6.93064	0.09755	9.05896e-05	3.20384e-22	1.11238e-66	3.25325e-71
	-9.9861	8.52912		-9.9861	7.02942		-9.9861	4.45482e-12	6.92974	0.09959	9.30057e-05	3.45247e-22	1.28989e-66	3.67991e-71
	-9.95646	8.61871		-9.95646	7.03162		-9.95646	2.49138e-12	6.92211	0.1094	0.000104852	4.85437e-22	2.53464e-66	6.45794e-71
	-9.92681	8.69938		-9.92681	7.03146		-9.92681	2.2031e-12	6.91978	0.11157	0.000107522	5.21431e-22	2.92097e-66	7.26786e-71
	-9.89716	8.7709		-9.89716	7.02893		-9.89716	1.38506e-12	6.90875	0.12006	0.000118139	6.81814e-22	4.97319e-66	1.13222e-70
	-9.86752	8.83334		-9.86752	7.0247		-9.86752	9.48561e-13	6.89722	0.12735	0.000127466	8.46768e-22	7.64687e-66	1.62047e-70
	-9.83787	8.88705		-9.83787	7.02145		-9.83787	7.65446e-13	6.8897	0.13162	0.000133031	9.56599e-22	9.74333e-66	1.98313e-70
	-9.80822	8.93253		-9.80822	7.00929		-9.80822	4.20513e-13	6.86498	0.14416	0.000149713	1.34068e-21	1.90605e-65	3.47017e-70
	-9.77857	8.97045		-9.77857	7.00829		-9.77857	4.03482e-13	6.86308	0.14506	0.000150929	1.37206e-21	1.99582e-65	3.60596e-70
	-9.74893	9.0015		-9.74893	6.99258		-9.74893	2.29649e-13	6.83468	0.15773	0.000168387	1.87694e-21	3.72321e-65	6.06642e-70
	-9.71928	9.02631		-9.71928	6.9826		-9.71928	1.69554e-13	6.81753	0.16489	0.000178497	2.21831e-21	5.19328e-65	8.00839e-70
	-9.68963	9.04541		-9.68963	6.97145		-9.68963	1.24671e-13	6.79886	0.1724	0.000189281	2.62485e-21	7.26196e-65	1.05949e-69
	-9.65999	9.05919		-9.65999	6.94807		-9.65999	7.03918e-14	6.76081	0.18705	0.000210848	3.5786e-21	1.34723e-64	1.77506e-69
	-9.63034	9.06787		-9.63034	6.94608		-9.63034	6.72804e-14	6.75762	0.18825	0.000212642	3.66683e-21	1.41431e-64	1.84858e-69
	-9.60069	9.07159		-9.60069	6.91663		-9.60069	3.60935e-14	6.71104	0.20534	0.000238746	5.1169e-21	2.75037e-64	3.22229e-69
	-9.57105	9.0704		-9.57105	6.90519		-9.57105	2.8871e-14	6.69319	0.21175	0.000248764	5.76029e-21	3.48439e-64	3.9267e-69
	-9.5414	9.06434		-9.5414	6.88329		-9.5414	1.92481e-14	6.65926	0.22377	0.000267898	7.13271e-21	5.34062e-64	5.61139e-69
	-9.51175	9.05349		-9.51175	6.85453		-9.51175	1.16985e-14	6.61501	0.23923	0.000293148	9.2516e-21	8.98446e-64	8.66933e-69
	-9.4821	9.038		-9.4821	6.84629		-9.4821	1.02039e-14	6.60238	0.2436	0.000300433	9.93189e-21	1.03549e-63	9.76244e-69
	-9.45246	9.01813		-9.45246	6.80583		-9.45246	5.37726e-15	6.54056	0.26493	0.000336722	1.38147e-20	2.00473e-63	1.69679e-68
	-9.42281	8.99423		-9.42281	6.79672		-9.42281	4.68301e-15	6.52666	0.26971	0.000345037	1.48263e-20	2.30962e-63	1.91025e-68
	-9.39316	8.96677		-9.39316	6.76214		-9.39316	2.81693e-15	6.47393	0.28783	0.000377173	1.91946e-20	3.87544e-63	2.9463e-68
	-9.36352	8.93632		-9.36352	6.73244		-9.36352	1.85204e-15	6.42858	0.30345	0.000405625	2.37074e-20	5.91924e-63	4.20082e-68
	-9.33387	8.90356		-9.33387	6.71549		-9.33387	1.46693e-15	6.40267	0.3124	0.000422237	2.66408e-20	7.48066e-63	5.11103e-68
	-9.30422	8.86925		-9.30422	6.66613		-9.30422	7.59386e-16	6.32693	0.33873	0.000472407	3.69358e-20	1.44183e-62	8.8577e-68
	-9.27458	8.83423		-9.27458	6.66243		-9.27458	7.23611e-16	6.32123	0.34072	0.000476281	3.7825e-20	1.51243e-62	9.21984e-68
	-9.24493	8.79943		-9.24493	6.58748		-9.24493	2.79307e-16	6.20514	0.38178	0.000558577	6.02167e-20	3.85273e-62	2.01958e-67
	-9.21528	8.76585		-9.21528	6.50842		-9.21528	1.06509e-16	6.08085	0.42691	0.000654309	9.56522e-20	9.7846e-62	4.41512e-67
	-9.18563	8.73457		-9.18563	6.42611		-9.18563	4.01248e-17	5.94895	0.47639	0.000765533	1.51606e-19	2.47745e-61	9.63327e-67
	-9.15599	8.70674		-9.15599	6.34147		-9.15599	1.4934e-17	5.81005	0.53052	0.000894589	2.3976e-19	6.25377e-61	2.0977e-66
	-9.12634	8.6836		-9.12634	6.25541		-9.12634	5.49115e-18	5.66477	0.58959	0.00104	3.78336e-19	1.57384e-60	4.55888e-66
	-9.09669	8.66646		-9.09669	6.16887		-9.09669	1.9947e-18	5.51376	0.65389	0.00122	5.95691e-19	3.9488e-60	9.88824e-66
	-9.06705	8.65666		-9.06705	6.08282		-9.06705	7.15862e-19	5.35768	0.72372	0.00142	9.35838e-19	9.87734e-60	2.1405e-65
	-9.0374	8.65556		-9.0374	5.9982		-9.0374	2.53803e-19	5.19719	0.79936	0.00165	1.46699e-18	2.46324e-59	4.62453e-65
	-9.00775	8.66448		-9.00775	5.91597		-9.00775	8.88982e-20	5.03296	0.8811	0.00191	2.29453e-18	6.1243e-59	9.97155e-65
	-8.97811	8.68466		-8.97811	5.83707		-8.97811	3.07622e-20	4.86565	0.9692	0.00222	3.58096e-18	1.51805e-58	2.14586e-64
	-8.94846	8.71719		-8.94846	5.76243		-8.94846	1.05165e-20	4.69594	1.06392	0.00257	5.57631e-18	3.75141e-58	4.60874e-64
	-8.91881	8.76301		-8.91881	5.75208		-8.91881	9.00005e-21	4.67131	1.07814	0.00263	5.94284e-18	4.2729e-58	5.14477e-64
	-8.88916	8.82284		-8.88916	5.70342		-8.88916	4.21129e-21	4.55132	1.14918	0.00291	8.08933e-18	8.03018e-58	8.77121e-64
	-8.85952	8.89726		-8.85952	5.69294		-8.85952	3.55183e-21	4.52446	1.16551	0.00298	8.66435e-18	9.24248e-58	9.87895e-64
	-8.82987	8.98667		-8.82987	5.65764		-8.82987	1.95886e-21	4.43074	1.22368	0.00322	1.09992e-17	1.50689e-57	1.49394e-63
	-8.80022	9.09138		-8.80022	5.62947		-8.80022	1.18511e-21	4.35185	1.27417	0.00344	1.34328e-17	2.27019e-57	2.11341e-63
	-8.77058	9.21168		-8.77058	5.61503		-8.77058	9.05758e-22	4.30976	1.3017	0.00357	1.49397e-17	2.82354e-57	2.54208e-63
	-8.74093	9.34785		-8.74093	5.57586		-8.74093	4.16331e-22	4.18861	1.3833	0.00395	2.02699e-17	5.28275e-57	4.32142e-63
	-8.71128	9.50032		-8.71128	5.57282		-8.71128	3.90664e-22	4.17873	1.39011	0.00398	2.07795e-17	5.5592e-57	4.51227e-63
	-8.68164	9.66959		-8.68164	5.54038		-8.68164	1.90232e-22	4.06748	1.46854	0.00436	2.74721e-17	9.86918e-57	7.33913e-63
	-8.65199	9.8563		-8.65199	5.52378		-8.65199	1.27221e-22	4.00569	1.5135	0.00459	3.20737e-17	1.35724e-56	9.61524e-63
	-8.62234	10.0612		-8.62234	5.50886		-8.62234	8.64067e-23	3.94658	1.55747	0.00482	3.71932e-17	1.84101e-56	1.24521e-62
	-8.59269	10.2849		-8.59269	5.48305		-8.59269	4.0931e-23	3.83331	1.64445	0.00528	4.9397e-17	3.30349e-56	2.04487e-62
	-8.56305	10.5281		-8.56305	5.48152		-8.56305	3.90149e-23	3.82609	1.65012	0.00532	5.02997e-17	3.42915e-56	2.11069e-62
	-8.5334	10.791		-8.5334	5.45859		-8.5334	1.75118e-23	3.7062	1.74653	0.00586	6.79513e-17	6.37781e-56	3.57426e-62
	-8.50375	11.0739		-8.50375	5.45128		-8.50375	1.30099e-23	3.66213	1.78306	0.00608	7.59091e-17	8.01627e-56	4.34023e-62
	-8.47411	11.3761		-8.47411	5.44026		-8.47411	7.8136e-24	3.58708	1.84671	0.00647	9.16982e-17	1.18444e-55	6.04684e-62
	-8.44446	11.6968		-8.44446	5.42905		-8.44446	4.08521e-24	3.49266	1.9294	0.00699	1.16394e-16	1.93937e-55	9.19416e-62
	-8.41481	12.0346		-8.41481	5.42672		-8.41481	3.46569e-24	3.46891	1.95068	0.00712	1.2361e-16	2.19637e-55	1.022e-61
	-8.38516	12.3877		-8.38516	5.41812		-8.38516	1.52808e-24	3.35185	2.05843	0.00785	1.66448e-16	4.06681e-55	1.72567e-61
	-8.35552	12.7539		-8.35552	5.41688		-8.35552	1.26734e-24	3.32539	2.08346	0.00802	1.78076e-16	4.67758e-55	1.94379e-61
	-8.32587	13.1308		-8.32587	5.41463		-8.32587	6.69767e-25	3.23605	2.16995	0.00864	2.23889e-16	7.51895e-55	2.91102e-61
	-8.29622	13.5161		-8.29622	5.41518		-8.29622	3.88414e-25	3.16077	2.24522	0.00919	2.71846e-16	1.12478e-54	4.1014e-61
	-8.26658	13.9076		-8.26658	5.41637		-8.26658	2.91822e-25	3.12165	2.28521	0.0095	3.00827e-16	1.38808e-54	4.90583e-61
	-8.23693	14.3034		-8.23693	5.42343		-8.23693	1.26396e-25	3.0088	2.40418	0.01044	4.03769e-16	2.55875e-54	8.25966e-61
	-8.20728	14.702		-8.20728	5.42428		-8.20728	1.17604e-25	2.99919	2.41456	0.01053	4.14077e-16	2.69647e-54	8.63696e-61
	-8.17764	15.1024		-8.17764	5.4359		-8.17764	5.44207e-26	2.89762	2.5268	0.01147	5.41351e-16	4.70972e-54	1.38929e-60
	-8.14799	15.5039		-8.14799	5.44445		-8.14799	3.51788e-26	2.84106	2.59136	0.01204	6.29332e-16	6.44471e-54	1.81524e-60
	-8.11834	15.9062		-8.11834	5.45384		-8.11834	2.32924e-26	2.78824	2.65301	0.0126	7.25029e-16	8.656e-54	2.33455e-60
	-8.08869	16.3089		-8.08869	5.47584		-8.08869	1.03959e-26	2.68669	2.77539	0.01375	9.5438e-16	1.53567e-53	3.80762e-60
	-8.05905	16.7118		-8.05905	5.4773		-8.05905	9.91025e-27	2.68075	2.78272	0.01382	9.69979e-16	1.58852e-53	3.91919e-60
	-8.0294	17.1142		-8.0294	5.50627		-8.0294	4.19153e-27	2.57527	2.91584	0.01516	1.29628e-15	2.91088e-53	6.5731e-60
	-7.99975	17.515		-7.99975	5.51851		-7.99975	3.03508e-27	2.53641	2.9664	0.01569	1.44412e-15	3.64815e-53	7.97108e-60
	-7.97011	17.9125		-7.97011	5.54076		-7.97011	1.7623e-27	2.47188	3.05227	0.01662	1.73049e-15	5.32612e-53	1.10135e-59
	-7.94046	18.3046		-7.94046	5.57241		-7.94046	8.75405e-28	2.39048	3.16405	0.01788	2.18035e-15	8.64029e-53	1.66542e-59
	-7.91081	18.6884		-7.91081	5.58074		-7.91081	7.36555e-28	2.37067	3.19186	0.01821	2.30763e-15	9.73086e-53	1.84358e-59
	-7.88117	19.0604		-7.88117	5.62614		-7.88117	3.0602e-28	2.27172	3.33448	0.01993	3.07395e-15	1.77519e-52	3.08304e-59
	-7.85152	19.4171		-7.85152	5.63742		-7.85152	2.49447e-28	2.24912	3.36795	0.02035	3.28465e-15	2.04015e-52	3.47275e-59
	-7.82187	19.7546		-7.82187	5.67688		-7.82187	1.2639e-28	2.17509	3.47998	0.02181	4.09031e-15	3.23367e-52	5.15084e-59
	-7.79222	20.0694		-7.79222	5.71331		-7.79222	7.02215e-29	2.11253	3.57764	0.02314	4.93736e-15	4.80268e-52	7.22723e-59
	-7.76258	20.3586		-7.76258	5.73287		-7.76258	5.18913e-29	2.08085	3.62818	0.02385	5.43683e-15	5.88166e-52	8.59723e-59
	-7.73293	20.6197		-7.73293	5.79398		-7.73293	2.11785e-29	1.98903	3.77889	0.02606	7.21883e-15	1.06822e-51	1.43357e-58
	-7.70328	20.8515		-7.70328	5.79973		-7.70328	1.95297e-29	1.98088	3.79258	0.02627	7.40524e-15	1.12715e-51	1.5011e-58
	-7.67364	21.0534		-7.67364	5.89627		-7.67364	5.36587e-30	1.85428	4.0122	0.0298	1.10822e-14	2.63734e-51	3.1117e-58
	-7.64399	21.2256		-7.64399	6.0024		-7.64399	1.45652e-30	1.73283	4.23582	0.03375	1.65483e-14	6.1522e-51	6.43766e-58
	-7.61434	21.3692		-7.61434	6.11751		-7.61434	3.9059e-31	1.61658	4.46274	0.03819	2.46561e-14	1.43079e-50	1.32924e-57
	-7.5847	21.4851		-7.5847	6.24091		-7.5847	1.03479e-31	1.50558	4.69217	0.04316	3.6655e-14	3.31745e-50	2.73919e-57
	-7.55505	21.5746		-7.55505	6.37181		-7.55505	2.70838e-32	1.39983	4.92328	0.04871	5.43733e-14	7.66858e-50	5.63362e-57
	-7.5254	21.6385		-7.5254	6.50938		-7.5254	7.00318e-33	1.29929	5.15517	0.05492	8.04782e-14	1.76729e-49	1.15637e-56
	-7.49575	21.6772		-7.49575	6.65269		-7.49575	1.78901e-33	1.20393	5.38691	0.06184	1.18853e-13	4.06048e-49	2.3689e-56
	-7.46611	21.6905		-7.46611	6.80076		-7.46611	4.51494e-34	1.11368	5.61753	0.06955	1.7514e-13	9.3011e-49	4.84336e-56
	-7.43646	21.6774		-7.43646	6.95258		-7.43646	1.1257e-34	1.02845	5.84601	0.07812	2.57514e-13	2.12408e-48	9.88302e-56
	-7.40681	21.6369		-7.40681	7.10708		-7.40681	2.7728e-35	0.94813	6.0713	0.08765	3.77796e-13	4.83604e-48	2.01269e-55
	-7.37717	21.5673		-7.37717	7.26317		-7.37717	6.74755e-36	0.8726	6.29233	0.09823	5.53037e-13	1.09771e-47	4.09078e-55
	-7.34752	21.4676		-7.34752	7.41972		-7.34752	1.62217e-36	0.80173	6.50805	0.10995	8.0778e-13	2.48411e-47	8.29819e-55
	-7.31787	21.3369		-7.31787	7.57563		-7.31787	3.85278e-37	0.73537	6.71735	0.12292	1.17726e-12	5.60448e-47	1.67998e-54
	-7.28823	21.1755		-7.28823	7.72976		-7.28823	9.04026e-38	0.67335	6.91916	0.13725	1.71196e-12	1.26061e-46	3.39446e-54
	-7.25858	20.9846		-7.25858	7.88101		-7.25858	2.09563e-38	0.61552	7.11241	0.15307	2.48402e-12	2.82689e-46	6.84511e-54
	-7.22893	20.7671		-7.22893	8.02829		-7.22893	4.79931e-39	0.5617	7.29607	0.17052	3.59632e-12	6.32e-46	1.37764e-53
	-7.19928	20.5268		-7.19928	8.17057		-7.19928	1.08583e-39	0.51172	7.46912	0.18972	5.19521e-12	1.40867e-45	2.76717e-53
	-7.16964	20.2688		-7.16964	8.30683		-7.16964	2.42707e-40	0.4654	7.6306	0.21084	7.48838e-12	3.13028e-45	5.54727e-53
	-7.13999	19.999		-7.13999	8.43614		-7.13999	5.35949e-41	0.42255	7.77957	0.23402	1.077e-11	6.93488e-45	1.10986e-52
	-7.11034	19.7235		-7.11034	8.55762		-7.11034	1.16922e-41	0.38299	7.91518	0.25944	1.54555e-11	1.5317e-44	2.21617e-52
	-7.0807	19.4484		-7.0807	8.67048		-7.0807	2.51998e-42	0.34655	8.03665	0.28728	2.21304e-11	3.37281e-44	4.41651e-52
	-7.05105	19.1792		-7.05105	8.77401		-7.05105	5.36566e-43	0.31305	8.14323	0.31773	3.16184e-11	7.40445e-44	8.7842e-52
	-7.0214	18.9208		-7.0214	8.80577		-7.0214	3.22542e-43	0.30269	8.17478	0.32829	3.55182e-11	9.57171e-44	1.09968e-51
	-6.99176	18.6772		-6.99176	8.8676		-6.99176	1.1287e-43	0.28231	8.23431	0.35098	4.50744e-11	1.62059e-43	1.74369e-51
	-6.96211	18.4517		-6.96211	8.86999		-6.96211	1.08194e-43	0.28151	8.23655	0.35192	4.55071e-11	1.6552e-43	1.77626e-51
	-6.93246	18.2468		-6.93246	8.92908		-6.93246	3.60778e-44	0.2616	8.29046	0.37703	5.82422e-11	2.85804e-43	2.86635e-51
	-6.90281	18.065		-6.90281	8.95073		-6.90281	2.34563e-44	0.25415	8.30933	0.38725	6.41152e-11	3.53621e-43	3.45446e-51
	-6.87317	17.9087		-6.87317	8.9829		-6.87317	1.1959e-44	0.24289	8.33632	0.40369	7.44607e-11	4.92764e-43	4.62097e-51
	-6.84352	17.781		-6.84352	9.02301		-6.84352	4.81581e-45	0.22841	8.36784	0.42676	9.09984e-11	7.69278e-43	6.83026e-51
	-6.81387	17.6853		-6.81387	9.03134		-6.81387	3.94066e-45	0.22533	8.37403	0.43198	9.50926e-11	8.48329e-43	7.44249e-51
	-6.78423	17.6264		-6.78423	9.0743		-6.78423	1.29081e-45	0.20887	8.40345	0.46199	1.2131e-10	1.45829e-42	1.19753e-50
	-6.75458	17.6098		-6.75458	9.08414		-6.75458	9.768e-46	0.20493	8.40947	0.46973	1.28869e-10	1.66844e-42	1.34784e-50
	-6.72493	17.6419		-6.72493	9.11174		-6.72493	4.20313e-46	0.19345	8.4245	0.49379	1.54589e-10	2.50311e-42	1.92501e-50
	-6.69529	17.7298		-6.69529	9.13395		-6.69529	1.95736e-46	0.18356	8.43398	0.51642	1.82097e-10	3.60761e-42	2.65451e-50
	-6.66564	17.8808		-6.66564	9.1436		-6.66564	1.36051e-46	0.17902	8.43712	0.52747	1.96784e-10	4.29012e-42	3.09144e-50
	-6.63599	18.1021		-6.63599	9.16991		-6.63599	4.37775e-47	0.16553	8.44127	0.56311	2.50225e-10	7.34198e-42	4.95988e-50
	-6.60634	18.4002		-6.60634	9.1724		-6.60634	3.87493e-47	0.16413	8.44121	0.56706	2.56743e-10	7.77696e-42	5.21763e-50
	-6.5767	18.7811		-6.5767	9.19068		-6.5767	1.40029e-47	0.15292	8.43694	0.60082	3.17836e-10	1.25462e-41	7.94992e-50
	-6.54705	19.2492		-6.54705	9.19956		-6.54705	7.57844e-48	0.14651	8.43112	0.62192	3.6119e-10	1.67141e-41	1.02355e-49
	-6.5174	19.808		-6.5174	9.20597		-6.5174	4.4525e-48	0.14116	8.42413	0.64067	4.0328e-10	2.14075e-41	1.27302e-49
	-6.48776	20.4596		-6.48776	9.21561		-6.48776	1.46429e-48	0.13056	8.40377	0.68128	5.07006e-10	3.58128e-41	2.00396e-49
	-6.45811	21.205		-6.45811	9.21587		-6.45811	1.40737e-48	0.1302	8.4029	0.68277	5.1114e-10	3.64732e-41	2.03652e-49
	-6.42846	22.0446		-6.42846	9.22049		-6.42846	4.42214e-49	0.11999	8.3733	0.7272	6.47149e-10	6.20492e-41	3.2548e-49
	-6.39881	22.9779		-6.39881	9.22089		-6.39881	2.79514e-49	0.11615	8.35932	0.74541	7.1012e-10	7.6502e-41	3.91572e-49
	-6.36917	24.0041		-6.36917	9.21998		-6.36917	1.38126e-49	0.11049	8.33542	0.77408	8.18462e-10	1.05403e-40	5.19685e-49
	-6.33952	25.1225		-6.33952	9.21582		-6.33952	5.27115e-50	0.10316	8.29806	0.8146	9.92412e-10	1.62926e-40	7.63626e-49
	-6.30987	26.332		-6.30987	9.21451		-6.30987	4.28879e-50	0.10165	8.28937	0.82349	1.03401e-09	1.78783e-40	8.28967e-49
	-6.28023	27.6317		-6.28023	9.20429		-6.28023	1.32378e-50	0.09345	8.2353	0.87554	1.30491e-09	3.02797e-40	1.32104e-48
	-6.25058	29.0204		-6.25058	9.20097		-6.25058	9.82051e-51	0.09146	8.22035	0.88915	1.38386e-09	3.45933e-40	1.48626e-48
	-6.22093	30.497		-6.22093	9.18953		-6.22093	4.06175e-51	0.08583	8.17336	0.93034	1.645e-09	5.12074e-40	2.10318e-48
	-6.19129	32.0595		-6.19129	9.17699		-6.19129	1.80756e-51	0.08096	8.12667	0.96936	1.92546e-09	7.32273e-40	2.88704e-48
	-6.16164	33.7054		-6.16164	9.1705		-6.16164	1.23888e-51	0.07877	8.10373	0.98799	2.07149e-09	8.64707e-40	3.34516e-48
	-6.13199	35.4315		-6.13199	9.14746		-6.13199	3.75634e-52	0.07223	8.02663	1.0486	2.60573e-09	1.45801e-39	5.31544e-48
	-6.10234	37.2333		-6.10234	9.14465		-6.10234	3.28681e-52	0.07153	8.01757	1.05555	2.67313e-09	1.54539e-39	5.597e-48
	-6.0727	39.1052		-6.0727	9.12072		-6.0727	1.13219e-52	0.06618	7.94227	1.11227	3.27421e-09	2.45473e-39	8.43806e-48
	-6.04305	41.0407		-6.04305	9.10484		-6.04305	5.90459e-53	0.0631	7.89372	1.14802	3.70291e-09	3.25148e-39	1.08293e-47
	-6.0134	43.032		-6.0134	9.09061		-6.0134	3.39229e-53	0.06059	7.85091	1.17912	4.10975e-09	4.12671e-39	1.33822e-47
	-5.98376	45.0705		-5.98376	9.0585		-5.98376	1.04792e-53	0.05557	7.75584	1.24709	5.1181e-09	6.82038e-39	2.09119e-47
	-5.95411	47.1468		-5.95411	9.05747		-5.95411	1.01038e-53	0.05542	7.7528	1.24925	5.15293e-09	6.92721e-39	2.12028e-47
	-5.92446	49.2515		-5.92446	9.02165		-5.92446	2.99154e-54	0.05065	7.64822	1.32278	6.45392e-09	1.16109e-38	3.35614e-47
	-5.89482	51.3749		-5.89482	9.00669		-5.89482	1.83736e-54	0.04885	7.60474	1.3531	7.05855e-09	1.42632e-38	4.03023e-47
	-5.86517	53.5073		-5.86517	8.98354		-5.86517	8.80489e-55	0.04625	7.53747	1.39982	8.07464e-09	1.94326e-38	5.30724e-47
	-5.83552	55.6396		-5.83552	8.95052		-5.83552	3.18265e-55	0.04287	7.44129	1.46636	9.71322e-09	2.97377e-38	7.75196e-47
	-5.80587	57.7626		-5.80587	8.94354		-5.80587	2.57615e-55	0.0422	7.42087	1.48047	1.00914e-08	3.2475e-38	8.38453e-47
	-5.77623	59.8679		-5.77623	8.89118		-5.77623	5.44643e-56	0.03756	7.26642	1.5872	1.33368e-08	6.1813e-38	1.48811e-46
	-5.74658	61.9469		-5.74658	8.8299		-5.74658	9.20793e-57	0.03286	7.0811	1.71595	1.82718e-08	1.28095e-37	2.85106e-46
	-5.71693	63.9914		-5.71693	8.76796		-5.71693	1.53793e-57	0.02869	6.88636	1.85291	2.49777e-08	2.64649e-37	5.45158e-46
	-5.68729	65.9934		-5.68729	8.70667		-5.68729	2.53771e-58	0.02501	6.68323	1.99842	3.40694e-08	5.45114e-37	1.04035e-45
	-5.65764	67.9448		-5.65764	8.64734		-5.65764	4.13689e-59	0.02176	6.4728	2.15278	4.63679e-08	1.1194e-36	1.98146e-45
	-5.62799	69.8379		-5.62799	8.6463		-5.62799	4.00341e-59	0.02171	6.46895	2.15564	4.66252e-08	1.13398e-36	2.00456e-45
	-5.59835	71.6649		-5.59835	8.60672		-5.59835	1.11693e-59	0.01968	6.31786	2.26918	5.7769e-08	1.87267e-36	3.14253e-45
	-5.5687	73.4182		-5.5687	8.59132		-5.5687	6.66246e-60	0.01891	6.25613	2.31628	6.29667e-08	2.29176e-36	3.76647e-45
	-5.53905	75.0905		-5.53905	8.56923		-5.53905	3.09773e-60	0.01782	6.16411	2.38731	7.14991e-08	3.08796e-36	4.92176e-45
	-5.5094	76.6749		-5.5094	8.53994		-5.5094	1.06004e-60	0.0164	6.03432	2.48922	8.53191e-08	4.67768e-36	7.14541e-45
	-5.47976	78.1646		-5.47976	8.53428		-5.47976	8.5404e-61	0.01612	6.00805	2.51011	8.83967e-08	5.08436e-36	7.70091e-45
	-5.45011	79.5537		-5.45011	8.50232		-5.45011	2.34062e-61	0.01458	5.85006	2.63768	1.0917e-07	8.35902e-36	1.20377e-44
	-5.42046	80.8367		-5.42046	8.4945		-5.42046	1.66624e-61	0.0142	5.80843	2.67188	1.15351e-07	9.51866e-36	1.3529e-44
	-5.39082	82.0084		-5.39082	8.47379		-5.39082	6.37682e-62	0.01317	5.69051	2.77011	1.34679e-07	1.37224e-35	1.87988e-44
	-5.36117	83.064		-5.36117	8.4563		-5.36117	2.58742e-62	0.01227	5.57952	2.8645	1.55611e-07	1.93111e-35	2.55653e-44
	-5.33152	83.9982		-5.33152	8.44911		-5.33152	1.72701e-62	0.01189	5.52974	2.90749	1.65969e-07	2.24935e-35	2.93288e-44
	-5.30188	84.8048		-5.30188	8.42872		-5.30188	4.64948e-63	0.01072	5.36812	3.04989	2.04307e-07	3.68164e-35	4.57132e-44
	-5.27223	85.4765		-5.27223	8.42658		-5.27223	3.96965e-63	0.01059	5.34865	3.06734	2.09458e-07	3.9058e-35	4.82141e-44
	-5.24258	86.0047		-5.24258	8.41303		-5.24258	1.24432e-63	0.00966	5.20598	3.19739	2.5123e-07	6.01698e-35	7.11818e-44
	-5.21293	86.3795		-5.21293	8.40655		-5.21293	6.01645e-64	0.00912	5.11682	3.28061	2.81319e-07	7.87596e-35	9.07504e-44
	-5.18329	86.5904		-5.18329	8.40243		-5.18329	3.3104e-64	0.0087	5.04367	3.35006	3.08596e-07	9.81908e-35	1.10733e-43
	-5.15364	86.6273		-5.15364	8.39735		-5.15364	9.00913e-65	0.00784	4.88499	3.50451	3.76996e-07	1.58332e-34	1.70474e-43
	-5.12399	86.4814		-5.12399	8.3973		-5.12399	8.75479e-65	0.00783	4.88151	3.50796	3.78652e-07	1.59999e-34	1.72095e-43
	-5.09435	86.1463		-5.09435	8.39801		-5.09435	2.3016e-65	0.00703	4.71982	3.67116	4.64109e-07	2.60327e-34	2.67202e-43
	-5.0647	85.6192		-5.0647	8.40006		-5.0647	1.33267e-65	0.00673	4.6541	3.73923	5.04103e-07	3.17342e-34	3.19613e-43
	-5.03505	84.9014		-5.03505	8.40491		-5.03505	6.01497e-66	0.00632	4.5589	3.83969	5.68238e-07	4.22937e-34	4.1447e-43
	-5.0054	83.9989		-5.0054	8.41568		-5.0054	1.94761e-66	0.00577	4.42503	3.98488	6.72578e-07	6.34108e-34	5.9804e-43
	-4.97576	82.9217		-4.97576	8.41833		-4.97576	1.56263e-66	0.00567	4.39904	4.01361	6.94978e-07	6.86099e-34	6.42284e-43
	-4.94611	81.6835		-4.94611	8.43857		-4.94611	4.03548e-67	0.00508	4.24053	4.19296	8.49068e-07	1.11135e-33	9.94357e-43
	-4.91646	80.3006		-4.91646	8.44514		-4.91646	2.81194e-67	0.00494	4.19861	4.24159	8.95378e-07	1.26323e-33	1.11681e-42
	-4.88682	78.7901		-4.88682	8.46591		-4.88682	1.03599e-67	0.00455	4.08361	4.37774	1.0362e-06	1.79751e-33	1.53794e-42
	-4.85717	77.1686		-4.85717	8.48926		-4.85717	4.01096e-68	0.00422	3.9756	4.50944	1.18935e-06	2.50887e-33	2.08149e-42
	-4.82752	75.4509		-4.82752	8.50063		-4.82752	2.64383e-68	0.00408	3.92856	4.568	1.26321e-06	2.903e-33	2.37638e-42
	-4.79788	73.6483		-4.79788	8.54297		-4.79788	6.70702e-69	0.00365	3.77559	4.76373	1.5383e-06	4.68141e-33	3.66839e-42
	-4.76823	71.7687		-4.76823	8.54878		-4.76823	5.65214e-69	0.0036	3.75671	4.78847	1.57636e-06	4.96773e-33	3.8718e-42
	-4.73858	69.8162		-4.73858	8.59313		-4.73858	1.69139e-69	0.00326	3.62494	4.96494	1.87126e-06	7.53807e-33	5.65738e-42
	-4.70893	67.792		-4.70893	8.62434		-4.70893	7.8688e-70	0.00306	3.5426	5.07868	2.08469e-06	9.80661e-33	7.18778e-42
	-4.67929	65.6953		-4.67929	8.65132		-4.67929	4.24013e-70	0.00291	3.4768	5.17161	2.27383e-06	1.21199e-32	8.71639e-42
	-4.64964	63.5245		-4.64964	8.71648		-4.64964	1.08224e-70	0.0026	3.33383	5.38004	2.75087e-06	1.93003e-32	1.33176e-41
	-4.61999	61.2791		-4.61999	8.71769		-4.61999	1.05665e-70	0.0026	3.33136	5.38373	2.76002e-06	1.94577e-32	1.34165e-41
	-4.59035	58.9601		-4.59035	8.79239		-4.59035	2.6176e-71	0.00231	3.1888	5.60127	3.34655e-06	3.11918e-32	2.06311e-41
	-4.5607	56.5713		-4.5607	8.82561		-4.5607	1.47049e-71	0.00221	3.13094	5.69247	3.62193e-06	3.78698e-32	2.46263e-41
	-4.53105	54.1193		-4.53105	8.95206		-4.53105	1.97395e-72	0.00187	2.93436	6.01582	4.75828e-06	7.40799e-32	4.54482e-41
	-4.50141	51.6135		-4.50141	9.09601		-4.50141	2.61781e-73	0.00158	2.74448	6.34995	6.23736e-06	1.44474e-31	8.37103e-41
	-4.47176	49.0656		-4.47176	9.25758		-4.47176	3.42974e-74	0.00133	2.56163	6.69461	8.15819e-06	2.80907e-31	1.53882e-40
	-4.44211	46.4892		-4.44211	9.43672		-4.44211	4.43937e-75	0.00112	2.38605	7.04954	1.0647e-05	5.44521e-31	2.82317e-40
	-4.41246	43.8988		-4.41246	9.63331		-4.41246	5.67678e-76	0.000945354	2.21795	7.4144	1.38644e-05	1.05233e-30	5.16933e-40
	-4.38282	41.3092		-4.38282	9.8471		-4.38282	7.17146e-77	0.000793872	2.05746	7.78882	1.80143e-05	2.02754e-30	9.44663e-40
	-4.35317	38.7347		-4.35317	10.0777		-4.35317	8.95053e-78	0.000665535	1.90468	8.17236	2.33546e-05	3.89464e-30	1.7229e-39
	-4.32352	36.1886		-4.32352	10.3247		-4.32352	1.10358e-78	0.000556997	1.75962	8.56454	3.02115e-05	7.45847e-30	3.13613e-39
	-4.29388	33.6827		-4.29388	10.5876		-4.29388	1.34431e-79	0.00046537	1.62227	8.96479	3.89951e-05	1.42401e-29	5.69729e-39
	-4.26423	31.2276		-4.26423	10.8655		-4.26423	1.6178e-80	0.000388157	1.49258	9.37252	5.02215e-05	2.71053e-29	1.03297e-38
	-4.23458	28.8321		-4.23458	11.1579		-4.23458	1.92344e-81	0.000323207	1.37044	9.78707	6.45371e-05	5.14373e-29	1.86917e-38
	-4.20494	26.5037		-4.20494	11.4638		-4.20494	2.25914e-82	0.000268667	1.25571	10.2078	8.27509e-05	9.73173e-29	3.37567e-38
	-4.17529	24.2489		-4.17529	11.7823		-4.17529	2.62148e-83	0.000222953	1.14823	10.6338	0.000105871	1.8356e-28	6.08434e-38
	-4.14564	22.0733		-4.14564	12.1124		-4.14564	3.00527e-84	0.000184704	1.04779	11.0643	0.000135151	3.45182e-28	1.09448e-37
	-4.11599	19.9822		-4.11599	12.453		-4.11599	3.40364e-85	0.000152757	0.95418	11.4985	0.000172149	6.47144e-28	1.96495e-37
	-4.08635	17.9804		-4.08635	12.8029		-4.08635	3.80824e-86	0.000126121	0.86715	11.9354	0.000218792	1.20959e-27	3.52079e-37
	-4.0567	16.0727		-4.0567	13.161		-4.0567	4.20954e-87	0.000103953	0.78644	12.3742	0.000277459	2.254e-27	6.29611e-37
	-4.02705	14.2639		-4.02705	13.5259		-4.02705	4.59705e-88	8.55366e-05	0.71178	12.8137	0.00035108	4.18747e-27	1.12369e-36
	-3.99741	12.5586		-3.99741	13.8963		-3.99741	4.95961e-89	7.02634e-05	0.64289	13.2529	0.000443257	7.7559e-27	2.00156e-36
	-3.96776	10.9614		-3.96776	14.2709		-3.96776	5.28616e-90	5.76194e-05	0.57947	13.6908	0.000558401	1.43217e-26	3.55823e-36
	-3.93811	9.47681		-3.93811	14.6483		-3.93811	5.56634e-91	4.71707e-05	0.52124	14.1263	0.000701903	2.63656e-26	6.3131e-36
	-3.90847	8.10875		-3.90847	15.027		-3.90847	5.79042e-92	3.85512e-05	0.4679	14.5582	0.00088034	4.83911e-26	1.11789e-35
	-3.87882	6.86047		-3.87882	15.4056		-3.87882	5.95113e-93	3.14535e-05	0.41916	14.9853	0.0011	8.85462e-26	1.97559e-35
	-3.84917	5.73419		-3.84917	15.7826		-3.84917	6.0423e-94	2.56189e-05	0.37472	15.4065	0.00138	1.61532e-25	3.48451e-35
	-3.81952	4.73071		-3.81952	16.1567		-3.81952	6.06086e-95	2.08313e-05	0.33431	15.8206	0.00171	2.93786e-25	6.13381e-35
	-3.78988	3.84911		-3.78988	16.5262		-3.78988	6.00605e-96	1.69096e-05	0.29764	16.2264	0.00213	5.32703e-25	1.07762e-34
	-3.76023	3.08654		-3.76023	16.8898		-3.76023	5.88e-97	1.3703e-05	0.26445	16.6227	0.00264	9.62986e-25	1.88948e-34
	-3.73058	2.43815		-3.73058	17.2461		-3.73058	5.68723e-98	1.10857e-05	0.23448	17.0083	0.00327	1.73554e-24	3.30646e-34
	-3.70094	1.89723		-3.70094	17.5936		-3.70094	5.4343e-99	8.95303e-06	0.20748	17.3821	0.00404	3.11841e-24	5.77471e-34
	-3.67129	1.45556		-3.67129	17.931		-3.67129	5.1299e-100	7.2184e-06	0.18322	17.7428	0.00498	5.58617e-24	1.00657e-33
	-3.64164	1.10381		-3.64164	18.2569		-3.64164	4.78425e-101	5.81e-06	0.16146	18.0893	0.00612	9.9764e-24	1.75105e-33
	-3.612	0.8322		-3.612	18.57		-3.612	4.40792e-102	4.66845e-06	0.14199	18.4205	0.00751	1.77631e-23	3.04019e-33
	-3.58235	0.63105		-3.58235	18.8692		-3.58235	4.01225e-103	3.74484e-06	0.12461	18.7354	0.00919	3.15314e-23	5.268e-33
	-3.5527	0.49136		-3.5527	19.1532		-3.5527	3.60802e-104	2.99887e-06	0.10914	19.0328	0.01123	5.58022e-23	9.11036e-33
	-3.52305	0.40526		-3.52305	19.4209		-3.52305	3.20535e-105	2.39742e-06	0.09539	19.3118	0.01368	9.84556e-23	1.57243e-32
	-3.49341	0.36628		-3.49341	19.6714		-3.49341	2.8133e-106	1.91335e-06	0.0832	19.5715	0.01664	1.73185e-22	2.70863e-32
	-3.46376	0.3695		-3.46376	19.9036		-3.46376	2.43938e-107	1.52443e-06	0.07242	19.811	0.02019	3.03712e-22	4.65664e-32
	-3.43411	0.41152		-3.43411	20.1167		-3.43411	2.0896e-108	1.2125e-06	0.06291	20.0294	0.02445	5.31004e-22	7.98993e-32
	-3.40447	0.49021		-3.40447	20.31		-3.40447	1.76843e-109	9.6277e-07	0.05453	20.2259	0.02953	9.25578e-22	1.36822e-31
	-3.37482	0.60446		-3.37482	20.4828		-3.37482	1.47854e-110	7.63177e-07	0.04718	20.4	0.03559	1.60846e-21	2.33837e-31
	-3.34517	0.75382		-3.34517	20.6345		-3.34517	1.22125e-111	6.03935e-07	0.04073	20.5509	0.04281	2.78671e-21	3.98856e-31
	-3.31552	0.93812		-3.31552	20.7271		-3.31552	2.14988e-112	5.12925e-07	0.03674	20.6418	0.04859	4.07275e-21	5.7701e-31
	-3.28588	1.15712		-3.28588	20.7647		-3.28588	9.96568e-113	4.77111e-07	0.03509	20.6782	0.05137	4.8134e-21	6.78989e-31
	-3.25623	1.41024		-3.25623	20.81		-3.25623	3.70619e-113	4.34655e-07	0.03307	20.7218	0.05516	5.96305e-21	8.36607e-31
	-3.22658	1.6963		-3.22658	20.8731		-3.22658	8.03403e-114	3.7628e-07	0.03017	20.7815	0.06151	8.28887e-21	1.1536e-30
	-3.19694	2.01343		-3.19694	20.8821		-3.19694	6.35124e-114	3.68022e-07	0.02975	20.7898	0.06255	8.71772e-21	1.21183e-30
	-3.16729	2.35895		-3.16729	20.9435		-3.16729	1.08195e-114	3.11346e-07	0.02673	20.8459	0.07084	1.2726e-20	1.75365e-30
	-3.13764	2.72937		-3.13764	20.9596		-3.13764	6.39873e-115	2.96255e-07	0.02589	20.8602	0.07349	1.42305e-20	1.9561e-30
	-3.108	3.12042		-3.108	20.994		-3.108	1.83222e-115	2.63179e-07	0.02399	20.8899	0.08016	1.85497e-20	2.53527e-30
	-3.07835	3.52712		-3.07835	21.024		-3.07835	5.03473e-116	2.32854e-07	0.02217	20.9142	0.08761	2.43572e-20	3.31033e-30
	-3.0487	3.94386		-3.0487	21.0338		-3.0487	3.08435e-116	2.22279e-07	0.02151	20.9217	0.0906	2.69983e-20	3.66173e-30
	-3.01905	4.36461		-3.01905	21.0628		-3.01905	5.16142e-117	1.8758e-07	0.01927	20.9413	0.10229	3.92364e-20	5.28361e-30
	-2.98941	4.78309		-2.98941	21.0664		-2.98941	3.91368e-117	1.82711e-07	0.01894	20.9432	0.10421	4.15638e-20	5.5911e-30
	-2.95976	5.19305		-2.95976	21.0812		-2.95976	8.58606e-118	1.58165e-07	0.01724	20.9486	0.11536	5.69374e-20	7.61652e-30
	-2.93011	5.58854		-2.93011	21.0871		-2.93011	3.00554e-118	1.43123e-07	0.01615	20.9472	0.12368	7.07109e-20	9.4247e-30
	-2.90047	5.96427		-2.90047	21.089		-2.90047	1.41983e-118	1.33253e-07	0.01541	20.9437	0.12996	8.25012e-20	1.09689e-29
	-2.87082	6.31585		-2.87082	21.0865		-2.87082	2.33399e-119	1.12171e-07	0.01376	20.9265	0.14625	1.19365e-19	1.57816e-29
	-2.84117	6.64006		-2.84117	21.0864		-2.84117	2.28029e-119	1.11922e-07	0.01374	20.9262	0.14647	1.19933e-19	1.58556e-29
	-2.81153	6.93491		-2.81153	21.0737		-2.81153	3.81399e-120	9.43463e-08	0.01228	20.897	0.16441	1.72445e-19	2.26841e-29
	-2.78188	7.19969		-2.78188	21.0649		-2.78188	1.70916e-120	8.73749e-08	0.01167	20.8801	0.17308	2.02802e-19	2.6622e-29
	-2.75223	7.4348		-2.75223	21.051		-2.75223	6.19554e-121	7.92881e-08	0.01095	20.8554	0.18462	2.48758e-19	3.2574e-29
	-2.72258	7.64151		-2.72258	21.0232		-2.72258	1.26563e-121	6.80958e-08	0.00989	20.8092	0.20406	3.41891e-19	4.46113e-29
	-2.69294	7.82165		-2.69294	21.0185		-2.69294	1.00045e-121	6.65779e-08	0.00975	20.8016	0.20709	3.58309e-19	4.67307e-29
	-2.66329	7.97724		-2.66329	20.9766		-2.66329	1.60596e-122	5.58588e-08	0.00867	20.7359	0.23204	5.1534e-19	6.69754e-29
	-2.63364	8.11022		-2.63364	20.9622		-2.63364	9.25873e-123	5.29806e-08	0.00837	20.7138	0.24006	5.74627e-19	7.46095e-29
	-2.604	8.22214		-2.604	20.9257		-2.604	2.56265e-123	4.68265e-08	0.0077	20.6582	0.25972	7.40089e-19	9.5898e-29
	-2.57435	8.31398		-2.57435	20.883		-2.57435	6.69164e-124	4.11507e-08	0.00706	20.5941	0.28179	9.62862e-19	1.24534e-28
	-2.5447	8.38614		-2.5447	20.866		-2.5447	4.06502e-124	3.92222e-08	0.00684	20.5688	0.29039	1.06128e-18	1.37178e-28
	-2.51506	8.43843		-2.51506	20.7982		-2.51506	6.40997e-125	3.28255e-08	0.00606	20.4678	0.32433	1.5196e-18	1.96039e-28
	-2.48541	8.47022		-2.48541	20.7867		-2.48541	4.77787e-125	3.1908e-08	0.00595	20.4507	0.33004	1.60852e-18	2.07455e-28
	-2.45576	8.48064		-2.45576	20.6746		-2.45576	3.37028e-126	2.46994e-08	0.005	20.2839	0.38571	2.67897e-18	3.44911e-28
	-2.42611	8.4688		-2.42611	20.5484		-2.42611	2.34867e-127	1.90869e-08	0.00419	20.0944	0.44977	4.44829e-18	5.72314e-28
	-2.39647	8.434		-2.39647	20.4097		-2.39647	1.61701e-128	1.47247e-08	0.00351	19.8829	0.52331	7.36375e-18	9.47776e-28
	-2.36682	8.37598		-2.36682	20.2606		-2.36682	1.09983e-129	1.13402e-08	0.00293	19.6501	0.60753	1.21531e-17	1.56647e-27
	-2.33717	8.29504		-2.33717	20.103		-2.33717	0	8.71888e-09	0.00245	19.3968	0.70375	1.99967e-17	2.58394e-27
	-2.30753	8.19206		-2.30753	19.9393		-2.30753	0	6.69209e-09	0.00203	19.1238	0.81341	3.28027e-17	4.25392e-27
	-2.27788	8.06856		-2.27788	19.7719		-2.27788	0	5.12775e-09	0.00169	18.8322	0.93809	5.36467e-17	6.98938e-27
	-2.24823	7.92657		-2.24823	19.6036		-2.24823	0	3.92243e-09	0.0014	18.5227	1.07949	8.74698e-17	1.14613e-26
	-2.21858	7.76854		-2.21858	19.4372		-2.21858	0	2.99534e-09	0.00116	18.1966	1.23946	1.42186e-16	1.87574e-26
	-2.18894	7.59718		-2.18894	19.2758		-2.18894	0	2.28349e-09	0.000955201	17.8549	1.42	2.30428e-16	3.06378e-26
	-2.15929	7.4153		-2.15929	19.1226		-2.15929	0	1.73787e-09	0.000786609	17.4986	1.62325	3.72302e-16	4.99442e-26
	-2.12964	7.22573		-2.12964	18.981		-2.12964	0	1.32038e-09	0.000646444	17.1289	1.85151	5.99705e-16	8.12565e-26
	-2.1	7.03117		-2.1	18.8546		-2.1	0	1.00148e-09	0.000530167	16.7469	2.10719	9.63074e-16	1.31939e-25
	-2.07035	6.83412		-2.07035	18.8334		-2.07035	0	9.51849e-10	0.000511138	16.6757	2.15721	1.05004e-15	1.44161e-25
	-2.0407	6.63681		-2.0407	18.7587		-2.0407	0	7.83487e-10	0.000444259	16.4005	2.35781	1.45948e-15	2.02082e-25
	-2.01106	6.44116		-2.01106	18.7472		-2.01106	0	7.58313e-10	0.000433911	16.3539	2.3929	1.54194e-15	2.13814e-25
	-1.98141	6.24872		-1.98141	18.6949		-1.98141	0	6.44369e-10	0.000385742	16.1203	2.57427	2.02556e-15	2.83003e-25
	-1.95176	6.06064		-1.95176	18.6627		-1.95176	0	5.73215e-10	0.000354403	15.951	2.71136	2.46125e-15	3.45815e-25
	-1.92212	5.87765		-1.92212	18.6436		-1.92212	0	5.29513e-10	0.000334597	15.8356	2.80758	2.80703e-15	3.95944e-25
	-1.89247	5.70011		-1.89247	18.6059		-1.89247	0	4.34769e-10	0.000289941	15.5469	3.05871	3.88421e-15	5.53425e-25
	-1.86282	5.52796		-1.86282	18.6051		-1.86282	0	4.32564e-10	0.000288871	15.5394	3.06542	3.91673e-15	5.58206e-25
	-1.83317	5.36088		-1.83317	18.5834		-1.83317	0	3.5668e-10	0.000250993	15.2545	3.32872	5.36678e-15	7.72795e-25
	-1.80353	5.19836		-1.80353	18.5786		-1.80353	0	3.25871e-10	0.000234972	15.1203	3.45808	6.21408e-15	8.99276e-25
	-1.77388	5.03978		-1.77388	18.5776		-1.77388	0	2.92374e-10	0.000217058	14.9588	3.61864	7.40423e-15	1.07808e-24
	-1.74423	4.88459		-1.74423	18.5876		-1.74423	0	2.45079e-10	0.000190739	14.695	3.89241	9.82898e-15	1.44588e-24
	-1.71459	4.73246		-1.71459	18.59		-1.71459	0	2.39463e-10	0.000187523	14.6602	3.92956	1.02e-14	1.50252e-24
	-1.68494	4.58331		-1.68494	18.622		-1.68494	0	1.95964e-10	0.000161844	14.3592	4.26259	1.40305e-14	2.09204e-24
	-1.65529	4.43744		-1.65529	18.6363		-1.65529	0	1.84004e-10	0.000154515	14.2645	4.37165	1.54998e-14	2.32016e-24
	-1.62565	4.29556		-1.62565	18.6751		-1.62565	0	1.60234e-10	0.000139541	14.0562	4.61885	1.9271e-14	2.91005e-24
	-1.596	4.15866		-1.596	18.7292		-1.596	0	1.37915e-10	0.000124913	13.83	4.89906	2.43681e-14	3.71576e-24
	-1.56635	4.02801		-1.56635	18.751		-1.56635	0	1.3091e-10	0.000120191	13.7514	4.99947	2.64295e-14	4.04401e-24
	-1.5367	3.90492		-1.5367	18.8511		-1.5367	0	1.06863e-10	0.00010342	13.4454	5.40562	3.61932e-14	5.61442e-24
	-1.50706	3.79061		-1.50706	18.8709		-1.50706	0	1.03195e-10	0.000100775	13.3928	5.478	3.81947e-14	5.93918e-24
	-1.47741	3.68599		-1.47741	19.0658		-1.47741	0	7.7085e-11	8.11353e-05	12.9538	6.11183	5.96848e-14	9.47426e-24
	-1.44776	3.59153		-1.44776	19.3183		-1.44776	0	5.74839e-11	6.51891e-05	12.5143	6.80395	9.29828e-14	1.50836e-23
	-1.41812	3.50717		-1.41812	19.633		-1.41812	0	4.27941e-11	5.22693e-05	12.0752	7.55775	1.4442e-13	2.39671e-23
	-1.38847	3.43225		-1.38847	20.0142		-1.38847	0	3.18041e-11	4.18241e-05	11.6376	8.37656	2.23632e-13	3.80076e-23
	-1.35882	3.3656		-1.35882	20.466		-1.35882	0	2.35966e-11	3.33977e-05	11.2024	9.26357	3.45239e-13	6.01541e-23
	-1.32917	3.30569		-1.32917	20.9926		-1.32917	0	1.74773e-11	2.66141e-05	10.7706	10.2219	5.31364e-13	9.50191e-23
	-1.29953	3.25075		-1.29953	21.5977		-1.29953	0	1.2923e-11	2.1165e-05	10.3431	11.2546	8.15348e-13	1.49795e-22
	-1.26988	3.19907		-1.26988	22.2848		-1.26988	0	9.53934e-12	1.6797e-05	9.92061	12.3642	1.24731e-12	2.35683e-22
	-1.24023	3.14922		-1.24023	23.0573		-1.24023	0	7.02965e-12	1.33031e-05	9.50402	13.5533	1.90235e-12	3.70088e-22
	-1.21059	3.10018		-1.21059	23.918		-1.21059	0	5.17146e-12	1.05144e-05	9.09404	14.8239	2.89259e-12	5.79998e-22
	-1.18094	3.05155		-1.18094	24.8693		-1.18094	0	3.79801e-12	8.29323e-06	8.69134	16.1779	4.38495e-12	9.07174e-22
	-1.15129	3.00359		-1.15129	25.9132		-1.15129	0	2.78459e-12	6.52786e-06	8.29652	17.6167	6.62713e-12	1.41612e-21
	-1.12165	2.95712		-1.12165	27.0513		-1.12165	0	2.03812e-12	5.12775e-06	7.91018	19.1411	9.98544e-12	2.20625e-21
	-1.092	2.91344		-1.092	28.2843		-1.092	0	1.48924e-12	4.01968e-06	7.5328	20.7515	1.49999e-11	3.43047e-21
	-1.06235	2.87414		-1.06235	29.6127		-1.06235	0	1.08632e-12	3.14458e-06	7.16484	22.4478	2.24645e-11	5.32352e-21
	-1.0327	2.8408		-1.0327	31.0359		-1.0327	0	7.91072e-13	2.45495e-06	6.80671	24.2292	3.35415e-11	8.24493e-21
	-1.00306	2.81482		-1.00306	32.5531		-1.00306	0	5.75091e-13	1.91263e-06	6.45874	26.0943	4.9929e-11	1.27444e-20
	-0.97341	2.79719		-0.97341	34.1623		-0.97341	0	4.17371e-13	1.48706e-06	6.12123	28.041	7.40973e-11	1.96606e-20
	-0.94376	2.78833		-0.94376	35.8609		-0.94376	0	3.02391e-13	1.15381e-06	5.79441	30.0665	1.09631e-10	3.02705e-20
	-0.91412	2.78808		-0.91412	37.6456		-0.91412	0	2.18716e-13	8.93405e-07	5.47849	32.1671	1.61715e-10	4.65144e-20
	-0.88447	2.79571		-0.88447	39.5122		-0.88447	0	1.57926e-13	6.90352e-07	5.17359	34.3387	2.37819e-10	7.13344e-20
	-0.85482	2.8101		-0.85482	41.4557		-0.85482	0	1.13839e-13	5.32354e-07	4.87981	36.5759	3.48678e-10	1.09183e-19
	-0.82518	2.82993		-0.82518	43.4702		-0.82518	0	8.19202e-14	4.09676e-07	4.59722	38.873	5.09663e-10	1.66784e-19
	-0.79553	2.85392		-0.79553	45.549		-0.79553	0	5.88508e-14	3.1462e-07	4.3258	41.2232	7.42722e-10	2.54274e-19
	-0.76588	2.88109		-0.76588	47.6847		-0.76588	0	4.22065e-14	2.41125e-07	4.06555	43.6191	1.07907e-09	3.86893e-19
	-0.73623	2.91099		-0.73623	49.8689		-0.73623	0	3.02182e-14	1.8442e-07	3.81638	46.0525	1.56298e-09	5.87523e-19
	-0.70659	2.9438		-0.70659	52.0926		-0.70659	0	2.15984e-14	1.4076e-07	3.57819	48.5144	2.25705e-09	8.9044e-19
	-0.67694	2.98041		-0.67694	54.346		-0.67694	0	1.54112e-14	1.07216e-07	3.35086	50.9951	3.24945e-09	1.34688e-18
	-0.64729	3.02231		-0.64729	56.6187		-0.64729	0	1.09778e-14	8.14981e-08	3.13421	53.4845	4.66402e-09	2.03328e-18
	-0.61765	3.07143		-0.61765	58.8998		-0.61765	0	7.8065e-15	6.18223e-08	2.92807	55.9717	6.6741e-09	3.06345e-18
	-0.588	3.12992		-0.588	61.1776		-0.588	0	5.54194e-15	4.68006e-08	2.73222	58.4453	9.52152e-09	4.60646e-18
	-0.55835	3.19981		-0.55835	63.4401		-0.55835	0	3.92762e-15	3.53561e-08	2.54641	60.8937	1.35426e-08	6.91307e-18
	-0.52871	3.28276		-0.52871	65.6751		-0.52871	0	2.77883e-15	2.66555e-08	2.3704	63.3047	1.92035e-08	1.03542e-17
	-0.49906	3.37983		-0.49906	67.87		-0.49906	0	1.9627e-15	2.00547e-08	2.20392	65.6661	2.71482e-08	1.54778e-17
	-0.46941	3.49132		-0.46941	70.0119		-0.46941	0	1.38393e-15	1.50576e-08	2.04668	67.9652	3.82631e-08	2.30911e-17
	-0.43976	3.61674		-0.43976	72.0881		-0.43976	0	9.74164e-16	1.12824e-08	1.89838	70.1898	5.37656e-08	3.43816e-17
	-0.41012	3.75491		-0.41012	74.0859		-0.41012	0	6.84567e-16	8.43643e-09	1.75872	72.3272	7.53198e-08	5.10919e-17
	-0.38047	3.90412		-0.38047	75.9927		-0.38047	0	4.80245e-16	6.29539e-09	1.62739	74.3653	1.05195e-07	7.57743e-17
	-0.35082	4.06241		-0.35082	77.7964		-0.35082	0	3.36335e-16	4.68807e-09	1.50406	76.2923	1.46475e-07	1.1216e-16
	-0.32118	4.22785		-0.32118	79.485		-0.32118	0	2.3515e-16	3.48398e-09	1.38842	78.0965	2.03336e-07	1.6569e-16
	-0.29153	4.39878		-0.29153	81.0473		-0.29153	0	1.64128e-16	2.58383e-09	1.28013	79.7671	2.81414e-07	2.44286e-16
	-0.26188	4.57403		-0.26188	82.4727		-0.26188	0	1.14362e-16	1.91232e-09	1.17888	81.2938	3.88294e-07	3.59458e-16
	-0.23224	4.75299		-0.23224	83.7512		-0.23224	0	7.95506e-17	1.41243e-09	1.08434	82.6669	5.3414e-07	5.27886e-16
	-0.20259	4.93563		-0.20259	84.874		-0.20259	0	5.52419e-17	1.04107e-09	0.99619	83.8778	7.32542e-07	7.7371e-16
	-0.17294	5.12237		-0.17294	85.8329		-0.17294	0	3.82963e-17	7.65779e-10	0.91411	84.9188	1.00159e-06	1.13178e-15
	-0.14329	5.31389		-0.14329	86.6208		-0.14329	0	2.65038e-17	5.62125e-10	0.83778	85.783	1.36532e-06	1.6523e-15
	-0.11365	5.51086		-0.11365	87.2318		-0.11365	0	1.83115e-17	4.11787e-10	0.76692	86.4649	1.85548e-06	2.40746e-15
	-0.084	5.71374		-0.084	87.6612		-0.084	0	1.26299e-17	3.01037e-10	0.7012	86.96	2.51397e-06	3.50087e-15
	-0.05435	5.92257		-0.05435	87.8823		-0.05435	0	9.16767e-18	2.29645e-10	0.64866	87.2336	3.25533e-06	4.82123e-15
	-0.02471	6.13675		-0.02471	87.9054		-0.02471	0	8.69645e-18	2.19622e-10	0.64035	87.2651	3.39583e-06	5.08085e-15
	0.00494	6.35507		0.00494	87.9603		0.00494	0	7.05506e-18	1.8399e-10	0.60838	87.3519	4.01156e-06	6.25054e-15
	0.03459	6.57565		0.03459	87.9621		0.03459	0	5.97786e-18	1.59897e-10	0.58409	87.378	4.57314e-06	7.35938e-15
	0.06424	6.79612		0.06424	87.9461		0.06424	0	5.42478e-18	1.47264e-10	0.57026	87.3759	4.93611e-06	8.09577e-15
	0.09388	7.01373		0.09388	87.8396		0.09388	0	4.16776e-18	1.1775e-10	0.53423	87.3054	6.06474e-06	1.04756e-14
	0.12353	7.22558		0.12353	87.8303		0.12353	0	4.10216e-18	1.16175e-10	0.53212	87.2982	6.13994e-06	1.06388e-14
	0.15318	7.42884		0.15318	87.5102		0.15318	0	2.81024e-18	8.42348e-11	0.48421	87.026	8.21856e-06	1.53492e-14
	0.18282	7.62096		0.18282	87.0035		0.18282	0	1.92193e-18	6.0951e-11	0.44008	86.5634	1.09675e-05	2.21017e-14
	0.21247	7.79973		0.21247	86.3128		0.21247	0	1.31218e-18	4.40126e-11	0.39949	85.9133	1.45917e-05	3.17621e-14
	0.24212	7.96344		0.24212	85.4423		0.24212	0	8.94361e-19	3.17163e-11	0.36221	85.08	1.93545e-05	4.55552e-14
	0.27176	8.11084		0.27176	84.397		0.27176	0	6.08549e-19	2.28085e-11	0.32802	84.069	2.55941e-05	6.52095e-14
	0.30141	8.24107		0.30141	83.1835		0.30141	0	4.13372e-19	1.63689e-11	0.2967	82.8868	3.37428e-05	9.31598e-14
	0.33106	8.35359		0.33106	81.809		0.33106	0	2.80317e-19	1.17233e-11	0.26805	81.5409	4.4351e-05	1.32828e-13
	0.36071	8.44806		0.36071	80.2819		0.36071	0	1.89768e-19	8.37893e-12	0.24188	80.04	5.81176e-05	1.89016e-13
	0.39035	8.52424		0.39035	78.6115		0.39035	0	1.2825e-19	5.97635e-12	0.218	78.3934	7.59265e-05	2.68441e-13
	0.42	8.58188		0.42	76.8077		0.42	0	8.65278e-20	4.25394e-12	0.19624	76.6114	9.8892e-05	3.80492e-13
	0.44965	8.62069		0.44965	74.8813		0.44965	0	5.82796e-20	3.02172e-12	0.17644	74.7047	0.000128414	5.38253e-13
	0.47929	8.6403		0.47929	72.8435		0.47929	0	3.9187e-20	2.14204e-12	0.15846	72.6848	0.000166243	7.59926e-13
	0.50894	8.64028		0.50894	70.7059		0.50894	0	2.63044e-20	1.51533e-12	0.14213	70.5636	0.000214563	1.07078e-12
	0.53859	8.62019		0.53859	68.4808		0.53859	0	1.76271e-20	1.06979e-12	0.12733	68.3532	0.00027609	1.50583e-12
	0.56823	8.57957		0.56823	66.1802		0.56823	0	1.17922e-20	7.53692e-13	0.11394	66.066	0.000354182	2.11347e-12
	0.59788	8.51808		0.59788	63.8167		0.59788	0	7.87537e-21	5.29907e-13	0.10184	63.7144	0.000452987	2.96046e-12
	0.62753	8.4355		0.62753	61.4025		0.62753	0	5.25062e-21	3.71803e-13	0.09091	61.3111	0.000577598	4.13874e-12
	0.65718	8.33185		0.65718	58.95		0.65718	0	3.49473e-21	2.60337e-13	0.08106	58.8683	0.000734256	5.77458e-12
	0.68682	8.20737		0.68682	56.4712		0.68682	0	2.32209e-21	1.81914e-13	0.07218	56.3981	0.000930576	8.04116e-12
	0.71647	8.06257		0.71647	53.9778		0.71647	0	1.54032e-21	1.26854e-13	0.06421	53.9124	0.00118	1.11753e-11
	0.74612	7.89821		0.74612	51.4812		0.74612	0	1.02001e-21	8.82783e-14	0.05704	51.4226	0.00148	1.55005e-11
	0.77576	7.71527		0.77576	48.9921		0.77576	0	6.7431e-22	6.13068e-14	0.05062	48.9396	0.00186	2.14574e-11
	0.80541	7.51491		0.80541	46.521		0.80541	0	4.45018e-22	4.24886e-14	0.04486	46.4738	0.00233	2.96452e-11
	0.83506	7.2984		0.83506	44.0775		0.83506	0	2.93195e-22	2.93861e-14	0.03971	44.0349	0.00291	4.08768e-11
	0.8647	7.06706		0.8647	41.6707		0.8647	0	1.92842e-22	2.02826e-14	0.03511	41.6319	0.00362	5.62525e-11
	0.89435	6.82223		0.89435	39.3088		0.89435	0	1.26622e-22	1.39705e-14	0.03101	39.2733	0.00449	7.72595e-11
	0.924	6.56528		0.924	36.9995		0.924	0	8.30006e-23	9.60303e-15	0.02735	36.9665	0.00555	1.05903e-10
	0.95365	6.29751		0.95365	34.7496		0.95365	0	5.43149e-23	6.58745e-15	0.0241	34.7186	0.00685	1.44878e-10
	0.98329	6.02021		0.98329	32.565		0.98329	0	3.54826e-23	4.50952e-15	0.02121	32.5354	0.00842	1.9781e-10
	1.01294	5.73463		1.01294	30.4512		1.01294	0	2.31406e-23	3.08071e-15	0.01864	30.4222	0.01032	2.69549e-10
	1.04259	5.442		1.04259	28.4125		1.04259	0	1.5066e-23	2.1003e-15	0.01636	28.3836	0.01261	3.66582e-10
	1.07223	5.14354		1.07223	26.4529		1.07223	0	9.79232e-24	1.42896e-15	0.01435	26.4231	0.01537	4.97563e-10
	1.10188	4.84048		1.10188	24.5751		1.10188	0	6.35382e-24	9.70214e-16	0.01256	24.5438	0.01866	6.74017e-10
	1.13153	4.5341		1.13153	22.7815		1.13153	0	4.11574e-24	6.57389e-16	0.01099	22.7479	0.0226	9.1125e-10
	1.16117	4.22576		1.16117	21.0738		1.16117	0	2.6615e-24	4.44518e-16	0.0096	21.037	0.02729	1.22955e-09
	1.19082	3.91694		1.19082	19.4529		1.19082	0	1.71816e-24	2.99957e-16	0.00838	19.4117	0.03284	1.65579e-09
	1.22047	3.60926		1.22047	17.9193		1.22047	0	1.1073e-24	2.01995e-16	0.0073	17.8726	0.03941	2.22539e-09
	1.25012	3.30448		1.25012	16.4727		1.25012	0	7.12415e-25	1.35747e-16	0.00636	16.4191	0.04715	2.98504e-09
	1.27976	3.00449		1.27976	15.1124		1.27976	0	4.57572e-25	9.10385e-17	0.00553	15.0506	0.05623	3.99615e-09
	1.30941	2.71127		1.30941	13.8375		1.30941	0	2.93395e-25	6.09301e-17	0.0048	13.7658	0.06687	5.33919e-09
	1.33906	2.42687		1.33906	12.6463		1.33906	0	1.87805e-25	4.06955e-17	0.00416	12.5628	0.07927	7.11957e-09
	1.3687	2.15333		1.3687	11.537		1.3687	0	1.20012e-25	2.71249e-17	0.00361	11.4397	0.09369	9.47497e-09
	1.39835	1.89261		1.39835	10.5076		1.39835	0	7.6561e-26	1.80426e-17	0.00312	10.3941	0.1104	1.25848e-08
	1.428	1.64657		1.428	9.55551		1.428	0	4.87585e-26	1.19767e-17	0.0027	9.42312	0.1297	1.66824e-08
	1.45765	1.41688		1.45765	8.67827		1.45765	0	3.09997e-26	7.93384e-18	0.00233	8.52404	0.1519	2.20708e-08
	1.48729	1.20494		1.48729	7.87312		1.48729	0	1.96756e-26	5.24493e-18	0.00201	7.69374	0.17737	2.9142e-08
	1.51694	1.01187		1.51694	7.13722		1.51694	0	1.2467e-26	3.46023e-18	0.00173	6.92901	0.20647	3.84031e-08
	1.54659	0.83839		1.54659	6.46764		1.54659	0	7.88603e-27	2.27812e-18	0.00149	6.22652	0.23963	5.05077e-08
	1.57623	0.68481		1.57623	5.86146		1.57623	0	4.97988e-27	1.49678e-18	0.00128	5.58292	0.27727	6.62969e-08
	1.60588	0.55099		1.60588	5.31573		1.60588	0	3.13936e-27	9.81398e-19	0.0011	4.99479	0.31984	8.6851e-08
	1.63553	0.43635		1.63553	4.82755		1.63553	0	1.97573e-27	6.42159e-19	0.000939924	4.45877	0.36784	1.13553e-07
	1.66517	0.33987		1.66517	4.39405		1.66517	0	1.2413e-27	4.19323e-19	0.000804634	3.97149	0.42176	1.48173e-07
	1.69482	0.2602		1.69482	4.01246		1.69482	0	7.78554e-28	2.73251e-19	0.000687993	3.52966	0.48211	1.92967e-07
	1.72447	0.19566		1.72447	3.68009		1.72447	0	4.87488e-28	1.77699e-19	0.000587557	3.13007	0.54943	2.50809e-07
	1.75412	0.14444		1.75412	3.39435		1.75412	0	3.0472e-28	1.15322e-19	0.000501183	2.76959	0.62426	3.25348e-07
	1.78376	0.10463		1.78376	3.15277		1.78376	0	1.90154e-28	7.46886e-20	0.000426995	2.44523	0.70712	4.21207e-07
	1.81341	0.07433		1.81341	2.953		1.81341	0	1.18459e-28	4.82726e-20	0.000363354	2.15408	0.79855	5.44238e-07
	1.84306	0.05176		1.84306	2.79281		1.84306	0	7.36709e-29	3.11355e-20	0.000308828	1.89342	0.89908	7.01821e-07
	1.8727	0.03533		1.8727	2.78817		1.8727	0	7.25219e-29	3.06867e-20	0.000307167	1.8853	0.90256	7.07718e-07
	1.90235	0.02362		1.90235	2.69933		1.90235	0	5.1962e-29	2.25499e-20	0.000273934	1.72026	0.9788	8.4451e-07
	1.932	0.01547		1.932	2.67009		1.932	0	4.57391e-29	2.0041e-20	0.00026217	1.66063	1.00919	9.03251e-07
	1.96164	0.00992		1.96164	2.62811		1.96164	0	3.71998e-29	1.6554e-20	0.000244153	1.56798	1.05989	1.00677e-06
	1.99129	0.00623		1.99129	2.58283		1.99129	0	2.83493e-29	1.28734e-20	0.000222296	1.45325	1.12935	1.1602e-06
	2.02094	0.00383		2.02094	2.57385		2.02094	0	2.66094e-29	1.21402e-20	0.000217482	1.42763	1.14601	1.19905e-06
	2.05059	0.0023		2.05059	2.53591		2.05059	0	1.90182e-29	8.89429e-21	0.000193611	1.29843	1.23728	1.42668e-06
	2.08023	0.00136		2.08023	2.52915		2.08023	0	1.75412e-29	8.25228e-21	0.00018826	1.26897	1.25999	1.48733e-06
	2.10988	0.000780533		2.10988	2.51366		2.10988	0	1.35813e-29	6.50969e-21	0.00017226	1.17966	1.33383	1.69588e-06
	2.13953	0.00043982		2.13953	2.50725		2.13953	0	1.08353e-29	5.27913e-21	0.000159245	1.1056	1.40149	1.90293e-06
	2.16917	0.00024246		2.16917	2.50653		2.16917	0	9.6907e-30	4.75963e-21	0.000153173	1.07059	1.43579	2.01394e-06
	2.19882	0.000130755		2.19882	2.51393		2.19882	0	6.90886e-30	3.47655e-21	0.000136121	0.97055	1.54324	2.38934e-06
	2.22847	6.89776e-05		2.22847	2.51543		2.22847	0	6.68163e-30	3.37023e-21	0.00013454	0.96115	1.55415	2.42987e-06
	2.25811	3.55932e-05		2.25811	2.53531		2.25811	0	4.9215e-30	2.53681e-21	0.000120897	0.87892	1.65627	2.83199e-06
	2.28776	1.79647e-05		2.28776	2.55205		2.28776	0	4.11329e-30	2.14716e-21	0.000113533	0.83372	1.71821	3.09662e-06
	2.31741	8.86854e-06		2.31741	2.57012		2.31741	0	3.5029e-30	1.84923e-21	0.000107312	0.79507	1.77494	3.35341e-06
	2.34706	4.28205e-06		2.34706	2.61553		2.34706	0	2.5279e-30	1.36515e-21	9.56905e-05	0.7216	1.89384	3.93857e-06
	2.3767	2.02212e-06		2.3767	2.61784		2.3767	0	2.49113e-30	1.34666e-21	9.51986e-05	0.71845	1.89929	3.967e-06
	2.40635	9.33926e-07		2.40635	2.67793		2.40635	0	1.77013e-30	9.79687e-22	8.44027e-05	0.64851	2.02934	4.68834e-06
	2.436	4.21851e-07		2.436	2.70435		2.436	0	1.55092e-30	8.66164e-22	8.05558e-05	0.62317	2.08109	4.99958e-06
	2.46564	1.86355e-07		2.46564	2.74988		2.46564	0	1.25676e-30	7.12001e-22	7.47873e-05	0.58474	2.16506	5.53551e-06
	2.49529	8.05106e-08		2.49529	2.81698		2.49529	0	9.4992e-31	5.48443e-22	6.77338e-05	0.53698	2.27992	6.33391e-06
	2.52494	3.40166e-08		2.52494	2.83319		2.52494	0	8.91539e-31	5.16937e-22	6.62285e-05	0.52668	2.30644	6.52945e-06
	2.55459	1.40557e-08		2.55459	2.95195		2.55459	0	5.80825e-31	3.46553e-22	5.68844e-05	0.4617	2.49019	8.0086e-06
	2.58423	5.67978e-09		2.58423	3.10775		2.58423	0	3.54542e-31	2.18533e-22	4.77158e-05	0.39609	2.7116	1.01061e-05
	2.61388	2.24455e-09		2.61388	3.28286		2.61388	0	2.16049e-31	1.37522e-22	3.99771e-05	0.33906	2.94375	1.27279e-05
	2.64353	8.67443e-10		2.64353	3.47573		2.64353	0	1.31432e-31	8.63648e-23	3.34534e-05	0.2896	3.18608	1.59983e-05
	2.67317	3.27843e-10		2.67317	3.68477		2.67317	0	7.98202e-32	5.41264e-23	2.79608e-05	0.2468	3.43792	2.00695e-05
	2.70282	1.21172e-10		2.70282	3.90834		2.70282	0	4.83935e-32	3.38524e-23	2.33421e-05	0.20987	3.69842	2.51272e-05
	2.73247	4.37974e-11		2.73247	4.14472		2.73247	0	2.92904e-32	2.1129e-23	1.94629e-05	0.17807	3.9666	3.13975e-05
	2.76211	1.54812e-11		2.76211	4.39215		2.76211	0	1.76981e-32	1.31606e-23	1.62091e-05	0.15076	4.24134	3.91554e-05
	2.79176	5.3514e-12		2.79176	4.64877		2.79176	0	1.06755e-32	8.18053e-24	1.34831e-05	0.12735	4.52135	4.8734e-05
	2.82141	1.809e-12		2.82141	4.91266		2.82141	0	6.42861e-33	5.07453e-24	1.12021e-05	0.10734	4.80525	6.05365e-05
	2.85105	5.98021e-13		2.85105	5.18186		2.85105	0	3.86461e-33	3.14135e-24	9.29584e-06	0.09028	5.0915	7.50494e-05
	2.8807	1.9333e-13		2.8807	5.4543		2.8807	0	2.31931e-33	1.94065e-24	7.70476e-06	0.07576	5.37844	9.28586e-05
	2.91035	6.1121e-14		2.91035	5.7279		2.91035	0	1.38956e-33	1.19643e-24	6.37837e-06	0.06343	5.66434	0.000114668
	2.94	1.88967e-14		2.94	6.0005		2.94	0	8.31105e-34	7.36095e-25	5.27401e-06	0.053	5.94736	0.00014132
	2.96964	5.71329e-15		2.96964	6.26995		2.96964	0	4.96247e-34	4.51949e-25	4.35564e-06	0.04418	6.22559	0.000173825
	2.99929	1.68924e-15		2.99929	6.53406		2.99929	0	2.95804e-34	2.76919e-25	3.59288e-06	0.03675	6.49709	0.000213386
	3.02894	4.88429e-16		3.02894	6.79065		3.02894	0	1.76024e-34	1.69327e-25	2.96015e-06	0.0305	6.75989	0.000261435
	3.05858	1.38107e-16		3.05858	7.03757		3.05858	0	1.04569e-34	1.03325e-25	2.43594e-06	0.02526	7.01199	0.000319673
	3.08823	3.81886e-17		3.08823	7.27271		3.08823	0	6.20154e-35	6.29209e-26	2.00215e-06	0.02087	7.25145	0.000390115
	3.11788	1.03266e-17		3.11788	7.49405		3.11788	0	3.67162e-35	3.82377e-26	1.64365e-06	0.01721	7.47636	0.000475142
	3.14753	2.73076e-18		3.14753	7.69962		3.14753	0	2.17009e-35	2.31898e-26	1.34772e-06	0.01415	7.68489	0.000577564
	3.17717	7.06178e-19		3.17717	7.88761		3.17717	0	1.28045e-35	1.4035e-26	1.10376e-06	0.01162	7.87529	0.000700681
	3.20682	1.78587e-19		3.20682	8.05632		3.20682	0	7.54242e-36	8.47684e-27	9.02872e-07	0.00952	8.04596	0.000848371
	3.23647	4.41659e-20		3.23647	8.20421		3.23647	0	4.43528e-36	5.10933e-27	7.37664e-07	0.00778	8.1954	0.00103
	3.26611	1.06815e-20		3.26611	8.28466		3.26611	0	3.19084e-36	3.73166e-27	6.50584e-07	0.00686	8.27665	0.00115
	3.29576	2.52626e-21		3.29576	8.3299		3.29576	0	2.60372e-36	3.07329e-27	6.01965e-07	0.00634	8.32233	0.00124
	3.32541	5.84291e-22		3.32541	8.36507		3.32541	0	2.19687e-36	2.61302e-27	5.64103e-07	0.00594	8.35782	0.00131
	3.35505	1.32156e-22		3.35505	8.43225		3.35505	0	1.52592e-36	1.8448e-27	4.90641e-07	0.00516	8.4256	0.00149
	3.3847	2.92319e-23		3.3847	8.43387		3.3847	0	1.51127e-36	1.82788e-27	4.88831e-07	0.00514	8.42724	0.00149
	3.41435	6.32325e-24		3.41435	8.49077		3.41435	0	1.03877e-36	1.27737e-27	4.23355e-07	0.00444	8.48463	0.0017
	3.444	1.33768e-24		3.444	8.51028		3.444	0	8.92754e-37	1.10511e-27	3.99427e-07	0.00419	8.50431	0.00179
	3.47364	2.76769e-25		3.47364	8.53548		3.47364	0	7.13408e-37	8.91759e-28	3.66435e-07	0.00384	8.52972	0.00193
	3.50329	5.60126e-26		3.50329	8.56327		3.50329	0	5.21429e-37	6.60648e-28	3.24781e-07	0.00339	8.55773	0.00214
	3.53294	1.10907e-26		3.53294	8.56781		3.53294	0	4.89547e-37	6.21931e-28	3.16981e-07	0.00331	8.56231	0.00219
	3.56258	2.14956e-27		3.56258	8.58761		3.56258	0	3.35653e-37	4.33312e-28	2.74041e-07	0.00285	8.58227	0.00248
	3.59223	4.08195e-28		3.59223	8.5907		3.59223	0	3.04033e-37	3.94132e-28	2.63769e-07	0.00274	8.5854	0.00256
	3.62188	7.6094e-29		3.62188	8.59477		3.62188	0	2.29946e-37	3.01594e-28	2.3678e-07	0.00245	8.5895	0.00281
	3.65152	1.39779e-29		3.65152	8.59232		3.65152	0	1.76973e-37	2.34649e-28	2.13962e-07	0.00221	8.58705	0.00306
	3.68117	2.54864e-30		3.68117	8.58927		3.68117	0	1.57398e-37	2.09705e-28	2.04464e-07	0.00211	8.58398	0.00318
	3.71082	4.67449e-31		3.71082	8.57112		3.71082	0	1.0765e-37	1.45666e-28	1.76456e-07	0.00181	8.56571	0.0036
	3.74047	8.81678e-32		3.74047	8.56809		3.74047	0	1.0284e-37	1.39416e-28	1.73353e-07	0.00178	8.56266	0.00365
	3.77011	1.763e-32		3.77011	8.54041		3.77011	0	7.3564e-38	1.01081e-28	1.52195e-07	0.00156	8.5348	0.00406
	3.79976	3.84942e-33		3.79976	8.51825		3.79976	0	5.9659e-38	8.26622e-29	1.40283e-07	0.00143	8.51248	0.00434
	3.82941	9.28544e-34		3.82941	8.49728		3.82941	0	5.02293e-38	7.00722e-29	1.31193e-07	0.00133	8.49136	0.00458
	3.85905	2.43794e-34		3.85905	8.44323		3.85905	0	3.45509e-38	4.89122e-29	1.13386e-07	0.00114	8.43693	0.00515
	3.8887	6.75738e-35		3.8887	8.44192		3.8887	0	3.4268e-38	4.85271e-29	1.13023e-07	0.00114	8.43561	0.00517
	3.91835	1.91956e-35		3.91835	8.37457		3.91835	0	2.33592e-38	3.35728e-29	9.73124e-08	0.000975663	8.36778	0.00582
	3.94799	5.47318e-36		3.94799	8.34374		3.94799	0	1.99755e-38	2.8882e-29	9.15364e-08	0.000915079	8.33672	0.00611
	3.97764	1.5471e-36		3.97764	8.29554		3.97764	0	1.59099e-38	2.32035e-29	8.37365e-08	0.000833443	8.28816	0.00655
	4.00729	4.30653e-37		4.00729	8.22068		4.00729	0	1.15293e-38	1.70196e-29	7.38088e-08	0.000729879	8.21273	0.00722
	4.03694	1.17641e-37		4.03694	8.07517		4.03694	0	6.64308e-39	1.00087e-29	5.94433e-08	0.000580876	8.06606	0.00852
	4.06658	3.14807e-38		4.06658	7.90851		4.06658	0	3.82123e-39	5.87382e-30	4.78166e-08	0.000461274	7.89801	0.01004
	4.09623	8.24537e-39		4.09623	7.72218		4.09623	0	2.19431e-39	3.44008e-30	3.84179e-08	0.000365489	7.71002	0.0118
	4.12588	2.11283e-39		4.12588	7.51782		4.12588	0	1.25793e-39	2.0106e-30	3.08297e-08	0.000288956	7.50369	0.01385
	4.15552	5.29558e-40		4.15552	7.29719		4.15552	0	7.19906e-40	1.1727e-30	2.47107e-08	0.000227944	7.28075	0.01621
	4.18517	1.29811e-40		4.18517	7.06215		4.18517	0	4.11299e-40	6.82588e-31	1.97824e-08	0.000179418	7.04302	0.01894
	4.21482	3.11197e-41		4.21482	6.81465		4.21482	0	2.34588e-40	3.96497e-31	1.58181e-08	0.000140912	6.79241	0.0221
	4.24446	7.2958e-42		4.24446	6.55669		4.24446	0	1.33572e-40	2.29842e-31	1.26331e-08	0.000110425	6.53086	0.02572
	4.27411	1.67271e-42		4.27411	6.29032		4.27411	0	7.59254e-41	1.32961e-31	1.00774e-08	8.63434e-05	6.26035	0.02988
	4.30376	3.75037e-43		4.30376	6.01758		4.30376	0	4.30848e-41	7.67595e-32	8.02904e-09	6.73647e-05	5.98287	0.03464
	4.33341	8.22303e-44		4.33341	5.74048		4.33341	0	2.44075e-41	4.42227e-32	6.3894e-09	5.24416e-05	5.70035	0.04009
	4.36305	1.76317e-44		4.36305	5.46104		4.36305	0	1.38033e-41	2.54253e-32	5.07851e-09	4.07343e-05	5.41471	0.0463
	4.3927	3.69709e-45		4.3927	5.18119		4.3927	0	7.79309e-42	1.45881e-32	4.03175e-09	3.15709e-05	5.12779	0.05336
	4.42235	7.58106e-46		4.42235	4.90277		4.42235	0	4.39234e-42	8.35285e-33	3.1969e-09	2.44148e-05	4.84136	0.06138
	4.45199	1.52021e-46		4.45199	4.62757		4.45199	0	2.47143e-42	4.7729e-33	2.5319e-09	1.88392e-05	4.55708	0.07047
	4.48164	2.98112e-47		4.48164	4.35726		4.48164	0	1.38824e-42	2.72169e-33	2.00283e-09	1.45048e-05	4.27649	0.08075
	4.51129	5.71689e-48		4.51129	4.09337		4.51129	0	7.78473e-43	1.54883e-33	1.58242e-09	1.1143e-05	4.00102	0.09234
	4.54093	1.07212e-48		4.54093	3.83734		4.54093	0	4.35794e-43	8.79577e-34	1.24876e-09	8.54148e-06	3.73194	0.10539
	4.57058	1.96621e-49		4.57058	3.59046		4.57058	0	2.43549e-43	4.98488e-34	9.84276e-10	6.53289e-06	3.47041	0.12004
	4.60023	3.52631e-50		4.60023	3.35391		4.60023	0	1.3588e-43	2.81933e-34	7.74882e-10	4.98563e-06	3.21743	0.13647
	4.62988	6.18464e-51		4.62988	3.12869		4.62988	0	7.56807e-44	1.59127e-34	6.09304e-10	3.79643e-06	2.97385	0.15483
	4.65952	1.06075e-51		4.65952	2.91571		4.65952	0	4.20802e-44	8.96287e-35	4.78533e-10	2.8845e-06	2.74038	0.17533
	4.68917	1.77915e-52		4.68917	2.71573		4.68917	0	2.33579e-44	5.03803e-35	3.75379e-10	2.18679e-06	2.51759	0.19814
	4.71882	2.91821e-53		4.71882	2.52938		4.71882	0	1.29436e-44	2.82608e-35	2.9411e-10	1.65419e-06	2.3059	0.22348
	4.74846	4.68085e-54		4.74846	2.35718		4.74846	0	7.16039e-45	1.58203e-35	2.30159e-10	1.24854e-06	2.10561	0.25157
	4.77811	7.34236e-55		4.77811	2.19952		4.77811	0	3.95441e-45	8.83797e-36	1.79898e-10	9.40294e-07	1.91688	0.28263
	4.80776	1.12629e-55		4.80776	2.0567		4.80776	0	2.18018e-45	4.92721e-36	1.40445e-10	7.06587e-07	1.73979	0.31691
	4.83741	1.68954e-56		4.83741	1.9289		4.83741	0	1.19995e-45	2.74129e-36	1.09513e-10	5.29794e-07	1.57427	0.35463
	4.86705	2.4785e-57		4.86705	1.83737		4.86705	0	7.42507e-46	1.71055e-36	8.9632e-11	4.19897e-07	1.44982	0.38755
	4.8967	3.55561e-58		4.8967	1.81625		4.8967	0	6.59326e-46	1.52202e-36	8.52916e-11	3.96361e-07	1.42018	0.39607
	4.92635	4.98818e-59		4.92635	1.76547		4.92635	0	4.87975e-46	1.13222e-36	7.52084e-11	3.42398e-07	1.34714	0.41833
	4.95599	6.84342e-60		4.95599	1.71877		4.95599	0	3.61658e-46	8.43321e-37	6.63477e-11	2.9588e-07	1.27729	0.44148
	4.98564	9.18139e-61		4.98564	1.70099		4.98564	0	3.2043e-46	7.48669e-37	6.30689e-11	2.78902e-07	1.24987	0.45112
	5.01529	1.20461e-61		5.01529	1.64391		5.01529	0	2.10237e-46	4.94551e-37	5.28578e-11	2.26935e-07	1.1579	0.48601
	5.04493	1.54557e-62		5.04493	1.63642		5.04493	0	1.98043e-46	4.66308e-37	5.15496e-11	2.20384e-07	1.14529	0.49113
	5.07458	1.93925e-63		5.07458	1.5942		5.07458	0	1.37823e-46	3.2636e-37	4.42741e-11	1.84451e-07	1.0711	0.5231
	5.10423	2.37948e-64		5.10423	1.56911		5.10423	0	1.08263e-46	2.57312e-37	4.00042e-11	1.6379e-07	1.02383	0.54529
	5.13388	2.85519e-65		5.13388	1.55181		5.13388	0	9.02769e-47	2.15152e-37	3.70625e-11	1.49759e-07	0.98934	0.56247
	5.16352	3.35035e-66		5.16352	1.51669		5.16352	0	5.90839e-47	1.41696e-37	3.10074e-11	1.2146e-07	0.91247	0.60422
	5.19317	3.84458e-67		5.19317	1.51669		5.19317	0	5.90839e-47	1.41696e-37	3.10074e-11	1.2146e-07	0.91247	0.60422
	5.22282	4.31431e-68		5.22282	1.48877		5.22282	0	3.86368e-47	9.32252e-38	2.59264e-11	9.84024e-08	0.84032	0.64845
	5.25246	4.73453e-69		5.25246	1.47897		5.25246	0	3.21901e-47	7.78691e-38	2.40053e-11	8.98718e-08	0.81076	0.66821
	5.28211	5.08096e-70		5.28211	1.46796		5.28211	0	2.52449e-47	6.12735e-38	2.16652e-11	7.96358e-08	0.77272	0.69524
	5.31176	5.33235e-71		5.31176	1.45573		5.31176	0	1.7508e-47	4.2705e-38	1.85621e-11	6.63519e-08	0.7182	0.73753
	5.3414	5.47261e-72		5.3414	1.4542		5.3414	0	1.6481e-47	4.02323e-38	1.80938e-11	6.43786e-08	0.70951	0.7447
	5.37105	5.49255e-73		5.37105	1.44739		5.37105	0	1.07506e-47	2.63901e-38	1.51023e-11	5.19883e-08	0.6505	0.7969
	5.4007	5.39084e-74		5.4007	1.44671		5.4007	0	9.5063e-48	2.33722e-38	1.4336e-11	4.88791e-08	0.63428	0.81243
	5.43035	5.1742e-75		5.43035	1.44744		5.43035	0	7.00684e-48	1.7293e-38	1.2598e-11	4.19372e-08	0.59551	0.85193
	5.45999	4.8566e-76		5.45999	1.45164		5.45999	0	5.15292e-48	1.27653e-38	1.10588e-11	3.59282e-08	0.55847	0.89317
	5.48964	4.45785e-77		5.48964	1.45425		5.48964	0	4.563e-48	1.13204e-38	1.05028e-11	3.37928e-08	0.54436	0.90989
	5.51929	4.00149e-78		5.51929	1.46773		5.51929	0	2.96906e-48	7.40321e-39	8.75095e-12	2.72007e-08	0.49687	0.97086
	5.54893	3.51255e-79		5.54893	1.47024		5.54893	0	2.7884e-48	6.95776e-39	8.52059e-12	2.63504e-08	0.49023	0.98001
	5.57858	3.01526e-80		5.57858	1.48776		5.57858	0	1.9303e-48	4.83659e-39	7.28702e-12	2.18708e-08	0.45284	1.03491
	5.60823	2.53123e-81		5.60823	1.5022		5.60823	0	1.50634e-48	3.78457e-39	6.55709e-12	1.92833e-08	0.42903	1.07318
	5.63787	2.07798e-82		5.63787	1.51424		5.63787	0	1.25392e-48	3.15662e-39	6.06444e-12	1.75663e-08	0.41211	1.10213
	5.66752	1.66823e-83		5.66752	1.54706		5.66752	0	8.13873e-49	2.05812e-39	5.04402e-12	1.40938e-08	0.37448	1.17258
	5.69717	1.3097e-84		5.69717	1.54721		5.69717	0	8.12365e-49	2.05434e-39	5.04003e-12	1.40805e-08	0.37432	1.17289
	5.72682	1.00553e-85		5.72682	1.58611		5.72682	0	5.27814e-49	1.34054e-39	4.19284e-12	1.12955e-08	0.33978	1.24633
	5.75646	7.54948e-87		5.75646	1.60495		5.75646	0	4.37364e-49	1.11285e-39	3.86932e-12	1.02587e-08	0.32561	1.27934
					1.63129			0	3.42015e-49	8.72275e-40	3.48325e-12	9.04302e-09	0.30784	1.32345
					1.67508			0	2.35071e-49	6.01602e-40	2.96699e-12	7.4578e-09	0.28237	1.39271
					1.68246			0	2.21436e-49	5.6701e-40	2.89206e-12	7.23189e-09	0.27849	1.40398
					1.73953			0	1.43248e-49	3.68206e-40	2.3998e-12	5.77724e-09	0.25156	1.48797
					1.75728			0	1.2613e-49	3.24556e-40	2.27237e-12	5.40965e-09	0.24413	1.51314
					1.80237			0	9.25915e-50	2.38867e-40	1.99016e-12	4.6102e-09	0.2269	1.57547
					1.85119			0	6.75615e-50	1.74734e-40	1.73828e-12	3.91532e-09	0.21044	1.64076
					1.87086			0	5.97987e-50	1.54804e-40	1.64948e-12	3.67494e-09	0.20435	1.66651
					1.95647			0	3.61281e-50	9.38806e-41	1.32814e-12	2.82754e-09	0.18084	1.77563
					2.07274			0	1.92865e-50	5.03363e-41	1.01355e-12	2.03746e-09	0.15493	1.91781
					2.19963			0	1.02784e-50	2.69336e-41	7.72553e-13	1.46491e-09	0.13234	2.0673
					2.33675			0	5.46838e-51	1.43819e-41	5.88155e-13	1.05094e-09	0.11269	2.22405
					2.48366			0	2.9044e-51	7.66386e-42	4.47234e-13	7.52282e-10	0.09568	2.38798
					2.63994			0	1.53999e-51	4.07556e-42	3.39671e-13	5.37312e-10	0.08098	2.55896
					2.80511			0	8.15156e-52	2.16289e-42	2.57669e-13	3.82925e-10	0.06834	2.73677
					2.97868			0	4.30752e-52	1.14548e-42	1.95229e-13	2.72296e-10	0.05749	2.92119
					3.16011			0	2.27236e-52	6.05415e-43	1.47744e-13	1.93201e-10	0.04822	3.11189
					3.34884			0	1.19671e-52	3.1932e-43	1.11674e-13	1.36779e-10	0.04032	3.30852
					3.54427			0	6.29167e-53	1.68076e-43	8.43096e-14	9.66209e-11	0.03361	3.51066
					3.74575			0	3.30222e-53	8.82867e-44	6.35743e-14	6.81026e-11	0.02794	3.71781
					3.9526			0	1.73024e-53	4.62798e-44	4.78813e-14	4.78957e-11	0.02315	3.92945
					4.16408			0	9.05053e-54	2.42102e-44	3.60189e-14	3.36102e-11	0.01912	4.14495
					4.37942			0	4.72609e-54	1.2639e-44	2.7063e-14	2.35335e-11	0.01575	4.36367
					4.59783			0	2.46374e-54	6.58467e-45	2.03096e-14	1.64416e-11	0.01293	4.5849
					4.81845			0	1.28218e-54	3.42345e-45	1.52232e-14	1.14615e-11	0.01059	4.80786
					5.04038			0	6.66142e-55	1.77625e-45	1.1397e-14	7.97222e-12	0.00864	5.03174
					5.26272			0	3.455e-55	9.1971e-46	8.5223e-15	5.53298e-12	0.00703	5.25569
					5.48451			0	1.78892e-55	4.75233e-46	6.36506e-15	3.83159e-12	0.0057	5.4788
					5.70476			0	9.24695e-56	2.45058e-46	4.74819e-15	2.64753e-12	0.00461	5.70015
					5.92249			0	4.77166e-56	1.26108e-46	3.53781e-15	1.82534e-12	0.00372	5.91877
					6.13667			0	2.45812e-56	6.47625e-47	2.63282e-15	1.25571e-12	0.00299	6.13368
					6.34628			0	1.26415e-56	3.31903e-47	1.95698e-15	8.61932e-13	0.0024	6.34389
					6.5503			0	6.49021e-57	1.6975e-47	1.45289e-15	5.90336e-13	0.00191	6.54839
					6.74771			0	3.32646e-57	8.66393e-48	1.07736e-15	4.03429e-13	0.00152	6.74618
					6.93749			0	1.70204e-57	4.41295e-48	7.97936e-16	2.7509e-13	0.00121	6.93628
					7.11865			0	8.69403e-58	2.24313e-48	5.90278e-16	1.87166e-13	0.000958688	7.11769
					7.29024			0	4.43336e-58	1.13785e-48	4.36138e-16	1.27062e-13	0.000756728	7.28948
					7.45132			0	2.25687e-58	5.75999e-49	3.21862e-16	8.6069e-14	0.000595503	7.45073
					7.60102			0	1.14696e-58	2.90985e-49	2.37246e-16	5.81728e-14	0.000467209	7.60055
					7.73851			0	5.81897e-59	1.46698e-49	1.74665e-16	3.92313e-14	0.000365442	7.73814
					7.863			0	2.94722e-59	7.38058e-50	1.28438e-16	2.63991e-14	0.000284977	7.86271
					7.95071			0	1.73072e-59	4.31053e-50	1.00946e-16	1.93459e-14	0.000234185	7.95048
					7.9738			0	1.49018e-59	3.70562e-50	9.43327e-17	1.77249e-14	0.000221555	7.97357
					8.02197			0	1.07317e-59	2.6593e-50	8.12973e-17	1.46257e-14	0.000196101	8.02177
					8.07026			0	7.52197e-60	1.8567e-50	6.92008e-17	1.18747e-14	0.000171725	8.07009
					8.08607			0	6.64893e-60	1.63896e-50	6.54351e-17	1.10452e-14	0.000163967	8.08591
					8.14283			0	4.11598e-60	1.0091e-50	5.26369e-17	8.33218e-15	0.000136895	8.1427
					8.15183			0	3.79035e-60	9.2838e-51	5.07034e-17	7.93771e-15	0.000132699	8.1517
					8.1921			0	2.54586e-60	6.20668e-51	4.2317e-17	6.27879e-15	0.000114123	8.19198
					8.21803			0	1.90677e-60	4.63259e-51	3.71062e-17	5.29437e-15	0.000102232	8.21793
					8.23372			0	1.57338e-60	3.81373e-51	3.40005e-17	4.72633e-15	9.49976e-05	8.23362
					8.26758			0	9.7157e-61	2.34102e-51	2.73025e-17	3.55388e-15	7.89601e-05	8.2675
					8.26847			0	9.57595e-61	2.30693e-51	2.7123e-17	3.52352e-15	7.8521e-05	8.2684
					8.29358			0	5.9945e-61	1.43556e-51	2.19111e-17	2.66939e-15	6.55325e-05	8.29351
					8.30286			0	4.80091e-61	1.14643e-51	1.98018e-17	2.33979e-15	6.01265e-05	8.3028
					8.31165			0	3.69548e-61	8.79434e-52	1.7574e-17	2.00286e-15	5.43076e-05	8.31159
					8.321			0	2.40286e-61	5.68547e-52	1.44396e-17	1.55031e-15	4.59016e-05	8.32095
					8.32173			0	2.27629e-61	5.38205e-52	1.40872e-17	1.50114e-15	4.49385e-05	8.32168
					8.32379			0	1.40095e-61	3.29046e-52	1.12855e-17	1.12388e-15	3.71306e-05	8.32375
					8.32277			0	1.20061e-61	2.81385e-52	1.05168e-17	1.02495e-15	3.49361e-05	8.32273
					8.31783			0	8.61509e-62	2.00968e-52	9.03577e-18	8.40529e-16	3.06337e-05	8.3178
					8.30816			0	5.98866e-62	1.38974e-52	7.65055e-18	6.76123e-16	2.65093e-05	8.30813
					8.30386			0	5.2934e-62	1.2262e-52	7.23027e-18	6.27935e-16	2.52361e-05	8.30384
					8.28193			0	3.24974e-62	7.47414e-53	5.78215e-18	4.68605e-16	2.07587e-05	8.28191
					8.27725			0	2.98213e-62	6.84988e-53	5.55882e-18	4.45032e-16	2.00543e-05	8.27723
					8.2521			0	1.99343e-62	4.55117e-53	4.62136e-18	3.49325e-16	1.70503e-05	8.25208
					8.23024			0	1.48247e-62	3.3693e-53	4.03416e-18	2.9228e-16	1.5125e-05	8.23023
					8.21445			0	1.22178e-62	2.76853e-53	3.69143e-18	2.60125e-16	1.39835e-05	8.21444
					8.16909			0	7.48215e-63	1.68243e-53	2.94691e-18	1.93494e-16	1.14514e-05	8.16908
					8.1674			0	7.35711e-63	1.65387e-53	2.92417e-18	1.91534e-16	1.13728e-05	8.16739
					8.11615			0	4.57823e-63	1.02139e-53	2.35116e-18	1.43774e-16	9.36384e-06	8.11615
					8.08909			0	3.64496e-63	8.10167e-54	2.11706e-18	1.25237e-16	8.52552e-06	8.08908
					8.05579			0	2.79903e-63	6.19449e-54	1.87476e-18	1.06715e-16	7.64547e-06	8.05578
					7.99576			0	1.80278e-63	3.96056e-54	1.53089e-18	8.1708e-17	6.37172e-06	7.99576
					7.98817			0	1.70985e-63	3.75305e-54	1.49401e-18	7.91227e-17	6.23317e-06	7.98816
					7.88796			0	8.90128e-64	1.93217e-54	1.10569e-18	5.31905e-17	4.74759e-06	7.88796
					7.76631			0	4.3876e-64	9.40681e-55	7.97637e-19	3.45499e-17	3.52673e-06	7.7663
					7.63148			0	2.15907e-64	4.57036e-55	5.74722e-19	2.23924e-17	2.61188e-06	7.63148
					7.48424			0	1.06063e-64	2.21595e-55	4.13606e-19	1.44808e-17	1.92848e-06	7.48424
					7.3254			0	5.20152e-65	1.07222e-55	2.97303e-19	9.34392e-18	1.41958e-06	7.3254
					7.15582			0	2.54658e-65	5.17743e-56	2.13447e-19	6.01595e-18	1.0418e-06	7.15582
					6.97642			0	1.24465e-65	2.49491e-56	1.53061e-19	3.86477e-18	7.62243e-07	6.97641
					6.78812			0	6.07298e-66	1.19978e-56	1.09626e-19	2.47731e-18	5.5601e-07	6.78812
					6.59192			0	2.95813e-66	5.7578e-57	7.84235e-20	1.58445e-18	4.04346e-07	6.59192
					6.38879			0	1.43845e-66	2.75753e-57	5.60349e-20	1.01116e-18	2.93161e-07	6.38878
					6.17973			0	6.98293e-67	1.31793e-57	3.99899e-20	6.43874e-19	2.11905e-07	6.17973
					5.96576			0	3.38413e-67	6.28602e-58	2.85052e-20	4.09096e-19	1.52707e-07	5.96576
					5.74786			0	1.63724e-67	2.992e-58	2.02944e-20	2.5935e-19	1.09712e-07	5.74786
					5.52702			0	7.90762e-68	1.42122e-58	1.44314e-20	1.64056e-19	7.85844e-08	5.52702
					5.30421			0	3.81278e-68	6.73701e-59	1.025e-20	1.03547e-19	5.61175e-08	5.30421
					5.08037			0	1.83527e-68	3.18698e-59	7.27137e-21	6.52116e-20	3.99523e-08	5.08037
					4.85639			0	8.81902e-69	1.50454e-59	5.15217e-21	4.09782e-20	2.83575e-08	4.85639
					4.63316			0	4.23061e-69	7.08812e-60	3.64622e-21	2.56934e-20	2.00666e-08	4.63316
					4.41149			0	2.02605e-69	3.3325e-60	2.57737e-21	1.60743e-20	1.41567e-08	4.41149
					4.19217			0	9.68641e-70	1.56358e-60	1.81966e-21	1.00342e-20	9.95715e-09	4.19217
					3.9759			0	4.62312e-70	7.32106e-61	1.28317e-21	6.24993e-21	6.98212e-09	3.9759
					3.76338			0	2.20279e-70	3.42089e-61	9.03774e-22	3.88427e-21	4.88115e-09	3.76338
					3.5552			0	1.04778e-70	1.59518e-61	6.3579e-22	2.40869e-21	3.40202e-09	3.5552
					3.35194			0	4.97549e-71	7.42321e-62	4.46734e-22	1.49038e-21	2.36394e-09	3.35194
					3.15407			0	2.35863e-71	3.4473e-62	3.13518e-22	9.20139e-22	1.63763e-09	3.15407
					2.96205			0	1.11622e-71	1.59763e-62	2.19765e-22	5.66828e-22	1.13104e-09	2.96205
					2.77624			0	5.27355e-72	7.38894e-63	1.53863e-22	3.4841e-22	7.7879e-10	2.77624
					2.59697			0	2.48724e-72	3.41032e-63	1.07594e-22	2.13683e-22	5.3462e-10	2.59697
					2.42449			0	1.17111e-72	1.57079e-63	7.51493e-23	1.30765e-22	3.65892e-10	2.42449
					2.25902			0	5.50478e-73	7.22021e-64	5.24253e-23	7.9846e-23	2.49656e-10	2.25902
					2.1007			0	2.58311e-73	3.31197e-64	3.65288e-23	4.86468e-23	1.69829e-10	2.1007
					1.94963			0	1.21008e-73	1.51613e-64	2.54222e-23	2.95733e-23	1.15177e-10	1.94963
					1.80586			0	5.65905e-74	6.92614e-65	1.76713e-23	1.79384e-23	7.78752e-11	1.80586
					1.66941			0	2.64203e-74	3.15759e-65	1.22689e-23	1.0857e-23	5.24946e-11	1.66941
					1.54022			0	1.23139e-74	1.43657e-65	8.50789e-24	6.55658e-24	3.52787e-11	1.54022
					1.41824			0	5.72947e-75	6.5224e-66	5.89276e-24	3.95081e-24	2.3637e-11	1.41824
					1.30335			0	2.66133e-75	2.95527e-66	4.07658e-24	2.37539e-24	1.57889e-11	1.30335
					1.19541			0	1.23409e-75	1.33627e-66	2.81678e-24	1.42504e-24	1.05147e-11	1.19541
					1.09425			0	5.71288e-76	6.02976e-67	1.94397e-24	8.53016e-25	6.98106e-12	1.09425
					0.99968			0	2.64015e-76	2.71527e-67	1.34001e-24	5.09483e-25	4.62091e-12	0.99968
					0.91149			0	1.21805e-76	1.22021e-67	9.22584e-25	3.03629e-25	3.04941e-12	0.91149
					0.82944			0	5.61e-77	5.47226e-68	6.3443e-25	1.8055e-25	2.00626e-12	0.82944
					0.82494			0	5.36696e-77	5.22717e-68	6.20995e-25	1.75262e-25	1.95871e-12	0.82494
					0.77129			0	3.11653e-77	2.97863e-68	4.77498e-25	1.21654e-25	1.45851e-12	0.77129
					0.7533			0	2.57944e-77	2.44909e-68	4.35754e-25	1.07126e-25	1.31595e-12	0.7533
					0.72043			0	1.80823e-77	1.69563e-68	3.66945e-25	8.43516e-26	1.08443e-12	0.72043
					0.68279			0	1.184e-77	1.09384e-68	2.98937e-25	6.34206e-26	8.60542e-13	0.68279
					0.67228			0	1.04827e-77	9.6429e-69	2.81822e-25	5.84241e-26	8.05095e-13	0.67228
					0.62674			0	6.07204e-78	5.47833e-69	2.16319e-25	4.04223e-26	5.96826e-13	0.62674
					0.61767			0	5.42549e-78	4.87538e-69	2.04832e-25	3.74635e-26	5.61032e-13	0.61767
					0.58372			0	3.51427e-78	3.10923e-69	1.65944e-25	2.79371e-26	4.41778e-13	0.58372
					0.55766			0	2.48193e-78	2.16856e-69	1.40183e-25	2.20814e-26	3.64657e-13	0.55766
					0.54313			0	2.03223e-78	1.76287e-69	1.27225e-25	1.92873e-26	3.26523e-13	0.54313
					0.50487			0	1.17423e-78	9.98506e-70	9.74829e-26	1.33012e-26	2.40979e-13	0.50487
					0.50249			0	1.13346e-78	9.62595e-70	9.58242e-26	1.29863e-26	2.363e-13	0.50249
					0.46886			0	6.77906e-79	5.64996e-70	7.46501e-26	9.16311e-27	1.77582e-13	0.46886
					0.45189			0	5.16753e-79	4.26408e-70	6.54236e-26	7.62059e-27	1.5266e-13	0.45189
					0.435			0	3.91045e-79	3.19377e-70	5.71318e-26	6.30557e-27	1.30669e-13	0.435
					0.40558			0	2.35193e-79	1.88501e-70	4.46143e-26	4.46201e-27	9.8326e-14	0.40558
					0.40319			0	2.25384e-79	1.80353e-70	4.36989e-26	4.33448e-27	9.60069e-14	0.40319
					0.37335			0	1.29795e-79	1.01744e-70	3.34048e-26	2.97632e-27	7.04346e-14	0.37335
					0.3633			0	1.06863e-79	8.31594e-71	3.03873e-26	2.60684e-27	6.31383e-14	0.3633
					0.34539			0	7.46848e-80	5.734e-71	2.55208e-26	2.04152e-27	5.1597e-14	0.34539
					0.32479			0	4.84724e-80	3.66114e-71	2.06725e-26	1.51963e-27	4.04202e-14	0.32479
					0.31921			0	4.29384e-80	3.22826e-71	1.9486e-26	1.3988e-27	3.77413e-14	0.31921
					0.29473			0	2.4666e-80	1.8157e-71	1.48696e-26	9.57396e-28	2.75654e-14	0.29473
					0.28979			0	2.19495e-80	1.60854e-71	1.40466e-26	8.83901e-28	2.57981e-14	0.28979
					0.27187			0	1.41576e-80	1.02019e-71	1.13401e-26	6.5457e-28	2.01033e-14	0.27187
					0.25805			0	9.92244e-81	7.05266e-72	9.53304e-27	5.12991e-28	1.64156e-14	0.25805
					0.25053			0	8.11937e-81	5.72644e-72	8.6434e-27	4.47046e-28	1.46394e-14	0.25053
					0.23065			0	4.65257e-81	3.21107e-72	6.5841e-27	3.04985e-28	1.06447e-14	0.23065
					0.22934			0	4.47791e-81	3.08592e-72	6.46207e-27	2.97069e-28	1.04138e-14	0.22934
					0.21215			0	2.66381e-81	1.79879e-72	5.01249e-27	2.07842e-28	7.7286e-15	0.21215
					0.20342			0	2.01741e-81	1.34748e-72	4.37514e-27	1.71651e-28	6.58631e-15	0.20342
					0.19493			0	1.52388e-81	1.00663e-72	3.81378e-27	1.41489e-28	5.60301e-15	0.19493
					0.18007			0	9.07356e-82	5.87178e-73	2.95864e-27	9.89637e-29	4.15296e-15	0.18007
					0.17895			0	8.71045e-82	5.62766e-73	2.90004e-27	9.62142e-29	4.05599e-15	0.17895
					0.16411			0	4.97471e-82	3.14302e-73	2.20393e-27	6.53562e-29	2.93175e-15	0.16411
					0.15909			0	4.07402e-82	2.55344e-73	1.99835e-27	5.69306e-29	2.61068e-15	0.15909
					0.15036			0	2.8388e-82	1.7536e-73	1.67393e-27	4.43472e-29	2.11598e-15	0.15036
					0.14028			0	1.82613e-82	1.10813e-73	1.34813e-27	3.26782e-29	1.63619e-15	0.14028
					0.13763			0	1.61861e-82	9.77408e-74	1.27064e-27	3.0059e-29	1.52493e-15	0.13763
					0.12586			0	9.22118e-83	5.44234e-74	9.63943e-28	2.03524e-29	1.09735e-15	0.12586
					0.12345			0	8.17152e-83	4.79911e-74	9.08393e-28	1.87159e-29	1.02234e-15	0.12345
					0.11498			0	5.24893e-83	3.02732e-74	7.30848e-28	1.37653e-29	7.88483e-16	0.11498
					0.10843			0	3.6504e-83	2.07417e-74	6.11359e-28	1.06956e-29	6.3685e-16	0.10843
					0.10494			0	2.98535e-83	1.68227e-74	5.53794e-28	9.30006e-30	5.65712e-16	0.10494
					0.09569			0	1.69651e-83	9.3389e-75	4.19387e-28	6.27649e-30	4.05278e-16	0.09569
					0.09504			0	1.62795e-83	8.94613e-75	4.10959e-28	6.09878e-30	3.95515e-16	0.09504
					0.08717			0	9.63296e-84	5.17916e-75	3.17414e-28	4.23135e-30	2.89911e-16	0.08717
					0.08315			0	7.24772e-84	3.85062e-75	2.75917e-28	3.46991e-30	2.44888e-16	0.08315
					0.07933			0	5.46514e-84	2.86937e-75	2.40096e-28	2.84952e-30	2.07077e-16	0.07933
					0.0726			0	3.22126e-84	1.654e-75	1.85029e-28	1.96986e-30	1.51167e-16	0.0726
					0.07212			0	3.098e-84	1.5881e-75	1.81505e-28	1.91688e-30	1.47691e-16	0.07212
					0.06551			0	1.7547e-84	8.78073e-76	1.37131e-28	1.28809e-30	1.05179e-16	0.06551
					0.06326			0	1.42925e-84	7.08997e-76	1.23931e-28	1.11581e-30	9.30298e-17	0.06326
					0.05944			0	9.93027e-85	4.85007e-76	1.03545e-28	8.64632e-31	7.4793e-17	0.05944
					0.05502			0	6.33081e-85	3.03297e-76	8.29091e-29	6.30651e-31	5.70787e-17	0.05502
					0.05389			0	5.61513e-85	2.67626e-76	7.81393e-29	5.79756e-31	5.31063e-17	0.05389
					0.04881			0	3.17247e-85	1.47528e-76	5.89325e-29	3.88321e-31	3.76518e-17	0.04881
					0.04775			0	2.79945e-85	1.29479e-76	5.53992e-29	3.55655e-31	3.49146e-17	0.04775
					0.04416			0	1.79091e-85	8.12421e-77	4.44207e-29	2.59816e-31	2.66551e-17	0.04416
					0.04137			0	1.2358e-85	5.51614e-77	3.69731e-29	2.00129e-31	2.12922e-17	0.04137
					0.03992			0	1.01016e-85	4.46943e-77	3.34628e-29	1.73649e-31	1.88421e-17	0.03992
					0.03605			0	5.69306e-86	2.45633e-77	2.51932e-29	1.15933e-31	1.32995e-17	0.03605
					0.03576			0	5.44623e-86	2.34526e-77	2.46463e-29	1.12367e-31	1.29456e-17	0.03576
					0.03252			0	3.20583e-86	1.34861e-77	1.89562e-29	7.73171e-32	9.37331e-18	0.03252
					0.03086			0	2.39605e-86	9.95047e-78	1.64094e-29	6.29505e-32	7.84692e-18	0.03086
					0.02931			0	1.80374e-86	7.39685e-78	1.42549e-29	5.15078e-32	6.59639e-18	0.02931
					0.02657			0	1.05235e-86	4.21313e-78	1.09123e-29	3.51886e-32	4.74196e-18	0.02657
					0.02639			0	1.01402e-86	4.05295e-78	1.07133e-29	3.42769e-32	4.63526e-18	0.02639
					0.02374			0	5.69586e-87	2.2185e-78	8.04683e-30	2.27856e-32	3.25234e-18	0.02374
					0.02284			0	4.61412e-87	1.78023e-78	7.24798e-30	1.96267e-32	2.85693e-18	0.02284
					0.02134			0	3.19677e-87	1.21314e-78	6.04052e-30	1.51304e-32	2.27863e-18	0.02134
					0.01959			0	2.01968e-87	7.50687e-79	4.8084e-30	1.09228e-32	1.71603e-18	0.01959
					0.01916			0	1.79268e-87	6.62716e-79	4.53178e-30	1.00362e-32	1.59406e-18	0.01916
					0.01719			0	1.00446e-87	3.61665e-79	3.39789e-30	6.64996e-33	1.1135e-18	0.01719
					0.01677			0	8.82547e-88	3.15898e-79	3.18613e-30	6.06544e-33	1.02761e-18	0.01677
					0.0154			0	5.62343e-88	1.97174e-79	2.54621e-30	4.40149e-33	7.76663e-19	0.0154
					0.01433			0	3.84996e-88	1.32661e-79	2.10866e-30	3.36071e-33	6.13503e-19	0.01433
					0.01379			0	3.14565e-88	1.07388e-79	1.90689e-30	2.91012e-33	5.40914e-19	0.01379
					0.01233			0	1.75816e-88	5.84284e-80	1.42726e-30	1.922e-33	3.76165e-19	0.01233
					0.01222			0	1.67665e-88	5.55974e-80	1.39391e-30	1.858e-33	3.65165e-19	0.01222
					0.01102			0	9.81848e-89	3.17582e-80	1.06764e-30	1.26802e-33	2.61206e-19	0.01102
					0.0104			0	7.28926e-89	2.32522e-80	9.20311e-31	1.02493e-33	2.16689e-19	0.0104
					0.00984			0	5.47861e-89	1.72446e-80	7.98165e-31	8.35658e-34	1.8111e-19	0.00984
					0.00883			0	3.16368e-89	9.7048e-81	6.06903e-31	5.64138e-34	1.28195e-19	0.00883
					0.00749			0	1.37078e-89	4.04222e-81	3.99746e-31	3.09828e-34	7.56113e-20	0.00749
					0.00633			0	5.9292e-90	1.68017e-81	2.62982e-31	1.69782e-34	4.44611e-20	0.00633
					0.00535			0	2.56033e-90	6.96954e-82	1.72804e-31	9.28344e-35	2.60652e-20	0.00535
					0.00451			0	1.10372e-90	2.8851e-82	1.13412e-31	5.06484e-35	1.52343e-20	0.00451
					0.00379			0	4.74987e-91	1.19186e-82	7.43435e-32	2.75717e-35	8.87693e-21	0.00379
					0.00318			0	2.04066e-91	4.91358e-83	4.86753e-32	1.49762e-35	5.15688e-21	0.00318
					0.00267			0	8.7522e-92	2.02151e-83	3.18312e-32	8.11672e-36	2.9867e-21	0.00267
					0.00223			0	3.74739e-92	8.29972e-84	2.07911e-32	4.38935e-36	1.72456e-21	0.00223
					0.00186			0	1.60179e-92	3.40064e-84	1.35638e-32	2.36844e-36	9.92765e-22	0.00186
					0.00155			0	6.83513e-93	1.3905e-84	8.83832e-33	1.27517e-36	5.69769e-22	0.00155
					0.00129			0	2.91171e-93	5.6739e-85	5.75221e-33	6.8503e-37	3.26009e-22	0.00129
					0.00107			0	1.23827e-93	2.3105e-85	3.73923e-33	3.67194e-37	1.85971e-22	0.00107
					0.000884093			0	5.25705e-94	9.38933e-86	2.42777e-33	1.96391e-37	1.05765e-22	0.000884093
					0.000730497			0	2.2281e-94	3.8078e-86	1.5744e-33	1.04807e-37	5.99679e-23	0.000730497
					0.000602398			0	9.42734e-95	1.54107e-86	1.01977e-33	5.5808e-38	3.38983e-23	0.000602398
					0.000495785			0	3.98206e-95	6.22412e-87	6.59733e-34	2.96515e-38	1.91038e-23	0.000495785
					0.000407237			0	1.67914e-95	2.50865e-87	4.26299e-34	1.57194e-38	1.07335e-23	0.000407237
					0.000333846			0	7.06855e-96	1.00905e-87	2.75132e-34	8.31508e-39	6.01239e-24	0.000333846
					0.000273143			0	2.97057e-96	4.05037e-88	1.77358e-34	4.38875e-39	3.35765e-24	0.000273143
					0.000223037			0	1.24626e-96	1.62249e-88	1.14192e-34	2.31128e-39	1.8694e-24	0.000223037
					0.000181765			0	5.21966e-97	6.48603e-89	7.34352e-35	1.21453e-39	1.03766e-24	0.000181765
					0.000147838			0	2.18243e-97	2.58753e-89	4.71685e-35	6.36801e-40	5.7423e-25	0.000147838
					0.000120008			0	9.10965e-98	1.03015e-89	3.02609e-35	3.33152e-40	3.16812e-25	0.000120008
					9.72246e-05			0	3.79598e-98	4.09283e-90	1.93905e-35	1.73908e-40	1.7426e-25	9.72246e-05
					7.86117e-05			0	1.5791e-98	1.62276e-90	1.24102e-35	9.05812e-41	9.55595e-26	7.86117e-05
					6.3437e-05			0	6.5578e-99	6.42084e-91	7.93316e-36	4.70758e-41	5.22436e-26	6.3437e-05
					5.10909e-05			0	2.71876e-99	2.53536e-91	5.06518e-36	2.44118e-41	2.84757e-26	5.10909e-05
					4.10666e-05			0	1.12524e-99	9.9907e-92	3.23016e-36	1.26311e-41	1.54738e-26	4.10666e-05
					3.29441e-05			0	4.64925e-100	3.92878e-92	2.05746e-36	6.52114e-42	8.38303e-27	3.29441e-05
					2.63762e-05			0	1.91772e-100	1.54181e-92	1.30895e-36	3.3593e-42	4.52781e-27	2.63762e-05
					2.10761e-05			0	7.89675e-101	6.03823e-93	8.31746e-37	1.72668e-42	2.43812e-27	2.10761e-05
					1.68079e-05			0	3.24621e-101	2.35993e-93	5.27886e-37	8.85562e-43	1.3089e-27	1.68079e-05
					1.33777e-05			0	1.3322e-101	9.20444e-94	3.34635e-37	4.53177e-43	7.00549e-28	1.33777e-05
					1.06266e-05			0	5.45786e-102	3.58264e-94	2.11875e-37	2.31396e-43	3.73811e-28	1.06266e-05
					8.42466e-06			0	2.23224e-102	1.39161e-94	1.3399e-37	1.17892e-43	1.9886e-28	8.42466e-06
					6.66583e-06			0	9.11424e-103	5.39436e-95	8.46333e-38	5.99317e-44	1.05469e-28	6.66583e-06
					5.26381e-06			0	3.71504e-103	2.08675e-95	5.33939e-38	3.03996e-44	5.57678e-29	5.26381e-06
					4.1485e-06			0	1.51171e-103	8.0558e-96	3.36451e-38	1.53858e-44	2.93985e-29	4.1485e-06
					3.26308e-06			0	6.14101e-104	3.10353e-96	2.11755e-38	7.76989e-45	1.54507e-29	3.26308e-06
					2.56158e-06			0	2.49042e-104	1.1932e-96	1.33114e-38	3.91517e-45	8.09566e-30	2.56158e-06
					2.00693e-06			0	1.00825e-104	4.57799e-97	8.35786e-39	1.96845e-45	4.22899e-30	2.00693e-06
					1.56928e-06			0	4.07498e-105	1.75286e-97	5.24139e-39	9.87512e-46	2.20244e-30	1.56928e-06
					1.22466e-06			0	1.64418e-105	6.69776e-98	3.28306e-39	4.94313e-46	1.14355e-30	1.22466e-06
					9.53839e-07			0	6.62269e-106	2.55398e-98	2.05395e-39	2.46889e-46	5.91953e-31	9.53839e-07
					7.41444e-07			0	2.66307e-106	9.71885e-99	1.28346e-39	1.23038e-46	3.05492e-31	7.41444e-07
					5.7521e-07			0	1.06904e-106	3.6908e-99	8.0104e-40	6.11819e-47	1.57179e-31	5.7521e-07
					4.45368e-07			0	4.28418e-107	1.39873e-99	4.99351e-40	3.0356e-47	8.06254e-32	4.45368e-07
					3.44157e-07			0	1.71398e-107	5.29002e-100	3.10913e-40	1.50283e-47	4.12317e-32	3.44157e-07
					2.65423e-07			0	6.84552e-108	1.99658e-100	1.93353e-40	7.42358e-48	2.10219e-32	2.65423e-07
					2.04298e-07			0	2.72942e-108	7.52015e-101	1.201e-40	3.65897e-48	1.06855e-32	2.04298e-07
					1.56941e-07			0	1.08642e-108	2.82666e-101	7.45105e-41	1.79947e-48	5.41499e-33	1.56941e-07
					1.20324e-07			0	4.31706e-109	1.0603e-101	4.61712e-41	8.83027e-49	2.7358e-33	1.20324e-07
					9.20687e-08			0	1.71254e-109	3.96912e-102	2.85762e-41	4.32357e-49	1.37801e-33	9.20687e-08
					7.03099e-08			0	6.78198e-110	1.48274e-102	1.76651e-41	2.11228e-49	6.91991e-34	7.03099e-08
					5.35878e-08			0	2.68124e-110	5.52772e-103	1.09071e-41	1.02968e-49	3.46443e-34	5.35878e-08
					4.07624e-08			0	1.05823e-110	2.05653e-103	6.72643e-42	5.00836e-50	1.7292e-34	4.07624e-08
					3.09456e-08			0	4.16951e-111	7.63541e-104	4.14323e-42	2.43069e-50	8.60478e-35	3.09456e-08
					2.34467e-08			0	1.64004e-111	2.82904e-104	2.54902e-42	1.17707e-50	4.26891e-35	2.34467e-08
					1.77301e-08			0	6.43999e-112	1.04605e-104	1.56635e-42	5.68746e-51	2.11142e-35	1.77301e-08
					1.33808e-08			0	2.52449e-112	3.85983e-105	9.61345e-43	2.74202e-51	1.04114e-35	1.33808e-08
					1.00786e-08			0	9.87961e-113	1.42137e-105	5.89329e-43	1.31909e-51	5.11844e-36	1.00786e-08
					7.57637e-09			0	3.85973e-113	5.22325e-106	3.60836e-43	6.33153e-52	2.50864e-36	7.57637e-09
					5.68421e-09			0	1.50539e-113	1.91557e-106	2.20673e-43	3.03246e-52	1.22583e-36	5.68421e-09
					4.25617e-09			0	5.86126e-114	7.01045e-107	1.34791e-43	1.44914e-52	5.97163e-37	4.25617e-09
					3.18064e-09			0	2.27825e-114	2.56041e-107	8.2235e-44	6.9099e-53	2.90029e-37	3.18064e-09
					2.37222e-09			0	8.84043e-115	9.33212e-108	5.01109e-44	3.28756e-53	1.40434e-37	2.37222e-09
					1.7658e-09			0	3.42463e-115	3.39441e-108	3.04993e-44	1.5607e-53	6.77933e-38	1.7658e-09
					1.31181e-09			0	1.32439e-115	1.23213e-108	1.85407e-44	7.39276e-54	3.26274e-38	1.31181e-09
					9.72625e-10			0	5.11305e-116	4.46329e-109	1.12575e-44	3.49409e-54	1.56553e-38	9.72625e-10
					7.1972e-10			0	1.97063e-116	1.61346e-109	6.82714e-45	1.64778e-54	7.48888e-39	7.1972e-10
					5.31528e-10			0	7.58212e-117	5.82062e-110	4.13536e-45	7.75365e-55	3.57153e-39	5.31528e-10
					3.91773e-10			0	2.91236e-117	2.09553e-110	2.50191e-45	3.64046e-55	1.69815e-39	3.91773e-10
					2.88196e-10			0	1.11676e-117	7.52878e-111	1.51185e-45	1.70548e-55	8.04973e-40	2.88196e-10
					2.11585e-10			0	4.27501e-118	2.69936e-111	9.12482e-46	7.97218e-56	3.80421e-40	2.11585e-10
					1.55034e-10			0	1.63373e-118	9.65853e-112	5.50076e-46	3.71836e-56	1.7924e-40	1.55034e-10
					1.13374e-10			0	6.23283e-119	3.44878e-112	3.31207e-46	1.73047e-56	8.41941e-41	1.13374e-10
					8.27452e-11			0	2.37384e-119	1.22893e-112	1.99185e-46	8.03558e-57	3.94285e-41	8.27452e-11
					6.02725e-11			0	9.02575e-120	4.3702e-113	1.19645e-46	3.72318e-57	1.84087e-41	6.02725e-11
					4.38165e-11			0	3.42589e-120	1.55088e-113	7.17812e-47	1.72127e-57	8.56871e-42	4.38165e-11
					3.17909e-11			0	1.29817e-120	5.49247e-114	4.30139e-47	7.9401e-58	3.97642e-42	3.17909e-11
					2.30204e-11			0	4.91082e-121	1.94118e-114	2.57447e-47	3.65466e-58	1.83972e-42	2.30204e-11
					1.66368e-11			0	1.85456e-121	6.84662e-115	1.53903e-47	1.67845e-58	8.48581e-43	1.66368e-11
					1.19996e-11			0	6.99169e-122	2.40982e-115	9.18933e-48	7.69141e-59	3.90221e-43	1.19996e-11
					8.63791e-12			0	2.63143e-122	8.46461e-116	5.48028e-48	3.51681e-59	1.78901e-43	8.63791e-12
					6.2058e-12			0	9.88709e-123	2.96716e-116	3.2644e-48	1.60448e-59	8.17713e-44	6.2058e-12
					4.4497e-12			0	3.70856e-123	1.03796e-116	1.94215e-48	7.30397e-60	3.72622e-44	4.4497e-12
					3.18425e-12			0	1.38868e-123	3.62348e-117	1.15409e-48	3.31759e-60	1.69284e-44	3.18425e-12
					2.2742e-12			0	5.19114e-124	1.26235e-117	6.84984e-49	1.50359e-60	7.66733e-45	2.2742e-12
					1.62105e-12			0	1.93727e-124	4.3888e-118	4.0607e-49	6.7995e-61	3.46225e-45	1.62105e-12
					1.15321e-12			0	7.21737e-125	1.52271e-118	2.40437e-49	3.06807e-61	1.55866e-45	1.15321e-12
					8.1877e-13			0	2.68429e-125	5.27227e-119	1.42194e-49	1.38132e-61	6.99562e-46	8.1877e-13
					5.80181e-13			0	9.96659e-126	1.82175e-119	8.39927e-50	6.20537e-62	3.1303e-46	5.80181e-13
					4.10305e-13			0	3.6942e-126	6.28178e-120	4.95541e-50	2.78148e-62	1.39644e-46	4.10305e-13
					2.89599e-13			0	1.36699e-126	2.16169e-120	2.92014e-50	1.24403e-62	6.21079e-47	2.89599e-13
					2.04001e-13			0	5.04974e-127	7.42345e-121	1.71871e-50	5.55169e-63	2.7539e-47	2.04001e-13
					1.4342e-13			0	1.86224e-127	2.54406e-121	1.01038e-50	2.47206e-63	1.2174e-47	1.4342e-13
					1.00631e-13			0	6.85588e-128	8.70073e-122	5.93258e-51	1.09833e-63	5.36534e-48	1.00631e-13
					7.04694e-14			0	2.51974e-128	2.96958e-122	3.47924e-51	4.86913e-64	2.35746e-48	7.04694e-14

## Sheet: Supplementary Fig. 8c
Measured data	ln (t(s))	g(t) (Ohm)	DRT Fit	ln (t(s))	g(t) (Ohm)	Deconvolution peaks	ln (t(s))	g(t) (Ohm)	g(t) (Ohm)	g(t) (Ohm)	g(t) (Ohm)	g(t) (Ohm)	g(t) (Ohm)
	-14.9668	1.49308e-42		-14.9668	1.57269e-09		-14.9668	7.33839e-59	7.16244e-19	1.57269e-09	8.21026e-39	7.5537e-64	0
	-14.9318	1.76479e-41		-14.9318	2.2007e-09		-14.9318	2.2906e-57	1.92869e-18	2.2007e-09	2.06596e-38	2.30785e-63	0
	-14.8968	2.02184e-40		-14.8968	3.07175e-09		-14.8968	6.84171e-56	5.13557e-18	3.07175e-09	5.17406e-38	7.02168e-63	0
	-14.8618	2.24513e-39		-14.8618	4.27678e-09		-14.8618	1.95534e-54	1.35218e-17	4.27678e-09	1.28968e-37	2.1274e-62	0
	-14.8268	2.41646e-38		-14.8268	5.93956e-09		-14.8268	5.34714e-53	3.52048e-17	5.93956e-09	3.19942e-37	6.41852e-62	0
	-14.7918	2.52092e-37		-14.7918	8.2281e-09		-14.7918	1.39922e-51	9.06345e-17	8.2281e-09	7.89961e-37	1.92843e-61	0
	-14.7568	2.54907e-36		-14.7568	1.13697e-08		-14.7568	3.50335e-50	2.30729e-16	1.13697e-08	1.94123e-36	5.7696e-61	0
	-14.7218	2.49831e-35		-14.7218	1.56713e-08		-14.7218	8.39334e-49	5.80811e-16	1.56713e-08	4.7478e-36	1.71897e-60	0
	-14.6868	2.37331e-34		-14.6868	2.15461e-08		-14.6868	1.92414e-47	1.44574e-15	2.15461e-08	1.15571e-35	5.09999e-60	0
	-14.6519	2.18527e-33		-14.6519	2.95486e-08		-14.6519	4.22075e-46	3.55848e-15	2.95486e-08	2.79993e-35	1.50678e-59	0
	-14.6169	1.95028e-32		-14.6169	4.04215e-08		-14.6169	8.85903e-45	8.66086e-15	4.04215e-08	6.75128e-35	4.43309e-59	0
	-14.5819	1.68707e-31		-14.5819	5.51561e-08		-14.5819	1.77921e-43	2.08438e-14	5.5156e-08	1.62019e-34	1.29879e-58	0
	-14.5469	1.41452e-30		-14.5469	7.50725e-08		-14.5469	3.41922e-42	4.96041e-14	7.50725e-08	3.86979e-34	3.78927e-58	0
	-14.5119	1.14956e-29		-14.5119	1.01924e-07		-14.5119	6.28735e-41	1.16729e-13	1.01923e-07	9.19918e-34	1.1009e-57	0
	-14.4769	9.05508e-29		-14.4769	1.3803e-07		-14.4769	1.10627e-39	2.71618e-13	1.3803e-07	2.17647e-33	3.18506e-57	0
	-14.4419	6.9135e-28		-14.4419	1.86459e-07		-14.4419	1.86255e-38	6.24978e-13	1.86458e-07	5.12507e-33	9.17635e-57	0
	-14.4069	5.11618e-27		-14.4069	2.51244e-07		-14.4069	3.00051e-37	1.42196e-12	2.51243e-07	1.20112e-32	2.63267e-56	0
	-14.3719	3.66974e-26		-14.3719	3.37688e-07		-14.3719	4.62527e-36	3.19916e-12	3.37685e-07	2.80165e-32	7.52149e-56	0
	-14.3369	2.55134e-25		-14.3369	4.52735e-07		-14.3369	6.82217e-35	7.1171e-12	4.52727e-07	6.50403e-32	2.13987e-55	0
	-14.3019	1.71927e-24		-14.3019	6.05451e-07		-14.3019	9.6285e-34	1.56564e-11	6.05436e-07	1.50277e-31	6.06248e-55	0
	-14.2669	1.12295e-23		-14.2669	8.07651e-07		-14.2669	1.3003e-32	3.40567e-11	8.07617e-07	3.45577e-31	1.71038e-54	0
	-14.2319	7.10922e-23		-14.2319	1.07468e-06		-14.2319	1.68028e-31	7.32547e-11	1.07461e-06	7.9093e-31	4.80522e-54	0
	-14.1969	4.36239e-22		-14.1969	1.42642e-06		-14.1969	2.0776e-30	1.55808e-10	1.42626e-06	1.80166e-30	1.34435e-53	0
	-14.1619	2.5946e-21		-14.1619	1.88856e-06		-14.1619	2.45809e-29	3.27691e-10	1.88823e-06	4.08459e-30	3.74532e-53	0
	-14.127	1.49575e-20		-14.127	2.49423e-06		-14.127	2.78276e-28	6.81491e-10	2.49355e-06	9.21647e-30	1.03907e-52	0
	-14.092	8.35774e-20		-14.092	3.28603e-06		-14.092	3.01443e-27	1.40145e-09	3.28463e-06	2.06978e-29	2.87063e-52	0
	-14.057	4.52649e-19		-14.057	4.31865e-06		-14.057	3.12453e-26	2.84982e-09	4.3158e-06	4.62619e-29	7.8975e-52	0
	-14.022	2.37617e-18		-14.022	5.66215e-06		-14.022	3.09892e-25	5.73031e-09	5.65642e-06	1.02911e-28	2.16361e-51	0
	-13.987	1.20903e-17		-13.987	7.40624e-06		-13.987	2.94095e-24	1.13936e-08	7.39485e-06	2.27848e-28	5.90267e-51	0
	-13.952	5.9626e-17		-13.952	9.66563e-06		-13.952	2.67062e-23	2.24009e-08	9.64323e-06	5.02076e-28	1.6036e-50	0
	-13.917	2.85022e-16		-13.917	1.25872e-05		-13.917	2.32052e-22	4.35501e-08	1.25436e-05	1.10112e-27	4.33832e-50	0
	-13.882	1.32058e-15		-13.882	1.6359e-05		-13.882	1.92933e-21	8.37212e-08	1.62753e-05	2.40348e-27	1.16876e-49	0
	-13.847	5.93052e-15		-13.847	2.12231e-05		-13.847	1.5349e-20	1.59149e-07	2.1064e-05	5.22141e-27	3.13551e-49	0
	-13.812	2.58145e-14		-13.812	2.74922e-05		-13.812	1.16838e-19	2.9915e-07	2.7193e-05	1.12894e-26	8.3765e-49	0
	-13.777	1.08912e-13		-13.777	3.55735e-05		-13.777	8.51093e-19	5.56041e-07	3.50175e-05	2.42946e-26	2.22851e-48	0
	-13.742	4.45383e-13		-13.742	4.60014e-05		-13.742	5.93166e-18	1.02196e-06	4.49794e-05	5.20325e-26	5.90368e-48	0
	-13.707	1.76535e-12		-13.707	5.94877e-05		-13.707	3.95591e-17	1.85733e-06	5.76304e-05	1.10915e-25	1.55747e-47	0
	-13.672	6.78224e-12		-13.672	7.69916e-05		-13.672	2.52443e-16	3.33783e-06	7.36538e-05	2.35312e-25	4.09163e-47	0
	-13.637	2.52556e-11		-13.637	8.86399e-05		-13.637	6.78638e-16	4.56869e-06	8.40712e-05	3.53453e-25	6.90456e-47	0
	-13.6021	9.11557e-11		-13.6021	9.65711e-05		-13.6021	1.22772e-15	5.51682e-06	9.10542e-05	4.51948e-25	9.47451e-47	0
	-13.5671	3.18899e-10		-13.5671	9.98266e-05		-13.5671	1.54141e-15	5.93142e-06	9.38952e-05	4.96861e-25	1.0704e-46	0
	-13.5321	1.08135e-09		-13.5321	0.000105244		-13.5321	2.21047e-15	6.65362e-06	9.85903e-05	5.77595e-25	1.29951e-46	0
	-13.4971	3.55402e-09		-13.4971	0.000114736		-13.4971	3.96088e-15	8.01489e-06	0.000106721	7.37792e-25	1.78158e-46	0
	-13.4621	1.13219e-08		-13.4621	0.000125133		-13.4621	7.06354e-15	9.64291e-06	0.000115491	9.41937e-25	2.44136e-46	0
	-13.4271	3.4959e-08		-13.4271	0.000129822		-13.4271	9.00618e-15	1.04227e-05	0.000119399	1.04418e-24	2.78857e-46	0
	-13.3921	1.04627e-07		-13.3921	0.000136534		-13.3921	1.25365e-14	1.15875e-05	0.000124947	1.20195e-24	3.34397e-46	0
	-13.3571	3.03508e-07		-13.3571	0.000149047		-13.3571	2.21438e-14	1.39073e-05	0.00013514	1.53295e-24	4.57821e-46	0
	-13.3221	8.53378e-07		-13.3221	0.000162796		-13.3221	3.8927e-14	1.66711e-05	0.000146125	1.95409e-24	6.26514e-46	0
	-13.2871	2.32571e-06		-13.2871	0.000169557		-13.2871	5.03492e-14	1.81099e-05	0.000151447	2.18399e-24	7.23413e-46	0
	-13.2521	6.14347e-06		-13.2521	0.00017792		-13.2521	6.8104e-14	1.99599e-05	0.00015796	2.48966e-24	8.56975e-46	0
	-13.2171	1.57296e-05		-13.2171	0.000194575		-13.2171	1.18582e-13	2.38684e-05	0.000170707	3.17038e-24	1.17168e-45	0
	-13.1821	3.90359e-05		-13.1821	0.000212939		-13.1821	2.05488e-13	2.85075e-05	0.000184432	4.03514e-24	1.60122e-45	0
	-13.1471	9.38979e-05		-13.1471	0.000222731		-13.1471	2.69345e-13	3.11156e-05	0.000191616	4.54644e-24	1.86887e-45	0
	-13.1121	0.000218924		-13.1121	0.000233213		-13.1121	3.54386e-13	3.40068e-05	0.000199206	5.13315e-24	2.18723e-45	0
	-13.0771	0.000494741		-13.0771	0.000255622		-13.0771	6.08261e-13	4.05176e-05	0.000215105	6.52657e-24	2.98636e-45	0
	-13.0421	0.00108		-13.0421	0.000280425		-13.0421	1.03903e-12	4.82161e-05	0.000232209	8.29398e-24	4.0756e-45	0
	-13.0072	0.0023		-13.0072	0.000294692		-13.0072	1.37871e-12	5.28643e-05	0.000241828	9.41963e-24	4.80781e-45	0
	-12.9722	0.00474		-12.9722	0.000307912		-12.9722	1.76639e-12	5.73075e-05	0.000250605	1.05346e-23	5.55961e-45	0
	-12.9372	0.00944		-12.9372	0.000338414		-12.9372	2.9886e-12	6.80301e-05	0.000270384	1.33736e-23	7.58051e-45	0
	-12.9022	0.01826		-12.9022	0.000372306		-12.9022	5.03238e-12	8.06608e-05	0.000291645	1.69691e-23	1.03313e-44	0
	-12.8672	0.03422		-12.8672	0.000393239		-12.8672	6.75259e-12	8.88103e-05	0.000304429	1.94237e-23	1.23165e-44	0
	-12.8322	0.06217		-12.8322	0.000410012		-12.8322	8.43337e-12	9.552e-05	0.000314492	2.152e-23	1.40739e-44	0
	-12.7972	0.10947		-12.7972	0.000452014		-12.7972	1.40654e-11	0.000112979	0.000339035	2.72775e-23	1.91636e-44	0
	-12.7622	0.18684		-12.7622	0.000498861		-12.7622	2.33467e-11	0.000133466	0.000365395	3.45576e-23	2.6082e-44	0
	-12.7272	0.30913		-12.7272	0.000529806		-12.7272	3.16471e-11	0.000147533	0.000382273	3.98637e-23	3.14207e-44	0
	-12.6922	0.49577		-12.6922	0.000551173		-12.6922	3.85676e-11	0.000157476	0.000393696	4.37581e-23	3.5482e-44	0
	-12.6572	0.77077		-12.6572	0.000609654		-12.6572	6.34078e-11	0.00018558	0.000424074	5.53796e-23	4.82477e-44	0
	-12.6222	1.16165		-12.6222	0.000675103		-12.6222	1.03749e-10	0.000218433	0.00045667	7.00517e-23	6.55765e-44	0
	-12.5872	1.69728		-12.5872	0.000721159		-12.5872	1.41916e-10	0.000242346	0.000478813	8.14253e-23	7.98203e-44	0
	-12.5522	2.40429		-12.5522	0.000748426		-12.5522	1.68947e-10	0.000256788	0.000491638	8.85654e-23	8.90887e-44	0
	-12.5172	3.30222		-12.5172	0.00083065		-12.5172	2.73804e-10	0.000301511	0.000529139	1.11914e-22	1.20976e-43	0
	-12.4823	4.398		-12.4823	0.000922937		-12.4823	4.41622e-10	0.000353591	0.000569345	1.41346e-22	1.64202e-43	0
	-12.4473	5.68063		-12.4473	0.000991872		-12.4473	6.0896e-10	0.000393644	0.000598227	1.65534e-22	2.01927e-43	0
	-12.4123	7.11722		-12.4123	0.00103		-12.4123	7.08899e-10	0.000414163	0.000612438	1.78427e-22	2.22771e-43	0
	-12.3773	8.65189		-12.3773	0.00114		-12.3773	1.13251e-09	0.000484521	0.000658613	2.25119e-22	3.02094e-43	0
	-12.3423	10.2084		-12.3423	0.00127		-12.3423	1.80062e-09	0.00056614	0.000708077	2.83884e-22	4.09476e-43	0
	-12.3073	11.6968		-12.3073	0.00138		-12.3073	2.50031e-09	0.000632258	0.000745542	3.3493e-22	5.08693e-43	0
	-12.2723	13.0242		-12.2723	0.00142		-12.2723	2.84921e-09	0.000660703	0.000761047	3.57805e-22	5.54776e-43	0
	-12.2373	14.1072		-12.2373	0.00159		-12.2373	4.48694e-09	0.000770122	0.000817756	4.50743e-22	7.51292e-43	0
	-12.2023	14.8845		-12.2023	0.00178		-12.2023	7.03233e-09	0.000896569	0.000878451	5.67529e-22	1.01696e-42	0
	-12.1673	15.327		-12.1673	0.00193		-12.1673	9.82288e-09	0.001	0.000926793	6.74465e-22	1.27611e-42	0
	-12.1323	15.4429		-12.1323	0.00199		-12.1323	1.09691e-08	0.00104	0.000943393	7.14207e-22	1.37594e-42	0
	-12.0973	15.2762		-12.0973	0.00222		-12.0973	1.70281e-08	0.00121	0.00101	8.98332e-22	1.86079e-42	0
	-12.0623	14.8992		-12.0623	0.00249		-12.0623	2.63077e-08	0.0014	0.00109	1.12934e-21	2.51534e-42	0
	-12.0273	14.3996		-12.0273	0.00273		-12.0273	3.69266e-08	0.00158	0.00115	1.35179e-21	3.1879e-42	0
	-11.9923	13.8654		-11.9923	0.00279		-11.9923	4.04504e-08	0.00163	0.00117	1.41903e-21	3.3986e-42	0
	-11.9573	13.3695		-11.9573	0.00313		-11.9573	6.18993e-08	0.00188	0.00125	1.78211e-21	4.58993e-42	0
	-11.9223	12.9591		-11.9223	0.00352		-11.9223	9.42697e-08	0.00218	0.00134	2.23694e-21	6.19604e-42	0
	-11.8874	12.6488		-11.8874	0.00387		-11.8874	1.32829e-07	0.00245	0.00142	2.69652e-21	7.93055e-42	0
	-11.8524	12.4224		-11.8524	0.00395		-11.8524	1.42883e-07	0.00251	0.00144	2.8064e-21	8.36035e-42	0
	-11.8174	12.2395		-11.8174	0.00444		-11.8174	2.15533e-07	0.0029	0.00154	3.51903e-21	1.12755e-41	0
	-11.7824	12.0469		-11.7824	0.00499		-11.7824	3.23569e-07	0.00333	0.00165	4.41034e-21	1.52003e-41	0
	-11.7474	11.7921		-11.7474	0.00551		-11.7474	4.57183e-07	0.00376	0.00175	5.35346e-21	1.9646e-41	0
	-11.7124	11.4358		-11.7124	0.00561		-11.7124	4.83443e-07	0.00383	0.00177	5.52457e-21	2.04819e-41	0
	-11.6774	10.9603		-11.6774	0.0063		-11.6774	7.18862e-07	0.0044	0.0019	6.91674e-21	2.75861e-41	0
	-11.6424	10.3735		-11.6424	0.00709		-11.6424	1.06382e-06	0.00505	0.00203	8.65528e-21	3.71376e-41	0
	-11.6074	9.70686		-11.6074	0.00787		-11.6074	1.50568e-06	0.00571	0.00216	1.0578e-20	4.84643e-41	0
	-11.5724	9.00816		-11.5724	0.00797		-11.5724	1.56681e-06	0.00579	0.00217	1.08252e-20	4.99734e-41	0
	-11.5374	8.33202		-11.5374	0.00896		-11.5374	2.2966e-06	0.00663	0.00233	1.35323e-20	6.7215e-41	0
	-11.5024	7.72884		-11.5024	0.01007		-11.5024	3.35025e-06	0.00758	0.00249	1.69075e-20	9.03642e-41	0
	-11.4674	7.2356		-11.4674	0.01123		-11.4674	4.74491e-06	0.00857	0.00265	2.08027e-20	1.19056e-40	0
	-11.4324	6.86994		-11.4324	0.01132		-11.4324	4.86398e-06	0.00865	0.00266	2.11138e-20	1.21431e-40	0
	-11.3974	6.62856		-11.3974	0.01272		-11.3974	7.02797e-06	0.00986	0.00285	2.6353e-20	1.63104e-40	0
	-11.3625	6.49005		-11.3625	0.01429		-11.3625	1.01063e-05	0.01123	0.00304	3.28753e-20	2.18978e-40	0
	-11.3275	6.42115		-11.3275	0.01599		-11.3275	1.43079e-05	0.01273	0.00324	4.07173e-20	2.91247e-40	0
	-11.2925	6.38484		-11.2925	0.01604		-11.2925	1.44635e-05	0.01278	0.00325	4.09908e-20	2.9386e-40	0
	-11.2575	6.34861		-11.2575	0.01801		-11.2575	2.06007e-05	0.01452	0.00347	5.10834e-20	3.94169e-40	0
	-11.2225	6.29101		-11.2225	0.02022		-11.2225	2.92019e-05	0.01648	0.00371	6.36283e-20	5.28479e-40	0
	-11.1875	6.20528		-11.1875	0.02268		-11.1875	4.11968e-05	0.01867	0.00396	7.92131e-20	7.0823e-40	0
	-11.1525	6.09959		-11.1525	0.02269		-11.1525	4.12825e-05	0.01869	0.00396	7.93186e-20	7.09491e-40	0
	-11.1175	5.99398		-11.1175	0.02543		-11.1175	5.78414e-05	0.02114	0.00423	9.85645e-20	9.48689e-40	0
	-11.0825	5.91493		-11.0825	0.02849		-11.0825	8.08233e-05	0.0239	0.00451	1.2258e-19	1.27021e-39	0
	-11.0475	5.88894		-11.0475	0.03192		-11.0475	0.000112398	0.02699	0.00481	1.52369e-19	1.69993e-39	0
	-11.0125	5.93642		-11.0125	0.03207		-11.0125	0.000113974	0.02713	0.00483	1.53785e-19	1.72112e-39	0
	-10.9775	6.06733		-10.9775	0.03573		-10.9775	0.000155561	0.03044	0.00513	1.893e-19	2.27398e-39	0
	-10.9425	6.2792		-10.9425	0.03998		-10.9425	0.000214274	0.0343	0.00548	2.35062e-19	3.04051e-39	0
	-10.9075	6.55797		-10.9075	0.04472		-10.9075	0.000293737	0.03859	0.00584	2.91735e-19	4.06357e-39	0
	-10.8725	6.88115		-10.8725	0.04511		-10.8725	0.000301088	0.03895	0.00587	2.9675e-19	4.15768e-39	0
	-10.8376	7.22251		-10.8376	0.04998		-10.8376	0.000400748	0.04336	0.00622	3.61887e-19	5.4284e-39	0
	-10.8026	7.55722		-10.8026	0.05584		-10.8026	0.000544136	0.04867	0.00663	4.48677e-19	7.24833e-39	0
	-10.7676	7.8663		-10.7676	0.06236		-10.7676	0.000735302	0.05456	0.00706	5.55995e-19	9.67402e-39	0
	-10.7326	8.1394		-10.7326	0.06316		-10.7326	0.000761085	0.05528	0.00711	5.69919e-19	1.00017e-38	0
	-10.6976	8.37559		-10.6976	0.0696		-10.6976	0.000988888	0.06109	0.00752	6.88628e-19	1.29056e-38	0
	-10.6626	8.58204		-10.6626	0.07765		-10.6626	0.00132	0.06832	0.008	8.52463e-19	1.72089e-38	0
	-10.6276	8.77108		-10.6276	0.08659		-10.6276	0.00176	0.07631	0.00852	1.05473e-18	2.29366e-38	0
	-10.5926	8.95632		-10.5926	0.08803		-10.5926	0.00184	0.0776	0.0086	1.08937e-18	2.39593e-38	0
	-10.5576	9.1489		-10.5576	0.09653		-10.5576	0.00234	0.08513	0.00906	1.30433e-18	3.05568e-38	0
	-10.5226	9.35442		-10.5226	0.10758		-10.5226	0.00308	0.09486	0.00964	1.61216e-18	4.06901e-38	0
	-10.4876	9.57143		-10.4876	0.11986		-10.4876	0.00405	0.10556	0.01025	1.99162e-18	5.41591e-38	0
	-10.4526	9.79151		-10.4526	0.12233		-10.4526	0.00426	0.1077	0.01037	2.07243e-18	5.71546e-38	0
	-10.4176	10.0009		-10.4176	0.13353		-10.4176	0.00529	0.11734	0.0109	2.45912e-18	7.20539e-38	0
	-10.3826	10.1833		-10.3826	0.14873		-10.3826	0.00688	0.13026	0.01158	3.03481e-18	9.58178e-38	0
	-10.3476	10.3232		-10.3476	0.16565		-10.3476	0.00891	0.14444	0.01231	3.74334e-18	1.27361e-37	0
	-10.3126	10.4088		-10.3126	0.16972		-10.3126	0.00943	0.14781	0.01248	3.92394e-18	1.3577e-37	0
	-10.2776	10.4342		-10.2776	0.18451		-10.2776	0.01148	0.15996	0.01307	4.61491e-18	1.69212e-37	0
	-10.2426	10.3999		-10.2426	0.20553		-10.2426	0.01471	0.17693	0.01388	5.68649e-18	2.24712e-37	0
	-10.2077	10.313		-10.2077	0.22899		-10.2077	0.01877	0.19547	0.01474	7.0033e-18	2.9828e-37	0
	-10.1727	10.1845		-10.1727	0.23555		-10.1727	0.01999	0.20059	0.01497	7.39452e-18	3.21175e-37	0
	-10.1377	10.0276		-10.1377	0.25517		-10.1377	0.02384	0.21569	0.01565	8.62059e-18	3.95753e-37	0
	-10.1027	9.85421		-10.1027	0.28444		-10.1027	0.03013	0.2377	0.0166	1.06059e-17	5.24841e-37	0
	-10.0677	9.67356		-10.0677	0.31716		-10.0677	0.0379	0.26165	0.01761	1.30418e-17	6.95718e-37	0
	-10.0327	9.49015		-10.0327	0.32764		-10.0327	0.04054	0.26918	0.01792	1.38688e-17	7.56579e-37	0
	-9.9977	9.30373		-9.9977	0.35377		-9.9977	0.04744	0.28766	0.01868	1.60288e-17	9.21809e-37	0
	-9.9627	9.11003		-9.9627	0.39477		-9.9627	0.0591	0.31587	0.0198	1.96899e-17	1.22082e-36	0
	-9.92771	8.90243		-9.92771	0.44068		-9.92771	0.07327	0.34642	0.02099	2.41747e-17	1.61608e-36	0
	-9.89272	8.67402		-9.89272	0.45723		-9.89272	0.07865	0.35718	0.0214	2.58885e-17	1.77479e-36	0
	-9.85772	8.41978		-9.85772	0.49212		-9.85772	0.09041	0.37946	0.02224	2.96658e-17	2.13835e-36	0
	-9.82273	8.13813		-9.82273	0.54975		-9.82273	0.11103	0.41515	0.02356	3.63854e-17	2.82811e-36	0
	-9.78774	7.83181		-9.78774	0.6143		-9.78774	0.1357	0.45365	0.02495	4.46042e-17	3.73867e-36	0
	-9.75274	7.50766		-9.75274	0.64016		-9.75274	0.14601	0.46867	0.02549	4.8097e-17	4.14589e-36	0
	-9.71775	7.1756		-9.71775	0.68659		-9.71775	0.16506	0.49511	0.02642	5.46514e-17	4.94014e-36	0
	-9.68276	6.84697		-9.68276	0.76748		-9.68276	0.19982	0.5397	0.02797	6.69272e-17	6.52476e-36	0
	-9.64776	6.53259		-9.64776	0.85792		-9.64776	0.24074	0.58759	0.02959	8.19184e-17	8.61374e-36	0
	-9.61277	6.24105		-9.61277	0.89772		-9.61277	0.25936	0.60808	0.03028	8.8934e-17	9.64415e-36	0
	-9.57777	5.97756		-9.57777	0.95891		-9.57777	0.28865	0.63895	0.03131	1.00216e-16	1.13664e-35	0
	-9.54278	5.74354		-9.54278	1.07152		-9.54278	0.34445	0.69396	0.03311	1.22537e-16	1.49918e-35	0
	-9.50779	5.53708		-9.50779	1.19686		-9.50779	0.40907	0.75278	0.03501	1.49754e-16	1.97646e-35	0
	-9.47279	5.35405		-9.47279	1.25687		-9.47279	0.44083	0.78015	0.03588	1.63667e-16	2.23404e-35	0
	-9.4378	5.18964		-9.4378	1.33611		-9.4378	0.48351	0.81559	0.03701	1.82921e-16	2.60451e-35	1.5782e-129
	-9.40281	5.03995		-9.40281	1.49044		-9.40281	0.56875	0.88258	0.03911	2.23318e-16	3.43056e-35	3.86887e-129
	-9.36781	4.90334		-9.36781	1.66105		-9.36781	0.66584	0.95389	0.04132	2.72498e-16	4.51655e-35	9.47164e-129
	-9.33282	4.78114		-9.33282	1.74912		-9.33282	0.71697	0.98973	0.04242	2.99775e-16	5.15345e-35	1.45531e-128
	-9.29782	4.67776		-9.29782	1.84913		-9.29782	0.77578	1.02972	0.04364	3.32337e-16	5.94362e-35	2.3157e-128
	-9.26283	4.59998		-9.26283	2.05585		-9.26283	0.89956	1.11022	0.04608	4.05108e-16	7.81804e-35	5.65401e-128
	-9.22784	4.55573		-9.22784	2.2823		-9.22784	1.03811	1.19555	0.04864	4.9356e-16	1.02789e-34	1.37863e-127
	-9.19284	4.5525		-9.19284	2.40738		-9.19284	1.11577	1.24159	0.05001	5.46475e-16	1.18381e-34	2.1839e-127
	-9.15785	4.59594		-9.15785	2.52949		-9.15785	1.19229	1.28588	0.05133	6.01016e-16	1.35082e-34	3.35703e-127
	-9.12286	4.68865		-9.12286	2.79833		-9.12286	1.36283	1.38135	0.05415	7.3149e-16	1.77441e-34	8.16356e-127
	-9.08786	4.82968		-9.08786	3.08954		-9.08786	1.55033	1.4821	0.05712	8.89831e-16	2.32975e-34	1.98253e-126
	-9.05287	5.01477		-9.05287	3.26046		-9.05287	1.6615	1.54014	0.05882	9.91487e-16	2.70796e-34	3.23694e-126
	-9.01788	5.23715		-9.01788	3.40369		-9.01788	1.75521	1.58825	0.06023	1.08189e-15	3.05752e-34	4.80815e-126
	-8.98288	5.48894		-8.98288	3.74112		-8.98288	1.97769	1.69995	0.06349	1.31473e-15	4.01079e-34	1.16454e-125
	-8.94789	5.76259		-8.94789	4.10192		-8.94789	2.21773	1.81728	0.06691	1.59685e-15	5.25889e-34	2.81672e-125
	-8.91289	6.05225		-8.91289	4.32555		-8.91289	2.3674	1.88914	0.069	1.79038e-15	6.16855e-34	4.7387e-125
	-8.8779	6.35466		-8.8779	5.59979		-8.8779	3.2277	2.29134	0.08075	3.21768e-15	1.39927e-33	6.85173e-124
	-8.84291	6.66937		-8.84291	7.05316		-8.84291	4.21078	2.74812	0.09426	5.75551e-15	3.16081e-33	9.78522e-123
	-8.80791	6.99828		-8.80791	8.62521		-8.80791	5.25632	3.25915	0.10974	1.02463e-14	7.11006e-33	1.38026e-121
	-8.77292	7.34466		-8.77292	10.2279		-8.77292	6.27841	3.82203	0.12746	1.81547e-14	1.59268e-32	1.923e-120
	-8.73793	7.71172		-8.73793	11.7554		-8.73793	7.17572	4.43205	0.14765	3.20151e-14	3.55272e-32	2.64615e-119
	-8.70293	8.10119		-8.70293	13.1001		-8.70293	7.84748	5.08202	0.17062	5.619e-14	7.8917e-32	3.59638e-118
	-8.66794	8.51223		-8.66794	13.1766		-8.66794	7.88024	5.12414	0.17217	5.821e-14	8.29793e-32	4.23798e-118
	-8.63294	8.94071		-8.63294	13.557		-8.63294	8.03062	5.34595	0.18046	6.9978e-14	1.07816e-31	9.97894e-118
	-8.59795	9.3794		-8.59795	13.9045		-8.59795	8.14482	5.57056	0.18909	8.40818e-14	1.40022e-31	2.34654e-117
	-8.56296	9.81864		-8.56296	14.1708		-8.56296	8.21191	5.76222	0.19667	9.81535e-14	1.74566e-31	4.82776e-117
	-8.52796	10.2477		-8.52796	14.2169		-8.52796	8.22123	5.79755	0.19809	1.00976e-13	1.81767e-31	5.51045e-117
	-8.49297	10.6563		-8.49297	14.4926		-8.49297	8.25876	6.02643	0.20745	1.21203e-13	2.35849e-31	1.2923e-116
	-8.45798	11.0362		-8.45798	14.7308		-8.45798	8.25688	6.25673	0.2172	1.45406e-13	3.05884e-31	3.02661e-116
	-8.42298	11.3822		-8.42298	14.9092		-8.42298	8.22255	6.46048	0.22612	1.70646e-13	3.84529e-31	6.40107e-116
	-8.38799	11.6923		-8.38799	14.9309		-8.38799	8.21562	6.48792	0.22735	1.74353e-13	3.96535e-31	7.0789e-116
	-8.35299	11.968		-8.35299	15.0929		-8.35299	8.13555	6.71946	0.2379	2.08956e-13	5.13817e-31	1.65346e-115
	-8.318	12.2123		-8.318	15.2175		-8.318	8.01783	6.95079	0.24887	2.50297e-13	6.65485e-31	3.85688e-115
	-8.28301	12.4292		-8.28301	15.2998		-8.28301	7.87804	7.16245	0.25933	2.95273e-13	8.43478e-31	8.38248e-115
	-8.24801	12.6213		-8.24801	15.3057		-8.24801	7.86411	7.18132	0.26029	2.99662e-13	8.6153e-31	8.98454e-115
	-8.21302	12.7891		-8.21302	15.3591		-8.21302	7.67654	7.41047	0.27214	3.5858e-13	1.11482e-30	2.09013e-114
	-8.17803	12.9299		-8.17803	15.3798		-8.17803	7.45768	7.63762	0.28447	4.28862e-13	1.44192e-30	4.85586e-114
	-8.14303	13.0378		-8.14303	15.371		-8.14303	7.22234	7.85198	0.29667	5.08504e-13	1.84246e-30	1.08422e-113
	-8.10804	13.1041		-8.10804	15.3699		-8.10804	7.2105	7.86215	0.29726	5.12654e-13	1.86415e-30	1.12662e-113
	-8.07305	13.1192		-8.07305	15.3322		-8.07305	6.93824	8.08343	0.31055	6.12504e-13	2.40892e-30	2.61038e-113
	-8.03805	13.0741		-8.03805	15.2696		-8.03805	6.64442	8.30081	0.32435	7.31425e-13	3.11148e-30	6.04013e-113
	-8.00306	12.962		-8.00306	15.1859		-8.00306	6.33559	8.51174	0.33853	8.71581e-13	4.00776e-30	1.38513e-112
	-7.96806	12.78		-7.96806	15.185		-7.96806	6.33267	8.51366	0.33866	8.72987e-13	4.01711e-30	1.39575e-112
	-7.93307	12.5296		-7.93307	15.0816		-7.93307	6.00676	8.72134	0.35351	1.04141e-12	5.18397e-30	3.22095e-112
	-7.89808	12.217		-7.89808	14.9626		-7.89808	5.67043	8.92321	0.36891	1.24169e-12	6.68673e-30	7.42298e-112
	-7.86308	11.8515		-7.86308	14.8309		-7.86308	5.32739	9.11863	0.38488	1.47972e-12	8.6212e-30	1.7084e-111
	-7.82809	11.4444		-7.82809	14.8271		-7.82809	5.31795	9.12387	0.38533	1.48683e-12	8.68126e-30	1.74775e-111
	-7.7931	11.0067		-7.7931	14.6896		-7.7931	4.98123	9.30698	0.40143	1.76249e-12	1.11103e-29	3.9266e-111
	-7.7581	10.5474		-7.7581	14.5416		-7.7581	4.63533	9.48766	0.41857	2.0982e-12	1.43114e-29	9.01281e-111
	-7.72311	10.0721		-7.72311	14.3893		-7.72311	4.29288	9.66007	0.43633	2.49658e-12	1.84266e-29	2.06596e-110
	-7.68811	9.58228		-7.68811	14.3795		-7.68811	4.27121	9.67078	0.43749	2.52438e-12	1.87259e-29	2.17817e-110
	-7.65312	9.07621		-7.65312	14.0811		-7.65312	3.62954	9.97781	0.47375	3.52916e-12	3.05052e-29	1.08117e-109
	-7.61813	8.54986		-7.61813	13.929		-7.61813	3.31351	10.1221	0.49345	4.19275e-12	3.92232e-29	2.46833e-109
	-7.58313	7.99901		-7.58313	13.9139		-7.58313	3.28251	10.136	0.49546	4.26571e-12	4.02235e-29	2.68118e-109
	-7.54814	7.4214		-7.54814	13.7803		-7.54814	3.01056	10.2559	0.51382	4.97856e-12	5.04096e-29	5.62771e-109
	-7.51315	6.81868		-7.51315	13.636		-7.51315	2.72226	10.3788	0.53489	5.90861e-12	6.4757e-29	1.28138e-108
	-7.47815	6.19764		-7.47815	13.497		-7.47815	2.44982	10.4905	0.55666	7.0088e-12	8.31501e-29	2.91365e-108
	-7.44316	5.57038		-7.44316	13.4784		-7.44316	2.41385	10.5048	0.5597	7.17412e-12	8.60393e-29	3.25976e-108
	-7.40817	4.9534		-7.40817	13.3637		-7.40817	2.19413	10.5904	0.57917	8.30957e-12	1.06719e-28	6.61631e-108
	-7.37317	4.36562		-7.37317	13.2364		-7.37317	1.95575	10.6783	0.60243	9.84669e-12	1.36906e-28	1.50041e-107
	-7.33818	3.82575		-7.33818	13.1151		-7.33818	1.73495	10.7538	0.62644	1.16622e-11	1.75552e-28	3.39799e-107
	-7.30318	3.34971		-7.30318	13.0947		-7.30318	1.69849	10.7655	0.63068	1.20085e-11	1.8327e-28	3.91439e-107
	-7.26819	2.94843		-7.26819	12.9995		-7.26819	1.53173	10.8166	0.65124	1.38052e-11	2.25004e-28	7.68511e-107
	-7.2332	2.62678		-7.2332	12.8892		-7.2332	1.34587	10.8665	0.67683	1.63338e-11	2.88256e-28	1.73578e-106
	-7.1982	2.38378		-7.1982	12.7836		-7.1982	1.17691	10.9034	0.70324	1.93154e-11	3.69121e-28	3.91523e-106
	-7.16321	2.21408		-7.16321	12.7619		-7.16321	1.14357	10.9095	0.70888	2.00054e-11	3.88745e-28	4.64267e-106
	-7.12822	2.11036		-7.12822	12.6818		-7.12822	1.02426	10.9271	0.73047	2.28297e-11	4.72456e-28	8.81933e-106
	-7.09322	2.06627		-7.09322	12.5832		-7.09322	0.88715	10.9375	0.75856	2.69694e-11	6.04445e-28	1.98395e-105
	-7.05823	2.07901		-7.05823	12.4868		-7.05823	0.76473	10.9346	0.7875	3.18435e-11	7.72956e-28	4.457e-105
	-7.02323	2.1512		-7.02323	12.4634		-7.02323	0.73674	10.9319	0.79477	3.31703e-11	8.21141e-28	5.43869e-105
	-6.98824	2.29143		-6.98824	12.3918		-6.98824	0.65606	10.9184	0.81733	3.75791e-11	9.87995e-28	9.99934e-105
	-6.95325	2.51335		-6.95325	12.2971		-6.95325	0.56014	10.8889	0.84806	4.43249e-11	1.26229e-27	2.24035e-104
	-6.91825	2.83343		-6.91825	12.202		-6.91825	0.47597	10.8463	0.8797	5.22549e-11	1.61199e-27	5.01278e-104
	-6.88326	3.2678		-6.88326	12.1749		-6.88326	0.45416	10.8319	0.88882	5.47383e-11	1.72722e-27	6.29274e-104
	-6.84827	3.82887		-6.84827	12.1055		-6.84827	0.40251	10.7907	0.91228	6.15719e-11	2.05764e-27	1.1201e-103
	-6.81327	4.52246		-6.81327	12.0069		-6.81327	0.33877	10.7223	0.9458	7.25129e-11	2.62531e-27	2.4995e-103
	-6.77828	5.34613		-6.77828	11.9054		-6.77828	0.28376	10.6414	0.98029	8.53541e-11	3.34805e-27	5.57014e-103
	-6.74328	6.28919		-6.74328	11.8724		-6.74328	0.26789	10.613	0.9915	8.99033e-11	3.6179e-27	7.19133e-103
	-6.70829	7.33442		-6.70829	11.8005		-6.70829	0.23655	10.5482	1.01575	1.00418e-10	4.26783e-27	1.23964e-102
	-6.6733	8.46137		-6.6733	11.6916		-6.6733	0.19626	10.4431	1.05222	1.18079e-10	5.43781e-27	2.75512e-102
	-6.6383	9.65037		-6.6383	11.5782		-6.6383	0.16205	10.3265	1.08969	1.38775e-10	6.92538e-27	6.1151e-102
	-6.60331	10.8865		-6.60331	11.5367		-6.60331	0.1512	10.2823	1.10326	1.46961e-10	7.54646e-27	8.11709e-102
	-6.56832	12.1624		-6.56832	11.4601		-6.56832	0.13316	10.1987	1.12819	1.63015e-10	8.81589e-27	1.35545e-101
	-6.53332	13.4799		-6.53332	11.3369		-6.53332	0.1089	10.0603	1.16773	1.9139e-10	1.12174e-26	3.0004e-101
	-6.49833	14.8486		-6.49833	11.2086		-6.49833	0.08864	9.91161	1.20833	2.2459e-10	1.42665e-26	6.63272e-101
	-6.46334	16.2836		-6.46334	11.1568		-6.46334	0.08166	9.85065	1.22453	2.39093e-10	1.5675e-26	9.04927e-101
	-6.42834	17.8005		-6.42834	11.0751		-6.42834	0.0718	9.75326	1.24999	2.63412e-10	1.81362e-26	1.46427e-100
	-6.39335	19.4111		-6.39335	10.9364		-6.39335	0.05789	9.58576	1.29274	3.08787e-10	2.30451e-26	3.22825e-100
	-6.35835	21.1182		-6.35835	10.7927		-6.35835	0.04644	9.40967	1.33659	3.61791e-10	2.92693e-26	7.10773e-100
	-6.32336	22.9134		-6.32336	10.7296		-6.32336	0.0422	9.33171	1.35572	3.87146e-10	3.24229e-26	9.96432e-100
	-6.28837	24.7754		-6.28837	10.6442		-6.28837	0.03709	9.22556	1.38155	4.23676e-10	3.71578e-26	1.56283e-99
	-6.25337	26.6728		-6.25337	10.4911		-6.25337	0.02947	9.03404	1.42762	4.95892e-10	4.71507e-26	3.43168e-99
	-6.21838	28.5678		-6.21838	10.3339		-6.21838	0.02331	8.83573	1.47484	5.80119e-10	5.9804e-26	7.52524e-99
	-6.18339	30.4228		-6.18339	10.2594		-6.18339	0.02087	8.74136	1.49718	6.23912e-10	6.67843e-26	1.08369e-98
	-6.14839	32.2064		-6.14839	10.1728		-6.14839	0.01835	8.63124	1.52319	6.78302e-10	7.58183e-26	1.64797e-98
	-6.1134	33.8991		-6.1134	10.0083		-6.1134	0.01437	8.42123	1.57271	7.92695e-10	9.60772e-26	3.6041e-98
	-6.0784	35.497		-6.0784	9.84091		-6.0784	0.01121	8.20632	1.62339	9.25904e-10	1.21694e-25	7.87156e-98
	-6.04341	37.0112		-6.04341	9.75601		-6.04341	0.00987	8.09689	1.64925	1.00072e-09	1.36985e-25	1.16408e-97
	-6.00842	38.4654		-6.00842	9.23282		-6.00842	0.00447	7.41616	1.81219	1.59752e-09	2.79803e-25	1.23506e-96
	-5.97342	39.8894		-5.97342	8.70494		-5.97342	0.00194	6.71678	1.98622	2.53816e-09	5.69129e-25	1.29423e-95
	-5.93843	41.3114		-5.93843	8.29019		-5.93843	0.000961582	6.15593	2.1333	3.66148e-09	1.0005e-24	8.37887e-95
	-5.90344	42.7506		-5.90344	8.1877		-5.90344	0.000802603	6.01541	2.17148	4.01356e-09	1.15277e-24	1.33951e-94
	-5.86844	44.2105		-5.86844	8.12294		-5.86844	0.000714672	5.92619	2.19604	4.25484e-09	1.26151e-24	1.80558e-94
	-5.83345	45.6763		-5.83345	7.9586		-5.83345	0.000528629	5.69807	2.26	4.94182e-09	1.58989e-24	3.88565e-94
	-5.79846	47.1154		-5.79846	7.79765		-5.79846	0.00038915	5.47206	2.3252	5.73677e-09	2.00284e-24	8.3508e-94
	-5.76346	48.483		-5.76346	7.69547		-5.76346	0.000318337	5.3271	2.36806	6.31663e-09	2.32518e-24	1.36935e-93
	-5.72847	49.7299		-5.72847	7.64053		-5.72847	0.000285106	5.24862	2.39162	6.65618e-09	2.52189e-24	1.79229e-93
	-5.69347	50.8132		-5.69347	7.48765		-5.69347	0.000207883	5.02818	2.45926	7.71896e-09	3.17401e-24	3.84156e-93
	-5.65848	51.7051		-5.65848	7.33941		-5.65848	0.000150853	4.81113	2.52813	8.94683e-09	3.99295e-24	8.22284e-93
	-5.62349	52.4003		-5.62349	7.24089		-5.62349	0.000120815	4.66484	2.57593	9.89428e-09	4.67038e-24	1.38266e-92
	-5.58849	52.9175		-5.58849	7.19617		-5.58849	0.000108946	4.59784	2.59822	1.03647e-08	5.0209e-24	1.75773e-92
	-5.5535	53.2964		-5.5535	7.05826		-5.5535	7.83058e-05	4.38866	2.66952	1.20011e-08	6.31062e-24	3.75233e-92
	-5.51851	53.589		-5.51851	6.92598		-5.51851	5.60142e-05	4.18389	2.74203	1.38887e-08	7.92802e-24	7.99956e-92
	-5.48351	53.8475		-5.48351	6.83434		-5.48351	4.38737e-05	4.03928	2.79501	1.54249e-08	9.34164e-24	1.37888e-91
	-5.44852	54.1113		-5.44852	6.7996		-5.44852	3.98772e-05	3.98382	2.81574	1.60649e-08	9.95543e-24	1.70313e-91
	-5.41352	54.3961		-5.41352	6.67937		-5.41352	2.82537e-05	3.7887	2.89064	1.85726e-08	1.24956e-23	3.62114e-91
	-5.37853	54.6874		-5.37853	6.5655		-5.37853	1.99227e-05	3.59875	2.96673	2.14607e-08	1.56768e-23	7.68884e-91
	-5.34354	54.9408		-5.34354	6.48365		-5.34354	1.52452e-05	3.45854	3.02509	2.39333e-08	1.8607e-23	1.35823e-90
	-5.30854	55.0886		-5.30854	6.45815		-5.30854	1.39812e-05	3.41416	3.04398	2.47851e-08	1.96589e-23	1.63039e-90
	-5.27355	55.0532		-5.27355	6.3575		-5.27355	9.76476e-06	3.2351	3.12239	2.86099e-08	2.46414e-23	3.45256e-90
	-5.23856	54.7635		-5.23856	6.26365		-5.23856	6.78739e-06	3.06169	3.20195	3.30078e-08	3.08725e-23	7.3014e-90
	-5.20356	54.1713		-5.20356	6.1941		-5.20356	5.06893e-06	2.92822	3.26587	3.69592e-08	3.69064e-23	1.32138e-89
	-5.16857	53.2645		-5.16857	6.17669		-5.16857	4.69534e-06	2.89405	3.28264	3.80623e-08	3.86618e-23	1.54201e-89
	-5.13357	52.0728		-5.13357	6.0967		-5.13357	3.23262e-06	2.73226	3.36444	4.38681e-08	4.83943e-23	3.25227e-89
	-5.09858	50.6651		-5.09858	6.02371		-5.09858	2.21495e-06	2.57637	3.44734	5.05336e-08	6.05492e-23	6.85019e-89
	-5.06359	49.1379		-5.06359	5.96848		-5.06359	1.61269e-06	2.45153	3.51695	5.68046e-08	7.28962e-23	1.26969e-88
	-5.02859	47.597		-5.02859	5.95774		-5.02859	1.51042e-06	2.42642	3.53132	5.81819e-08	7.57226e-23	1.4409e-88
	-4.9936	46.136		-4.9936	5.89877		-4.9936	1.02507e-06	2.28241	3.61635	6.69534e-08	9.46553e-23	3.0268e-88
	-4.95861	44.8158		-4.95861	5.84677		-4.95861	6.92361e-07	2.14434	3.70242	7.70077e-08	1.18268e-22	6.34964e-88
	-4.92361	43.6503		-4.92361	5.80731		-4.92361	4.90931e-07	2.0295	3.77781	8.6894e-08	1.43382e-22	1.20508e-87
	-4.88862	42.6006		-4.88862	5.80168		-4.88862	4.65408e-07	2.01217	3.78951	8.85263e-08	1.47704e-22	1.33025e-87
	-4.85363	41.5796		-4.85363	5.76342		-4.85363	3.11357e-07	1.88584	3.87758	1.01715e-07	1.84382e-22	2.78311e-87
	-4.81863	40.4675		-4.81863	5.73191		-4.81863	2.07303e-07	1.76529	3.96662	1.1681e-07	2.30063e-22	5.81496e-87
	-4.78364	39.133		-4.78364	5.70916		-4.78364	1.43005e-07	1.66136	4.0478	1.32292e-07	2.80838e-22	1.12963e-86
	-4.74864	37.4586		-4.74864	5.70703		-4.74864	1.37365e-07	1.65044	4.05659	1.34075e-07	2.86932e-22	1.21333e-86
	-4.71365	35.3634		-4.71365	5.68865		-4.71365	9.05878e-08	1.54118	4.14747	1.53812e-07	3.57695e-22	2.5283e-86
	-4.67866	32.8194		-4.67866	5.67663		-4.67866	5.94547e-08	1.4374	4.23923	1.76365e-07	4.45707e-22	5.26132e-86
	-4.64366	29.8583		-4.64366	5.671		-4.64366	3.98589e-08	1.34481	4.32619	2.00456e-07	5.47771e-22	1.04589e-85
	-4.60867	26.5673		-4.60867	5.67082		-4.60867	3.88352e-08	1.33898	4.33184	2.02121e-07	5.55121e-22	1.0934e-85
	-4.57368	23.076		-4.57368	5.67103		-4.57368	2.52457e-08	1.24577	4.42526	2.31519e-07	6.91082e-22	2.26922e-85
	-4.53868	19.5368		-4.53868	5.67711		-4.53868	1.63332e-08	1.15765	4.51946	2.65056e-07	8.5995e-22	4.7032e-85
	-4.50369	16.1032		-4.50369	5.6885		-4.50369	1.06306e-08	1.07641	4.61208	3.02305e-07	1.06394e-21	9.56415e-85
	-4.46869	12.9102		-4.46869	5.68885		-4.46869	1.05167e-08	1.07445	4.6144	3.03296e-07	1.06959e-21	9.7348e-85
	-4.4337	10.06		-4.4337	5.70606		-4.4337	6.73923e-09	0.99601	4.71005	3.46874e-07	1.32974e-21	2.01223e-84
	-4.39871	7.61483		-4.39871	5.72855		-4.39871	4.29798e-09	0.92218	4.80637	3.9651e-07	1.65241e-21	4.15378e-84
	-4.36371	5.59658		-4.36371	5.7561		-4.36371	2.72798e-09	0.85277	4.90333	4.53015e-07	2.05245e-21	8.56301e-84
	-4.32872	3.99238		-4.32872	5.75647		-4.32872	2.71285e-09	0.85196	4.90451	4.53748e-07	2.05786e-21	8.63862e-84
	-4.29373	2.76354		-4.29373	5.78851		-4.29373	1.72322e-09	0.78764	5.00087	5.17307e-07	2.54817e-21	1.7629e-83
	-4.25873	1.85579		-4.25873	5.82555		-4.25873	1.08333e-09	0.72659	5.09896	5.90419e-07	3.16218e-21	3.62446e-83
	-4.22374	1.20877		-4.22374	5.86701		-4.22374	6.77809e-10	0.66946	5.19755	6.73518e-07	3.92236e-21	7.44178e-83
	-4.18875	0.76357		-4.18875	5.86913		-4.18875	6.6245e-10	0.66677	5.20236	6.77835e-07	3.96362e-21	7.70641e-83
	-4.15375	0.46773		-4.15375	5.91267		-4.15375	4.22061e-10	0.61606	5.2966	7.67918e-07	4.86307e-21	1.5259e-82
	-4.11876	0.27781		-4.11876	5.96231		-4.11876	2.61557e-10	0.56624	5.39607	8.75098e-07	6.02666e-21	3.1246e-82
	-4.08376	0.15998		-4.08376	6.01572		-4.08376	1.61317e-10	0.51981	5.4959	9.96726e-07	7.46526e-21	6.38966e-82
	-4.04877	0.08932		-4.04877	6.02043		-4.04877	1.54782e-10	0.51601	5.50441	1.0078e-06	7.60235e-21	6.79035e-82
	-4.01378	0.04834		-4.01378	6.07266		-4.01378	9.90187e-11	0.47661	5.59605	1.13468e-06	9.24305e-21	1.3049e-81
	-3.97878	0.02537		-3.97878	6.13294		-3.97878	6.0489e-11	0.43647	5.69647	1.29105e-06	1.1439e-20	2.66131e-81
	-3.94379	0.0129		-3.94379	6.19633		-3.94379	3.67756e-11	0.39922	5.79711	1.46823e-06	1.41502e-20	5.42038e-81
	-3.9088	0.00636		-3.9088	6.20424		-3.9088	3.46055e-11	0.39488	5.80936	1.49131e-06	1.45204e-20	5.90943e-81
	-3.8738	0.00304		-3.8738	6.26262		-3.8738	2.22518e-11	0.3647	5.89791	1.66886e-06	1.74961e-20	1.1025e-80
	-3.83881	0.00141		-3.83881	6.3316		-3.83881	1.33996e-11	0.33277	5.99883	1.89593e-06	2.16233e-20	2.23948e-80
	-3.80381	0.00063249		-3.80381	6.40307		-3.80381	8.03053e-12	0.30326	6.09981	2.15279e-06	2.67119e-20	4.54289e-80
	-3.76882	0.00027531		-3.76882	6.41458		-3.76882	7.40316e-12	0.29881	6.11577	2.19634e-06	2.76179e-20	5.07951e-80
	-3.73383	0.000116158		-3.73383	6.47683		-3.73383	4.78981e-12	0.27603	6.2008	2.44319e-06	3.2983e-20	9.20307e-80
	-3.69883	4.75039e-05		-3.69883	6.55267		-3.69883	2.84325e-12	0.25094	6.30173	2.77134e-06	4.07078e-20	1.86187e-79
	-3.66384	1.88305e-05		-3.66384	6.63041		-3.66384	1.67971e-12	0.22785	6.40256	3.14195e-06	5.02189e-20	3.76171e-79
	-3.62885	7.23514e-06		-3.62885	6.64574		-3.62885	1.5154e-12	0.22358	6.42216	3.21942e-06	5.231e-20	4.31257e-79
	-3.59385	2.69451e-06		-3.59385	6.70986		-3.59385	9.87594e-13	0.20664	6.50322	3.56029e-06	6.19241e-20	7.5899e-79
	-3.55886	9.7266e-07		-3.55886	6.79084		-3.55886	5.77889e-13	0.18717	6.60367	4.03225e-06	7.63229e-20	1.52934e-78
	-3.52387	3.40321e-07		-3.52387	6.87317		-3.52387	3.36537e-13	0.16933	6.70383	4.56444e-06	9.40269e-20	3.07743e-78
	-3.48887	1.15415e-07		-3.48887	6.89235		-3.48887	2.96825e-13	0.16543	6.72692	4.69669e-06	9.86621e-20	3.61619e-78
	-3.45388	3.79387e-08		-3.45388	6.95666		-3.45388	1.95049e-13	0.153	6.80366	5.16421e-06	1.15785e-19	6.18429e-78
					7.04117			1.12507e-13	0.13808	6.90308	5.83978e-06	1.42513e-19	1.2411e-77
					7.12652			6.45857e-14	0.12446	7.00205	6.60034e-06	1.75331e-19	2.48738e-77
					7.14947			5.56311e-14	0.12103	7.02843	6.81944e-06	1.85309e-19	2.99499e-77
					7.21255			3.68992e-14	0.11205	7.10049	7.45612e-06	2.15608e-19	4.97845e-77
					7.29912			2.09807e-14	0.10076	7.19836	8.41853e-06	2.65018e-19	9.95091e-77
					7.41255			9.9765e-15	0.08756	7.32498	9.85481e-06	3.46596e-19	2.45002e-76
					7.6775			1.71195e-15	0.06264	7.61485	1.41739e-05	6.45547e-19	1.97953e-75
					7.73493			1.16059e-15	0.05816	7.67676	1.53286e-05	7.38515e-19	3.1114e-75
					7.82175			6.41238e-16	0.05191	7.76982	1.72539e-05	9.05281e-19	6.16913e-75
					7.90816			3.526e-16	0.04628	7.86186	1.94109e-05	1.1092e-18	1.22155e-74
					7.9406			2.81093e-16	0.04431	7.89627	2.02895e-05	1.19732e-18	1.57971e-74
					7.99405			1.92961e-16	0.04121	7.95281	2.18265e-05	1.35843e-18	2.41553e-74
					8.07931			1.05094e-16	0.03665	8.04263	2.453e-05	1.66292e-18	4.77014e-74
					8.16382			5.69653e-17	0.03256	8.13123	2.75542e-05	2.03472e-18	9.40733e-74
					8.19851			4.41638e-17	0.03099	8.16749	2.89063e-05	2.21141e-18	1.24511e-73
					8.24749			3.07302e-17	0.02889	8.21857	3.09353e-05	2.48851e-18	1.85276e-73
					8.33021			1.64985e-17	0.0256	8.30458	3.47135e-05	3.04214e-18	3.64408e-73
					8.41189			8.81545e-18	0.02266	8.38919	3.89331e-05	3.71724e-18	7.15771e-73
					8.44826			6.63936e-18	0.02144	8.42678	4.09879e-05	4.06732e-18	9.69315e-73
					8.49243			4.68779e-18	0.02003	8.47236	4.36431e-05	4.54008e-18	1.40403e-72
					8.57174			2.48093e-18	0.01768	8.55401	4.88979e-05	5.54255e-18	2.7504e-72
					8.64973			1.30672e-18	0.01559	8.63408	5.47571e-05	6.76329e-18	5.38062e-72
					8.68716			9.55064e-19	0.01466	8.67244	5.78445e-05	7.44949e-18	7.45328e-72
					8.72633			6.84978e-19	0.01373	8.71253	6.12869e-05	8.24915e-18	1.0512e-71
					8.80144			3.57348e-19	0.01208	8.78929	6.85602e-05	1.00569e-17	2.05095e-71
					8.875			1.85537e-19	0.01061	8.8643	7.66572e-05	1.22551e-17	3.99615e-71
					8.9128			1.31459e-19	0.00992	8.90281	8.12472e-05	1.3587e-17	5.66042e-71
					8.94692			9.58719e-20	0.00931	8.93752	8.56664e-05	1.49271e-17	7.77579e-71
					9.01713			4.93032e-20	0.00816	9.00887	9.56851e-05	1.81734e-17	1.511e-70
					9.08557			2.52338e-20	0.00715	9.07832	0.000106821	2.21157e-17	2.93225e-70
					9.12305			1.73138e-20	0.00663	9.1163	0.000113579	2.46773e-17	4.24598e-70
					9.15217			1.28532e-20	0.00625	9.1458	0.000119191	2.69008e-17	5.68269e-70
					9.21686			6.51575e-21	0.00546	9.21127	0.000132925	3.27064e-17	1.09983e-69
					9.27958			3.28731e-21	0.00476	9.27467	0.000148166	3.97469e-17	2.12574e-69
					9.31599			2.18194e-21	0.00438	9.31144	0.000158025	4.46325e-17	3.14578e-69
					9.34027			1.65059e-21	0.00415	9.33596	0.000165069	4.8281e-17	4.10312e-69
					9.39888			8.24822e-22	0.00361	9.39509	0.000183807	5.86208e-17	7.90924e-69
					9.45535			4.10208e-22	0.00314	9.45201	0.000204565	7.11425e-17	1.52255e-68
					9.48992			2.63117e-22	0.00287	9.48683	0.000218825	8.03863e-17	2.30195e-68
					9.50962			2.03035e-22	0.00272	9.50667	0.000227552	8.62997e-17	2.92702e-68
					9.56166			1.00014e-22	0.00236	9.55905	0.000252991	1.04639e-16	5.61948e-68
					9.61141			4.90315e-23	0.00204	9.60908	0.000281129	1.26817e-16	1.07742e-67
					9.64337			3.036e-23	0.00185	9.64122	0.000301584	1.44175e-16	1.66374e-67
					9.65882			2.39227e-23	0.00177	9.65674	0.000312237	1.53626e-16	2.06294e-67
					9.70386			1.16163e-23	0.00153	9.70199	0.000346609	1.86018e-16	3.94465e-67
					9.74648			5.61373e-24	0.00132	9.74478	0.000384566	2.25137e-16	7.53261e-67
					9.77506			3.35196e-24	0.00119	9.77347	0.000413677	2.57502e-16	1.18769e-66
					9.78665			2.69995e-24	0.00113	9.78509	0.000426461	2.72359e-16	1.43648e-66
					9.82433			1.29236e-24	0.00097615	9.82288	0.000472677	3.29335e-16	2.73572e-66
					9.85949			6.1565e-25	0.000839054	9.85813	0.000523632	3.9805e-16	5.20306e-66
					9.88392			3.54123e-25	0.000749384	9.88261	0.000564749	4.57978e-16	8.374e-66
					9.8921			2.91882e-25	0.000720335	9.8908	0.000579782	4.80883e-16	9.88241e-66
					9.92213			1.37722e-25	0.000617661	9.92087	0.000641622	5.8069e-16	1.87449e-65
					9.94955			6.46729e-26	0.000528976	9.94831	0.000709694	7.00892e-16	3.55077e-65
					9.96907			3.57971e-26	0.000468482	9.96784	0.000767347	8.11131e-16	5.8317e-65
					9.97434			3.02249e-26	0.000452474	9.97311	0.000784585	8.45591e-16	6.71702e-65
					9.99649			1.40582e-26	0.000386564	9.99523	0.000866933	1.0197e-15	1.26896e-64
					10.016			6.50754e-27	0.000329853	10.0147	0.000957431	1.2291e-15	2.39407e-64
					10.0298			3.46253e-27	0.000289603	10.0285	0.00104	1.43059e-15	4.01122e-64
					10.0327			2.99797e-27	0.000281119	10.0314	0.00106	1.48082e-15	4.51067e-64
					10.0468			1.37455e-27	0.000239293	10.0454	0.00117	1.78329e-15	8.48717e-64
					10.0582			6.27217e-28	0.000203443	10.0567	0.00129	2.14656e-15	1.59478e-63
					10.0657			3.20472e-28	0.000177025	10.0642	0.0014	2.51256e-15	2.72507e-63
					10.0669			2.84837e-28	0.000172753	10.0653	0.00142	2.58266e-15	2.99265e-63
					10.0728			1.28736e-28	0.000146513	10.0711	0.00156	3.10594e-15	5.60826e-63
					10.076			5.79061e-29	0.000124109	10.0741	0.00172	3.73355e-15	1.04958e-62
					10.0765			2.83812e-29	0.000107001	10.0746	0.00187	4.39437e-15	1.82855e-62
					10.0764			2.59222e-29	0.000105002	10.0745	0.00189	4.48594e-15	1.96165e-62
					10.0742			1.1549e-29	8.87284e-05	10.072	0.00208	5.3875e-15	3.66137e-62
					10.0692			5.12079e-30	7.48858e-05	10.0668	0.00229	6.4673e-15	6.82469e-62
					10.0622			2.40507e-30	6.39535e-05	10.0596	0.00249	7.65339e-15	1.21185e-61
					10.0615			2.25972e-30	6.31258e-05	10.0589	0.00251	7.76e-15	1.27039e-61
					10.051			9.92416e-31	5.31479e-05	10.0482	0.00276	9.30685e-15	2.36162e-61
					10.0379			4.33767e-31	4.46926e-05	10.0348	0.00303	1.1157e-14	4.38429e-61
					10.0227			1.95015e-31	3.77972e-05	10.0194	0.00331	1.32737e-14	7.93271e-61
					10.022			1.88687e-31	3.75366e-05	10.0187	0.00332	1.33688e-14	8.1284e-61
					10.0035			8.16865e-32	3.14881e-05	9.99986	0.00364	1.60118e-14	1.50497e-60
					9.98235			3.5195e-32	2.63821e-05	9.97834	0.00399	1.91686e-14	2.7827e-60
					9.95861			1.51307e-32	2.20891e-05	9.95422	0.00437	2.29249e-14	5.12876e-60
					9.95854			1.50916e-32	2.20771e-05	9.95414	0.00437	2.29374e-14	5.13834e-60
					9.9321			6.4404e-33	1.84521e-05	9.9273	0.00479	2.74346e-14	9.47536e-60
					9.90307			2.73535e-33	1.54035e-05	9.89782	0.00524	3.27987e-14	1.74496e-59
					9.87147			1.15621e-33	1.2843e-05	9.86573	0.00573	3.91938e-14	3.20916e-59
					9.87037			1.12331e-33	1.27649e-05	9.86461	0.00575	3.94275e-14	3.2751e-59
					9.83734			4.86386e-34	1.0695e-05	9.83106	0.00626	4.68145e-14	5.89406e-59
					9.80069			2.03634e-34	8.89549e-06	9.79384	0.00684	5.58915e-14	1.08107e-58
					9.76158			8.48479e-35	7.38972e-06	9.7541	0.00747	6.66981e-14	1.98021e-58
					9.75875			7.97966e-35	7.2942e-06	9.75123	0.00752	6.75262e-14	2.06568e-58
					9.72002			3.51849e-35	6.13136e-06	9.71186	0.00815	7.95579e-14	3.62229e-58
					9.67606			1.45209e-35	5.08109e-06	9.66717	0.00889	9.48541e-14	6.61719e-58
					9.62975			5.96422e-36	4.2056e-06	9.62005	0.0097	1.1304e-13	1.2072e-57
					9.62468			5.42401e-36	4.12154e-06	9.6149	0.00979	1.15166e-13	1.28684e-57
					9.58112			2.43802e-36	3.47672e-06	9.57055	0.01057	1.34651e-13	2.1994e-57
					9.53021			9.91842e-37	2.87066e-06	9.5187	0.01151	1.6032e-13	4.00169e-57
					9.47708			4.01579e-37	2.36737e-06	9.46455	0.01253	1.90797e-13	7.2711e-57
					9.46931			3.52782e-37	2.30284e-06	9.45662	0.01268	1.95592e-13	7.91778e-57
					9.42176			1.61817e-37	1.94994e-06	9.40813	0.01363	2.26963e-13	1.31939e-56
					9.36432			6.4893e-38	1.60415e-06	9.3495	0.01482	2.69863e-13	2.39092e-56
					9.30481			2.58998e-38	1.31808e-06	9.28869	0.01611	3.20725e-13	4.32684e-56
					9.29392			2.19555e-38	1.2723e-06	9.27756	0.01635	3.30795e-13	4.81177e-56
					9.24327			1.02877e-38	1.0817e-06	9.22576	0.0175	3.81e-13	7.81979e-56
					9.17976			4.06686e-39	8.86639e-07	9.16076	0.01901	4.52396e-13	1.41135e-55
					9.11435			1.60002e-39	7.25864e-07	9.09373	0.02063	5.36928e-13	2.54386e-55
					9.09999			1.30746e-39	6.95081e-07	9.079	0.02099	5.57115e-13	2.88822e-55
					9.04709			6.26492e-40	5.9352e-07	9.02472	0.02237	6.36964e-13	4.57896e-55
					8.97804			2.44133e-40	4.84714e-07	8.95379	0.02425	7.55296e-13	8.2311e-55
					8.90727			9.46809e-41	3.95373e-07	8.88099	0.02628	8.95202e-13	1.47763e-54
					8.88916			7.4501e-41	3.75495e-07	8.86234	0.02682	9.34347e-13	1.71228e-54
					8.83484			3.65444e-41	3.22107e-07	8.80638	0.02846	1.06054e-12	2.64905e-54
					8.76082			1.40379e-41	2.62097e-07	8.73001	0.03081	1.25585e-12	4.74275e-54
					8.68527			5.36667e-42	2.13008e-07	8.65194	0.03333	1.48644e-12	8.47985e-54
					8.66318			4.06198e-42	2.00582e-07	8.62909	0.0341	1.56046e-12	1.00265e-53
					8.60827			2.04189e-42	1.72903e-07	8.57222	0.03605	1.75858e-12	1.51413e-53
					8.52988			7.73181e-43	1.40177e-07	8.49092	0.03896	2.0796e-12	2.69994e-53
					8.45018			2.91376e-43	1.13507e-07	8.4081	0.04209	2.45809e-12	4.80797e-53
					8.42399			2.11918e-43	1.0595e-07	8.38084	0.04315	2.59521e-12	5.79882e-53
					8.36924			1.09282e-43	9.17999e-08	8.3238	0.04544	2.90415e-12	8.5504e-53
					8.28714			4.07912e-44	7.41533e-08	8.23811	0.04903	3.42959e-12	1.51855e-52
					8.20395			1.51533e-44	5.9826e-08	8.15106	0.05289	4.04826e-12	2.69331e-52
					8.17361			1.05791e-44	5.53395e-08	8.11926	0.05435	4.29805e-12	3.31248e-52
					8.11975			5.60237e-45	4.82081e-08	8.06274	0.05701	4.77636e-12	4.77047e-52
					8.03462			2.06138e-45	3.87991e-08	7.97319	0.06143	5.63285e-12	8.43826e-52
					7.94864			7.54864e-46	3.11884e-08	7.88249	0.06616	6.6399e-12	1.4906e-51
					7.91419			5.05326e-46	2.85817e-08	7.84606	0.06813	7.08842e-12	1.86892e-51
					7.86189			2.75107e-46	2.50401e-08	7.79068	0.07121	7.82344e-12	2.62958e-51
					7.77445			9.97831e-47	2.00794e-08	7.69785	0.07661	9.21374e-12	4.63263e-51
					7.68641			3.60193e-47	1.60818e-08	7.60404	0.08237	1.08462e-11	8.15054e-51
					7.64798			2.30968e-47	1.4597e-08	7.56298	0.085	1.16414e-11	1.04147e-50
					7.59785			1.29401e-47	1.28644e-08	7.50933	0.08852	1.2762e-11	1.43206e-50
					7.50885			4.62659e-48	1.02782e-08	7.41377	0.09509	1.50095e-11	2.51278e-50
					7.37732			1.01013e-48	7.37158e-09	7.27178	0.10554	1.90388e-11	5.73228e-50
					7.10464			4.22714e-50	3.6811e-09	6.97421	0.13043	3.10065e-11	3.11625e-49
					6.83241			1.69266e-51	1.81768e-09	6.67198	0.16043	5.02856e-11	1.67323e-48
					6.79173			1.04011e-51	1.63335e-09	6.62631	0.16543	5.40527e-11	2.15126e-48
					6.70279			3.56213e-52	1.29076e-09	6.52592	0.17687	6.33119e-11	3.72938e-48
					6.61431			1.21413e-52	1.01878e-09	6.4253	0.18901	7.41234e-11	6.45648e-48
					6.56319			6.48548e-53	8.8752e-10	6.3668	0.19639	8.12108e-11	8.87368e-48
					6.52638			4.11851e-53	8.03129e-10	6.3245	0.20188	8.67416e-11	1.11628e-47
					6.4391			1.3904e-53	6.32357e-10	6.22359	0.21552	1.01462e-10	1.92737e-47
					6.35256			4.67155e-54	4.97291e-10	6.12261	0.22996	1.18626e-10	3.32334e-47
					6.29958			2.37771e-54	4.28509e-10	6.0603	0.23928	1.30606e-10	4.6481e-47
					6.26686			1.56209e-54	3.90597e-10	6.02162	0.24524	1.38631e-10	5.7227e-47
					6.18208			5.19845e-55	3.06421e-10	5.92069	0.2614	1.61935e-10	9.84111e-47
					6.09833			1.72173e-55	2.40093e-10	5.81985	0.27848	1.89071e-10	1.69007e-46
					6.0442			8.34122e-56	2.0458e-10	5.75404	0.29016	2.09165e-10	2.40473e-46
					6.0157			5.67516e-56	1.87893e-10	5.71917	0.29652	2.20655e-10	2.89855e-46
					5.93428			1.86172e-56	1.46863e-10	5.6187	0.31558	2.57396e-10	4.96448e-46
					5.85417			6.07818e-57	1.14653e-10	5.51848	0.33568	3.0012e-10	8.4915e-46
					5.79971			2.79991e-57	9.65802e-11	5.44951	0.35019	3.33575e-10	1.2288e-45
					5.77546			1.97495e-57	8.93985e-11	5.41857	0.35689	3.49775e-10	1.45048e-45
					5.69825			6.38647e-58	6.96218e-11	5.31902	0.37923	4.0746e-10	2.47431e-45
					5.62264			2.05537e-58	5.4154e-11	5.21987	0.40277	4.74443e-10	4.21517e-45
					5.56877			8.99317e-59	4.50853e-11	5.14813	0.42064	5.29757e-10	6.20178e-45
					5.54872			6.58325e-59	4.20715e-11	5.12117	0.42755	5.52187e-10	7.17121e-45
					5.47658			2.09852e-59	3.26449e-11	5.02296	0.45362	6.42377e-10	1.21839e-44
					5.40633			6.65749e-60	2.52996e-11	4.9253	0.48103	7.46958e-10	2.06727e-44
					5.35405			2.76391e-60	2.08114e-11	4.85117	0.50288	8.37798e-10	3.09156e-44
					5.33805			2.10199e-60	1.95832e-11	4.82821	0.50984	8.68171e-10	3.50287e-44
					5.27183			6.605e-61	1.51399e-11	4.73174	0.5401	1.00859e-09	5.92745e-44
					5.20778			2.06556e-61	1.16905e-11	4.63593	0.57185	1.1712e-09	1.00168e-43
					5.1582			8.12812e-62	9.49931e-12	4.55985	0.59835	1.31941e-09	1.52215e-43
					5.14599			6.42875e-62	9.01605e-12	4.54083	0.60516	1.3594e-09	1.69047e-43
					5.08654			1.99131e-62	6.94495e-12	4.44646	0.64009	1.57712e-09	2.84905e-43
					5.02953			6.13864e-63	5.34309e-12	4.35286	0.67668	1.82888e-09	4.79525e-43
					4.98382			2.28717e-63	4.28748e-12	4.27524	0.70858	2.06918e-09	7.40221e-43
					4.97506			1.88334e-63	4.1057e-12	4.26006	0.71499	2.11987e-09	8.06008e-43
					4.9232			5.75055e-64	3.15103e-12	4.16811	0.75509	2.45604e-09	1.35296e-42
					4.87405			1.74748e-64	2.4154e-12	4.07703	0.79702	2.84423e-09	2.26801e-42
					4.83346			6.15833e-65	1.91353e-12	3.99831	0.83515	3.23143e-09	3.55537e-42
					4.8277			5.28491e-65	1.84925e-12	3.98685	0.84086	3.29227e-09	3.79685e-42
					4.78424			1.59069e-65	1.41408e-12	3.8976	0.88664	3.80915e-09	6.34772e-42
					4.74375			4.76494e-66	1.08e-12	3.80931	0.93444	4.40518e-09	1.05981e-41
					4.70959			1.58661e-66	8.44478e-13	3.72992	0.97967	5.0254e-09	1.68668e-41
					4.7063			1.42054e-66	8.23841e-13	3.722	0.98431	5.09216e-09	1.76709e-41
					4.672			4.21473e-67	6.27674e-13	3.63569	1.03631	5.88359e-09	2.9424e-41
					4.64091			1.24454e-67	4.77635e-13	3.55042	1.09049	6.79494e-09	4.89287e-41
					4.61456			3.91137e-68	3.68522e-13	3.47079	1.14377	7.78259e-09	7.90322e-41
					4.61312			3.6574e-68	3.63018e-13	3.4662	1.14692	7.84388e-09	8.12536e-41
					4.5887			1.06969e-68	2.7557e-13	3.38306	1.20564	9.05062e-09	1.34753e-40
					4.56773			3.11364e-69	2.08933e-13	3.30101	1.26672	1.04383e-08	2.23177e-40
					4.55057			9.22652e-70	1.59023e-13	3.22153	1.32904	1.20021e-08	3.65759e-40
					4.55028			9.01986e-70	1.58216e-13	3.22007	1.33022	1.20332e-08	3.69129e-40
					4.53643			2.60049e-70	1.19665e-13	3.14025	1.39617	1.38655e-08	6.0971e-40
					4.52623			7.4616e-71	9.03971e-14	3.06158	1.46465	1.59696e-08	1.00574e-39
					4.51975			2.13075e-71	6.82044e-14	2.98406	1.53569	1.83846e-08	1.65678e-39
					4.51967			2.08249e-71	6.7854e-14	2.98266	1.53701	1.84318e-08	1.67191e-39
					4.51707			6.05558e-72	5.13974e-14	2.90771	1.60935	2.11552e-08	2.72559e-39
					4.51823			1.71278e-72	3.86848e-14	2.83255	1.68568	2.43322e-08	4.47788e-39
					4.52329			4.82138e-73	2.90811e-14	2.75857	1.76472	2.79736e-08	7.34686e-39
					4.52368			4.49757e-73	2.86294e-14	2.75455	1.76912	2.81876e-08	7.54839e-39
					4.5323			1.35071e-73	2.1835e-14	2.68579	1.84652	3.21454e-08	1.20378e-38
					4.54532			3.76599e-74	1.63744e-14	2.61421	1.93111	3.69225e-08	1.96974e-38
					4.56239			1.045e-74	1.22644e-14	2.54385	2.01854	4.23902e-08	3.21876e-38
					4.56415			9.29507e-75	1.19448e-14	2.53749	2.02666	4.29263e-08	3.36593e-38
					4.58355			2.88587e-75	9.17491e-15	2.4747	2.10885	4.86455e-08	5.25273e-38
					4.60884			7.93161e-76	6.8553e-15	2.40678	2.20206	5.57984e-08	8.56048e-38
					4.6383			2.16954e-76	5.1159e-15	2.34008	2.29822	6.3974e-08	1.39325e-37
					4.64236			1.83806e-76	4.92789e-15	2.33166	2.3107	6.50982e-08	1.48247e-37
					4.67195			5.90605e-77	3.81319e-15	2.27461	2.39733	7.33142e-08	2.26451e-37
					4.70981			1.60011e-77	2.83875e-15	2.21037	2.49944	8.39798e-08	3.67567e-37
					4.75191			4.31445e-78	2.11074e-15	2.14735	2.60456	9.61533e-08	5.95822e-37
					4.75923			3.47763e-78	2.01029e-15	2.13713	2.6221	9.83096e-08	6.44908e-37
					4.79827			1.15777e-78	1.56752e-15	2.08557	2.7127	1.10041e-07	9.64524e-37
					4.84888			3.09203e-79	1.16269e-15	2.025	2.82388	1.25878e-07	1.55929e-36
					4.90377			8.21842e-80	8.61361e-16	1.96566	2.93811	1.43928e-07	2.51742e-36
					4.91529			6.29682e-80	8.10946e-16	1.95391	2.96138	1.47841e-07	2.77083e-36
					4.96292			2.17398e-80	6.37349e-16	1.90754	3.05538	1.64492e-07	4.05885e-36
					5.02633			5.72328e-81	4.71021e-16	1.85063	3.1757	1.87909e-07	6.53531e-36
					5.09399			1.49954e-81	3.47675e-16	1.79492	3.29907	2.14561e-07	1.05086e-35
					5.11066			1.09081e-81	3.2347e-16	1.78189	3.32876	2.214e-07	1.17588e-35
					5.16589			3.91015e-82	2.56317e-16	1.74042	3.42547	2.44882e-07	1.6875e-35
					5.24199			1.01473e-82	1.88736e-16	1.68711	3.55488	2.79361e-07	2.70618e-35
					5.32227			2.6208e-83	1.38803e-16	1.63499	3.68728	3.18549e-07	4.33398e-35
					5.34496			1.8082e-83	1.27586e-16	1.62094	3.72402	3.3017e-07	4.92873e-35
					5.4067			6.73655e-84	1.01957e-16	1.58405	3.82265	3.6307e-07	6.93162e-35
					5.49522			1.72331e-84	7.48006e-17	1.53427	3.96095	4.13624e-07	1.10713e-34
					5.5878			4.38748e-85	5.48106e-17	1.48565	4.10215	4.71004e-07	1.76595e-34
					5.61731			2.86815e-85	4.97615e-17	1.47081	4.1465	4.90314e-07	2.04044e-34
					5.68437			1.1117e-85	4.01138e-17	1.43818	4.24619	5.36099e-07	2.81304e-34
					5.78488			2.80339e-86	2.93221e-17	1.39185	4.39303	6.09914e-07	4.47497e-34
					5.88926			7.03562e-87	2.14075e-17	1.34664	4.54262	6.93576e-07	7.10921e-34
					5.92631			4.35314e-87	1.91913e-17	1.33124	4.59508	7.25087e-07	8.34328e-34
					5.99743			1.75729e-87	1.56102e-17	1.30254	4.69489	7.88356e-07	1.1279e-33
					6.10931			4.36826e-88	1.1369e-17	1.25955	4.84976	8.9568e-07	1.78704e-33
					6.22481			1.08068e-88	8.27002e-18	1.21764	5.00717	1.01715e-06	2.82758e-33
					6.26998			6.32177e-89	7.31873e-18	1.20187	5.06811	1.06779e-06	3.36958e-33
					6.34383			2.66076e-89	6.00844e-18	1.1768	5.16703	1.15457e-06	4.46799e-33
					6.46628			6.51988e-90	4.36001e-18	1.13702	5.32926	1.30996e-06	7.05061e-33
					6.59204			1.59e-90	3.15998e-18	1.09829	5.49375	1.48559e-06	1.11111e-32
					6.64574			8.78499e-91	2.75989e-18	1.08235	5.56339	1.56588e-06	1.3441e-32
					6.721			3.859e-91	2.28745e-18	1.06059	5.66041	1.684e-06	1.74866e-32
					6.85302			9.32131e-92	1.65383e-18	1.0239	5.82912	1.90804e-06	2.74834e-32
					6.98799			2.24079e-92	1.19426e-18	0.98821	5.99978	2.1609e-06	4.31372e-32
					7.05047			1.16808e-92	1.02912e-18	0.97226	6.0782	2.28671e-06	5.29561e-32
					7.12577			5.36105e-93	8.61352e-19	0.9535	6.17227	2.44616e-06	6.76161e-32
					7.26621			1.2765e-93	6.20486e-19	0.91976	6.34644	2.76782e-06	1.05844e-31
					7.40916			3.02492e-94	4.46431e-19	0.88698	6.52218	3.13035e-06	1.65462e-31
					7.48043			1.48608e-94	3.79451e-19	0.87118	6.60925	3.32539e-06	2.06075e-31
					7.55447			7.13395e-95	3.2081e-19	0.85512	6.69934	3.53875e-06	2.58312e-31
					7.70197			1.67444e-95	2.30256e-19	0.82419	6.87778	3.99862e-06	4.02727e-31
					7.8515			3.9114e-96	1.65062e-19	0.79416	7.05733	4.51619e-06	6.27036e-31
					7.93134			1.80927e-96	1.3835e-19	0.77864	7.15269	4.81558e-06	7.92036e-31
					8.00288			9.09321e-97	1.18182e-19	0.76501	7.23786	5.09844e-06	9.7497e-31
					8.39841			2.10758e-98	4.98789e-20	0.69418	7.70423	6.94442e-06	3.00673e-30
					8.87637			2.34911e-100	1.77817e-20	0.61732	8.25904	9.97246e-06	1.12738e-29
					9.35955			2.50548e-102	6.26839e-21	0.54759	8.81194	1.42609e-05	4.17505e-29
					9.84192			2.55704e-104	2.18506e-21	0.48452	9.35738	2.0308e-05	1.52712e-28
					10.3173			2.49704e-106	7.53163e-22	0.42763	9.8896	2.87983e-05	5.51707e-28
					10.5153			3.45457e-107	4.7762e-22	0.40525	10.11	3.33582e-05	9.48083e-28
					10.667			7.40403e-108	3.3496e-22	0.38856	10.2784	3.73688e-05	1.44089e-27
					10.7792			2.33313e-108	2.56703e-22	0.37647	10.4027	4.06674e-05	1.96867e-27
					10.8168			1.5793e-108	2.34625e-22	0.37247	10.4442	4.18425e-05	2.1869e-27
					10.9643			3.35263e-109	1.64145e-22	0.35694	10.6073	4.68304e-05	3.31472e-27
					11.1093			7.08319e-110	1.14697e-22	0.34197	10.7673	5.23892e-05	5.01741e-27
					11.2212			2.08612e-110	8.65175e-23	0.3306	10.8906	5.71877e-05	6.93822e-27
					11.2517			1.48934e-110	8.0047e-23	0.32753	10.9242	5.85811e-05	7.58456e-27
					11.3913			3.11662e-111	5.57969e-23	0.31362	11.0776	6.5475e-05	1.14498e-26
					11.5277			6.49076e-112	3.8846e-23	0.30022	11.2274	7.31469e-05	1.72616e-26
					11.6372			1.78466e-112	2.8833e-23	0.28959	11.3475	8.00828e-05	2.41521e-26
					11.6608			1.34533e-112	2.70118e-23	0.28731	11.3734	8.16806e-05	2.59885e-26
					11.7903			2.77516e-113	1.87599e-23	0.27488	11.5153	9.11685e-05	3.90749e-26
					11.9161			5.69729e-114	1.30131e-23	0.26292	11.6531	0.000101712	5.86722e-26
					12.0208			1.46094e-114	9.50169e-24	0.25303	11.7676	0.000111674	8.30389e-26
					12.0379			1.16405e-114	9.01568e-24	0.25141	11.7864	0.000113423	8.79798e-26
					12.1556			2.367e-115	6.23863e-24	0.24034	11.9151	0.000126426	1.3175e-25
					12.2689			4.79013e-116	4.31172e-24	0.22969	12.0391	0.000140855	1.97031e-25
					12.3663			1.14435e-116	3.09623e-24	0.22053	12.1456	0.000155076	2.81987e-25
					12.3777			9.64761e-117	2.97634e-24	0.21946	12.1581	0.000156859	2.94263e-25
					12.4817			1.93381e-117	2.05204e-24	0.20962	12.2719	0.000174602	4.38887e-25
					12.5808			3.85774e-118	1.41306e-24	0.20017	12.3804	0.000194264	6.53713e-25
					12.6684			8.57678e-119	9.97664e-25	0.19172	12.4765	0.000214446	9.45807e-25
					12.6748			7.65902e-119	9.71861e-25	0.19109	12.4835	0.000216041	9.72385e-25
					12.7636			1.51334e-119	6.67605e-25	0.18238	12.581	0.000240151	1.44446e-24
					12.847			2.97594e-120	4.58043e-25	0.17401	12.6727	0.000266829	2.14284e-24
					12.9223			6.15131e-121	3.17881e-25	0.16625	12.7558	0.000295301	3.13321e-24
					12.9248			5.82416e-121	3.1388e-25	0.16599	12.7585	0.000296337	3.17462e-24
					12.9969			1.1344e-121	2.14828e-25	0.15829	12.8383	0.000328958	4.69689e-24
					13.0633			2.19898e-122	1.46856e-25	0.1509	12.912	0.000365004	6.93977e-24
					13.1236			4.24228e-123	1.00268e-25	0.14383	12.9794	0.000404816	1.02399e-23
					13.1238			4.22113e-123	1.00152e-25	0.1438	12.9796	0.000404943	1.0252e-23
					13.1779			8.14517e-124	6.83757e-26	0.13704	13.0404	0.000448766	1.50891e-23
					13.2261			1.55641e-124	4.65708e-26	0.13054	13.0951	0.00049726	2.22049e-23
					13.268			2.95986e-125	3.16808e-26	0.12432	13.1431	0.000550745	3.26326e-23
					13.2695			2.77179e-125	3.12017e-26	0.12408	13.1449	0.000552967	3.31316e-23
					13.3036			5.60197e-126	2.15253e-26	0.11836	13.1846	0.000609706	4.78928e-23
					13.3327			1.0552e-126	1.46075e-26	0.11265	13.2194	0.000674671	7.01948e-23
					13.3554			1.9781e-127	9.90079e-27	0.10719	13.2475	0.000746219	1.02744e-22
					13.3569			1.74149e-127	9.61203e-27	0.10678	13.2493	0.000751941	1.05756e-22
					13.3716			3.69052e-128	6.70249e-27	0.10197	13.2688	0.000824979	1.50185e-22
					13.3812			6.8525e-129	4.53183e-27	0.09697	13.2833	0.000911637	2.19236e-22
					13.3842			1.26629e-129	3.06042e-27	0.0922	13.291	0.00101	3.19605e-22
					13.3842			1.04698e-129	2.92803e-27	0.09167	13.2915	0.00102	3.33416e-22
					13.3806			0	2.06424e-27	0.08763	13.2919	0.00111	4.65299e-22
					13.3704			0	1.39062e-27	0.08327	13.2859	0.00123	6.765e-22
					13.3536			0	9.35686e-28	0.0791	13.2732	0.00135	9.82246e-22
					13.3506			0	8.81975e-28	0.0785	13.2707	0.00137	1.03822e-21
					13.3302			0	6.28813e-28	0.07513	13.2536	0.00149	1.42426e-21
					13.3002			0	4.2207e-28	0.07133	13.2272	0.00164	2.06241e-21
					13.2636			0	2.82955e-28	0.06771	13.1941	0.00181	2.98248e-21
					13.2561			0	2.62701e-28	0.06705	13.1873	0.00184	3.19312e-21
					13.2206			0	1.89462e-28	0.06425	13.1544	0.00199	4.30722e-21
					13.1711			0	1.26706e-28	0.06095	13.108	0.00219	6.21203e-21
					13.1152			0	8.46335e-29	0.05781	13.055	0.00241	8.94718e-21
					13.102			0	7.73728e-29	0.05713	13.0424	0.00247	9.69978e-21
					13.0531			0	5.64624e-29	0.05481	12.9956	0.00265	1.28693e-20
					12.9847			0	3.76224e-29	0.05195	12.9298	0.00292	1.8486e-20
					12.9102			0	2.50383e-29	0.04923	12.8577	0.0032	2.65183e-20
					12.8899			0	2.25337e-29	0.04855	12.8381	0.00328	2.91028e-20
					12.8297			0	1.66431e-29	0.04664	12.7795	0.00352	3.79896e-20
					12.7432			0	1.10493e-29	0.04418	12.6952	0.00386	5.43503e-20
					12.651			0	7.32667e-30	0.04183	12.605	0.00424	7.76524e-20
					12.6228			0	6.48933e-30	0.04116	12.5772	0.00435	8.62438e-20
					12.5532			0	4.85231e-30	0.0396	12.509	0.00465	1.10796e-19
					12.4498			0	3.20968e-30	0.03747	12.4073	0.00509	1.57874e-19
					12.3412			0	2.12053e-30	0.03545	12.3001	0.00558	2.24655e-19
					12.304			0	1.84794e-30	0.0348	12.2634	0.00575	2.52431e-19
					12.2273			0	1.39927e-30	0.03353	12.1876	0.00611	3.19253e-19
					12.1083			0	9.22201e-31	0.03171	12.0699	0.00669	4.53077e-19
					11.9845			0	6.07047e-31	0.02997	11.9473	0.00731	6.42135e-19
					11.9378			0	5.20357e-31	0.02936	11.9009	0.00756	7.29758e-19
					11.8561			0	3.99107e-31	0.02833	11.8197	0.008	9.08859e-19
					11.7231			0	2.62076e-31	0.02676	11.6876	0.00874	1.28465e-18
					11.5858			0	1.71885e-31	0.02528	11.5509	0.00955	1.81338e-18
					11.5291			0	1.44888e-31	0.0247	11.4945	0.0099	2.08372e-18
					11.4443			0	1.12594e-31	0.02387	11.41	0.01043	2.55628e-18
					11.299			0	7.36661e-32	0.02253	11.2651	0.01139	3.5987e-18
					11.1499			0	4.81381e-32	0.02127	11.1162	0.01242	5.05941e-18
					11.0831			0	3.9892e-32	0.02073	11.0494	0.01291	5.87654e-18
					10.9973			0	3.14183e-32	0.02006	10.9637	0.01355	7.10347e-18
					10.8414			0	2.04807e-32	0.01893	10.8077	0.01477	9.95998e-18
					10.6824			0	1.33346e-32	0.01785	10.6484	0.01609	1.39464e-17
					10.6055			0	1.08608e-32	0.01735	10.5714	0.01676	1.63691e-17
					10.5205			0	8.67132e-33	0.01683	10.4862	0.01752	1.95022e-17
					10.356			0	5.63198e-33	0.01586	10.321	0.01908	2.72346e-17
					10.189			0	3.65349e-33	0.01494	10.1533	0.02076	3.79819e-17
					10.1023			0	2.92387e-33	0.01449	10.0662	0.02167	4.5035e-17
					9.57975			0	7.78348e-34	0.01207	9.53978	0.02791	1.22377e-16
					9.04397			0	2.04887e-34	0.01003	8.99816	0.03578	3.28451e-16
					8.50116			0	5.33305e-35	0.00831	8.44716	0.04569	8.70689e-16
					7.95737			0	1.37265e-35	0.00687	7.8924	0.0581	2.2797e-15
					7.41843			0	3.49351e-36	0.00566	7.33919	0.07357	5.89543e-15
					6.88992			0	8.79193e-37	0.00466	6.79249	0.09277	1.50583e-14
					6.50521			0	3.11508e-37	0.00402	6.39118	0.11001	3.00878e-14
					6.37709			0	2.18792e-37	0.00382	6.25678	0.11649	3.7989e-14
					6.33886			0	1.96732e-37	0.00376	6.21659	0.1185	4.07392e-14
					6.17479			0	1.24095e-37	0.00352	6.04366	0.1276	5.50874e-14
					6.01316			0	7.81811e-38	0.0033	5.87253	0.13733	7.4389e-14
					5.88486			0	5.38395e-38	0.00313	5.73607	0.14566	9.46589e-14
					5.85413			0	4.9195e-38	0.00309	5.7033	0.14774	1.00319e-13
					5.69786			0	3.09179e-38	0.00289	5.53611	0.15886	1.35105e-13
					5.5445			0	1.94076e-38	0.0027	5.37105	0.17074	1.8171e-13
					5.41775			0	1.31005e-38	0.00255	5.23382	0.18137	2.32964e-13
					5.3942			0	1.21675e-38	0.00253	5.20824	0.18343	2.44063e-13
					5.2471			0	7.61914e-39	0.00236	5.04777	0.19697	3.27372e-13
					5.10335			0	4.76518e-39	0.00221	4.88972	0.21142	4.38529e-13
					4.97994			0	3.1521e-39	0.00208	4.75297	0.22489	5.66287e-13
					4.96307			0	2.97662e-39	0.00206	4.73419	0.22682	5.8664e-13
					4.82641			0	1.85711e-39	0.00193	4.58125	0.24323	7.83722e-13
					4.69349			0	1.15724e-39	0.0018	4.43098	0.26071	1.04561e-12
					4.57526			0	7.49947e-40	0.00169	4.29588	0.27769	1.35959e-12
					4.56443			0	7.20248e-40	0.00168	4.28343	0.27932	1.39313e-12
					4.43936			0	4.47723e-40	0.00157	4.13866	0.29913	1.85367e-12
					4.31838			0	2.77977e-40	0.00146	3.99673	0.32019	2.46315e-12
					4.20721			0	1.76435e-40	0.00137	3.86438	0.34146	3.22405e-12
					4.20163			0	1.72377e-40	0.00136	3.85769	0.34258	3.26862e-12
					4.0892			0	1.06762e-40	0.00127	3.72157	0.36636	4.33167e-12
					3.98121			0	6.60435e-41	0.00119	3.5884	0.39162	5.73275e-12
					3.879			0	4.10449e-41	0.00111	3.45979	0.4181	7.55122e-12
					3.87777			0	4.08049e-41	0.0011	3.45823	0.41843	7.57682e-12
					3.77897			0	2.51806e-41	0.00103	3.33106	0.44688	1.00006e-11
					3.68492			0	1.55199e-41	0.000958669	3.20692	0.47704	1.31821e-11
					3.59571			0	9.55398e-42	0.00089273	3.08582	0.509	1.73524e-11
					3.59361			0	9.44181e-42	0.000891182	3.08291	0.5098	1.74685e-11
					3.51146			0	5.87422e-42	0.0008311	2.96776	0.54286	2.28114e-11
					3.43224			0	3.60734e-42	0.000773513	2.85276	0.57871	2.99474e-11
					3.35816			0	2.21256e-42	0.00071972	2.7408	0.61664	3.9263e-11
					3.35383			0	2.14771e-42	0.000716567	2.7341	0.61902	3.99129e-11
					3.28932			0	1.35542e-42	0.000669484	2.63189	0.65676	5.14073e-11
					3.2258			0	8.2932e-43	0.000622585	2.526	0.69918	6.72176e-11
					3.1677			0	5.06807e-43	0.000578813	2.42312	0.74399	8.77724e-11
					3.16234			0	4.83073e-43	0.000574716	2.41328	0.74849	9.00734e-11
					3.1151			0	3.09338e-43	0.000537972	2.32324	0.79132	1.14459e-10
					3.06811			0	1.8858e-43	0.000499876	2.22634	0.84128	1.49059e-10
					3.02682			0	1.14823e-43	0.000464351	2.13238	0.89398	1.93858e-10
					3.02173			0	1.07442e-43	0.000459786	2.12003	0.90124	2.00771e-10
					2.99131			0	6.98284e-44	0.000431233	2.04133	0.94955	2.51782e-10
					2.96169			0	4.24137e-44	0.000400367	1.95317	1.00812	3.26575e-10
					2.93803			0	2.57307e-44	0.000371609	1.86785	1.06981	4.23018e-10
					2.93461			0	2.36296e-44	0.000366914	1.85361	1.08063	4.42005e-10
					2.92045			0	1.55908e-44	0.000344823	1.78534	1.13476	5.47206e-10
					2.90904			0	9.4353e-45	0.00031988	1.7056	1.20311	7.06902e-10
					2.90388			0	5.70314e-45	0.00029666	1.62859	1.275	9.11979e-10
					2.90361			0	5.13877e-45	0.000292065	1.61301	1.29031	9.61116e-10
					2.90509			0	3.44305e-45	0.00027505	1.55425	1.35056	1.17497e-09
					2.91275			0	2.07607e-45	0.000254945	1.48254	1.42995	1.51177e-09
					2.92698			0	1.2503e-45	0.000236246	1.41342	1.51333	1.9425e-09
					2.93144			0	1.10505e-45	0.0002319	1.397	1.53422	2.06418e-09
					2.94787			0	7.52064e-46	0.000218857	1.34682	1.60083	2.49261e-09
					2.97553			0	4.51822e-46	0.000202694	1.28271	1.69262	3.19421e-09
					3.01007			0	2.71113e-46	0.000187673	1.22102	1.78887	4.0878e-09
					3.02097			0	2.3498e-46	0.000183666	1.20419	1.8166	4.37865e-09
					3.05159			0	1.62482e-46	0.000173717	1.16169	1.88972	5.22435e-09
					3.1002			0	9.72591e-47	0.000160755	1.10468	1.99536	6.66794e-09
					3.15602			0	5.81469e-47	0.00014872	1.04993	2.10594	8.499e-09
					3.17518			0	4.94081e-47	0.000145098	1.03309	2.14195	9.17394e-09
					3.21916			0	3.47211e-47	0.000137549	0.99738	2.22164	1.08183e-08
					3.28973			0	2.07077e-47	0.000127181	0.94698	2.34262	1.37521e-08
					3.36785			0	1.2335e-47	0.000117563	0.89865	2.46908	1.74581e-08
					3.39722			0	1.02728e-47	0.000114341	0.8821	2.515	1.89842e-08
					3.45364			0	7.33871e-48	0.000108643	0.85236	2.60117	2.2133e-08
					3.54723			0	4.36084e-48	0.000100372	0.80803	2.73909	2.8022e-08
					3.64872			0	2.58816e-48	9.27056e-05	0.76562	2.88301	3.54304e-08
					3.69037			0	2.11202e-48	8.98771e-05	0.74962	2.94066	3.88019e-08
					3.75826			0	1.53421e-48	8.56013e-05	0.72506	3.03311	4.47373e-08
					3.87595			0	9.08336e-49	7.90198e-05	0.6863	3.18957	5.64131e-08
					4.00192			0	5.37131e-49	7.29244e-05	0.64927	3.35258	7.10406e-08
					4.05807			0	4.2937e-49	7.04696e-05	0.63403	3.42397	7.83313e-08
					4.13631			0	3.17238e-49	6.72808e-05	0.61393	3.52232	8.93408e-08
					4.27923			0	1.87138e-49	6.2057e-05	0.58021	3.69896	1.12205e-07
					4.43082			0	1.10257e-49	5.72231e-05	0.54806	3.8827	1.4073e-07
					4.50381			0	8.6316e-50	5.51139e-05	0.53372	3.97003	1.56184e-07
					4.5912			0	6.48822e-50	5.27514e-05	0.51743	4.07372	1.76271e-07
					4.76049			0	3.81341e-50	4.86158e-05	0.48825	4.27218	2.20491e-07
					4.93881			0	2.23858e-50	4.47922e-05	0.46049	4.47828	2.75435e-07
					5.03111			0	1.7158e-50	4.29959e-05	0.44716	4.58391	3.07584e-07
					5.12631			0	1.31251e-50	4.12581e-05	0.43408	4.69218	3.43608e-07
					5.32309			0	7.68607e-51	3.79924e-05	0.40898	4.91407	4.28079e-07
					5.52927			0	4.49548e-51	3.49757e-05	0.38513	5.14411	5.326e-07
					5.64348			0	3.37246e-51	3.34576e-05	0.37287	5.27058	5.983e-07
					5.74498			0	2.62615e-51	3.21897e-05	0.36248	5.38246	6.61752e-07
					5.97033			0	1.53226e-51	2.96175e-05	0.34099	5.6293	8.21119e-07
					6.20543			0	8.92929e-52	2.72435e-05	0.32061	5.88479	1.0175e-06
					6.34419			0	6.55491e-52	2.59701e-05	0.30944	6.03472	1.14945e-06
					6.45039			0	5.19724e-52	2.50528e-05	0.30129	6.14907	1.25915e-06
					6.70531			0	3.02133e-52	2.30321e-05	0.28299	6.42229	1.55611e-06
					6.9703			0	1.75427e-52	2.11685e-05	0.26567	6.70461	1.92051e-06
					7.13634			0	1.25985e-52	2.01075e-05	0.2556	6.88072	2.18111e-06
					7.24545			0	1.01734e-52	1.94504e-05	0.24928	6.99615	2.36708e-06
					7.53085			0	5.89255e-53	1.78669e-05	0.23378	7.29705	2.91356e-06
					8.02265			0	2.39427e-53	1.55292e-05	0.21012	7.81251	4.08786e-06
					9.00527			0	4.49941e-54	1.19631e-05	0.17192	8.83334	7.56718e-06
					10.0858			0	8.36114e-55	9.19279e-06	0.14	9.94574	1.38354e-05
					11.2649			0	1.53635e-55	7.04621e-06	0.11346	11.1514	2.49847e-05
					12.5424			0	2.79145e-56	5.38728e-06	0.09152	12.4508	4.45637e-05
					13.9171			0	5.01538e-57	4.10858e-06	0.07348	13.8435	7.85066e-05
					15.3864			0	8.91025e-58	3.12549e-06	0.05871	15.3276	0.000136602
					16.9466			0	1.5653e-58	2.37166e-06	0.04669	16.8997	0.000234762
					18.5924			0	2.71911e-59	1.79511e-06	0.03695	18.555	0.000398495
					20.317			0	4.67072e-60	1.35531e-06	0.02911	20.2872	0.000668094
					22.1123			0	7.93332e-61	1.02068e-06	0.02282	22.0883	0.00111
					23.9683			0	1.33248e-61	7.66742e-07	0.01781	23.9487	0.00181
					25.8738			0	2.21297e-62	5.74531e-07	0.01383	25.857	0.00292
					27.8159			0	3.63426e-63	4.29422e-07	0.01069	27.8006	0.00466
					29.7807			0	5.90157e-64	3.20155e-07	0.00822	29.7651	0.00735
					31.7528			0	9.47661e-65	2.38092e-07	0.0063	31.7351	0.01144
					33.7162			0	1.50473e-65	1.76618e-07	0.0048	33.6938	0.01759
					35.654			0	2.36255e-66	1.30686e-07	0.00364	35.6237	0.0267
					37.5493			0	3.66801e-67	9.64567e-08	0.00275	37.5065	0.04005
					39.3849			0	5.63117e-68	7.10135e-08	0.00206	39.3235	0.05932
					41.1443			0	8.54833e-69	5.215e-08	0.00154	41.056	0.08679
					42.8119			0	1.28321e-69	3.82012e-08	0.00115	42.6853	0.12542
					44.3735			0	1.90469e-70	2.79127e-08	0.000850559	44.1936	0.17901
					45.8167			0	2.79565e-71	2.0344e-08	0.000627001	45.5637	0.25234
					47.1314			0	4.05751e-72	1.47903e-08	0.000460016	46.7796	0.35135
					48.3105			0	5.82312e-73	1.07256e-08	0.000335906	47.827	0.48319
					49.1579			0	1.2108e-73	8.26633e-09	0.00025991	48.5388	0.61883
					49.3497			0	8.26362e-74	7.75842e-09	0.000244121	48.6931	0.65631
					49.4783			0	6.35409e-74	7.42718e-09	0.000233806	48.7949	0.68319
					49.7835			0	3.33046e-74	6.6714e-09	0.000210215	49.0301	0.75322
					50.0734			0	1.74352e-74	5.99089e-09	0.000188908	49.2439	0.82933
					50.2481			0	1.15961e-74	5.59799e-09	0.000176577	49.3674	0.88049
					50.3483			0	9.11632e-75	5.37832e-09	0.000169673	49.4362	0.91189
					50.6082			0	4.76084e-75	4.82707e-09	0.000152318	49.6067	1.00133
					50.8533			0	2.48324e-75	4.33113e-09	0.000136668	49.7551	1.09806
					51.0084			0	1.60906e-75	4.02899e-09	0.000127117	49.8416	1.16671
					51.084			0	1.29367e-75	3.88509e-09	0.000122563	49.8813	1.20253
					51.3003			0	6.73132e-76	3.48403e-09	0.000109857	49.9851	1.31516
					51.5028			0	3.49822e-76	3.12352e-09	9.84182e-05	50.0662	1.43642
					51.6367			0	2.20776e-76	2.89246e-09	9.10779e-05	50.1097	1.52695
					51.6916			0	1.81579e-76	2.79955e-09	8.81248e-05	50.1248	1.56675
					51.8672			0	9.41358e-77	2.5085e-09	7.88674e-05	50.1605	1.70661
					52.03			0	4.87433e-77	2.24709e-09	7.05462e-05	50.1735	1.85646
					52.1423			0	2.99541e-77	2.0713e-09	6.49479e-05	50.1684	1.97382
					52.1804			0	2.52084e-77	2.01237e-09	6.30706e-05	50.1636	2.01676
					52.3189			0	1.30211e-77	1.80168e-09	5.63581e-05	50.1309	2.18796
					52.446			0	6.71769e-78	1.6126e-09	5.03342e-05	50.0755	2.3705
					52.537			0	4.01864e-78	1.47954e-09	4.60955e-05	50.0169	2.52007
					52.5622			0	3.46149e-78	1.44298e-09	4.4931e-05	49.9973	2.56483
					52.668			0	1.78147e-78	1.29084e-09	4.00872e-05	49.8966	2.77137
					52.764			0	9.15721e-79	1.15443e-09	3.57472e-05	49.7735	2.99051
					52.8351			0	5.33119e-79	1.05418e-09	3.25606e-05	49.6572	3.1779
					52.8507			0	4.70131e-79	1.03215e-09	3.18607e-05	49.628	3.22266
					52.9287			0	2.41072e-79	9.22574e-10	2.83822e-05	49.4605	3.46817
					52.9986			0	1.23465e-79	8.24404e-10	2.52704e-05	49.2712	3.72737
					53.0518			0	6.99347e-80	7.49224e-10	2.28912e-05	49.0936	3.95813
					53.0608			0	6.31558e-80	7.36479e-10	2.24882e-05	49.0602	4.00056
					53.1159			0	3.22666e-80	6.57751e-10	2.00021e-05	48.8279	4.28802
					53.1646			0	1.64651e-80	5.87279e-10	1.77817e-05	48.5746	4.58996
					53.2026			0	9.0716e-81	5.31146e-10	1.60172e-05	48.3334	4.86924
					53.2073			0	8.3916e-81	5.24214e-10	1.57996e-05	48.3007	4.90657
					53.2444			0	4.27166e-81	4.67794e-10	1.40312e-05	48.0064	5.23798
					53.2766			0	2.1718e-81	4.17332e-10	1.24544e-05	47.6923	5.58427
					53.3021			0	1.16357e-81	3.75596e-10	1.11543e-05	47.3857	5.91638
					53.3041			0	1.10284e-81	3.72212e-10	1.10491e-05	47.3586	5.94546
					53.3275			0	5.59344e-82	3.31879e-10	9.79732e-06	47.0059	6.32152
					53.347			0	2.83345e-82	2.95836e-10	8.68289e-06	46.6346	6.71235
					53.3624			0	1.47579e-82	2.64933e-10	7.73115e-06	46.2622	7.10022
					53.363			0	1.43358e-82	2.63635e-10	7.69127e-06	46.2452	7.11777
					53.3758			0	7.24435e-83	2.34875e-10	6.8094e-06	45.8382	7.53755
					53.3855			0	3.65635e-83	2.09196e-10	6.02554e-06	45.4141	7.97138
					53.3923			0	1.85088e-83	1.86404e-10	5.33317e-06	44.9762	8.41609
					53.3924			0	1.84318e-83	1.86273e-10	5.32918e-06	44.9735	8.41886
					53.3964			0	9.2802e-84	1.65816e-10	4.71087e-06	44.5169	8.87952
					53.3977			0	4.66679e-84	1.47566e-10	4.16216e-06	44.0449	9.35282
					53.3962			0	2.34396e-84	1.31289e-10	3.67547e-06	43.558	9.83813
					53.3961			0	2.29538e-84	1.30823e-10	3.66157e-06	43.543	9.85306
					53.3917			0	1.17585e-84	1.16775e-10	3.24402e-06	43.057	10.3347
					53.3842			0	5.89152e-85	1.03837e-10	2.86174e-06	42.5424	10.8418
					53.3733			0	2.9483e-85	9.23078e-11	2.52322e-06	42.0148	11.3585
					53.3725			0	2.81483e-85	9.15834e-11	2.50203e-06	41.979	11.3934
					53.3588			0	1.47363e-85	8.2036e-11	2.2236e-06	41.4748	11.8839
					53.3401			0	7.35654e-86	7.28874e-11	1.95855e-06	40.9232	12.4169
					53.317			0	3.66802e-86	6.47413e-11	1.7242e-06	40.3606	12.9564
					53.3143			0	3.41327e-86	6.39523e-11	1.7016e-06	40.3018	13.0125
					53.2887			0	1.82667e-86	5.74899e-11	1.51712e-06	39.7876	13.5012
					53.2548			0	9.0857e-87	5.10368e-11	1.33422e-06	39.2049	14.05
					53.2145			0	4.51365e-87	4.52957e-11	1.17277e-06	38.6131	14.6014
					53.2084			0	4.09267e-87	4.45452e-11	1.15176e-06	38.5297	14.6787
					53.1672			0	2.23959e-87	4.01894e-11	1.03032e-06	38.013	15.1542
					53.112			0	1.10989e-87	3.5649e-11	9.04714e-07	37.4052	15.7068
					53.048			0	5.49368e-88	3.16129e-11	7.9401e-07	36.7903	16.2577
					53.0358			0	4.85256e-88	3.09495e-11	7.75909e-07	36.6813	16.3545
					52.9744			0	2.71592e-88	2.80261e-11	6.96495e-07	36.1692	16.8053
					52.8903			0	1.34104e-88	2.48395e-11	6.10641e-07	35.5423	17.348
					52.7947			0	6.61358e-89	2.20092e-11	5.35095e-07	34.9104	17.8843
					52.7728			0	5.6892e-89	2.14492e-11	5.20235e-07	34.7754	17.9974
					52.6865			0	3.25764e-89	1.94961e-11	4.68654e-07	34.2742	18.4123
					52.5648			0	1.60265e-89	1.72652e-11	4.10252e-07	33.6342	18.9306
					52.4284			0	7.87494e-90	1.52854e-11	3.58943e-07	32.9912	19.4372
					52.3921			0	6.59558e-90	1.48277e-11	3.4716e-07	32.8305	19.5615
					52.2765			0	3.86479e-90	1.35289e-11	3.1389e-07	32.3458	19.9307
					52.1078			0	1.89442e-90	1.1971e-11	2.74351e-07	31.6985	20.4093
					51.9214			0	9.27462e-91	1.05896e-11	2.39669e-07	31.0501	20.8713
					51.8647			0	7.56102e-91	1.02246e-11	2.30569e-07	30.8647	21
					51.7162			0	4.53511e-91	9.36509e-12	2.09263e-07	30.4011	21.3151
					51.4913			0	2.21488e-91	8.27989e-12	1.82622e-07	29.7522	21.7391
					51.2457			0	1.0804e-91	7.31843e-12	1.5929e-07	29.1038	22.1418
					51.162			0	8.57089e-92	7.0327e-12	1.5241e-07	28.8952	22.2668
					50.9784			0	5.26365e-92	6.46686e-12	1.38867e-07	28.4567	22.5218
					50.6887			0	2.56131e-92	5.71281e-12	1.21001e-07	27.8112	22.8774
					50.3756			0	1.24482e-92	5.04531e-12	1.05379e-07	27.1681	23.2076
					50.2575			0	9.60715e-93	4.82509e-12	1.00269e-07	26.9381	23.3195
					50.0386			0	6.04261e-93	4.45458e-12	9.17268e-08	26.5277	23.5108
					49.6768			0	2.92962e-93	3.93194e-12	7.98022e-08	25.8907	23.7861
					49.1298			0	1.06483e-93	3.30213e-12	6.56543e-08	25.0084	24.1214
					47.7636			0	1.16706e-94	2.25418e-12	4.27858e-08	23.1198	24.6438
					46.152			0	1.26481e-95	1.53494e-12	2.7751e-08	21.2843	24.8677
					44.2974			0	1.35543e-96	1.04255e-12	1.79142e-08	19.5126	24.7848
					42.2116			0	1.43632e-97	7.06338e-13	1.15095e-08	17.8135	24.3982
					39.9162			0	1.50505e-98	4.77346e-13	7.35969e-09	16.1942	23.722
					37.4413			0	1.55943e-99	3.2178e-13	4.68384e-09	14.6605	22.7807
					34.8242			0	1.59774e-100	2.16368e-13	2.96679e-09	13.2165	21.6076
					32.1076			0	1.61871e-101	1.45121e-13	1.87031e-09	11.8649	20.2427
					29.3375			0	1.62163e-102	9.70905e-14	1.17349e-09	10.6069	18.7306
					26.5608			0	1.60639e-103	6.4793e-14	7.32804e-10	9.44265	17.1181
					23.823			0	1.57354e-104	4.31306e-14	4.55447e-10	8.37098	15.452
					21.1662			0	1.52409e-105	2.86383e-14	2.81725e-10	7.38985	13.7763
					18.6277			0	1.45981e-106	1.89679e-14	1.73445e-10	6.49644	12.1313
					16.2383			0	1.38252e-107	1.25313e-14	1.06275e-10	5.68712	10.5512
					14.0217			0	1.29474e-108	8.25804e-15	6.48108e-11	4.95779	9.06395
					11.9945			0	1.19904e-109	5.42837e-15	3.93376e-11	4.30391	7.69056
					10.1655			0	1.09794e-110	3.55928e-15	2.37631e-11	3.72062	6.44493
					8.53752			0	9.94153e-112	2.3279e-15	1.4287e-11	3.20292	5.3346
					7.10693			0	8.90132e-113	1.5187e-15	8.54915e-12	2.74571	4.36122
					5.86548			0	7.88078e-114	9.88293e-16	5.09147e-12	2.34392	3.52156
					5.18809			0	1.75326e-114	7.57006e-16	3.68809e-12	2.12126	3.06683
					4.85337			0	7.85311e-115	6.56431e-16	3.10318e-12	2.01	2.84336
					4.80112			0	6.89937e-115	6.41514e-16	3.01791e-12	1.99255	2.80857
					4.53636			0	3.51324e-115	5.69063e-16	2.60969e-12	1.90371	2.63265
					4.23649			0	1.5698e-115	4.93188e-16	2.19355e-12	1.80222	2.43428
					3.95319			0	7.0057e-116	4.27313e-16	1.84282e-12	1.70536	2.24783
					3.89913			0	5.97263e-116	4.15366e-16	1.78037e-12	1.68676	2.21237
					3.68586			0	3.1227e-116	3.70136e-16	1.54738e-12	1.61298	2.07288
					3.43388			0	1.39021e-116	3.20522e-16	1.29863e-12	1.5249	1.90898
					3.19666			0	6.18157e-117	2.77483e-16	1.08931e-12	1.44098	1.75568
					3.14321			0	5.11272e-117	2.68265e-16	1.04533e-12	1.42192	1.72129
					2.97358			0	2.7453e-117	2.40157e-16	9.13259e-13	1.36106	1.61252
					2.76404			0	1.21773e-117	2.07796e-16	7.65268e-13	1.28499	1.47905
					2.56742			0	5.39491e-118	1.79746e-16	6.40928e-13	1.21261	1.35481
					2.51637			0	4.32757e-118	1.72823e-16	6.10857e-13	1.19365	1.32272
					2.38313			0	2.3872e-118	1.5544e-16	5.36515e-13	1.14379	1.23933
					2.21057			0	1.05502e-118	1.34384e-16	4.48882e-13	1.07839	1.13218
					2.04917			0	4.65702e-119	1.16148e-16	3.75369e-13	1.01627	1.03291
					2.00177			0	3.62216e-119	1.11057e-16	3.55277e-13	0.99783	1.00394
					1.89835			0	2.05317e-119	1.0036e-16	3.13733e-13	0.95728	0.94107
					1.75756			0	9.04089e-120	8.66942e-17	2.62084e-13	0.90132	0.85625
					1.62626			0	3.97621e-120	7.48687e-17	2.18825e-13	0.84823	0.77803
					1.58326			0	2.99798e-120	7.11868e-17	2.05655e-13	0.83065	0.75261
					1.50391			0	1.74662e-120	6.46386e-17	1.82612e-13	0.79791	0.706
					1.39002			0	7.66299e-121	5.57912e-17	1.52314e-13	0.75024	0.63978
					1.28409			0	3.35791e-121	4.81415e-17	1.26977e-13	0.70509	0.579
					1.24583			0	2.45352e-121	4.55151e-17	1.18481e-13	0.68858	0.55725
					1.18564			0	1.46964e-121	4.15294e-17	1.05801e-13	0.66236	0.52329
					1.09423			0	6.42425e-122	3.58157e-17	8.81109e-14	0.62193	0.4723
					1.00942			0	2.80483e-122	3.08796e-17	7.33409e-14	0.58371	0.42571
					0.97595			0	1.98554e-122	2.90281e-17	6.79359e-14	0.56842	0.40753
					0.93078			0	1.22309e-122	2.66165e-17	6.10154e-14	0.54758	0.3832
					0.85793			0	5.32703e-123	2.29357e-17	5.07352e-14	0.51346	0.34447
					0.79049			0	2.31729e-123	1.97586e-17	4.21654e-14	0.48125	0.30924
					0.76163			0	1.58889e-123	1.84667e-17	3.87698e-14	0.46726	0.29437
					0.72809			0	1.00681e-123	1.70169e-17	3.50251e-14	0.45085	0.27724
					0.6704			0	4.36904e-124	1.46516e-17	2.90791e-14	0.42218	0.24822
					0.61709			0	1.89363e-124	1.26117e-17	2.413e-14	0.39515	0.22194
					0.59251			0	1.25724e-124	1.17183e-17	2.20205e-14	0.3825	0.21001
					0.56786			0	8.19735e-125	1.08528e-17	2.00129e-14	0.36969	0.19817
					0.52242			0	3.54425e-125	9.33662e-18	1.65898e-14	0.34571	0.17672
					0.4805			0	1.53054e-125	8.0301e-18	1.37451e-14	0.32313	0.15737
					0.45979			0	9.83732e-126	7.41734e-18	1.24481e-14	0.3118	0.14798
					0.44185			0	6.60142e-126	6.90451e-18	1.13824e-14	0.3019	0.13995
					0.40623			0	2.84381e-126	5.93508e-18	9.42091e-15	0.28193	0.1243
					0.37341			0	1.22359e-126	5.10037e-18	7.79346e-15	0.26316	0.11025
					0.3561			0	7.61107e-127	4.68312e-18	7.00355e-15	0.25311	0.10299
					0.34318			0	5.25822e-127	4.38186e-18	6.44383e-15	0.24553	0.09765
					0.31535			0	2.25691e-127	3.76354e-18	5.32519e-15	0.22898	0.08638
					0.28975			0	9.67522e-128	3.23158e-18	4.39848e-15	0.21344	0.0763
					0.2754			0	5.82301e-128	2.94938e-18	3.92173e-15	0.20461	0.0708
					0.26619			0	4.14265e-128	2.77406e-18	3.63117e-15	0.19887	0.06731
					0.24452			0	1.7716e-128	2.38066e-18	2.99618e-15	0.18521	0.0593
					0.22459			0	7.56704e-129	2.0425e-18	2.47096e-15	0.17241	0.05218
					0.21277			0	4.40517e-129	1.85281e-18	2.18563e-15	0.1647	0.04807
					0.20627			0	3.22817e-129	1.75189e-18	2.03676e-15	0.16042	0.04585
					0.18943			0	1.37549e-129	1.50221e-18	1.67799e-15	0.1492	0.04023
					0.17395			0	5.85367e-130	1.28777e-18	1.38171e-15	0.1387	0.03525
					0.16426			0	0	1.16102e-18	1.21232e-15	0.13203	0.03223
					0.15973			0	0	1.10364e-18	1.13716e-15	0.12888	0.03085
					0.14666			0	0	9.4558e-19	9.35413e-16	0.1197	0.02696
					0.13465			0	0	8.09934e-19	7.69062e-16	0.11112	0.02353
					0.12674			0	0	7.25691e-19	6.69266e-16	0.10539	0.02135
					0.12362			0	0	6.93558e-19	6.3197e-16	0.10311	0.02051
					0.11349			0	0	5.93741e-19	5.19048e-16	0.09564	0.01785
					0.10418			0	0	5.08151e-19	4.26084e-16	0.08866	0.01552
					0.09775			0	0	4.52453e-19	3.67726e-16	0.08378	0.01397
					0.09563			0	0	4.3478e-19	3.49591e-16	0.08216	0.01347
					0.08778			0	0	3.71902e-19	2.86683e-16	0.0761	0.01168
					0.08057			0	0	3.1803e-19	2.34974e-16	0.07046	0.01011
					0.07534			0	0	2.81384e-19	2.01089e-16	0.06632	0.00902
					0.07394			0	0	2.71887e-19	1.92493e-16	0.0652	0.00874
					0.06786			0	0	2.32376e-19	1.57611e-16	0.06031	0.00755
					0.06227			0	0	1.98553e-19	1.28984e-16	0.05576	0.00651
					0.05804			0	0	1.74554e-19	1.09444e-16	0.05228	0.00576
					0.05713			0	0	1.69606e-19	1.05502e-16	0.05153	0.0056
					0.05242			0	0	1.4484e-19	8.62505e-17	0.0476	0.00482
					0.04809			0	0	1.23656e-19	7.04758e-17	0.04395	0.00414
					0.04467			0	0	1.08012e-19	5.92847e-17	0.04104	0.00363
					0.04411			0	0	1.05542e-19	5.75566e-17	0.04056	0.00355
					0.04045			0	0	9.00566e-20	4.69816e-17	0.03741	0.00304
					0.0371			0	0	7.68224e-20	3.83298e-17	0.0345	0.0026
					0.03434			0	0	6.66674e-20	3.19617e-17	0.03208	0.00226
					0.03401			0	0	6.55151e-20	3.12551e-17	0.03179	0.00222
					0.03118			0	0	5.58568e-20	2.54732e-17	0.02929	0.0019
					0.02858			0	0	4.76094e-20	2.07502e-17	0.02697	0.00161
					0.02636			0	0	4.10455e-20	1.71498e-17	0.02497	0.00139
					0.02619			0	0	4.05686e-20	1.68942e-17	0.02482	0.00137
					0.024			0	0	3.45596e-20	1.37477e-17	0.02283	0.00117
					0.02198			0	0	2.94326e-20	1.11815e-17	0.02099	0.000990184
					0.0202			0	0	2.5207e-20	9.15861e-18	0.01936	0.000844141
					0.02013			0	0	2.50594e-20	9.0896e-18	0.0193	0.000839037
					0.01844			0	0	2.13302e-20	7.38528e-18	0.01773	0.000710007
					0.01688			0	0	1.81509e-20	5.99744e-18	0.01628	0.000600014
					0.01545			0	0	1.54413e-20	4.8679e-18	0.01494	0.00050638

## Sheet: Supplementary Fig. 8d
Measured data	ln (t(s))	g(t) (Ohm)	DRT Fit	ln (t(s))	g(t) (Ohm)	Deconvolution peaks	ln (t(s))	g(t) (Ohm)	g(t) (Ohm)	g(t) (Ohm)
	-10.3616			-10.3616	2.05975e-07		-10.3616	2.05975e-07	8.61182e-25	0
	-10.3347			-10.3347	2.30589e-07		-10.3347	2.30589e-07	1.18942e-24	0
	-10.3078			-10.3078	2.58047e-07		-10.3078	2.58047e-07	1.64133e-24	0
	-10.2809			-10.2809	2.88666e-07		-10.2809	2.88666e-07	2.26294e-24	0
	-10.254			-10.254	3.22795e-07		-10.254	3.22795e-07	3.11722e-24	0
	-10.2271			-10.2271	3.60823e-07		-10.2271	3.60823e-07	4.29022e-24	0
	-10.2002			-10.2002	4.03179e-07		-10.2002	4.03179e-07	5.89942e-24	0
	-10.1733			-10.1733	4.50337e-07		-10.1733	4.50337e-07	8.10508e-24	0
	-10.1464			-10.1464	5.0282e-07		-10.1464	5.0282e-07	1.11256e-23	0
	-10.1195			-10.1195	5.61207e-07		-10.1195	5.61207e-07	1.52583e-23	0
	-10.0925			-10.0925	6.26139e-07		-10.0925	6.26139e-07	2.09077e-23	0
	-10.0656			-10.0656	6.98318e-07		-10.0656	6.98318e-07	2.86236e-23	0
	-10.0387			-10.0387	7.78524e-07		-10.0387	7.78524e-07	3.91525e-23	0
	-10.0118			-10.0118	8.67614e-07		-10.0118	8.67614e-07	5.35073e-23	0
	-9.98492			-9.98492	9.66535e-07		-9.98492	9.66535e-07	7.30608e-23	0
	-9.95801			-9.95801	1.07633e-06		-9.95801	1.07633e-06	9.96721e-23	0
	-9.9311			-9.9311	1.19814e-06		-9.9311	1.19814e-06	1.35856e-22	0
	-9.90419			-9.90419	1.33323e-06		-9.90419	1.33323e-06	1.85013e-22	0
	-9.87728			-9.87728	1.48299e-06		-9.87728	1.48299e-06	2.51736e-22	0
	-9.85037			-9.85037	1.64895e-06		-9.85037	1.64895e-06	3.4222e-22	0
	-9.82347			-9.82347	1.83279e-06		-9.82347	1.83279e-06	4.64816e-22	0
	-9.79656			-9.79656	2.03637e-06		-9.79656	2.03637e-06	6.30778e-22	0
	-9.76965			-9.76965	2.26169e-06		-9.76965	2.26169e-06	8.55241e-22	0
	-9.74274			-9.74274	2.511e-06		-9.74274	2.511e-06	1.15856e-21	0
	-9.71583			-9.71583	2.78674e-06		-9.71583	2.78674e-06	1.56807e-21	0
	-9.68892			-9.68892	3.09159e-06		-9.68892	3.09159e-06	2.12046e-21	0
	-9.66202			-9.66202	3.42849e-06		-9.66202	3.42849e-06	2.86493e-21	0
	-9.63511			-9.63511	3.80066e-06		-9.63511	3.80066e-06	3.86735e-21	0
	-9.6082			-9.6082	4.21165e-06		-9.6082	4.21165e-06	5.21593e-21	0
	-9.58129			-9.58129	4.66532e-06		-9.58129	4.66532e-06	7.02858e-21	0
	-9.55438			-9.55438	5.1659e-06		-9.55438	5.1659e-06	9.46283e-21	0
	-9.52747			-9.52747	5.71803e-06		-9.52747	5.71803e-06	1.27289e-20	0
	-9.50057			-9.50057	6.32678e-06		-9.50057	6.32678e-06	1.71073e-20	0
	-9.47366			-9.47366	6.99769e-06		-9.47366	6.99769e-06	2.29714e-20	0
	-9.44675			-9.44675	7.73683e-06		-9.44675	7.73683e-06	3.08184e-20	0
	-9.41984			-9.41984	8.55081e-06		-9.41984	8.55081e-06	4.13097e-20	0
	-9.39293			-9.39293	9.44685e-06		-9.39293	9.44685e-06	5.53237e-20	0
	-9.36602			-9.36602	1.04328e-05		-9.36602	1.04328e-05	7.40267e-20	0
	-9.33912			-9.33912	1.15174e-05		-9.33912	1.15174e-05	9.89653e-20	0
	-9.31221			-9.31221	1.27099e-05		-9.31221	1.27099e-05	1.32189e-19	0
	-9.2853			-9.2853	1.40206e-05		-9.2853	1.40206e-05	1.76411e-19	0
	-9.25839			-9.25839	1.54606e-05		-9.25839	1.54606e-05	2.35219e-19	0
	-9.23148			-9.23148	1.7042e-05		-9.23148	1.7042e-05	3.13355e-19	0
	-9.20457			-9.20457	1.87781e-05		-9.20457	1.87781e-05	4.17082e-19	0
	-9.17767			-9.17767	2.06832e-05		-9.17767	2.06832e-05	5.54651e-19	0
	-9.15076			-9.15076	2.27731e-05		-9.15076	2.27731e-05	7.36953e-19	0
	-9.12385			-9.12385	2.50646e-05		-9.12385	2.50646e-05	9.78307e-19	0
	-9.09694			-9.09694	2.75762e-05		-9.09694	2.75762e-05	1.29756e-18	0
	-9.07003			-9.07003	3.03281e-05		-9.07003	3.03281e-05	1.71948e-18	0
	-9.04312			-9.04312	3.3342e-05		-9.04312	3.3342e-05	2.2766e-18	0
	-9.01622			-9.01622	3.66415e-05		-9.01622	3.66415e-05	3.01156e-18	0
	-8.98931			-8.98931	4.02524e-05		-8.98931	4.02524e-05	3.98029e-18	0
	-8.9624			-8.9624	4.42024e-05		-8.9624	4.42024e-05	5.25601e-18	0
	-8.93549			-8.93549	4.85218e-05		-8.93549	4.85218e-05	6.93455e-18	0
	-8.90858			-8.90858	5.3243e-05		-8.90858	5.3243e-05	9.14102e-18	0
	-8.88167			-8.88167	5.84014e-05		-8.88167	5.84014e-05	1.20389e-17	0
	-8.85477			-8.85477	6.40355e-05		-8.85477	6.40355e-05	1.58416e-17	0
	-8.82786			-8.82786	7.01867e-05		-8.82786	7.01867e-05	2.08272e-17	0
	-8.80095			-8.80095	7.68996e-05		-8.80095	7.68996e-05	2.73576e-17	1.66095e-129
	-8.77404			-8.77404	8.42227e-05		-8.77404	8.42227e-05	3.59039e-17	5.89022e-129
	-8.74713			-8.74713	9.22084e-05		-8.74713	9.22084e-05	4.70788e-17	2.0833e-128
	-8.72022			-8.72022	0.000100913		-8.72022	0.000100913	6.16772e-17	7.34852e-128
	-8.69332			-8.69332	0.000110398		-8.69332	0.000110398	8.07312e-17	2.58513e-127
	-8.66641			-8.66641	0.000120728		-8.66641	0.000120728	1.05579e-16	9.06999e-127
	-8.6395			-8.6395	0.000131976		-8.6395	0.000131976	1.37953e-16	3.17367e-126
	-8.61259			-8.61259	0.000144216		-8.61259	0.000144216	1.80095e-16	1.10753e-125
	-8.58568			-8.58568	0.000157533		-8.58568	0.000157533	2.34904e-16	3.85464e-125
	-8.55877			-8.55877	0.000172014		-8.55877	0.000172014	3.06123e-16	1.33796e-124
	-8.53187			-8.53187	0.000187755		-8.53187	0.000187755	3.98584e-16	4.63173e-124
	-8.50496			-8.50496	0.000204859		-8.50496	0.000204859	5.18515e-16	1.59911e-123
	-8.47805			-8.47805	0.000223437		-8.47805	0.000223437	6.7394e-16	5.50616e-123
	-8.45114			-8.45114	0.000243607		-8.45114	0.000243607	8.75177e-16	1.8908e-122
	-8.42423			-8.42423	0.000265499		-8.42423	0.000265499	1.13551e-15	6.47567e-122
	-8.39732			-8.39732	0.000289248		-8.39732	0.000289248	1.47199e-15	2.2119e-121
	-8.37042			-8.37042	0.000315002		-8.37042	0.000315002	1.90648e-15	7.53474e-121
	-8.34351			-8.34351	0.00034292		-8.34351	0.00034292	2.46706e-15	2.55984e-120
	-8.3166			-8.3166	0.000373171		-8.3166	0.000373171	3.18966e-15	8.6735e-120
	-8.28969			-8.28969	0.000405938		-8.28969	0.000405938	4.12028e-15	2.93097e-119
	-8.26278			-8.26278	0.000441414		-8.26278	0.000441414	5.31774e-15	9.87785e-119
	-8.23587			-8.23587	0.00047981		-8.23587	0.00047981	6.85717e-15	3.32009e-118
	-8.20897			-8.20897	0.000521348		-8.20897	0.000521348	8.83446e-15	1.11293e-117
	-8.18206			-8.18206	0.000566269		-8.18206	0.000566269	1.13719e-14	3.72074e-117
	-8.15515			-8.15515	0.000614827		-8.15515	0.000614827	1.46253e-14	1.24056e-116
	-8.12824			-8.12824	0.000667298		-8.12824	0.000667298	1.87928e-14	4.1252e-116
	-8.10133			-8.10133	0.000723972		-8.10133	0.000723972	2.41267e-14	1.36807e-115
	-8.07442			-8.07442	0.000785163		-8.07442	0.000785163	3.09472e-14	4.52486e-115
	-8.04752			-8.04752	0.000851205		-8.04752	0.000851205	3.9661e-14	1.49259e-114
	-8.02061			-8.02061	0.000922452		-8.02061	0.000922452	5.07834e-14	4.91028e-114
	-7.9937			-7.9937	0.000999286		-7.9937	0.000999286	6.49679e-14	1.61106e-113
	-7.96679			-7.96679	0.00108		-7.96679	0.00108	8.3041e-14	5.27167e-113
	-7.93988			-7.93988	0.00117		-7.93988	0.00117	1.06048e-13	1.72037e-112
	-7.91297			-7.91297	0.00127		-7.91297	0.00127	1.35311e-13	5.59926e-112
	-7.88607			-7.88607	0.00137		-7.88607	0.00137	1.72497e-13	1.8175e-111
	-7.85916			-7.85916	0.00148		-7.85916	0.00148	2.19708e-13	5.88375e-111
	-7.83225			-7.83225	0.0016		-7.83225	0.0016	2.79594e-13	1.89962e-110
	-7.80534			-7.80534	0.00173		-7.80534	0.00173	3.5549e-13	6.11674e-110
	-7.77843			-7.77843	0.00187		-7.77843	0.00187	4.51591e-13	1.96428e-109
	-7.75152			-7.75152	0.00202		-7.75152	0.00202	5.73166e-13	6.29107e-109
	-7.72462			-7.72462	0.00218		-7.72462	0.00218	7.26831e-13	2.00946e-108
	-7.69771			-7.69771	0.00235		-7.69771	0.00235	9.20882e-13	6.40137e-108
	-7.6708			-7.6708	0.00253		-7.6708	0.00253	1.16572e-12	2.03376e-107
	-7.64389			-7.64389	0.00273		-7.64389	0.00273	1.47434e-12	6.44409e-107
	-7.61698			-7.61698	0.00294		-7.61698	0.00294	1.86304e-12	2.03637e-106
	-7.59007			-7.59007	0.00317		-7.59007	0.00317	2.35214e-12	6.41786e-106
	-7.56317			-7.56317	0.00341		-7.56317	0.00341	2.96703e-12	2.01724e-105
	-7.53626			-7.53626	0.00368		-7.53626	0.00368	3.73937e-12	6.32357e-105
	-7.50935			-7.50935	0.00395		-7.50935	0.00395	4.7086e-12	1.97696e-104
	-7.48244			-7.48244	0.00425		-7.48244	0.00425	5.92384e-12	6.16414e-104
	-7.45553			-7.45553	0.00457		-7.45553	0.00457	7.44616e-12	1.91681e-103
	-7.42862			-7.42862	0.00491		-7.42862	0.00491	9.35147e-12	5.94464e-103
	-7.40172			-7.40172	0.00528		-7.40172	0.00528	1.17339e-11	1.83867e-102
	-7.37481			-7.37481	0.00567		-7.37481	0.00567	1.47105e-11	5.67179e-102
	-7.3479			-7.3479	0.00609		-7.3479	0.00609	1.84258e-11	1.7449e-101
	-7.32099			-7.32099	0.00653		-7.32099	0.00653	2.30592e-11	5.35371e-101
	-7.29408			-7.29408	0.00701		-7.29408	0.00701	2.88323e-11	1.63823e-100
	-7.26717			-7.26717	0.00751		-7.26717	0.00751	3.6019e-11	4.99953e-100
	-7.24027			-7.24027	0.00805		-7.24027	0.00805	4.49576e-11	1.52167e-99
	-7.21336			-7.21336	0.00863		-7.21336	0.00863	5.60649e-11	4.619e-99
	-7.18645			-7.18645	0.00924		-7.18645	0.00924	6.98548e-11	1.39833e-98
	-7.15954			-7.15954	0.00989		-7.15954	0.00989	8.696e-11	4.22187e-98
	-7.13263			-7.13263	0.01059		-7.13263	0.01059	1.08159e-10	1.27127e-97
	-7.10572			-7.10572	0.01097		-7.10572	0.01097	1.21096e-10	2.25159e-97
	-7.07882			-7.07882	0.01133		-7.07882	0.01133	1.34406e-10	3.81772e-97
	-7.05191			-7.05191	0.01142		-7.05191	0.01142	1.37922e-10	4.35127e-97
	-7.025			-7.025	0.01189		-7.025	0.01189	1.57037e-10	8.40085e-97
	-6.99809			-6.99809	0.01212		-6.99809	0.01212	1.66877e-10	1.14342e-96
	-6.97118			-6.97118	0.01238		-6.97118	0.01238	1.78743e-10	1.62036e-96
	-6.94427			-6.94427	0.01288		-6.94427	0.01288	2.03386e-10	3.12235e-96
	-6.91737			-6.91737	0.01295		-6.91737	0.01295	2.07009e-10	3.41542e-96
	-6.89046			-6.89046	0.01341		-6.89046	0.01341	2.31354e-10	6.01081e-96
	-6.86355			-6.86355	0.01384		-6.86355	0.01384	2.56567e-10	1.01746e-95
	-6.83664			-6.83664	0.01395		-6.83664	0.01395	2.63083e-10	1.15602e-95
	-6.80973			-6.80973	0.01451		-6.80973	0.01451	2.9907e-10	2.22116e-95
	-6.78282			-6.78282	0.01479		-6.78282	0.01479	3.17709e-10	3.02291e-95
	-6.75592			-6.75592	0.0151		-6.75592	0.0151	3.39871e-10	4.26358e-95
	-6.72901			-6.72901	0.0157		-6.72901	0.0157	3.86117e-10	8.17617e-95
	-6.7021			-6.7021	0.01579		-6.7021	0.01579	3.93077e-10	8.95714e-95
	-6.67519			-6.67519	0.01633		-6.67519	0.01633	4.38516e-10	1.56642e-94
	-6.64828			-6.64828	0.01686		-6.64828	0.01686	4.85894e-10	2.64697e-94
	-6.62137			-6.62137	0.01698		-6.62137	0.01698	4.97869e-10	2.9981e-94
	-6.59447			-6.59447	0.01766		-6.59447	0.01766	5.65077e-10	5.73279e-94
	-6.56756			-6.56756	0.01799		-6.56756	0.01799	6.001e-10	7.80122e-94
	-6.54065			-6.54065	0.01836		-6.54065	0.01836	6.41154e-10	1.09513e-93
	-6.51374			-6.51374	0.01908		-6.51374	0.01908	7.27243e-10	2.09002e-93
	-6.48683			-6.48683	0.01919		-6.48683	0.01919	7.40499e-10	2.29307e-93
	-6.45992			-6.45992	0.01983		-6.45992	0.01983	8.2463e-10	3.98486e-93
	-6.43302			-6.43302	0.02046		-6.43302	0.02046	9.12936e-10	6.72191e-93
	-6.40611			-6.40611	0.0206		-6.40611	0.0206	9.34762e-10	7.59029e-93
	-6.3792			-6.3792	0.02141		-6.3792	0.02141	1.05927e-09	1.44439e-92
	-6.35229			-6.35229	0.0218		-6.35229	0.0218	1.12455e-09	1.96527e-92
	-6.32538			-6.32538	0.02224		-6.32538	0.02224	1.19998e-09	2.74595e-92
	-6.29847			-6.29847	0.0231		-6.29847	0.0231	1.35895e-09	5.21532e-92
	-6.27157			-6.27157	0.02323		-6.27157	0.02323	1.38397e-09	5.73014e-92
	-6.24466			-6.24466	0.02399		-6.24466	0.02399	1.53849e-09	9.8958e-92
	-6.21775			-6.21775	0.02474		-6.21775	0.02474	1.70176e-09	1.66634e-91
	-6.19084			-6.19084	0.02491		-6.19084	0.02491	1.74121e-09	1.87587e-91
	-6.16393			-6.16393	0.02587		-6.16393	0.02587	1.97001e-09	3.55251e-91
	-6.13702			-6.13702	0.02634		-6.13702	0.02634	2.09068e-09	4.8327e-91
	-6.11012			-6.11012	0.02685		-6.11012	0.02685	2.22817e-09	6.72123e-91
	-6.08321			-6.08321	0.02787		-6.08321	0.02787	2.51936e-09	1.27041e-90
	-6.0563			-6.0563	0.02803		-6.0563	0.02803	2.56622e-09	1.39783e-90
	-6.02939			-6.02939	0.02893		-6.02939	0.02893	2.84771e-09	2.39894e-90
	-6.00248			-6.00248	0.02982		-6.00248	0.02982	3.14713e-09	4.03219e-90
	-5.97557			-5.97557	0.03002		-5.97557	0.03002	3.21783e-09	4.52561e-90
	-5.94867			-5.94867	0.03115		-5.94867	0.03115	3.6349e-09	8.52936e-90
	-5.92176			-5.92176	0.03171		-5.92176	0.03171	3.85617e-09	1.16004e-89
	-5.89485			-5.89485	0.03231		-5.89485	0.03231	4.10474e-09	1.60597e-89
	-5.86794			-5.86794	0.03352		-5.86794	0.03352	4.63384e-09	3.02091e-89
	-5.84103			-5.84103	0.03371		-5.84103	0.03371	4.72079e-09	3.32845e-89
	-5.81412			-5.81412	0.03476		-5.81412	0.03476	5.22948e-09	5.67702e-89
	-5.78722			-5.78722	0.03582		-5.78722	0.03582	5.77421e-09	9.52471e-89
	-5.76031			-5.76031	0.03605		-5.76031	0.03605	5.89982e-09	1.06582e-88
	-5.7334			-5.7334	0.03738		-5.7334	0.03738	6.65398e-09	1.99907e-88
	-5.70649			-5.70649	0.03805		-5.70649	0.03805	7.05643e-09	2.7182e-88
	-5.67958			-5.67958	0.03875		-5.67958	0.03875	7.50216e-09	3.74589e-88
	-5.65267			-5.65267	0.04017		-5.65267	0.04017	8.45579e-09	7.01234e-88
	-5.62577			-5.62577	0.0404		-5.62577	0.0404	8.61581e-09	7.73666e-88
	-5.59886			-5.59886	0.04164		-5.59886	0.04164	9.52763e-09	1.31145e-87
	-5.57195			-5.57195	0.04288		-5.57195	0.04288	1.05106e-08	2.19617e-87
	-5.54504			-5.54504	0.04315		-5.54504	0.04315	1.07319e-08	2.45032e-87
	-5.51813			-5.51813	0.04471		-5.51813	0.04471	1.20846e-08	4.57376e-87
	-5.49122			-5.49122	0.0455		-5.49122	0.0455	1.28107e-08	6.21741e-87
	-5.46432			-5.46432	0.04632		-5.46432	0.04632	1.36035e-08	8.52915e-87
	-5.43741			-5.43741	0.04798		-5.43741	0.04798	1.53085e-08	1.58899e-86
	-5.4105			-5.4105	0.04825		-5.4105	0.04825	1.56004e-08	1.75542e-86
	-5.38359			-5.38359	0.0497		-5.38359	0.0497	1.72216e-08	2.95743e-86
	-5.35668			-5.35668	0.05116		-5.35668	0.05116	1.8981e-08	4.94307e-86
	-5.32977			-5.32977	0.05147		-5.32977	0.05147	1.93678e-08	5.4991e-86
	-5.30287			-5.30287	0.05329		-5.30287	0.05329	2.17745e-08	1.02153e-85
	-5.27596			-5.27596	0.05422		-5.27596	0.05422	2.30738e-08	1.38818e-85
	-5.24905			-5.24905	0.05517		-5.24905	0.05517	2.44725e-08	1.89578e-85
	-5.22214			-5.22214	0.05712		-5.22214	0.05712	2.74962e-08	3.51486e-85
	-5.19523			-5.19523	0.05744		-5.19523	0.05744	2.80244e-08	3.88804e-85
	-5.16832			-5.16832	0.05912		-5.16832	0.05912	3.08836e-08	6.51043e-85
	-5.14141			-5.14141	0.06083		-5.14141	0.06083	3.40072e-08	1.08606e-84
	-5.11451			-5.11451	0.06118		-5.11451	0.06118	3.46774e-08	1.20474e-84
	-5.0876			-5.0876	0.06331		-5.0876	0.06331	3.89248e-08	2.22718e-84
	-5.06069			-5.06069	0.06439		-5.06069	0.06439	4.12309e-08	3.02555e-84
	-5.03378			-5.03378	0.0655		-5.03378	0.0655	4.36787e-08	4.1134e-84
	-5.00687			-5.00687	0.06776		-5.00687	0.06776	4.89977e-08	7.58976e-84
	-4.97996			-4.97996	0.06814		-4.97996	0.06814	4.99451e-08	8.40608e-84
	-4.95306			-4.95306	0.07008		-4.95306	0.07008	5.4947e-08	1.39906e-83
	-4.92615			-4.92615	0.07208		-4.92615	0.07208	6.0448e-08	2.32929e-83
	-4.89924			-4.89924	0.07248		-4.89924	0.07248	6.15992e-08	2.57647e-83
	-4.87233			-4.87233	0.07495		-4.87233	0.07495	6.90349e-08	4.74018e-83
	-4.84542			-4.84542	0.07622		-4.84542	0.07622	7.30949e-08	6.43698e-83
	-4.81851			-4.81851	0.07749		-4.81851	0.07749	7.73436e-08	8.71257e-83
	-4.79161			-4.79161	0.08011		-4.79161	0.08011	8.6625e-08	1.59985e-82
	-4.7647			-4.7647	0.08056		-4.7647	0.08056	8.831e-08	1.77409e-82
	-4.73779			-4.73779	0.0828		-4.73779	0.0828	9.69894e-08	2.9349e-82
	-4.71088			-4.71088	0.08512		-4.71088	0.08512	1.06599e-07	4.87653e-82
	-4.68397			-4.68397	0.08558		-4.68397	0.08558	1.08559e-07	5.37883e-82
	-4.65706			-4.65706	0.08843		-4.65706	0.08843	1.21471e-07	9.84838e-82
	-4.63016			-4.63016	0.08991		-4.63016	0.08991	1.28561e-07	1.33683e-81
	-4.60325			-4.60325	0.09137		-4.60325	0.09137	1.35876e-07	1.80145e-81
	-4.57634			-4.57634	0.09439		-4.57634	0.09439	1.51941e-07	3.29201e-81
	-4.54943			-4.54943	0.09493		-4.54943	0.09493	1.54912e-07	3.65489e-81
	-4.52252			-4.52252	0.0975		-4.52252	0.0975	1.69851e-07	6.0101e-81
	-4.49561			-4.49561	0.10019		-4.49561	0.10019	1.865e-07	9.96583e-81
	-4.46871			-4.46871	0.1007		-4.46871	0.1007	1.89812e-07	1.09618e-80
	-4.4418			-4.4418	0.10399		-4.4418	0.10399	2.12052e-07	1.9974e-80
	-4.41489			-4.41489	0.1057		-4.41489	0.1057	2.24332e-07	2.71011e-80
	-4.38798			-4.38798	0.10737		-4.38798	0.10737	2.36823e-07	3.63605e-80
	-4.36107			-4.36107	0.11085		-4.36107	0.11084	2.64404e-07	6.61265e-80
	-4.33416			-4.33416	0.11147		-4.33416	0.11147	2.696e-07	7.35019e-80
	-4.30726			-4.30726	0.11442		-4.30726	0.11442	2.95103e-07	1.20144e-79
	-4.28035			-4.28035	0.11751		-4.28035	0.11751	3.23718e-07	1.98811e-79
	-4.25344			-4.25344	0.11809		-4.25344	0.11809	3.29263e-07	2.18077e-79
	-4.22653			-4.22653	0.12186		-4.22653	0.12186	3.67261e-07	3.95457e-79
	-4.19962			-4.19962	0.12384		-4.19962	0.12384	3.88356e-07	5.36307e-79
	-4.17271			-4.17271	0.12574		-4.17271	0.12574	4.09514e-07	7.16423e-79
	-4.14581			-4.14581	0.12972		-4.14581	0.12972	4.56483e-07	1.29664e-78
	-4.1189			-4.1189	0.13045		-4.1189	0.13045	4.65492e-07	1.44288e-78
	-4.09199			-4.09199	0.13381		-4.09199	0.13381	5.08679e-07	2.34452e-78
	-4.06508			-4.06508	0.13737		-4.06508	0.13737	5.57458e-07	3.87149e-78
	-4.03817			-4.03817	0.13802		-4.03817	0.13801	5.66664e-07	4.23514e-78
	-4.01126			-4.01126	0.14233		-4.01126	0.14233	6.31059e-07	7.64299e-78
	-3.98436			-3.98436	0.1446		-3.98436	0.1446	6.67005e-07	1.036e-77
	-3.95745			-3.95745	0.14676		-3.95745	0.14676	7.02549e-07	1.37797e-77
	-3.93054			-3.93054	0.1513		-3.93054	0.1513	7.8189e-07	2.48198e-77
	-3.90363			-3.90363	0.15215		-3.90363	0.15215	7.97378e-07	2.76491e-77
	-3.87672			-3.87672	0.15597		-3.87672	0.15597	8.69916e-07	4.46619e-77
	-3.84981			-3.84981	0.16004		-3.84981	0.16004	9.52395e-07	7.35933e-77
	-3.82291			-3.82291	0.16076		-3.82291	0.16075	9.67546e-07	8.02892e-77
	-3.796			-3.796	0.16567		-3.796	0.16567	1.07579e-06	1.44198e-76
	-3.76909			-3.76909	0.16827		-3.76909	0.16827	1.13654e-06	1.95355e-76
	-3.74218			-3.74218	0.17071		-3.74218	0.1707	1.19577e-06	2.58727e-76
	-3.71527			-3.71527	0.17587		-3.71527	0.17587	1.32871e-06	4.63773e-76
	-3.68836			-3.68836	0.17685		-3.68836	0.17685	1.35511e-06	5.17191e-76
	-3.66146			-3.66146	0.18117		-3.66146	0.18117	1.47596e-06	8.30522e-76
	-3.63455			-3.63455	0.18581		-3.63455	0.18581	1.61428e-06	1.36556e-75
	-3.60764			-3.60764	0.18661		-3.60764	0.18661	1.63901e-06	1.48586e-75
	-3.58073			-3.58073	0.19218		-3.58073	0.19218	1.81949e-06	2.65574e-75
	-3.55382			-3.55382	0.19515		-3.55382	0.19514	1.92133e-06	3.59588e-75
	-3.52691			-3.52691	0.19789		-3.52691	0.19789	2.01921e-06	4.74215e-75
	-3.50001			-3.50001	0.20374		-3.50001	0.20374	2.24015e-06	8.45952e-75
	-3.4731			-3.4731	0.20487		-3.4731	0.20487	2.28477e-06	9.44357e-75
	-3.44619			-3.44619	0.20974		-3.44619	0.20974	2.48447e-06	1.50764e-74
	-3.41928			-3.41928	0.215		-3.41928	0.215	2.71457e-06	2.47345e-74
	-3.39237			-3.39237	0.21588		-3.39237	0.21588	2.75457e-06	2.68429e-74
	-3.36546			-3.36546	0.22218		-3.36546	0.22217	3.05306e-06	4.77468e-74
	-3.33856			-3.33856	0.22555		-3.33856	0.22555	3.22239e-06	6.46105e-74
	-3.31165			-3.31165	0.22862		-3.31165	0.22862	3.38283e-06	8.48477e-74
	-3.28474			-3.28474	0.23523		-3.28474	0.23522	3.74704e-06	1.50632e-73
	-3.25783			-3.25783	0.23652		-3.25783	0.23652	3.82183e-06	1.68321e-73
	-3.23092			-3.23092	0.24199		-3.23092	0.24198	4.14913e-06	2.67162e-73
	-3.20401			-3.20401	0.24794		-3.20401	0.24793	4.5288e-06	4.37335e-73
	-3.17711			-3.17711	0.24891		-3.17711	0.2489	4.59293e-06	4.73384e-73
	-3.1502			-3.1502	0.25599		-3.1502	0.25598	5.08259e-06	8.37981e-73
	-3.12329			-3.12329	0.2598		-3.12329	0.2598	5.36181e-06	1.13324e-72
	-3.09638			-3.09638	0.26324		-3.09638	0.26323	5.62266e-06	1.48196e-72
	-3.06947			-3.06947	0.27065		-3.06947	0.27065	6.21816e-06	2.6183e-72
	-3.04256			-3.04256	0.27214		-3.04256	0.27213	6.34247e-06	2.92862e-72
	-3.01566			-3.01566	0.27824		-3.01566	0.27824	6.87455e-06	4.6215e-72
	-2.98875			-2.98875	0.28495		-2.98875	0.28494	7.49587e-06	7.54811e-72
	-2.96184			-2.96184	0.28601		-2.96184	0.286	7.59782e-06	8.14946e-72
	-2.93493			-2.93493	0.29395		-2.93493	0.29394	8.39454e-06	1.43567e-71
	-2.90802			-2.90802	0.29825		-2.90802	0.29824	8.85124e-06	1.94023e-71
	-2.88111			-2.88111	0.30206		-2.88111	0.30205	9.27186e-06	2.52676e-71
	-2.85421			-2.85421	0.31036		-2.85421	0.31035	1.02376e-05	4.44276e-71
	-2.8273			-2.8273	0.31205		-2.8273	0.31204	1.04425e-05	4.97394e-71
	-2.80039			-2.80039	0.31885		-2.80039	0.31884	1.13004e-05	7.80411e-71
	-2.77348			-2.77348	0.32637		-2.77348	0.32636	1.23089e-05	1.27169e-70
	-2.74657			-2.74657	0.32752		-2.74657	0.32751	1.24696e-05	1.36954e-70
	-2.71966			-2.71966	0.33639		-2.71966	0.33637	1.37554e-05	2.40109e-70
	-2.69276			-2.69276	0.34122		-2.69276	0.3412	1.44962e-05	3.24267e-70
	-2.66585			-2.66585	0.34544		-2.66585	0.34543	1.51689e-05	4.20555e-70
	-2.63894			-2.63894	0.3547		-2.63894	0.35468	1.67225e-05	7.35899e-70
	-2.61203			-2.61203	0.3566		-2.61203	0.35659	1.70572e-05	8.24623e-70
	-2.58512			-2.58512	0.36415		-2.58512	0.36413	1.84293e-05	1.28646e-69
	-2.55821			-2.55821	0.37255		-2.55821	0.37253	2.00529e-05	2.09144e-69
	-2.53131			-2.53131	0.3738		-2.53131	0.37378	2.03038e-05	2.24674e-69
	-2.5044			-2.5044	0.38365		-2.5044	0.38363	2.2362e-05	3.92006e-69
	-2.47749			-2.47749	0.38905		-2.47749	0.38903	2.3554e-05	5.29017e-69
	-2.45058			-2.45058	0.39371		-2.45058	0.39369	2.4621e-05	6.83303e-69
	-2.42367			-2.42367	0.40399		-2.42367	0.40396	2.70997e-05	1.18991e-68
	-2.39676			-2.39676	0.40614		-2.39676	0.40611	2.76421e-05	1.33454e-68
	-2.36986			-2.36986	0.41447		-2.36986	0.41444	2.98184e-05	2.07013e-68
	-2.34295			-2.34295	0.42381		-2.34295	0.42378	3.24111e-05	3.35757e-68
	-2.31604			-2.31604	0.42517		-2.31604	0.42513	3.27995e-05	3.59801e-68
	-2.28913			-2.28913	0.43608		-2.28913	0.43604	3.60673e-05	6.24753e-68
	-2.26222			-2.26222	0.44209		-2.26222	0.44206	3.79694e-05	8.42471e-68
	-2.23531			-2.23531	0.44721		-2.23531	0.44717	3.9648e-05	1.08376e-67
	-2.20841			-2.20841	0.45857		-2.20841	0.45853	4.35704e-05	1.87821e-67
	-2.1815			-2.1815	0.46099		-2.1815	0.46094	4.44419e-05	2.10825e-67
	-2.15459			-2.15459	0.47015		-2.15459	0.4701	4.78658e-05	3.25187e-67
	-2.12768			-2.12768	0.48051		-2.12768	0.48045	5.19719e-05	5.26167e-67
	-2.10077			-2.10077	0.48196		-2.10077	0.48191	5.25679e-05	5.62475e-67
	-2.07386			-2.07386	0.494		-2.07386	0.49394	5.77137e-05	9.71975e-67
	-2.04696			-2.04696	0.50066		-2.04696	0.5006	6.07242e-05	1.30966e-66
	-2.02005			-2.02005	0.50627		-2.02005	0.5062	6.33431e-05	1.67799e-66
	-1.99314			-1.99314	0.51877		-1.99314	0.5187	6.94997e-05	2.89403e-66
	-1.96623			-1.96623	0.52147		-1.96623	0.5214	7.0888e-05	3.2511e-66
	-1.93932			-1.93932	0.53151		-1.93932	0.53143	7.62305e-05	4.98653e-66
	-1.91241			-1.91241	0.54294		-1.91241	0.54286	8.26802e-05	8.0489e-66
	-1.88551			-1.88551	0.54449		-1.88551	0.54441	8.35866e-05	8.58372e-66
	-1.8586			-1.8586	0.55771		-1.8586	0.55762	9.16237e-05	1.47616e-65
	-1.83169			-1.83169	0.56508		-1.83169	0.56498	9.63491e-05	1.98737e-65
	-1.80478			-1.80478	0.57118		-1.80478	0.57108	0.000100402	2.53614e-65
	-1.77787			-1.77787	0.58489		-1.77787	0.58478	0.000109986	4.35305e-65
	-1.75096			-1.75096	0.5879		-1.75096	0.58779	0.000112179	4.89392e-65
	-1.72406			-1.72406	0.59885		-1.72406	0.59873	0.000120447	7.46442e-65
	-1.69715			-1.69715	0.61141		-1.69715	0.61128	0.000130495	1.2019e-64
	-1.67024			-1.67024	0.61306		-1.67024	0.61293	0.000131861	1.27873e-64
	-1.64333			-1.64333	0.62752		-1.64333	0.62738	0.000144311	2.18849e-64
	-1.61642			-1.61642	0.63563		-1.61642	0.63547	0.000151668	2.94386e-64
	-1.58951			-1.58951	0.64224		-1.58951	0.64208	0.000157887	3.74188e-64
	-1.56261			-1.56261	0.65722		-1.56261	0.65704	0.000172685	6.3917e-64
	-1.5357			-1.5357	0.66055		-1.5357	0.66038	0.000176121	7.19117e-64
	-1.50879			-1.50879	0.67245		-1.50879	0.67226	0.00018881	1.09075e-63
	-1.48188			-1.48188	0.6862		-1.48188	0.68599	0.000204336	1.75193e-63
	-1.45497			-1.45497	0.68794		-1.45497	0.68774	0.000206376	1.85958e-63
	-1.42806			-1.42806	0.7037		-1.42806	0.70347	0.000225505	3.16727e-63
	-1.40116			-1.40116	0.71257		-1.40116	0.71233	0.000236863	4.25669e-63
	-1.37425			-1.37425	0.71972		-1.37425	0.71947	0.000246328	5.38936e-63
	-1.34734			-1.34734	0.736		-1.34734	0.73573	0.00026899	9.16158e-63
	-1.32043			-1.32043	0.73968		-1.32043	0.73941	0.000274326	1.03148e-62
	-1.29352			-1.29352	0.75256		-1.29352	0.75226	0.000293643	1.55591e-62
	-1.26661			-1.26661	0.76754		-1.26661	0.76722	0.000317435	2.49279e-62
	-1.23971			-1.23971	0.76938		-1.23971	0.76906	0.000320454	2.63986e-62
	-1.2128			-1.2128	0.78647		-1.2128	0.78612	0.000349602	4.47464e-62
	-1.18589			-1.18589	0.79615		-1.18589	0.79578	0.000366994	6.00819e-62
	-1.15898			-1.15898	0.80383		-1.15898	0.80345	0.000381282	7.57733e-62
	-1.13207			-1.13207	0.82147		-1.13207	0.82106	0.0004157	1.2819e-61
	-1.10516			-1.10516	0.82551		-1.10516	0.82509	0.000423918	1.44424e-61
	-1.07826			-1.07826	0.83938		-1.07826	0.83893	0.000453081	2.16659e-61
	-1.05135			-1.05135	0.85565		-1.05135	0.85516	0.000489241	3.46233e-61
	-1.02444			-1.02444	0.85757		-1.02444	0.85708	0.000493668	3.65829e-61
	-0.99753			-0.99753	0.87604		-0.99753	0.8755	0.000537721	6.17109e-61
	-0.97062			-0.97062	0.88655		-0.97062	0.88598	0.000564132	8.27816e-61
	-0.94371			-0.94371	0.89478		-0.94371	0.89419	0.000585519	1.03998e-60
	-0.91681			-0.91681	0.9138		-0.91681	0.91316	0.000637364	1.75094e-60
	-0.8899			-0.8899	0.91822		-0.8899	0.91757	0.000649915	1.97395e-60
	-0.86299			-0.86299	0.9331		-0.86299	0.93241	0.00069358	2.9451e-60
	-0.83608			-0.83608	0.95068		-0.83608	0.94993	0.000748083	4.6943e-60
	-0.80917			-0.80917	0.95269		-0.80917	0.95193	0.000754516	4.94889e-60
	-0.78226			-0.78226	0.97255		-0.78226	0.97173	0.000820545	8.30802e-60
	-0.75536			-0.75536	0.98392		-0.75536	0.98306	0.000860322	1.11337e-59
	-0.72845			-0.72845	0.9927		-0.72845	0.99181	0.000892071	1.39338e-59
	-0.70154			-0.70154	1.01313		-0.70154	1.01216	0.000969524	2.33464e-59
	-0.67463			-0.67463	1.01795		-0.67463	1.01696	0.000988529	2.63359e-59
	-0.64772			-0.64772	1.03385		-0.64772	1.03279	0.00105	3.90799e-59
	-0.62081			-0.62081	1.05277		-0.62081	1.05163	0.00113	6.21284e-59
	-0.59391			-0.59391	1.05485		-0.59391	1.0537	0.00114	6.53534e-59
	-0.567			-0.567	1.07613		-0.567	1.07489	0.00124	1.09185e-58
	-0.54009			-0.54009	1.08837		-0.54009	1.08707	0.0013	1.46173e-58
	-0.51318			-0.51318	1.0977		-0.51318	1.09635	0.00135	1.82239e-58
	-0.48627			-0.48627	1.11955		-0.48627	1.11809	0.00146	3.03878e-58
	-0.45936			-0.45936	1.12478		-0.45936	1.12328	0.00149	3.42988e-58
	-0.43246			-0.43246	1.14169		-0.43246	1.14011	0.00159	5.0622e-58
	-0.40555			-0.40555	1.16197		-0.40555	1.16026	0.00171	8.02653e-58
	-0.37864			-0.37864	1.16412		-0.37864	1.1624	0.00172	8.42482e-58
	-0.35173			-0.35173	1.18683		-0.35173	1.18496	0.00187	1.40076e-57
	-0.32482			-0.32482	1.19996		-0.32482	1.19801	0.00195	1.87331e-57
	-0.29791			-0.29791	1.20982		-0.29791	1.2078	0.00202	2.32673e-57
	-0.27101			-0.27101	1.23311		-0.27101	1.23091	0.00219	3.8611e-57
	-0.2441			-0.2441	1.23874		-0.2441	1.23651	0.00223	4.36036e-57
	-0.21719			-0.21719	1.25667		-0.21719	1.2543	0.00237	6.40113e-57
	-0.19028			-0.19028	1.27832		-0.19028	1.27577	0.00255	1.01222e-56
	-0.16337			-0.16337	1.28052		-0.16337	1.27795	0.00257	1.06019e-56
	-0.13646			-0.13646	1.30466		-0.13646	1.30188	0.00278	1.75425e-56
	-0.10956			-0.10956	1.31869		-0.10956	1.31578	0.00291	2.34353e-56
	-0.08265			-0.08265	1.32908		-0.08265	1.32607	0.00301	2.8999e-56
	-0.05574			-0.05574	1.35378		-0.05574	1.35053	0.00325	4.78909e-56
	-0.02883			-0.02883	1.35985		-0.02883	1.35653	0.00332	5.41114e-56
	-0.00192			-0.00192	1.37877		-0.00192	1.37525	0.00352	7.90143e-56
	0.02499			0.02499	1.40179		0.02499	1.39802	0.00378	1.2461e-55
	0.05189			0.05189	1.40404		0.05189	1.40024	0.0038	1.30238e-55
	0.0788			0.0788	1.42959		0.0788	1.42548	0.00411	2.14464e-55
	0.10571			0.10571	1.44452		0.10571	1.44022	0.0043	2.86186e-55
	0.13262			0.13262	1.45543		0.13262	1.45098	0.00444	3.52817e-55
	0.15953			0.15953	1.48154		0.15953	1.47674	0.0048	5.79865e-55
	0.18644			0.18644	1.48803		0.18644	1.48315	0.00489	6.5551e-55
	0.21334			0.21334	1.50793		0.21334	1.50275	0.00518	9.52107e-55
	0.24025			0.24025	1.53232		0.24025	1.52677	0.00555	1.4974e-54
	0.26716			0.26716	1.53461		0.26716	1.52902	0.00559	1.5618e-54
	0.29407			0.29407	1.56156		0.29407	1.55553	0.00603	2.55945e-54
	0.32098			0.32098	1.57739		0.32098	1.57109	0.0063	3.41144e-54
	0.34789			0.34789	1.58878		0.34789	1.58228	0.0065	4.19034e-54
	0.37479			0.37479	1.61629		0.37479	1.60928	0.00701	6.85382e-54
	0.4017			0.4017	1.62322		0.4017	1.61608	0.00715	7.75138e-54
	0.42861			0.42861	1.64407		0.42861	1.63651	0.00756	1.11995e-53
	0.45552			0.45552	1.66982		0.45552	1.66172	0.0081	1.75647e-53
	0.48243			0.48243	1.67213		0.48243	1.66398	0.00815	1.82828e-53
	0.50934			0.50934	1.70045		0.50934	1.69168	0.00877	2.98175e-53
	0.53624			0.53624	1.71718		0.53624	1.70802	0.00916	3.96962e-53
	0.56315			0.56315	1.72906		0.56315	1.71961	0.00945	4.85824e-53
	0.59006			0.59006	1.75793		0.59006	1.74776	0.01017	7.90804e-53
	0.61697			0.61697	1.7653		0.61697	1.75494	0.01036	8.94724e-53
	0.64388			0.64388	1.78708		0.64388	1.77613	0.01095	1.286e-52
	0.67079			0.67079	1.81418		0.67079	1.80247	0.01171	2.01127e-52
	0.69769			0.69769	1.81649		0.69769	1.80472	0.01178	2.08926e-52
	0.7246			0.7246	1.84618		0.7246	1.83351	0.01267	3.39099e-52
	0.75151			0.75151	1.8638		0.75151	1.85058	0.01322	4.50903e-52
	0.77842			0.77842	1.87614		0.77842	1.86252	0.01362	5.49846e-52
	0.80533			0.80533	1.90636		0.80533	1.89172	0.01464	8.90712e-52
	0.83224			0.83224	1.91418		0.83224	1.89926	0.01491	1.00817e-51
	0.85914			0.85914	1.93686		0.85914	1.92112	0.01573	1.4415e-51
	0.88605			0.88605	1.9653		0.88605	1.94849	0.01681	2.2481e-51
	0.91296			0.91296	1.96762		0.91296	1.95072	0.0169	2.33063e-51
	0.93987			0.93987	1.99864		0.93987	1.9805	0.01814	3.76455e-51
	0.96678			0.96678	2.01716		0.96678	1.99824	0.01892	4.99952e-51
	0.99369			0.99369	2.02994		0.99369	2.01046	0.01948	6.07483e-51
	1.02059			1.02059	2.0615		1.02059	2.0406	0.0209	9.79347e-51
	1.0475			1.0475	2.06977		1.0475	2.04848	0.02129	1.10887e-50
	1.07441			1.07441	2.09333		1.07441	2.07091	0.02242	1.57732e-50
	1.10132			1.10132	2.12312		1.10132	2.09919	0.02393	2.45283e-50
	1.12823			1.12823	2.12543		1.12823	2.10138	0.02405	2.53796e-50
	1.15514			1.15514	2.1578		1.15514	2.13202	0.02578	4.07973e-50
	1.18204			1.18204	2.17722		1.18204	2.15035	0.02687	5.41122e-50
	1.20895			1.20895	2.19044		1.20895	2.1628	0.02764	6.55177e-50
	1.23586			1.23586	2.22334		1.23586	2.19373	0.02961	1.05116e-49
	1.26277			1.26277	2.23207		1.26277	2.20192	0.03015	1.19057e-49
	1.28968			1.28968	2.25652		1.28968	2.2248	0.03172	1.68484e-49
	1.31659			1.31659	2.28767		1.31659	2.25387	0.0338	2.61245e-49
	1.34349			1.34349	2.28997		1.34349	2.25601	0.03396	2.69792e-49
	1.3704			1.3704	2.32369		1.3704	2.28734	0.03635	4.316e-49
	1.39731			1.39731	2.34404		1.39731	2.30618	0.03786	5.71704e-49
	1.42422			1.42422	2.35769		1.42422	2.31879	0.0389	6.89787e-49
	1.45113			1.45113	2.39197		1.45113	2.35036	0.04162	1.10136e-48
	1.47804			1.47804	2.40118		1.47804	2.35881	0.04237	1.24778e-48
	1.50495			1.50495	2.42653		1.50495	2.38203	0.0445	1.75682e-48
	1.53185			1.53185	2.4591		1.53185	2.41173	0.04737	2.71606e-48
	1.55876			1.55876	2.46138		1.55876	2.4138	0.04758	2.79965e-48
	1.58567			1.58567	2.49651		1.58567	2.44566	0.05085	4.4572e-48
	1.61258			1.61258	2.51782		1.61258	2.4649	0.05292	5.89621e-48
	1.63949			1.63949	2.53194		1.63949	2.47761	0.05433	7.08929e-48
	1.6664			1.6664	2.56765		1.6664	2.50963	0.05803	1.12648e-47
	1.6933			1.6933	2.57737		1.6933	2.5183	0.05907	1.27656e-47
	1.72021			1.72021	2.60368		1.72021	2.54172	0.06196	1.78824e-47
	1.74712			1.74712	2.63775		1.74712	2.57188	0.06587	2.75645e-47
	1.77403			1.77403	2.64		1.77403	2.57387	0.06613	2.83603e-47
	1.80094			1.80094	2.67664		1.80094	2.60607	0.07057	4.4934e-47
	1.82785			1.82785	2.699		1.82785	2.62561	0.07338	5.93596e-47
	1.85475			1.85475	2.7136		1.85475	2.63832	0.07527	7.11249e-47
	1.88166			1.88166	2.75088		1.88166	2.67061	0.08027	1.12473e-46
	1.90857			1.90857	2.76114		1.90857	2.67945	0.08169	1.27488e-46
	1.93548			1.93548	2.78849		1.93548	2.70292	0.08557	1.77688e-46
	1.96239			1.96239	2.82421		1.96239	2.73336	0.09086	2.73071e-46
	1.9893			1.9893	2.82644		1.9893	2.73525	0.09119	2.80445e-46
	2.0162			2.0162	2.86475		2.0162	2.76759	0.09715	4.422e-46
	2.04311			2.04311	2.88826		2.04311	2.7873	0.10096	5.8334e-46
	2.07002			2.07002	2.90341		2.07002	2.79994	0.10347	6.96581e-46
	2.09693			2.09693	2.94244		2.09693	2.83227	0.11017	1.09624e-45
	2.12384			2.12384	2.95332		2.12384	2.84123	0.11209	1.24282e-45
	2.15075			2.15075	2.98185		2.15075	2.86459	0.11726	1.72354e-45
	2.17765			2.17765	3.01945		2.17765	2.89511	0.12434	2.64071e-45
	2.20456			2.20456	3.02165		2.20456	2.89689	0.12476	2.70718e-45
	2.23147			2.23147	3.06186		2.23147	2.92915	0.13271	4.2481e-45
	2.25838			2.25838	3.0867		2.25838	2.9489	0.1378	5.596e-45
	2.28529			2.28529	3.10249		2.28529	2.96137	0.14111	6.65968e-45
	2.31219			2.31219	3.14355		2.31219	2.99354	0.15	1.04302e-44
	2.3391			2.3391	3.15514		2.3391	3.00255	0.15259	1.18267e-44
	2.36601			2.36601	3.18505		2.36601	3.02565	0.15941	1.63198e-44
	2.39292			2.39292	3.22484		2.39292	3.05602	0.16881	2.4928e-44
	2.41983			2.41983	3.22702		2.41983	3.05768	0.16934	2.55104e-44
	2.44674			2.44674	3.26948		2.44674	3.08963	0.17984	3.98384e-44
	2.47365			2.47365	3.29588		2.47365	3.10927	0.1866	5.24014e-44
	2.50055			2.50055	3.31243		2.50055	3.1215	0.19093	6.21537e-44
	2.52746			2.52746	3.3559		2.52746	3.15326	0.20264	9.68753e-44
	2.55437			2.55437	3.36834		2.55437	3.16226	0.20608	1.0986e-43
	2.58128			2.58128	3.39992		2.58128	3.18492	0.215	1.50848e-43
	2.60819			2.60819	3.44232		2.60819	3.21493	0.22739	2.29703e-43
	2.6351			2.6351	3.44449		2.6351	3.21645	0.22804	2.34666e-43
	2.662			2.662	3.48966		2.662	3.24786	0.2418	3.64703e-43
	2.68891			2.68891	3.51793		2.68891	3.26724	0.25069	4.78994e-43
	2.71582			2.71582	3.53543		2.71582	3.27913	0.2563	5.66254e-43
	2.74273			2.74273	3.58183		2.74273	3.31024	0.27159	8.78343e-43
	2.76964			2.76964	3.59528		2.76964	3.31915	0.27613	9.96165e-43
	2.79655			2.79655	3.6289		2.79655	3.3412	0.2877	1.36112e-42
	2.82345			2.82345	3.67449		2.82345	3.37061	0.30388	2.06617e-42
	2.85036			2.85036	3.67666		2.85036	3.372	0.30467	2.10724e-42
	2.87727			2.87727	3.72514		2.87727	3.40261	0.32253	3.25919e-42
	2.90418			2.90418	3.75571		2.90418	3.42158	0.33413	4.27402e-42
	2.93109			2.93109	3.77437		2.93109	3.43303	0.34134	5.03602e-42
	2.958			2.958	3.82439		2.958	3.46326	0.36113	7.77403e-42
	2.9849			2.9849	3.83907		2.9849	3.472	0.36707	8.81739e-42
	3.01181			3.01181	3.87522		3.01181	3.49328	0.38194	1.19891e-41
	3.03872			3.03872	3.92473		3.03872	3.52184	0.40289	1.81418e-41
	3.06563			3.06563	3.9269		3.06563	3.52307	0.40383	1.84718e-41
	3.09254			3.09254	3.97948		3.09254	3.55264	0.42683	2.84322e-41
	3.11945			3.11945	4.01286		3.11945	3.57104	0.44183	3.72268e-41
	3.14635			3.14635	4.03298		3.14635	3.58198	0.45101	4.37215e-41
	3.17326			3.17326	4.08746		3.17326	3.61106	0.4764	6.71676e-41
	3.20017			3.20017	4.10366		3.20017	3.61956	0.4841	7.61848e-41
	3.22708			3.22708	4.14295		3.22708	3.63988	0.50306	1.03088e-40
	3.25399			3.25399	4.1973		3.25399	3.66735	0.52995	1.55494e-40
	3.2809			3.2809	4.19949		3.2809	3.66844	0.53105	1.58065e-40
	3.3078			3.3078	4.25713		3.3078	3.69672	0.56041	2.42127e-40
	3.33471			3.33471	4.294		3.33471	3.71437	0.57963	3.16515e-40
	3.36162			3.36162	4.31593		3.36162	3.72471	0.59122	3.70539e-40
	3.38853			3.38853	4.37592		3.38853	3.7524	0.62351	5.66507e-40
	3.41544			3.41544	4.39398		3.41544	3.76057	0.63341	6.42556e-40
	3.44235			3.44235	4.43715		3.44235	3.77979	0.65737	8.65283e-40
	3.46925			3.46925	4.49748		3.46925	3.80591	0.69157	1.30096e-39
	3.49616			3.49616	4.49969		3.49616	3.80685	0.69284	1.32036e-39
	3.52307			3.52307	4.56359		3.52307	3.83359	0.73	2.01283e-39
	3.54998			3.54998	4.60474		3.54998	3.85034	0.75441	2.62694e-39
	3.57689			3.57689	4.6289		3.57689	3.86	0.7689	3.06552e-39
	3.6038			3.6038	4.69568		3.6038	3.88605	0.80963	4.66425e-39
	3.6307			3.6307	4.71604		3.6307	3.89382	0.82223	5.29023e-39
	3.65761			3.65761	4.76399		3.65761	3.91176	0.85223	7.08991e-39
	3.68452			3.68452	4.83165		3.68452	3.9363	0.89536	1.06251e-38
	3.71143			3.71143	4.8339		3.71143	3.93709	0.8968	1.07667e-38
	3.73834			3.73834	4.90546		3.73834	3.96206	0.9434	1.63344e-38
	3.76525			3.76525	4.95187		3.76525	3.97774	0.97414	2.12826e-38
	3.79215			3.79215	4.97875		3.79215	3.98664	0.99211	2.47574e-38
	3.81906			3.81906	5.05383		3.81906	4.01082	1.043	3.74878e-38
	3.84597			3.84597	5.077		3.84597	4.01809	1.05891	4.25161e-38
	3.87288			3.87288	5.20738		3.87288	4.05733	1.15005	8.47065e-38
	3.89979			3.89979	5.34333		3.89979	4.09539	1.24794	1.68312e-37
	3.9267			3.9267	5.48522		3.9267	4.13226	1.35296	3.33541e-37
	3.9536			3.9536	5.63341		3.9536	4.16788	1.46553	6.59203e-37
	3.98051			3.98051	5.78829		3.98051	4.20222	1.58608	1.29934e-36
	4.00742			4.00742	5.95026		4.00742	4.23524	1.71502	2.55425e-36
	4.03433			4.03433	6.11972		4.03433	4.2669	1.85282	5.00771e-36
	4.06124			4.06124	6.29711		4.06124	4.29718	1.99993	9.79151e-36
	4.08815			4.08815	6.48286		4.08815	4.32604	2.15682	1.90939e-35
	4.11505			4.11505	6.67742		4.11505	4.35345	2.32397	3.71345e-35
	4.14196			4.14196	6.88124		4.14196	4.37938	2.50186	7.20267e-35
	4.16887			4.16887	7.09481		4.16887	4.4038	2.69101	1.3933e-34
	4.19578			4.19578	7.31858		4.19578	4.42667	2.89191	2.68801e-34
	4.22269			4.22269	7.55306		4.22269	4.44799	3.10507	5.17194e-34
	4.2496			4.2496	7.79874		4.2496	4.46772	3.33101	9.92457e-34
	4.2765			4.2765	8.0561		4.2765	4.48585	3.57025	1.89934e-33
	4.30341			4.30341	8.32564		4.30341	4.50234	3.8233	3.6252e-33
	4.33032			4.33032	8.60788		4.33032	4.51719	4.09069	6.90072e-33
	4.35723			4.35723	8.90329		4.35723	4.53037	4.37292	1.31007e-32
	4.38414			4.38414	9.21239		4.38414	4.54188	4.67051	2.48043e-32
	4.41105			4.41105	9.53566		4.41105	4.5517	4.98396	4.68378e-32
	4.43795			4.43795	9.87358		4.43795	4.55981	5.31377	8.82065e-32
	4.46486			4.46486	10.2266		4.46486	4.56621	5.66042	1.65669e-31
	4.49177			4.49177	10.5953		4.49177	4.5709	6.02437	3.10324e-31
	4.51868			4.51868	10.9799		4.51868	4.57386	6.40609	5.7973e-31
	4.54559			4.54559	11.3811		4.54559	4.57509	6.806	1.08012e-30
	4.5725			4.5725	11.7991		4.5725	4.57459	7.2245	2.00702e-30
	4.5994			4.5994	12.2344		4.5994	4.57237	7.66199	3.71934e-30
	4.62631			4.62631	12.6873		4.62631	4.56842	8.11883	6.87413e-30
	4.65322			4.65322	13.1581		4.65322	4.56274	8.59534	1.26709e-29
	4.68013			4.68013	13.6472		4.68013	4.55536	9.0918	2.32932e-29
	4.70704			4.70704	14.1547		4.70704	4.54627	9.60847	4.27054e-29
	4.73395			4.73395	14.681		4.73395	4.53548	10.1456	7.80864e-29
	4.76085			4.76085	15.2263		4.76085	4.523	10.7033	1.42399e-28
	4.78776			4.78776	15.7905		4.78776	4.50886	11.2817	2.5898e-28
	4.81467			4.81467	16.374		4.81467	4.49306	11.8809	4.69749e-28
	4.84158			4.84158	16.9765		4.84158	4.47563	12.5009	8.4977e-28
	4.86849			4.86849	17.5983		4.86849	4.45658	13.1417	1.53309e-27
	4.8954			4.8954	18.2391		4.8954	4.43594	13.8032	2.7585e-27
	4.9223			4.9223	18.8989		4.9223	4.41372	14.4852	4.95003e-27
	4.94921			4.94921	19.5775		4.94921	4.38995	15.1876	8.85897e-27
	4.97612			4.97612	20.2747		4.97612	4.36467	15.91	1.58123e-26
	5.00303			5.00303	20.99		5.00303	4.33788	16.6521	2.81474e-26
	5.02994			5.02994	21.7231		5.02994	4.30964	17.4134	4.9971e-26
	5.05685			5.05685	22.4735		5.05685	4.27996	18.1936	8.84779e-26
	5.08375			5.08375	23.2408		5.08375	4.24888	18.992	1.56238e-25
	5.11066			5.11066	24.0244		5.11066	4.21643	19.8079	2.75152e-25
	5.13757			5.13757	24.8234		5.13757	4.18264	20.6408	4.83276e-25
	5.16448			5.16448	25.6373		5.16448	4.14757	21.4897	8.46547e-25
	5.19139			5.19139	26.4651		5.19139	4.11123	22.3539	1.47892e-24
	5.2183			5.2183	27.3059		5.2183	4.07367	23.2323	2.57673e-24
	5.2452			5.2452	28.1589		5.2452	4.03492	24.124	4.47748e-24
	5.27211			5.27211	29.0229		5.27211	3.99504	25.0279	7.75941e-24
	5.29902			5.29902	29.8969		5.29902	3.95406	25.9428	1.3411e-23
	5.32593			5.32593	30.7795		5.32593	3.91201	26.8675	2.3117e-23
	5.35284			5.35284	31.6696		5.35284	3.86896	27.8007	3.97404e-23
	5.37975			5.37975	32.5658		5.37975	3.82493	28.7409	6.81357e-23
	5.40665			5.40665	33.4668		5.40665	3.77997	29.6868	1.16506e-22
	5.43356			5.43356	34.371		5.43356	3.73413	30.6369	1.98682e-22
	5.46047			5.46047	35.277		5.46047	3.68745	31.5895	3.37909e-22
	5.48738			5.48738	36.1831		5.48738	3.63998	32.5431	5.73169e-22
	5.51429			5.51429	37.0878		5.51429	3.59177	33.496	9.69608e-22
	5.5412			5.5412	37.9893		5.5412	3.54285	34.4464	1.63587e-21
	5.5681			5.5681	38.886		5.5681	3.49328	35.3927	2.75254e-21
	5.59501			5.59501	39.776		5.59501	3.4431	36.3329	4.61905e-21
	5.62192			5.62192	40.6576		5.62192	3.39236	37.2653	7.73054e-21
	5.64883			5.64883	41.529		5.64883	3.3411	38.1879	1.29033e-20
	5.67574			5.67574	42.3884		5.67574	3.28938	39.099	2.14797e-20
	5.70265			5.70265	43.2338		5.70265	3.23723	39.9966	3.56607e-20
	5.72955			5.72955	44.0635		5.72955	3.18471	40.8788	5.90455e-20
	5.75646			5.75646	44.8755		5.75646	3.13185	41.7437	9.75036e-20
					45.668			3.07871	42.5893	1.60579e-19
					46.4392			3.02533	43.4139	2.63749e-19
					47.1872			2.97175	44.2154	4.32045e-19
					47.9102			2.91801	44.9922	7.05835e-19
					48.6064			2.86416	45.7423	1.15004e-18
					49.2742			2.81025	46.4639	1.86878e-18
					49.9118			2.75631	47.1555	3.02856e-18
					50.5175			2.70238	47.8152	4.89499e-18
					51.0899			2.64851	48.4414	7.89044e-18
					51.6274			2.59473	49.0327	1.26849e-17
					52.1286			2.54108	49.5875	2.0338e-17
					52.5921			2.4876	50.1045	3.25209e-17
					53.0166			2.43432	50.5823	5.18625e-17
					53.401			2.38129	51.0197	8.24861e-17
					53.7441			2.32853	51.4156	1.3084e-16
					54.0451			2.27608	51.769	2.06985e-16
					54.1427			2.25732	51.8854	2.43915e-16
					54.2932			2.22611	52.0671	3.20529e-16
					54.3029			2.22397	52.0789	3.26567e-16
					54.4279			2.19503	52.2329	4.20802e-16
					54.5169			2.17224	52.3446	5.13852e-16
					54.5467			2.16409	52.3826	5.51911e-16
					54.6494			2.1333	52.5161	7.23172e-16
					54.6863			2.1209	52.5654	8.06383e-16
					54.7359			2.10266	52.6333	9.46663e-16
					54.8062			2.07218	52.734	1.23803e-15
					54.8106			2.07	52.7406	1.26206e-15
					54.8601			2.04186	52.8182	1.61751e-15
					54.8894			2.01955	52.8699	1.96994e-15
					54.8976			2.01172	52.8859	2.11127e-15
					54.9186			1.98175	52.9368	2.75311e-15
					54.9224			1.96959	52.9528	3.06662e-15
					54.923			1.95196	52.971	3.58661e-15
					54.9109			1.92236	52.9885	4.66794e-15
					54.9093			1.92014	52.9892	4.76107e-15
					54.8822			1.89295	52.9892	6.06943e-15
					54.8501			1.87123	52.9789	7.37198e-15
					54.8369			1.86373	52.9732	7.8841e-15
					54.7751			1.83472	52.9404	1.02314e-14
					54.7449			1.82287	52.922	1.13841e-14
					54.6967			1.80592	52.8908	1.32649e-14
					54.6019			1.77732	52.8246	1.71811e-14
					54.5938			1.77509	52.8187	1.75327e-14
					54.4907			1.74894	52.7418	2.22321e-14
					54.3971			1.72791	52.6692	2.69298e-14
					54.3632			1.72078	52.6424	2.87403e-14
					54.2194			1.69284	52.5266	3.71178e-14
					54.1552			1.68134	52.4738	4.12528e-14
					53.8687			1.63542	52.2332	6.30244e-14
					53.5381			1.59014	51.948	9.60284e-14
					53.1644			1.54554	51.6188	1.45924e-13
					52.7482			1.50162	51.2466	2.2115e-13
					52.2907			1.4584	50.8323	3.34259e-13
					51.7929			1.41589	50.377	5.03866e-13
					51.2559			1.37409	49.8818	7.57499e-13
					50.681			1.33303	49.348	1.13576e-12
					50.0697			1.2927	48.777	1.69833e-12
					49.4232			1.25312	48.1701	2.53276e-12
					48.7432			1.2143	47.5289	3.76706e-12
					48.0313			1.17623	46.855	5.58788e-12
					47.289			1.13892	46.15	8.26657e-12
					46.518			1.10239	45.4156	1.21966e-11
					45.7202			1.06662	44.6536	1.79469e-11
					44.8973			1.03162	43.8657	2.63374e-11
					44.0512			0.99739	43.0538	3.85472e-11
					43.1837			0.96393	42.2197	5.62665e-11
					42.2966			0.93125	41.3654	8.19101e-11
					41.392			0.89933	40.4927	1.18923e-10
					40.4717			0.86818	39.6035	1.72196e-10
					39.5375			0.83779	38.6997	2.48669e-10
					38.5915			0.80816	37.7833	3.58139e-10
					37.6354			0.77928	36.8562	5.14419e-10
					36.6713			0.75115	35.9201	7.36919e-10
					35.7008			0.72376	34.977	1.05283e-09
					34.7258			0.69711	34.0287	1.50014e-09
					33.7481			0.67119	33.0769	2.13177e-09
					32.7696			0.64598	32.1236	3.0212e-09
					31.7917			0.62149	31.1702	4.27032e-09
					30.8162			0.5977	30.2185	6.01967e-09
					29.8447			0.5746	29.2701	8.46299e-09
					28.8786			0.55219	28.3265	1.18661e-08
					27.9196			0.53045	27.3892	1.6593e-08
					26.9689			0.50937	26.4596	2.31409e-08
					26.0279			0.48895	25.539	3.21863e-08
					25.098			0.46917	24.6288	4.46473e-08
					24.1801			0.45002	23.7301	6.1767e-08
					23.2756			0.43148	22.8441	8.5222e-08
					22.3854			0.41356	21.9718	1.17269e-07
					21.5105			0.39623	21.1143	1.60934e-07
					20.6518			0.37948	20.2723	2.20268e-07
					19.8101			0.3633	19.4468	3.00669e-07
					18.9862			0.34768	18.6385	4.09318e-07
					18.1807			0.33261	17.8481	5.55735e-07
					17.3942			0.31807	17.0761	7.52507e-07
					16.6272			0.30405	16.3232	1.01622e-06
					15.8803			0.29054	15.5897	1.36867e-06
					15.1536			0.27752	14.8761	1.83844e-06
					14.4476			0.26499	14.1827	2.46282e-06
					13.7626			0.25292	13.5096	3.29042e-06
					13.0985			0.24132	12.8572	4.38436e-06
					12.4557			0.23016	12.2256	5.82633e-06
					11.8341			0.21943	11.6147	7.72184e-06
					11.2338			0.20913	11.0246	1.02066e-05
					10.6546			0.19923	10.4553	1.34548e-05
					10.0965			0.18973	9.90674	1.76891e-05
					9.55929			0.18062	9.37865	2.31938e-05
					9.0428			0.17188	8.8709	3.033e-05
					8.54678			0.16349	8.38325	3.95557e-05
					8.07095			0.15546	7.91544	5.14495e-05
					7.61499			0.14777	7.46715	6.67403e-05
					7.17855			0.14041	7.03806	8.63437e-05
					6.76125			0.13336	6.62778	0.000111406
					6.36269			0.12662	6.23593	0.000143358
					5.98244			0.12017	5.86209	0.000183979
					5.62005			0.11401	5.5058	0.000235479
					5.27504			0.10812	5.16662	0.000300587
					4.94695			0.1025	4.84407	0.000382671
					4.63527			0.09713	4.53765	0.000485863
					4.33951			0.09201	4.24688	0.000615231
					4.05916			0.08713	3.97125	0.000776959
					3.79369			0.08248	3.71023	0.000978573
					3.54259			0.07804	3.46332	0.00123
					3.30536			0.07382	3.23	0.00154
					3.08146			0.06979	3.00974	0.00192
					2.8704			0.06596	2.80204	0.0024
					2.67168			0.06232	2.60637	0.00298
					2.48479			0.05886	2.42224	0.00369
					2.30926			0.05557	2.24913	0.00456
					2.19327			0.05337	2.13462	0.00528
					2.14462			0.05244	2.08656	0.00563
					2.09771			0.05154	2.04018	0.00598
					2.00585			0.04977	1.9493	0.00677
					1.99042			0.04947	1.93403	0.00692
					1.91759			0.04805	1.86188	0.00766
					1.84621			0.04665	1.79107	0.00848
					1.83286			0.04639	1.77782	0.00865
					1.75155			0.04477	1.69702	0.00976
					1.71157			0.04398	1.65723	0.01037
					1.67359			0.04321	1.61938	0.011
					1.59888			0.0417	1.5448	0.01239
					1.58612			0.04144	1.53203	0.01265
					1.52736			0.04023	1.47318	0.01394
					1.46947			0.03903	1.41505	0.01539
					1.45893			0.03881	1.40445	0.01567
					1.39353			0.03744	1.33849	0.0176
					1.36126			0.03675	1.30585	0.01866
					1.33108			0.03611	1.27523	0.01974
					1.27153			0.03482	1.21458	0.02213
					1.26119			0.03459	1.20401	0.02258
					1.21479			0.03357	1.15644	0.02478
					1.16894			0.03255	1.10914	0.02725
					1.16082			0.03236	1.10074	0.02772
					1.10957			0.0312	1.04739	0.03098
					1.08425			0.03061	1.02085	0.03279
					1.06097			0.03007	0.99631	0.03459
					1.01498			0.02897	0.94742	0.03858
					1.00689			0.02878	0.93876	0.03935
					0.97156			0.02792	0.90065	0.04299
					0.93665			0.02705	0.86251	0.0471
					0.93067			0.02689	0.85591	0.04786
					0.89228			0.02591	0.81314	0.05323
					0.87338			0.02541	0.79175	0.05622
					0.85636			0.02495	0.77226	0.05915
					0.82289			0.02403	0.73321	0.06566
					0.81696			0.02386	0.72616	0.06693
					0.79185			0.02314	0.69591	0.07281
					0.76729			0.0224	0.66542	0.07947
					0.76324			0.02227	0.66029	0.08067
					0.73704			0.02144	0.6263	0.08929
					0.72435			0.02102	0.60922	0.0941
					0.71325			0.02064	0.59388	0.09874
					0.69189			0.01986	0.56295	0.10908
					0.68813			0.01972	0.55728	0.11114
					0.67296			0.01911	0.53347	0.12039
					0.6587			0.01849	0.50932	0.1309
					0.65649			0.01839	0.50537	0.13274
					0.6425			0.01769	0.4786	0.14622
					0.63616			0.01733	0.46508	0.15376
					0.63102			0.01701	0.4531	0.16091
					0.62209			0.01636	0.42882	0.1769
					0.62067			0.01624	0.4243	0.18013
					0.61576			0.01573	0.40572	0.1943
					0.61243			0.01521	0.38676	0.21046
					0.61207			0.01512	0.38374	0.21321
					0.6111			0.01454	0.36284	0.23373
					0.61171			0.01424	0.35223	0.24524
					0.61291			0.01397	0.34297	0.25597
					0.61758			0.01343	0.32408	0.28007
					0.61883			0.01333	0.3205	0.285
					0.62517			0.0129	0.30614	0.30613
					0.63416			0.01247	0.29138	0.33032
					0.63579			0.0124	0.28909	0.3343
					0.64954			0.01191	0.27291	0.36471
					0.65814			0.01166	0.26466	0.38182
					0.6665			0.01144	0.25756	0.39751
					0.68681			0.01099	0.24299	0.43283
					0.69125			0.0109	0.24019	0.44016
					0.71056			0.01055	0.22917	0.47084
					0.73403			0.01019	0.21778	0.50607
					0.7379			0.01013	0.21607	0.51169
					0.76894			0.00972	0.20366	0.55556
					0.78709			0.00951	0.19729	0.58028
					0.80382			0.00933	0.19189	0.6026
					0.8427			0.00896	0.18075	0.65299
					0.85105			0.00888	0.17858	0.66359
					0.88572			0.0086	0.17021	0.70692
					0.92662			0.00829	0.16149	0.75684
					0.93303			0.00825	0.16022	0.76456
					0.98479			0.00791	0.15078	0.8261
					1.01452			0.00774	0.14591	0.86087
					1.04118			0.00759	0.14184	0.89174
					1.10235			0.00728	0.1334	0.96167
					1.11552			0.00722	0.13172	0.97658
					1.16848			0.00698	0.12541	1.03608
					1.23041			0.00673	0.11881	1.10488
					1.23974			0.00669	0.11787	1.11518
					1.31632			0.00642	0.11075	1.19915
					1.36001			0.00627	0.10706	1.24668
					1.39838			0.00615	0.10402	1.28821
					1.48611			0.0059	0.09767	1.38254
					1.50515			0.00584	0.09639	1.40291
					1.57969			0.00565	0.09168	1.48236
					1.66665			0.00544	0.08671	1.5745
					1.67929			0.00541	0.08603	1.58784
					1.78509			0.00519	0.0807	1.6992
					1.84534			0.00507	0.07793	1.76233
					1.89726			0.00497	0.07568	1.81661
					2.042			0.00471	0.06998	1.9673
					2.2574			0.00439	0.06279	2.19022
					2.49224			0.00408	0.05628	2.43187
					2.74716			0.00379	0.05041	2.69296
					3.02271			0.00352	0.04511	2.97408
					3.31935			0.00327	0.04033	3.27575
					3.63742			0.00304	0.03602	3.59836
					3.97713			0.00282	0.03215	3.94216
					4.33851			0.00262	0.02867	4.30723
					4.72147			0.00243	0.02554	4.6935
					5.12571			0.00225	0.02273	5.10073
					5.55074			0.00209	0.02022	5.52843
					5.99585			0.00193	0.01796	5.97596
					6.46014			0.00179	0.01595	6.44241
					6.94247			0.00166	0.01415	6.92666
					7.44145			0.00153	0.01254	7.42738
					7.95546			0.00142	0.0111	7.94295
					8.48269			0.00131	0.00982	8.47156
					9.02105			0.00121	0.00868	9.01116
					9.56823			0.00112	0.00766	9.55945
					10.1217			0.00103	0.00676	10.1139
					10.6789			0.000954437	0.00596	10.6719
					11.2367			0.00088086	0.00525	11.2306
					11.7922			0.000812649	0.00462	11.7868
					12.3422			0.000749436	0.00406	12.3374
					12.8834			0.000690879	0.00357	12.8791
					13.4125			0.000636657	0.00313	13.4087
					13.926			0.000586468	0.00275	13.9226
					14.4205			0.000540032	0.00241	14.4175
					14.8926			0.000497085	0.00211	14.89
					15.3391			0.000457381	0.00184	15.3368
					15.7568			0.000420689	0.00161	15.7547
					16.1425			0.000386794	0.00141	16.1407
					16.4934			0.000355495	0.00123	16.4918
					16.8068			0.000326606	0.00107	16.8054
					17.0804			0.000299951	0.000930024	17.0791
					17.1421			0.000293636	0.000898361	17.1409
					17.2797			0.000278957	0.000826354	17.2786
					17.3119			0.000275368	0.000809091	17.3108
					17.4016			0.000264975	0.000759877	17.4006
					17.4996			0.000252704	0.000703264	17.4987
					17.5075			0.00025166	0.000698527	17.5066
					17.5971			0.000238982	0.000641927	17.5962
					17.642			0.000231817	0.00061074	17.6412
					17.6701			0.000226911	0.000589727	17.6693
					17.7263			0.000215421	0.000541599	17.7255
					17.738			0.000212576	0.000529923	17.7372
					17.7656			0.000204485	0.000497242	17.7649
					17.7867			0.000194859	0.000459395	17.786
					17.7877			0.000194078	0.000456374	17.7871
					17.7928			0.000184175	0.000418732	17.7922
					17.7877			0.000178551	0.000397903	17.7872
					17.7807			0.000174754	0.000384073	17.7801
					17.7515			0.000165793	0.000352171	17.751
					17.7412			0.000163546	0.000344339	17.7407
					17.7053			0.000157269	0.000322817	17.7048
					17.6474			0.000149745	0.000297723	17.6469
					17.6422			0.000149164	0.000295816	17.6417
					17.5623			0.000141457	0.000270988	17.5619
					17.507			0.000137057	0.000257192	17.5066
					17.466			0.00013413	0.000248165	17.4656
					17.3534			0.000127165	0.000227192	17.3531
					17.3213			0.000125397	0.000221983	17.321
					17.225			0.000120545	0.000207926	17.2247
					17.0917			0.000114686	0.000191425	17.0914
					17.0811			0.000114255	0.000190233	17.0808
					16.8199			0.000104849	0.000164929	16.8196
					16.5081			9.58206e-05	0.000141975	16.5079
					16.1588			8.75362e-05	0.000122108	16.1585
					15.7744			7.99378e-05	0.000104928	15.7742
					15.358			7.29714e-05	9.00868e-05	15.3578
					14.9124			6.65869e-05	7.72763e-05	14.9123
					14.4411			6.07381e-05	6.62292e-05	14.441
					13.9472			5.53821e-05	5.67114e-05	13.9471
					13.4341			5.04793e-05	4.85186e-05	13.434
					12.9052			4.59931e-05	4.14729e-05	12.9051
					12.364			4.18899e-05	3.54191e-05	12.3639
					11.8137			3.81382e-05	3.02224e-05	11.8136
					11.2577			3.47095e-05	2.57655e-05	11.2576
					10.6991			3.1577e-05	2.19464e-05	10.699
					10.141			2.87165e-05	1.86771e-05	10.1409
					9.58625			2.61051e-05	1.58807e-05	9.58621
					9.03759			2.37223e-05	1.34912e-05	9.03756
					8.49752			2.15488e-05	1.14511e-05	8.49748
					7.96832			1.95671e-05	9.71094e-06	7.96829
					7.45207			1.77609e-05	8.22799e-06	7.45204
					6.9506			1.61154e-05	6.96538e-06	6.95058
					6.4655			1.46167e-05	5.89129e-06	6.46548
					5.99816			1.32525e-05	4.97847e-06	5.99814
					5.54969			1.2011e-05	4.20338e-06	5.54967
					5.12101			1.08817e-05	3.54584e-06	5.12099
					4.71278			9.85488e-06	2.98853e-06	4.71276
					4.32547			8.92157e-06	2.5166e-06	4.32546
					3.95937			8.0736e-06	2.11733e-06	3.95936
					3.61455			7.30347e-06	1.77983e-06	3.61454
					3.29091			6.60428e-06	1.49481e-06	3.2909
					2.98823			5.9698e-06	1.25434e-06	2.98822
					2.70612			5.39422e-06	1.05161e-06	2.70611
					2.44408			4.87231e-06	8.80887e-07	2.44408
					2.2015			4.39921e-06	7.37221e-07	2.2015
					1.97769			3.97057e-06	6.16447e-07	1.97769
					1.77187			3.58232e-06	5.15003e-07	1.77187
					1.65339			3.36111e-06	4.60672e-07	1.65338
					1.58323			3.23083e-06	4.29876e-07	1.58322
					1.54443			3.159e-06	4.13282e-07	1.54443
					1.44126			2.96863e-06	3.7065e-07	1.44126
					1.41087			2.91272e-06	3.58502e-07	1.41087
					1.34369			2.78936e-06	3.32311e-07	1.34369
					1.25391			2.62493e-06	2.98716e-07	1.25391
					1.25152			2.62056e-06	2.97843e-07	1.25152
					1.16455			2.46164e-06	2.66866e-07	1.16454
					1.11143			2.36469e-06	2.48682e-07	1.11143
					1.08257			2.31204e-06	2.39034e-07	1.08257
					1.0054			2.17124e-06	2.14038e-07	1.0054
					0.9825			2.12945e-06	2.06847e-07	0.9825
					0.93283			2.03873e-06	1.91595e-07	0.93282
					0.8662			1.91688e-06	1.71897e-07	0.8662
					0.86466			1.91405e-06	1.7145e-07	0.86466
					0.8007			1.79676e-06	1.53376e-07	0.8007
					0.76162			1.72488e-06	1.42727e-07	0.76162
					0.74076			1.68642e-06	1.37163e-07	0.74076
					0.68464			1.58264e-06	1.22625e-07	0.68464
					0.66788			1.55153e-06	1.18403e-07	0.66788
					0.63217			1.48505e-06	1.09594e-07	0.63217
					0.5841			1.39507e-06	9.81376e-08	0.5841
					0.58315			1.39328e-06	9.79159e-08	0.58315
					0.53742			1.30701e-06	8.74548e-08	0.53742
					0.50947			1.25391e-06	8.12691e-08	0.50947
					0.4948			1.22592e-06	7.80867e-08	0.4948
					0.45511			1.14969e-06	6.96999e-08	0.45511
					0.44318			1.12661e-06	6.72412e-08	0.44318
					0.41821			1.07807e-06	6.21943e-08	0.41821
					0.38448			1.01185e-06	5.55854e-08	0.38448
					0.38393			1.01076e-06	5.54793e-08	0.38393
					0.35212			9.47534e-07	4.94737e-08	0.35212
					0.33267			9.08441e-07	4.59097e-08	0.33267
					0.32263			8.88139e-07	4.41042e-08	0.32263
					0.29533			8.32353e-07	3.93051e-08	0.29533
					0.28706			8.15291e-07	3.7885e-08	0.28706
					0.27008			7.79966e-07	3.5017e-08	0.27008
					0.24705			7.31414e-07	3.12353e-08	0.24705
					0.24675			7.30777e-07	3.11869e-08	0.24675
					0.22522			6.84597e-07	2.7767e-08	0.22521
					0.21204			6.55919e-07	2.57301e-08	0.21204
					0.20536			6.41248e-07	2.47142e-08	0.20536
					0.18708			6.00562e-07	2.19901e-08	0.18708
					0.18151			5.87994e-07	2.11766e-08	0.18151
					0.17026			5.62381e-07	1.95601e-08	0.17026
					0.15495			5.26904e-07	1.74136e-08	0.15495
					0.15481			5.26556e-07	1.73931e-08	0.1548
					0.14062			4.92947e-07	1.54613e-08	0.14062
					0.13193			4.71983e-07	1.43067e-08	0.13193
					0.12761			4.6142e-07	1.37397e-08	0.1276
					0.11569			4.3185e-07	1.22059e-08	0.11569
					0.11203			4.22627e-07	1.17437e-08	0.11203
					0.10478			4.04121e-07	1.08399e-08	0.10478
					0.09487			3.78288e-07	9.63143e-09	0.09487
					0.09481			3.7812e-07	9.62377e-09	0.09481
					0.08571			3.53745e-07	8.54135e-09	0.0857
					0.08013			3.38474e-07	7.89212e-09	0.08013
					0.0774			3.30896e-07	7.57828e-09	0.0774
					0.06983			3.0948e-07	6.72166e-09	0.06983
					0.0675			3.02735e-07	6.46121e-09	0.0675
					0.06295			2.89412e-07	5.95999e-09	0.06295
					0.0567			2.70668e-07	5.28508e-09	0.0567
					0.05668			2.70608e-07	5.28295e-09	0.05668
					0.05099			2.52991e-07	4.68135e-09	0.05099
					0.04751			2.41906e-07	4.31924e-09	0.04751
					0.04583			2.36489e-07	4.14693e-09	0.04583
					0.04115			2.21033e-07	3.67237e-09	0.04115
					0.0397			2.16119e-07	3.5268e-09	0.0397
					0.03691			2.0656e-07	3.25108e-09	0.03691
					0.03308			1.93008e-07	2.87721e-09	0.03308
