# Supplementary material for: Interfacial chemistry-driven reaction dynamics and resultant microstructural evolution in lithium-based all-solid-state batteries
Source: Nat Commun. 2025 Oct 3;16:8838. doi: 10.1038/s41467-025-63959-1 (PMC12494980; doi:10.1038/s41467-025-63959-1)
Supplement: Supplementary file 6 — Source data [file 41467_2025_63959_MOESM6_ESM.zip › Source Data/Supplementary Fig. 9.xlsx]

## Sheet: Supplementary Fig. 9a
2nd cycle	Q/M [mAh/g]	V [V]	3rd cycle	Q/M [mAh/g]	V [V]	4th cycle	Q/M [mAh/g]	V [V]
	0	3.11		0	3.1181		0	3.12483
	0.15413	3.11367		0.1541	3.12147		0.1541	3.12819
	0.30821	3.11566		0.30827	3.1233		0.3082	3.13003
	0.46228	3.11703		0.46243	3.12498		0.46232	3.13156
	0.6164	3.1178		0.61651	3.1259		0.61643	3.13263
	0.77056	3.11871		0.77058	3.12712		0.77057	3.13354
	0.92474	3.11948		0.92468	3.12758		0.92472	3.13446
	1.07889	3.12009		1.0788	3.12835		1.07888	3.13507
	1.23303	3.1207		1.23296	3.1288		1.23304	3.13568
	1.38718	3.12131		1.38713	3.12926		1.38721	3.13614
	1.54132	3.12162		1.54124	3.12972		1.54135	3.13675
	1.69549	3.12192		1.69532	3.13049		1.6955	3.13706
	1.84963	3.12254		1.84942	3.13094		1.84969	3.13737
	2.00373	3.12284		2.00353	3.13125		2.00384	3.13798
	2.15785	3.1233		2.15763	3.13171		2.15797	3.13828
	2.31198	3.12361		2.31173	3.13201		2.3121	3.1389
	2.46607	3.12422		2.46579	3.13247		2.46621	3.13905
	2.62017	3.12437		2.61988	3.13263		2.6203	3.13951
	2.7743	3.12483		2.77402	3.13309		2.77437	3.13981
	2.92846	3.12513		2.92815	3.13339		2.92845	3.14012
	3.08263	3.12544		3.08228	3.13385		3.0825	3.14073
	3.23675	3.12544		3.23642	3.13431		3.23653	3.14119
	3.39088	3.1259		3.39057	3.13461		3.39058	3.14119
	3.545	3.12636		3.54475	3.13507		3.54466	3.14149
	3.69912	3.12636		3.69891	3.13538		3.69873	3.14195
	3.85329	3.12697		3.85304	3.13553		3.85283	3.14241
	4.00743	3.12697		4.00717	3.13584		4.00691	3.14226
	4.16154	3.12743		4.16132	3.13614		4.16099	3.14287
	4.31566	3.12758		4.31549	3.13645		4.31512	3.14318
	4.46976	3.12773		4.46957	3.13691		4.46922	3.14348
	4.62384	3.12804		4.62364	3.13706		4.62337	3.14394
	4.77792	3.12835		4.77772	3.13752		4.77751	3.14425
	4.93202	3.1285		4.93185	3.13737		4.93164	3.1444
	5.08615	3.12896		5.086	3.13767		5.08581	3.14471
	5.24025	3.12896		5.24013	3.13844		5.23996	3.14501
	5.39435	3.12942		5.39423	3.13859		5.39406	3.14547
	5.54851	3.13003		5.54832	3.13874		5.54819	3.14547
	5.70267	3.13003		5.70241	3.13905		5.70237	3.14593
	5.85681	3.13018		5.85651	3.1392		5.85651	3.14623
	6.01095	3.13064		6.01063	3.13966		6.01062	3.14639
	6.16505	3.13079		6.16472	3.13981		6.16473	3.14669
	6.31912	3.1311		6.31881	3.14012		6.31883	3.147
	6.47317	3.1311		6.47292	3.14027		6.47297	3.14761
	6.62727	3.13156		6.62706	3.14073		6.6271	3.14761
	6.78142	3.13186		6.78122	3.14088		6.78118	3.14776
	6.93555	3.13201		6.93533	3.14119		6.93528	3.14807
	7.08965	3.13232		7.08947	3.14149		7.08939	3.14853
	7.24374	3.13247		7.24361	3.14165		7.24347	3.14853
	7.39783	3.13278		7.3977	3.1418		7.39754	3.14883
	7.55193	3.13309		7.55181	3.14226		7.55165	3.14914
	7.70604	3.13339		7.70595	3.14241		7.70579	3.14914
	7.86018	3.13354		7.86006	3.14272		7.85996	3.14975
	8.01433	3.13385		8.01415	3.14302		8.01414	3.1499
	8.16851	3.13446		8.16825	3.14302		8.16828	3.15006
	8.32265	3.13446		8.32237	3.14333		8.32239	3.15052
	8.47671	3.13492		8.47647	3.14394		8.47654	3.15082
	8.63083	3.13523		8.63058	3.14379		8.63068	3.15067
	8.78498	3.13553		8.78468	3.1444		8.78482	3.15128
	8.93906	3.13553		8.93879	3.1444		8.93898	3.15159
	9.09314	3.13584		9.09295	3.14486		9.09312	3.15174
	9.2473	3.13599		9.24707	3.14532		9.24724	3.15235
	9.40144	3.1366		9.40119	3.14547		9.40132	3.1522
	9.55556	3.13675		9.55529	3.14562		9.55541	3.15281
	9.70966	3.13675		9.7094	3.14608		9.70956	3.15296
	9.86379	3.13706		9.86353	3.14608		9.8637	3.15311
	10.018	3.13721		10.0176	3.14639		10.0178	3.15327
	10.1721	3.13767		10.1718	3.14685		10.1719	3.15357
	10.3263	3.13782		10.3259	3.147		10.326	3.15388
	10.4804	3.13813		10.4801	3.14746		10.4802	3.15434
	10.6345	3.13844		10.6342	3.14761		10.6343	3.1548
	10.7886	3.13859		10.7883	3.14792		10.7883	3.1548
	10.9427	3.13874		10.9424	3.14807		10.9424	3.15525
	11.0967	3.13905		11.0966	3.14853		11.0965	3.15541
	11.2508	3.13935		11.2507	3.14853		11.2505	3.15571
	11.4049	3.13951		11.4048	3.14883		11.4047	3.15587
	11.559	3.13997		11.5589	3.14883		11.5588	3.15617
	11.7131	3.13997		11.7131	3.14929		11.7129	3.15663
	11.8673	3.14027		11.8672	3.14975		11.8671	3.15678
	12.0214	3.14058		12.0213	3.15006		12.0212	3.15709
	12.1755	3.14088		12.1754	3.15036		12.1753	3.15709
	12.3297	3.14104		12.3296	3.15052		12.3294	3.15755
	12.4837	3.14134		12.4837	3.15082		12.4835	3.1577
	12.6379	3.14149		12.6378	3.15113		12.6376	3.15801
	12.792	3.14165		12.7919	3.15128		12.7918	3.15847
	12.9462	3.14226		12.946	3.15159		12.9459	3.15862
	13.1003	3.14241		13.1001	3.15204		13.1	3.15892
	13.2544	3.14256		13.2543	3.1522		13.2541	3.15908
	13.4085	3.14287		13.4084	3.1525		13.4083	3.15954
	13.5626	3.14302		13.5626	3.1525		13.5625	3.15969
	13.7167	3.14333		13.7167	3.15296		13.7166	3.16015
	13.8708	3.14363		13.8709	3.15311		13.8707	3.1603
	14.025	3.14379		14.025	3.15357		14.0248	3.16045
	14.1791	3.14425		14.1792	3.15388		14.1789	3.16106
	14.3333	3.14425		14.3333	3.15403		14.333	3.16106
	14.4874	3.14486		14.4874	3.15449		14.4871	3.16137
	14.6415	3.14501		14.6415	3.15449		14.6412	3.16183
	14.7956	3.14516		14.7956	3.1548		14.7953	3.16198
	14.9497	3.14562		14.9497	3.15525		14.9495	3.16213
	15.1038	3.14562		15.1039	3.15541		15.1036	3.16229
	15.2579	3.14623		15.258	3.15556		15.2577	3.16275
	15.4121	3.14623		15.4122	3.15602		15.4118	3.16321
	15.5663	3.14669		15.5663	3.15617		15.5659	3.16305
	15.7204	3.14685		15.7204	3.15632		15.72	3.16366
	15.8745	3.147		15.8746	3.15678		15.8742	3.16382
	16.0286	3.14761		16.0287	3.15709		16.0283	3.16397
	16.1827	3.14761		16.1827	3.15724		16.1824	3.16473
	16.3367	3.14792		16.3368	3.15724		16.3365	3.16489
	16.4908	3.14807		16.4909	3.1577		16.4905	3.16489
	16.645	3.14853		16.645	3.15801		16.6446	3.16535
	16.7992	3.14883		16.7991	3.15816		16.7987	3.1655
	16.9533	3.14899		16.9533	3.15847		16.9529	3.1658
	17.1074	3.14929		17.1074	3.15862		17.107	3.16626
	17.2614	3.14929		17.2615	3.15892		17.2611	3.16626
	17.4156	3.1496		17.4157	3.15923		17.4153	3.16672
	17.5697	3.15006		17.5698	3.15954		17.5694	3.16687
	17.7238	3.15006		17.7239	3.15984		17.7235	3.16718
	17.8779	3.15036		17.878	3.15999		17.8777	3.16749
	18.0321	3.15082		18.0321	3.1603		18.0318	3.16764
	18.1863	3.15113		18.1863	3.16061		18.1859	3.1681
	18.3404	3.15097		18.3404	3.16076		18.3401	3.16794
	18.4946	3.15143		18.4945	3.16122		18.4942	3.1684
	18.6487	3.15174		18.6486	3.16137		18.6484	3.16886
	18.8029	3.15189		18.8027	3.16152		18.8026	3.16902
	18.957	3.1522		18.9568	3.16198		18.9567	3.16947
	19.1111	3.1525		19.111	3.16198		19.1108	3.16947
	19.2653	3.15235		19.265	3.16244		19.2649	3.16993
	19.4194	3.15281		19.4191	3.16229		19.419	3.17009
	19.5735	3.15311		19.5732	3.1629		19.5731	3.17039
	19.7276	3.15327		19.7274	3.16321		19.7272	3.1707
	19.8817	3.15342		19.8815	3.16336		19.8813	3.171
	20.0358	3.15388		20.0357	3.16351		20.0353	3.17116
	20.1899	3.15388		20.1898	3.16382		20.1894	3.17161
	20.3441	3.15449		20.3439	3.16443		20.3435	3.17161
	20.4982	3.1548		20.4979	3.16489		20.4976	3.17177
	20.6524	3.1548		20.652	3.16504		20.6516	3.17223
	20.8066	3.15525		20.8061	3.16504		20.8057	3.17253
	20.9606	3.15556		20.9602	3.1655		20.9599	3.17268
	21.1147	3.15556		21.1144	3.1658		21.114	3.17299
	21.2688	3.15587		21.2685	3.16596		21.2681	3.17314
	21.4229	3.15632		21.4227	3.16626		21.4223	3.1736
	21.5771	3.15648		21.5768	3.16657		21.5764	3.17375
	21.7312	3.15678		21.7309	3.16687		21.7306	3.17406
	21.8854	3.15678		21.8851	3.16703		21.8847	3.17452
	22.0395	3.15724		22.0393	3.16749		22.0388	3.17483
	22.1936	3.1574		22.1934	3.16764		22.1929	3.17513
	22.3478	3.1577		22.3475	3.16794		22.347	3.17544
	22.5019	3.15785		22.5017	3.1681		22.5011	3.17559
	22.656	3.15801		22.6558	3.16856		22.6552	3.1759
	22.8101	3.15847		22.8099	3.16856		22.8094	3.17605
	22.9642	3.15877		22.964	3.16902		22.9635	3.17635
	23.1183	3.15892		23.1181	3.16917		23.1177	3.17666
	23.2725	3.15938		23.2722	3.16932		23.2718	3.17697
	23.4266	3.15954		23.4263	3.16978		23.4259	3.17742
	23.5808	3.15999		23.5804	3.16978		23.5801	3.17758
	23.7349	3.16015		23.7345	3.17024		23.7343	3.17788
	23.8891	3.16015		23.8886	3.17054		23.8884	3.17834
	24.0432	3.16045		24.0427	3.17085		24.0426	3.17834
	24.1973	3.16076		24.1968	3.17116		24.1968	3.17849
	24.3515	3.16106		24.3509	3.17131		24.351	3.17911
	24.5056	3.16137		24.5051	3.17161		24.5051	3.17926
	24.6597	3.16137		24.6592	3.17192		24.6593	3.17956
	24.8139	3.16168		24.8133	3.17207		24.8133	3.17987
	24.968	3.16213		24.9674	3.17223		24.9674	3.18018
	25.1221	3.16229		25.1215	3.17253		25.1215	3.18033
	25.2763	3.16259		25.2756	3.17284		25.2757	3.18079
	25.4304	3.16275		25.4297	3.17314		25.4298	3.18109
	25.5846	3.1629		25.5838	3.17314		25.5838	3.18125
	25.7387	3.16336		25.7379	3.17391		25.7379	3.18155
	25.8929	3.16351		25.892	3.17391		25.892	3.18186
	26.047	3.16382		26.0462	3.17421		26.0461	3.18201
	26.2012	3.16397		26.2004	3.17467		26.2002	3.18232
	26.3554	3.16443		26.3545	3.17483		26.3543	3.18262
	26.5095	3.16458		26.5086	3.17483		26.5085	3.18293
	26.6636	3.16489		26.6627	3.17544		26.6626	3.18339
	26.8176	3.16519		26.8168	3.17559		26.8167	3.18339
	26.9717	3.1655		26.971	3.17605		26.9709	3.18369
	27.1258	3.16565		27.1252	3.1759		27.125	3.184
	27.28	3.1658		27.2793	3.1762		27.2791	3.18461
	27.4341	3.16611		27.4334	3.17651		27.4332	3.18476
	27.5882	3.16626		27.5876	3.17681		27.5873	3.18492
	27.7423	3.16657		27.7417	3.17758		27.7415	3.18537
	27.8965	3.16687		27.8958	3.17712		27.8956	3.18522
	28.0506	3.16703		28.0498	3.17773		28.0497	3.18583
	28.2047	3.16764		28.2039	3.17804		28.2038	3.18614
	28.3588	3.16779		28.358	3.17849		28.3579	3.18629
	28.5129	3.16794		28.5122	3.17865		28.5121	3.1866
	28.667	3.16825		28.6663	3.17865		28.6663	3.18675
	28.8211	3.1684		28.8203	3.17895		28.8204	3.18721
	28.9753	3.16871		28.9744	3.17926		28.9746	3.18752
	29.1295	3.16902		29.1285	3.17956		29.1287	3.18767
	29.2837	3.16932		29.2827	3.17987		29.2828	3.18797
	29.4378	3.16932		29.4369	3.18018		29.437	3.18828
	29.5919	3.16978		29.591	3.18048		29.5911	3.18843
	29.746	3.16963		29.7452	3.18079		29.7451	3.18874
	29.9002	3.17009		29.8994	3.18109		29.8992	3.18904
	30.0543	3.17054		30.0535	3.18109		30.0534	3.18935
	30.2084	3.17054		30.2077	3.1814		30.2075	3.18966
	30.3625	3.17085		30.3618	3.18171		30.3616	3.18996
	30.5166	3.17085		30.5158	3.18201		30.5158	3.19027
	30.6707	3.17146		30.6699	3.18232		30.6699	3.19042
	30.8248	3.17146		30.824	3.18232		30.8241	3.19088
	30.9789	3.17192		30.978	3.18293		30.9781	3.19134
	31.133	3.17223		31.1322	3.18308		31.1322	3.19149
	31.2871	3.17238		31.2864	3.18339		31.2863	3.19164
	31.4412	3.17268		31.4406	3.18369		31.4404	3.1921
	31.5954	3.17284		31.5947	3.184		31.5945	3.19225
	31.7495	3.17345		31.7489	3.18446		31.7486	3.19241
	31.9036	3.17375		31.903	3.18461		31.9027	3.19302
	32.0577	3.17391		32.057	3.18476		32.0568	3.19317
	32.2118	3.17391		32.2111	3.18492		32.2109	3.19348
	32.3659	3.17421		32.3653	3.18537		32.3651	3.19363
	32.52	3.17452		32.5194	3.18553		32.5192	3.19424
	32.6741	3.17483		32.6736	3.18599		32.6734	3.19455
	32.8283	3.17513		32.8278	3.18629		32.8276	3.1947
	32.9825	3.17559		32.9819	3.18629		32.9817	3.19501
	33.1366	3.17574		33.1361	3.1866		33.1358	3.19531
	33.2908	3.17605		33.2902	3.1869		33.29	3.19562
	33.4449	3.1762		33.4443	3.18736		33.4441	3.19592
	33.599	3.17651		33.5984	3.18752		33.5983	3.19623
	33.7532	3.17666		33.7525	3.18767		33.7523	3.19654
	33.9073	3.17681		33.9066	3.18767		33.9064	3.19684
	34.0615	3.17727		34.0607	3.18843		34.0604	3.1973
	34.2156	3.17742		34.2149	3.18843		34.2145	3.1973
	34.3698	3.17773		34.3691	3.18889		34.3686	3.19776
	34.5239	3.17804		34.5232	3.18935		34.5227	3.19806
	34.678	3.17819		34.6774	3.18935		34.6769	3.19822
	34.8321	3.17849		34.8315	3.18966		34.831	3.19837
	34.9861	3.17865		34.9856	3.18981		34.9851	3.19868
	35.1403	3.17895		35.1397	3.19042		35.1393	3.19914
	35.2944	3.17926		35.2938	3.19042		35.2934	3.19944
	35.4485	3.17941		35.4479	3.19073		35.4475	3.1999
	35.6027	3.17987		35.602	3.19088		35.6016	3.20005
	35.7568	3.17987		35.7561	3.19134		35.7557	3.20036
	35.911	3.18033		35.9101	3.19149		35.9098	3.20051
	36.0651	3.18048		36.0642	3.19164		36.0639	3.20082
	36.2192	3.18094		36.2183	3.19225		36.218	3.20112
	36.3733	3.18109		36.3724	3.19241		36.3721	3.20143
	36.5274	3.1814		36.5265	3.19271		36.5263	3.20173
	36.6815	3.18155		36.6807	3.19287		36.6804	3.20204
	36.8356	3.18171		36.8348	3.19348		36.8344	3.20235
	36.9898	3.18201		36.989	3.19363		36.9885	3.20265
	37.1439	3.18232		37.1431	3.19378		37.1426	3.20311
	37.2981	3.18262		37.2972	3.19409		37.2968	3.20326
	37.4522	3.18278		37.4513	3.19455		37.4509	3.20357
	37.6064	3.18308		37.6055	3.19485		37.605	3.20387
	37.7605	3.18339		37.7597	3.19501		37.7591	3.20403
	37.9147	3.18354		37.9138	3.19562		37.9132	3.20464
	38.0689	3.18385		38.068	3.19592		38.0673	3.20479
	38.223	3.18385		38.222	3.19623		38.2214	3.20525
	38.377	3.18446		38.3761	3.19638		38.3755	3.20556
	38.5311	3.18476		38.5302	3.19684		38.5295	3.20586
	38.6853	3.18522		38.6843	3.19699		38.6836	3.20617
	38.8394	3.18537		38.8385	3.19715		38.8378	3.20647
	38.9935	3.18583		38.9926	3.19776		38.9918	3.20693
	39.1476	3.18583		39.1467	3.19776		39.1459	3.20709
	39.3017	3.18599		39.3009	3.19837		39.3001	3.20724
	39.4558	3.18644		39.455	3.19837		39.4542	3.2077
	39.6098	3.18675		39.609	3.19868		39.6083	3.208
	39.7639	3.1869		39.7631	3.19898		39.7625	3.20831
	39.918	3.18736		39.9173	3.19914		39.9166	3.20861
	40.0721	3.18736		40.0714	3.19959		40.0707	3.20892
	40.2262	3.18797		40.2255	3.1999		40.2248	3.20892
	40.3803	3.18843		40.3796	3.1999		40.3789	3.20953
	40.5345	3.18843		40.5337	3.20051		40.533	3.20984
	40.6886	3.18889		40.6878	3.20082		40.6871	3.2103
	40.8427	3.18904		40.8419	3.20128		40.8413	3.21045
	40.9968	3.18935		40.996	3.20158		40.9954	3.21091
	41.151	3.18966		41.1501	3.20173		41.1495	3.21106
	41.3051	3.18981		41.3042	3.20204		41.3037	3.21152
	41.4593	3.19027		41.4583	3.20235		41.4578	3.21167
	41.6134	3.19027		41.6124	3.20265		41.6118	3.21183
	41.7675	3.19088		41.7666	3.2028		41.7659	3.21228
	41.9216	3.19103		41.9208	3.20311		41.92	3.21274
	42.0758	3.19134		42.075	3.20342		42.074	3.21305
	42.2299	3.19134		42.2291	3.20372		42.2281	3.21335
	42.384	3.1918		42.3832	3.20403		42.3823	3.21381
	42.5381	3.1921		42.5373	3.20433		42.5364	3.21397
	42.6922	3.19241		42.6915	3.20479		42.6905	3.21473
	42.8464	3.19256		42.8456	3.2051		42.8447	3.21488
	43.0006	3.19287		42.9997	3.20525		42.9988	3.21519
	43.1547	3.19317		43.1538	3.20556		43.1529	3.21549
	43.3089	3.19348		43.3079	3.20586		43.307	3.21595
	43.463	3.19378		43.462	3.20632		43.4611	3.21611
	43.6171	3.19394		43.6161	3.20663		43.6152	3.21656
	43.7712	3.19455		43.7702	3.20709		43.7693	3.21687
	43.9253	3.19455		43.9243	3.20709		43.9234	3.21733
	44.0794	3.19485		44.0784	3.20739		44.0776	3.21748
	44.2336	3.19516		44.2325	3.2077		44.2317	3.21794
	44.3877	3.19577		44.3867	3.20785		44.3858	3.21809
	44.5418	3.19577		44.5408	3.20846		44.5399	3.21855
	44.6959	3.19608		44.6949	3.20877		44.694	3.21871
	44.8501	3.19654		44.849	3.20892		44.8481	3.21886
	45.0043	3.19684		45.0031	3.20923		45.0022	3.21947
	45.1584	3.19684		45.1571	3.20968		45.1563	3.21978
	45.3126	3.19745		45.3112	3.2103		45.3105	3.21993
	45.4667	3.19761		45.4653	3.21045		45.4646	3.22039
	45.6208	3.19776		45.6194	3.21075		45.6187	3.221
	45.7749	3.19806		45.7735	3.21091		45.7729	3.22115
	45.9291	3.19837		45.9277	3.21137		45.927	3.22146
	46.0832	3.19852		46.0818	3.21167		46.0812	3.22207
	46.2373	3.19898		46.2358	3.21198		46.2353	3.22222
	46.3915	3.19929		46.3899	3.21228		46.3894	3.22237
	46.5456	3.19944		46.5441	3.21259		46.5435	3.22253
	46.6997	3.1999		46.6982	3.2129		46.6977	3.22329
	46.8538	3.20021		46.8523	3.21351		46.8518	3.2236
	47.0079	3.20066		47.0064	3.21366		47.0059	3.2239
	47.162	3.20066		47.1604	3.21412		47.16	3.22421
	47.3162	3.20097		47.3145	3.21427		47.3141	3.22497
	47.4702	3.20128		47.4686	3.21473		47.4682	3.22497
	47.6243	3.20173		47.6228	3.21519		47.6222	3.22559
	47.7784	3.20189		47.7769	3.21534		47.7764	3.22574
	47.9325	3.20219		47.931	3.2158		47.9304	3.2262
	48.0866	3.2028		48.0852	3.21595		48.0845	3.22666
	48.2407	3.2028		48.2392	3.21641		48.2386	3.22711
	48.3948	3.20326		48.3933	3.21687		48.3927	3.22711
	48.549	3.20372		48.5475	3.21718		48.5468	3.22742
	48.7032	3.20372		48.7016	3.21733		48.7008	3.22803
	48.8573	3.20418		48.8557	3.21764		48.8549	3.22818
	49.0115	3.20464		49.0098	3.21809		49.0091	3.22864
	49.1656	3.2051		49.1639	3.21855		49.1632	3.2288
	49.3197	3.2054		49.318	3.21855		49.3174	3.22925
	49.4738	3.20556		49.472	3.21901		49.4715	3.22987
	49.6279	3.20586		49.6261	3.21947		49.6256	3.22987
	49.782	3.20617		49.7802	3.21993		49.7798	3.23048
	49.9361	3.20632		49.9343	3.22023		49.9339	3.23078
	50.0902	3.20678		50.0884	3.22069		50.088	3.23124
	50.2444	3.20709		50.2426	3.221		50.2421	3.2314
	50.3984	3.20754		50.3967	3.221		50.3962	3.23185
	50.5525	3.20785		50.5509	3.22161		50.5503	3.23216
	50.7066	3.20785		50.705	3.22192		50.7044	3.23231
	50.8608	3.20831		50.8592	3.22207		50.8586	3.23308
	51.0149	3.20877		51.0134	3.22253		51.0127	3.23323
	51.169	3.20907		51.1675	3.22268		51.1668	3.23369
	51.3231	3.20953		51.3215	3.22329		51.3209	3.23399
	51.4772	3.20984		51.4756	3.22345		51.475	3.2343
	51.6313	3.21014		51.6296	3.22406		51.629	3.23491
	51.7854	3.21014		51.7837	3.22421		51.7831	3.23506
	51.9395	3.21045		51.9379	3.22482		51.9372	3.23568
	52.0936	3.21106		52.092	3.22497		52.0913	3.23598
	52.2478	3.21121		52.2461	3.22543		52.2454	3.23614
	52.4019	3.21137		52.4003	3.22574		52.3996	3.2369
	52.5561	3.21198		52.5544	3.2262		52.5538	3.23721
	52.7102	3.21213		52.7086	3.2265		52.7079	3.23751
	52.8643	3.21244		52.8627	3.22696		52.8621	3.23812
	53.0184	3.21274		53.0168	3.22742		53.0162	3.23843
	53.1726	3.2132		53.171	3.22773		53.1704	3.23858
	53.3267	3.21351		53.3251	3.22818		53.3245	3.23919
	53.4809	3.21366		53.4792	3.22834		53.4786	3.23935
	53.635	3.21412		53.6333	3.22864		53.6328	3.23996
	53.7891	3.21473		53.7874	3.22941		53.7869	3.24011
	53.9432	3.21504		53.9415	3.22956		53.941	3.24072
	54.0973	3.21519		54.0956	3.23002		54.0952	3.24118
	54.2513	3.21565		54.2498	3.23063		54.2493	3.24149
	54.4054	3.21611		54.4039	3.23063		54.4034	3.24179
	54.5595	3.21641		54.5579	3.23094		54.5575	3.2424
	54.7136	3.21656		54.712	3.23124		54.7116	3.24271
	54.8677	3.21702		54.8662	3.2317		54.8658	3.24302
	55.0218	3.21733		55.0204	3.23231		55.0199	3.24347
	55.1759	3.21748		55.1745	3.23247		55.1741	3.24393
	55.3301	3.21825		55.3286	3.23277		55.3282	3.24409
	55.4842	3.2184		55.4827	3.23338		55.4823	3.24485
	55.6383	3.21886		55.6368	3.23399		55.6365	3.24531
	55.7925	3.21901		55.7909	3.23399		55.7906	3.24561
	55.9466	3.21947		55.945	3.23476		55.9447	3.24607
	56.1007	3.21978		56.0992	3.23522		56.0988	3.24638
	56.2548	3.22023		56.2533	3.23537		56.2529	3.24684
	56.4089	3.22039		56.4074	3.23568		56.407	3.24745
	56.563	3.221		56.5615	3.23614		56.5611	3.24745
	56.7171	3.2213		56.7156	3.23659		56.7152	3.24791
	56.8713	3.22176		56.8697	3.23705		56.8693	3.24852
	57.0254	3.22192		57.0238	3.23736		57.0235	3.24883
	57.1795	3.22237		57.178	3.23782		57.1776	3.24944
	57.3336	3.22268		57.3321	3.23828		57.3317	3.24974
	57.4877	3.22329		57.4863	3.23843		57.4858	3.2502
	57.6418	3.2236		57.6404	3.23904		57.6399	3.25066
	57.796	3.2239		57.7945	3.23935		57.794	3.25112
	57.9501	3.22436		57.9487	3.23965		57.9481	3.25158
	58.1042	3.22482		58.1028	3.24011		58.1022	3.25173
	58.2584	3.22513		58.257	3.24057		58.2563	3.25219
	58.4125	3.22559		58.4111	3.24087		58.4105	3.25249
	58.5666	3.22574		58.5653	3.24118		58.5646	3.25311
	58.7207	3.2262		58.7195	3.24164		58.7187	3.25326
	58.8748	3.2265		58.8736	3.24195		58.8728	3.25387
	59.0289	3.22711		59.0277	3.24256		59.027	3.25418
	59.1831	3.22727		59.1819	3.24271		59.1811	3.25509
	59.3371	3.22757		59.336	3.24347		59.3353	3.2554
	59.4912	3.22788		59.4902	3.24378		59.4894	3.25571
	59.6453	3.22834		59.6444	3.24409		59.6436	3.25616
	59.7995	3.2288		59.7985	3.24454		59.7977	3.25678
	59.9536	3.22925		59.9526	3.24516		59.9519	3.25693
	60.1077	3.22956		60.1068	3.24561		60.106	3.25769
	60.2619	3.22987		60.2609	3.24607		60.2602	3.258
	60.416	3.23033		60.4151	3.24653		60.4143	3.25846
	60.5701	3.23063		60.5692	3.24684		60.5685	3.25876
	60.7243	3.23109		60.7234	3.24714		60.7225	3.25922
	60.8784	3.23155		60.8775	3.24745		60.8766	3.25968
	61.0326	3.23185		61.0316	3.24821		61.0308	3.25999
	61.1867	3.23216		61.1858	3.24852		61.1849	3.2606
	61.3409	3.23262		61.3399	3.24883		61.339	3.2609
	61.495	3.23292		61.4941	3.24928		61.4932	3.26152
	61.6491	3.23338		61.6482	3.24974		61.6473	3.26182
	61.8032	3.23384		61.8023	3.25035		61.8014	3.26243
	61.9574	3.2343		61.9565	3.25081		61.9554	3.26274
	62.1115	3.23491		62.1106	3.25127		62.1095	3.26335
	62.2656	3.23491		62.2647	3.25173		62.2637	3.26366
	62.4198	3.23568		62.4189	3.25204		62.4178	3.26411
	62.5739	3.23614		62.5731	3.25265		62.5719	3.26442
	62.7281	3.23614		62.7272	3.2528		62.7259	3.26518
	62.8822	3.23705		62.8813	3.25341		62.88	3.26564
	63.0363	3.23721		63.0354	3.25402		63.0341	3.2661
	63.1904	3.23766		63.1895	3.25433		63.1882	3.26687
	63.3445	3.23797		63.3436	3.25494		63.3423	3.26702
	63.4986	3.23858		63.4977	3.2554		63.4964	3.26748
	63.6528	3.23873		63.6517	3.25586		63.6505	3.26809
	63.8069	3.23935		63.8058	3.25616		63.8046	3.26855
	63.961	3.23935		63.96	3.25662		63.9587	3.26916
	64.1151	3.23996		64.1142	3.25708		64.1128	3.26947
	64.2693	3.24026		64.2683	3.25739		64.2668	3.26977
	64.4234	3.24118		64.4224	3.258		64.4209	3.27054
	64.5775	3.24149		64.5765	3.25876		64.575	3.27099
	64.7316	3.24149		64.7306	3.25876		64.7292	3.27176
	64.8858	3.2421		64.8847	3.25922		64.8833	3.27222
	65.04	3.24271		65.0388	3.25968		65.0375	3.27237
	65.1942	3.24317		65.193	3.26029		65.1916	3.27298
	65.3483	3.24363		65.3471	3.2609		65.3458	3.27344
	65.5025	3.24378		65.5012	3.26121		65.4999	3.27405
	65.6567	3.24439		65.6553	3.26167		65.654	3.27451
	65.8109	3.245		65.8093	3.26213		65.8081	3.27482
	65.965	3.24531		65.9634	3.26243		65.9622	3.27558
	66.1191	3.24592		66.1175	3.2632		66.1163	3.27604
	66.2733	3.24638		66.2716	3.2635		66.2704	3.27665
	66.4274	3.24668		66.4257	3.26396		66.4246	3.27696
	66.5815	3.24699		66.5799	3.26442		66.5787	3.27757
	66.7355	3.24776		66.734	3.26518		66.7328	3.27803
	66.8896	3.24806		66.8881	3.26549		66.887	3.27849
	67.0437	3.24852		67.0422	3.26626		67.0412	3.27895
	67.1978	3.24898		67.1964	3.26656		67.1953	3.27956
	67.3519	3.24959		67.3505	3.26717		67.3494	3.28002
	67.506	3.24974		67.5046	3.26748		67.5035	3.28063
	67.66	3.25035		67.6586	3.26763		67.6577	3.28109
	67.8141	3.25066		67.8127	3.26824		67.8118	3.28139
	67.9682	3.25112		67.9669	3.26916		67.9659	3.282
	68.1223	3.25158		68.121	3.26947		68.1199	3.28246
	68.2764	3.25219		68.2752	3.26992		68.274	3.28307
	68.4306	3.25265		68.4293	3.27038		68.4281	3.28368
	68.5847	3.2528		68.5834	3.27084		68.5822	3.28399
	68.7388	3.25356		68.7375	3.27145		68.7363	3.2846
	68.8929	3.25402		68.8916	3.27207		68.8905	3.28521
	69.047	3.25418		69.0458	3.27252		69.0445	3.28583
	69.2012	3.25509		69.2	3.27329		69.1986	3.28613
	69.3553	3.2554		69.3541	3.27359		69.3526	3.28674
	69.5095	3.25601		69.5082	3.27405		69.5067	3.2872
	69.6637	3.25647		69.6623	3.27466		69.6607	3.28781
	69.8178	3.25708		69.8165	3.27528		69.8148	3.28812
	69.9718	3.25739		69.9706	3.27573		69.9689	3.28919
	70.1259	3.25785		70.1248	3.27635		70.123	3.28965
	70.28	3.2583		70.2789	3.2768		70.2771	3.29011
	70.4342	3.25876		70.433	3.27726		70.4312	3.29057
	70.5883	3.25892		70.5871	3.27787		70.5853	3.29102
	70.7424	3.25983		70.7412	3.27864		70.7394	3.29164
	70.8966	3.26029		70.8953	3.27895		70.8935	3.29209
	71.0507	3.2606		71.0494	3.27956		71.0477	3.29271
	71.2048	3.26121		71.2035	3.27971		71.2018	3.29316
	71.3589	3.26152		71.3576	3.28047		71.3559	3.29362
	71.513	3.26213		71.5118	3.28109		71.51	3.29439
	71.6671	3.26274		71.6659	3.28154		71.6641	3.29485
	71.8212	3.26304		71.8201	3.282		71.8183	3.29561
	71.9753	3.26366		71.9742	3.28277		71.9724	3.29607
	72.1294	3.26411		72.1283	3.28307		72.1265	3.29668
	72.2835	3.26442		72.2824	3.28353		72.2806	3.29699
	72.4376	3.26534		72.4366	3.28399		72.4347	3.2976
	72.5918	3.26564		72.5907	3.2846		72.5888	3.29836
	72.7459	3.26626		72.7448	3.28537		72.7429	3.29882
	72.9	3.26687		72.8989	3.28583		72.8969	3.29943
	73.0541	3.26748		73.053	3.28644		73.0511	3.30004
	73.2082	3.26778		73.2072	3.2869		73.2053	3.3005
	73.3624	3.2684		73.3613	3.28766		73.3594	3.30127
	73.5165	3.26901		73.5154	3.28812		73.5135	3.30173
	73.6707	3.26962		73.6695	3.28873		73.6677	3.30203
	73.8248	3.26992		73.8237	3.28919		73.8218	3.30295
	73.979	3.27054		73.9779	3.2898		73.9759	3.30356
	74.1332	3.2713		74.132	3.29026		74.1301	3.30417
	74.2873	3.27161		74.2861	3.29087		74.2843	3.30478
	74.4415	3.27207		74.4403	3.29133		74.4383	3.3054
	74.5956	3.27268		74.5944	3.29179		74.5924	3.30585
	74.7497	3.27298		74.7485	3.29255		74.7465	3.30662
	74.9038	3.27375		74.9026	3.29301		74.9007	3.30708
	75.0579	3.27405		75.0567	3.29378		75.0548	3.30769
	75.212	3.27482		75.2107	3.29408		75.2089	3.3083
	75.3662	3.27543		75.3648	3.29469		75.363	3.30907
	75.5203	3.27619		75.5189	3.29576		75.5171	3.30952
	75.6744	3.27635		75.673	3.29622		75.6712	3.31014
	75.8285	3.27696		75.8271	3.29683		75.8253	3.31075
	75.9826	3.27757		75.9812	3.29714		75.9794	3.31151
	76.1367	3.27803		76.1353	3.2979		76.1335	3.31166
	76.2908	3.27849		76.2894	3.29836		76.2876	3.31243
	76.4449	3.27925		76.4435	3.29897		76.4416	3.31304
	76.599	3.27971		76.5976	3.29974		76.5957	3.31365
	76.7531	3.28032		76.7518	3.3002		76.7498	3.31426
	76.9073	3.28078		76.9059	3.30081		76.9039	3.31472
	77.0615	3.28139		77.06	3.30157		77.0581	3.31564
	77.2157	3.282		77.2142	3.30188		77.2122	3.3161
	77.3698	3.28246		77.3683	3.30249		77.3664	3.31671
	77.5239	3.28323		77.5224	3.30326		77.5205	3.31747
	77.6781	3.28353		77.6766	3.30387		77.6746	3.31809
	77.8323	3.28399		77.8307	3.30433		77.8288	3.31854
	77.9864	3.28506		77.9848	3.30478		77.9829	3.31931
	78.1406	3.28552		78.1389	3.3057		78.137	3.32007
	78.2948	3.28598		78.293	3.30631		78.2911	3.32053
	78.4489	3.28659		78.4471	3.30708		78.4453	3.32114
	78.6031	3.28705		78.6012	3.30769		78.5994	3.3216
	78.7573	3.28751		78.7554	3.30799		78.7535	3.32237
	78.9114	3.28812		78.9096	3.30876		78.9076	3.32298
	79.0656	3.28888		79.0637	3.30937		79.0617	3.32344
	79.2197	3.28949		79.2179	3.31014		79.2158	3.32451
	79.3739	3.29011		79.3721	3.31059		79.3699	3.32481
	79.528	3.29057		79.5261	3.31121		79.524	3.32558
	79.6821	3.29102		79.6802	3.31182		79.678	3.32634
	79.8363	3.29179		79.8343	3.31243		79.8321	3.32711
	79.9904	3.29255		79.9884	3.31289		79.9863	3.32757
	80.1446	3.29301		80.1425	3.31365		80.1404	3.32802
	80.2987	3.29362		80.2967	3.31426		80.2946	3.32879
	80.4528	3.29408		80.4509	3.31488		80.4487	3.3294
	80.607	3.29469		80.605	3.31549		80.6028	3.32986
	80.7611	3.29546		80.7592	3.3161		80.7569	3.33062
	80.9152	3.29622		80.9133	3.31686		80.9111	3.33139
	81.0693	3.29653		81.0674	3.31747		81.0653	3.332
	81.2235	3.29745		81.2215	3.31824		81.2194	3.33261
	81.3776	3.2979		81.3756	3.3187		81.3735	3.33322
	81.5317	3.29836		81.5297	3.31946		81.5276	3.33399
	81.6859	3.29913		81.6839	3.32007		81.6817	3.33429
	81.84	3.29989		81.838	3.32084		81.8358	3.33521
	81.9941	3.3005		81.9921	3.3213		81.99	3.33597
	82.1482	3.30096		82.1462	3.32191		82.1441	3.33659
	82.3024	3.30173		82.3002	3.32252		82.2982	3.3375
	82.4565	3.30218		82.4544	3.32313		82.4523	3.33811
	82.6107	3.30295		82.6085	3.3239		82.6064	3.33857
	82.7648	3.30341		82.7625	3.3242		82.7606	3.33919
	82.9189	3.30433		82.9166	3.32512		82.9147	3.3398
	83.073	3.30478		83.0707	3.32573		83.0688	3.34041
	83.2271	3.3057		83.2249	3.32665		83.2229	3.34117
	83.3812	3.30616		83.3791	3.32741		83.377	3.34209
	83.5354	3.30692		83.5332	3.32787		83.5311	3.34255
	83.6895	3.30769		83.6874	3.32864		83.6853	3.34316
	83.8436	3.30815		83.8415	3.32925		83.8395	3.34408
	83.9977	3.30861		83.9957	3.33001		83.9937	3.34469
	84.1518	3.30937		84.1498	3.33047		84.1478	3.34561
	84.306	3.31014		84.3039	3.33123		84.302	3.34622
	84.4601	3.31059		84.458	3.33185		84.4561	3.34698
	84.6142	3.31121		84.6121	3.33276		84.6102	3.34775
	84.7684	3.31182		84.7661	3.33322		84.7643	3.34821
	84.9225	3.31243		84.9202	3.33399		84.9184	3.34882
	85.0767	3.31319		85.0743	3.3346		85.0725	3.34973
	85.2307	3.31396		85.2284	3.33567		85.2266	3.35035
	85.3849	3.31457		85.3826	3.33628		85.3807	3.35126
	85.539	3.31503		85.5367	3.33689		85.5348	3.35157
	85.6931	3.31595		85.6908	3.33766		85.6889	3.35233
	85.8472	3.31656		85.845	3.33811		85.8431	3.35325
	86.0013	3.31732		85.9992	3.33888		85.9972	3.35386
	86.1555	3.31793		86.1533	3.3398		86.1513	3.35463
	86.3096	3.31854		86.3074	3.34026		86.3054	3.35509
	86.4637	3.31931		86.4615	3.34102		86.4595	3.35631
	86.6178	3.31992		86.6157	3.34178		86.6136	3.35677
	86.7719	3.32053		86.7699	3.3424		86.7678	3.35738
	86.926	3.32114		86.924	3.34301		86.9219	3.3583
	87.0801	3.32191		87.0781	3.34362		87.076	3.35891
	87.2342	3.32252		87.2322	3.34454		87.2301	3.35937
	87.3883	3.32328		87.3863	3.34545		87.3842	3.36028
	87.5424	3.3239		87.5405	3.34622		87.5383	3.3609
	87.6966	3.32466		87.6946	3.34668		87.6925	3.36166
	87.8507	3.32558		87.8486	3.34729		87.8466	3.36227
	88.0048	3.32604		88.0027	3.34805		88.0007	3.36304
	88.1589	3.32665		88.1568	3.34882		88.1548	3.3638
	88.313	3.32741		88.3109	3.34943		88.3089	3.36457
	88.4671	3.32802		88.465	3.35019		88.463	3.36518
	88.6212	3.32864		88.6191	3.3508		88.6171	3.36609
	88.7754	3.32955		88.7732	3.35188		88.7711	3.36671
	88.9295	3.33016		88.9273	3.35233		88.9252	3.36762
	89.0836	3.33078		89.0814	3.3531		89.0793	3.36839
	89.2377	3.33154		89.2356	3.35371		89.2334	3.369
	89.3918	3.3323		89.3897	3.35432		89.3875	3.36976
	89.546	3.33307		89.5438	3.35509		89.5416	3.37053
	89.7001	3.33368		89.6978	3.35585		89.6957	3.37114
	89.8542	3.33429		89.8519	3.35661		89.8498	3.37175
	90.0083	3.33521		90.0061	3.35738		90.0039	3.37267
	90.1625	3.33582		90.1602	3.35814		90.158	3.37328
	90.3166	3.33674		90.3143	3.35906		90.3122	3.37404
	90.4707	3.33735		90.4685	3.35983		90.4663	3.37466
	90.6248	3.33811		90.6226	3.36044		90.6205	3.37542
	90.7789	3.33888		90.7767	3.36105		90.7746	3.37649
	90.933	3.33964		90.9308	3.36166		90.9287	3.37726
	91.0871	3.34026		91.0849	3.36258		91.0828	3.37787
	91.2412	3.34087		91.2391	3.36334		91.2369	3.37848
	91.3953	3.34178		91.3932	3.3638		91.391	3.37909
	91.5494	3.3424		91.5474	3.36472		91.5451	3.38016
	91.7035	3.34331		91.7015	3.36564		91.6993	3.38108
	91.8576	3.34377		91.8556	3.3664		91.8534	3.38169
	92.0118	3.34469		92.0098	3.36701		92.0075	3.3823
	92.166	3.34515		92.1639	3.36793		92.1616	3.38307
	92.3201	3.34591		92.318	3.36854		92.3157	3.38368
	92.4742	3.34683		92.4722	3.36931		92.4698	3.38459
	92.6284	3.34775		92.6263	3.37022		92.624	3.38536
	92.7825	3.34866		92.7804	3.37083		92.7781	3.38612
	92.9366	3.34897		92.9345	3.3716		92.9322	3.38689
	93.0907	3.34989		93.0887	3.37236		93.0864	3.38781
	93.2448	3.3505		93.2428	3.37313		93.2405	3.38857
	93.3988	3.35111		93.3969	3.37374		93.3946	3.38933
	93.5529	3.35188		93.551	3.37481		93.5488	3.3901
	93.707	3.35249		93.7052	3.37542		93.7029	3.39071
	93.861	3.3534		93.8593	3.37619		93.8571	3.39147
	94.0152	3.35402		94.0134	3.3771		94.0111	3.39239
	94.1693	3.35478		94.1675	3.37802		94.1652	3.39316
	94.3234	3.35585		94.3216	3.37863		94.3194	3.39392
	94.4775	3.35661		94.4758	3.3794		94.4735	3.39453
	94.6316	3.35738		94.63	3.38016		94.6275	3.39545
	94.7857	3.35799		94.7842	3.38077		94.7816	3.39637
	94.9399	3.3586		94.9383	3.38154		94.9357	3.39698
	95.094	3.35952		95.0924	3.38245		95.0899	3.39805
	95.2482	3.36013		95.2465	3.38337		95.244	3.39881
	95.4023	3.36105		95.4005	3.38398		95.3981	3.39958
	95.5564	3.36151		95.5547	3.38459		95.5523	3.40034
	95.7105	3.36242		95.7088	3.38597		95.7064	3.40126
	95.8646	3.3635		95.8629	3.38643		95.8605	3.40202
	96.0187	3.36395		96.017	3.38735		96.0147	3.40248
	96.1729	3.36472		96.1712	3.38811		96.1688	3.4034
	96.327	3.36533		96.3253	3.38888		96.3231	3.40401
	96.4811	3.3664		96.4794	3.38933		96.4772	3.40493
	96.6352	3.36732		96.6335	3.39025		96.6314	3.406
	96.7893	3.36808		96.7875	3.39117		96.7855	3.40676
	96.9434	3.36869		96.9416	3.39178		96.9396	3.40738
	97.0976	3.36931		97.0957	3.3927		97.0937	3.40829
	97.2516	3.37007		97.2499	3.39331		97.2478	3.40906
	97.4057	3.37083		97.4041	3.39423		97.4019	3.41013
	97.5598	3.37175		97.5582	3.39514		97.556	3.41059
	97.714	3.37236		97.7123	3.39591		97.7101	3.41166
	97.8681	3.37328		97.8663	3.39652		97.8643	3.41227
	98.0223	3.37404		98.0204	3.39728		98.0185	3.41319
	98.1764	3.37466		98.1745	3.39835		98.1727	3.4138
	98.3306	3.37573		98.3286	3.39897		98.3268	3.41456
	98.4847	3.37649		98.4828	3.39988		98.4809	3.41548
	98.6388	3.37695		98.6369	3.40065		98.6349	3.4164
	98.793	3.37787		98.791	3.40126		98.789	3.41716
	98.9471	3.37878		98.9452	3.40218		98.9431	3.41808
	99.1012	3.3797		99.0994	3.40279		99.0972	3.41884
	99.2553	3.38047		99.2535	3.40355		99.2513	3.41945
	99.4095	3.38108		99.4076	3.40462		99.4054	3.42037
	99.5637	3.38215		99.5617	3.40539		99.5595	3.42114
	99.7179	3.38276		99.7158	3.40615		99.7136	3.42205
	99.872	3.38368		99.8699	3.40707		99.8677	3.42266
	100.026	3.38429		100.024	3.40783		100.022	3.42373
	100.18	3.38521		100.178	3.40875		100.176	3.42465
	100.335	3.38597		100.332	3.40936		100.33	3.42526
	100.489	3.38673		100.486	3.41013		100.484	3.42618
	100.643	3.38781		100.64	3.41089		100.638	3.4271
	100.797	3.38872		100.794	3.41196		100.793	3.42771
	100.951	3.38933		100.949	3.41257		100.947	3.42878
	101.105	3.38995		101.103	3.41364		101.101	3.42954
	101.259	3.39086		101.257	3.41426		101.255	3.43031
	101.413	3.39163		101.411	3.41517		101.409	3.43107
	101.567	3.3927		101.565	3.41624		101.563	3.43184
	101.722	3.39346		101.719	3.41685		101.717	3.43276
	101.876	3.39438		101.873	3.41792		101.871	3.43352
	102.03	3.39514		102.027	3.41838		102.026	3.43444
	102.184	3.39576		102.181	3.41945		102.18	3.4352
	102.338	3.39698		102.336	3.42052		102.334	3.43627
	102.492	3.39774		102.49	3.42114		102.488	3.43688
	102.646	3.39851		102.644	3.42205		102.642	3.43795
	102.8	3.39942		102.798	3.42282		102.796	3.43857
	102.955	3.40004		102.952	3.42343		102.95	3.43979
	103.109	3.40095		103.106	3.42435		103.104	3.4404
	103.263	3.40172		103.26	3.42526		103.259	3.44116
	103.417	3.40248		103.414	3.42618		103.413	3.44193
	103.571	3.4034		103.568	3.4271		103.567	3.44269
	103.725	3.40416		103.723	3.42802		103.721	3.44376
	103.879	3.40493		103.877	3.42878		103.875	3.44468
	104.033	3.40585		104.031	3.42954		104.029	3.44545
	104.187	3.40676		104.185	3.43031		104.183	3.44667
	104.341	3.40753		104.339	3.43107		104.337	3.44743
	104.496	3.40845		104.493	3.43184		104.492	3.4482
	104.65	3.40921		104.647	3.43291		104.646	3.44927
	104.804	3.40997		104.802	3.43367		104.8	3.45003
	104.958	3.41089		104.956	3.43474		104.954	3.4508
	105.112	3.41166		105.11	3.43535		105.108	3.45171
	105.266	3.41242		105.264	3.43627		105.262	3.45248
	105.42	3.41319		105.418	3.43719		105.416	3.4534
	105.575	3.4141		105.572	3.43795		105.57	3.45431
	105.729	3.41487		105.726	3.43872		105.725	3.45493
	105.883	3.41563		105.88	3.43979		105.879	3.45615
	106.037	3.41685		106.034	3.44025		106.033	3.45707
	106.191	3.41762		106.189	3.44132		106.187	3.45783
	106.345	3.41838		106.343	3.44223		106.341	3.45875
	106.499	3.41915		106.497	3.44315		106.495	3.45951
	106.653	3.41976		106.651	3.44407		106.649	3.46028
	106.807	3.42083		106.805	3.44483		106.803	3.46135
	106.961	3.42144		106.959	3.44575		106.957	3.46211
	107.116	3.42205		107.113	3.44652		107.112	3.46318
	107.27	3.42312		107.267	3.44759		107.266	3.46395
	107.424	3.42419		107.422	3.44835		107.42	3.46486
	107.578	3.42481		107.576	3.44912		107.574	3.46563
	107.732	3.42572		107.73	3.45003		107.728	3.4667
	107.886	3.42679		107.884	3.4511		107.882	3.46746
	108.04	3.42756		108.038	3.45187		108.036	3.46823
	108.194	3.42832		108.192	3.45278		108.19	3.46945
	108.349	3.42939		108.346	3.4534		108.344	3.47006
	108.503	3.43046		108.5	3.45431		108.499	3.47113
	108.657	3.43123		108.655	3.45538		108.653	3.4719
	108.811	3.43199		108.809	3.45661		108.807	3.47281
	108.965	3.43291		108.963	3.45691		108.961	3.47388
	109.119	3.43367		109.117	3.45798		109.115	3.4745
	109.273	3.43459		109.271	3.4589		109.269	3.47557
	109.427	3.43535		109.425	3.45982		109.423	3.47648
	109.582	3.43643		109.579	3.46074		109.577	3.4774
	109.736	3.43719		109.733	3.4615		109.731	3.47816
	109.89	3.43826		109.888	3.46272		109.886	3.47908
	110.044	3.43918		110.042	3.46349		110.04	3.48
	110.198	3.43994		110.196	3.46456		110.194	3.48107
	110.352	3.44086		110.35	3.46517		110.348	3.48199
	110.506	3.44178		110.504	3.46624		110.502	3.4826
	110.66	3.44239		110.658	3.46731		110.656	3.48336
	110.815	3.44331		110.812	3.46838		110.81	3.48459
	110.969	3.44407		110.966	3.46914		110.964	3.48566
	111.123	3.44499		111.12	3.46976		111.118	3.48642
	111.277	3.44621		111.274	3.47067		111.273	3.48734
	111.431	3.44697		111.428	3.47174		111.427	3.48826
	111.585	3.44774		111.583	3.47251		111.581	3.48933
	111.739	3.44866		111.737	3.47343		111.735	3.49009
	111.893	3.44957		111.891	3.47434		111.889	3.49101
	112.048	3.45019		112.045	3.47526		112.043	3.49208
	112.202	3.45126		112.199	3.47648		112.197	3.49284
	112.356	3.45217		112.353	3.47709		112.351	3.49361
	112.51	3.45309		112.507	3.47816		112.505	3.49468
	112.664	3.4537		112.662	3.47893		112.659	3.49559
	112.818	3.45477		112.816	3.48		112.813	3.49697
	112.972	3.45569		112.97	3.48076		112.967	3.49774
	113.126	3.45676		113.124	3.48168		113.122	3.4985
	113.281	3.45768		113.278	3.4826		113.276	3.49957
	113.435	3.45859		113.432	3.48352		113.43	3.50064
	113.589	3.45936		113.586	3.48443		113.584	3.5011
	113.743	3.46028		113.74	3.48535		113.738	3.50232
	113.897	3.46104		113.895	3.48642		113.892	3.50339
	114.051	3.46196		114.049	3.48749		114.046	3.50416
	114.205	3.46272		114.203	3.48826		114.2	3.50523
	114.36	3.46379		114.357	3.48902		114.354	3.50614
	114.514	3.46471		114.511	3.48994		114.508	3.50721
	114.668	3.46547		114.665	3.49101		114.662	3.50828
	114.822	3.4667		114.819	3.49193		114.816	3.50905
	114.976	3.46746		114.974	3.49254		114.971	3.50997
	115.13	3.46853		115.128	3.49391		115.125	3.51104
	115.284	3.4693		115.282	3.49468		115.279	3.51195
	115.438	3.47021		115.436	3.49575		115.433	3.51257
	115.593	3.47113		115.59	3.49682		115.587	3.51379
	115.747	3.47205		115.744	3.49758		115.741	3.51471
	115.901	3.47297		115.898	3.4985		115.895	3.51578
	116.055	3.47388		116.052	3.49957		116.049	3.517
	116.209	3.47465		116.206	3.50049		116.204	3.51776
	116.363	3.47557		116.361	3.5011		116.358	3.51883
	116.517	3.47664		116.515	3.50232		116.512	3.5196
	116.672	3.47771		116.669	3.50324		116.666	3.52067
	116.826	3.47862		116.823	3.50431		116.82	3.52159
	116.98	3.47969		116.977	3.50507		116.974	3.5225
	117.134	3.48046		117.131	3.50614		117.128	3.52342
	117.288	3.48107		117.285	3.50721		117.282	3.52449
	117.442	3.48199		117.439	3.50798		117.436	3.52556
	117.596	3.48306		117.593	3.5089		117.59	3.52663
	117.75	3.48397		117.747	3.50997		117.744	3.52755
	117.904	3.48505		117.901	3.51088		117.899	3.52847
	118.059	3.48581		118.056	3.51195		118.053	3.52938
	118.213	3.48688		118.21	3.51302		118.207	3.53015
	118.367	3.4881		118.364	3.51394		118.361	3.53137
	118.521	3.48887		118.518	3.51486		118.515	3.53244
	118.675	3.48978		118.672	3.51593		118.669	3.53336
	118.829	3.49055		118.826	3.517		118.823	3.53458
	118.983	3.49162		118.98	3.51807		118.978	3.53565
	119.137	3.49269		119.135	3.51883		119.132	3.53626
	119.291	3.49345		119.289	3.51975		119.286	3.53764
	119.446	3.49452		119.443	3.52097		119.44	3.5384
	119.6	3.49559		119.597	3.52189		119.594	3.53917
	119.754	3.49666		119.751	3.52296		119.748	3.54039
	119.908	3.49774		119.905	3.52388		119.902	3.54131
	120.062	3.4985		120.059	3.5248		120.056	3.54238
	120.216	3.49972		120.213	3.52556		120.21	3.54345
	120.37	3.50049		120.367	3.52709		120.364	3.54421
	120.524	3.5014		120.522	3.52786		120.518	3.54528
	120.679	3.50232		120.676	3.52877		120.672	3.5462
	120.833	3.50324		120.83	3.53		120.827	3.54758
	120.987	3.50431		120.984	3.53076		120.981	3.5485
	121.141	3.50523		121.138	3.53183		121.135	3.54957
	121.295	3.50645		121.292	3.53305		121.289	3.55033
	121.449	3.50752		121.446	3.53382		121.443	3.55155
	121.603	3.50828		121.6	3.53474		121.597	3.55278
	121.757	3.50936		121.755	3.53565		121.751	3.55354
	121.911	3.51012		121.909	3.53672		121.905	3.55476
	122.066	3.51134		122.063	3.5381		122.06	3.55553
	122.22	3.51211		122.217	3.53856		122.214	3.55645
	122.374	3.51333		122.371	3.53978		122.368	3.55752
	122.528	3.51425		122.525	3.54085		122.522	3.55874
	122.682	3.51516		122.679	3.54192		122.676	3.55996
	122.836	3.51624		122.833	3.54269		122.83	3.56088
	122.99	3.51715		122.988	3.54376		122.984	3.56195
	123.145	3.51822		123.142	3.54498		123.138	3.56302
	123.299	3.51929		123.296	3.5459		123.293	3.56409
	123.453	3.52021		123.45	3.54712		123.447	3.56501
	123.607	3.52113		123.604	3.54819		123.601	3.56608
	123.761	3.52205		123.758	3.54911		123.755	3.5673
	123.915	3.52296		123.912	3.55018		123.909	3.56837
	124.069	3.52403		124.066	3.55094		124.063	3.56929
	124.223	3.5251		124.22	3.55217		124.217	3.57051
	124.377	3.52602		124.374	3.55308		124.371	3.57143
	124.531	3.52709		124.528	3.554		124.525	3.57265
	124.685	3.52801		124.683	3.55538		124.679	3.57342
	124.84	3.52893		124.837	3.55629		124.833	3.57464
	124.994	3.53015		124.991	3.55736		124.987	3.57571
	125.148	3.53091		125.145	3.55843		125.142	3.57648
	125.302	3.53183		125.299	3.55935		125.296	3.57785
	125.456	3.53305		125.453	3.56012		125.45	3.57907
	125.61	3.53412		125.607	3.56164		125.604	3.58014
	125.764	3.53519		125.761	3.56241		125.758	3.58106
	125.918	3.53611		125.915	3.56348		125.912	3.58213
	126.073	3.53733		126.069	3.56486		126.066	3.5832
	126.227	3.53825		126.224	3.56577		126.22	3.58443
	126.381	3.53947		126.378	3.56654		126.374	3.5855
	126.535	3.54039		126.532	3.56776		126.529	3.58641
	126.689	3.54131		126.686	3.56914		126.683	3.58779
	126.843	3.54223		126.84	3.57005		126.837	3.58855
	126.997	3.54345		126.994	3.57112		126.991	3.58962
	127.152	3.54437		127.148	3.57204		127.145	3.59069
	127.306	3.54544		127.302	3.57342		127.299	3.59176
	127.46	3.54666		127.457	3.57449		127.453	3.59314
	127.614	3.54773		127.611	3.57556		127.608	3.59375
	127.768	3.5485		127.765	3.57648		127.762	3.59498
	127.922	3.54972		127.919	3.5777		127.916	3.5962
	128.076	3.55079		128.073	3.57877		128.07	3.59757
	128.231	3.55186		128.227	3.57969		128.224	3.59864
	128.385	3.55278		128.381	3.58106		128.378	3.59941
	128.539	3.55385		128.535	3.58213		128.532	3.60048
	128.693	3.55507		128.69	3.5829		128.686	3.6017
	128.847	3.55614		128.844	3.58412		128.84	3.60247
	129.001	3.5569		128.998	3.58519		128.995	3.60369
	129.155	3.55813		129.152	3.58626		129.149	3.60445
	129.309	3.55935		129.306	3.58764		129.303	3.60614
	129.464	3.56027		129.46	3.58871		129.457	3.60721
	129.618	3.56134		129.614	3.58962		129.611	3.60828
	129.772	3.56256		129.769	3.59069		129.765	3.6095
	129.926	3.56333		129.923	3.59176		129.919	3.61042
	130.08	3.5644		130.077	3.59283		130.073	3.61179
	130.234	3.56547		130.231	3.59375		130.227	3.61286
	130.388	3.56638		130.385	3.59498		130.382	3.61378
	130.542	3.56776		130.539	3.59605		130.536	3.615
	130.696	3.56868		130.693	3.59727		130.69	3.61607
	130.851	3.56975		130.847	3.59849		130.844	3.61745
	131.005	3.57082		131.002	3.59941		130.998	3.61867
	131.159	3.57189		131.156	3.60063		131.152	3.61959
	131.313	3.57296		131.31	3.6017		131.306	3.62066
	131.467	3.57403		131.464	3.60277		131.46	3.62188
	131.621	3.57525		131.618	3.60384		131.614	3.62295
	131.775	3.57632		131.772	3.60507		131.769	3.62418
	131.929	3.57739		131.926	3.60614		131.923	3.6254
	132.084	3.57846		132.081	3.60736		132.077	3.62632
	132.238	3.57938		132.235	3.60858		132.231	3.62769
	132.392	3.58045		132.389	3.60965		132.385	3.62892
	132.546	3.58167		132.543	3.61057		132.539	3.63014
	132.7	3.58244		132.697	3.61164		132.693	3.63106
	132.854	3.58381		132.851	3.61286		132.847	3.63243
	133.008	3.58473		133.005	3.61409		133.001	3.63335
	133.162	3.58595		133.159	3.61531		133.155	3.63473
	133.317	3.58718		133.313	3.61638		133.31	3.63595
	133.471	3.58825		133.468	3.6176		133.464	3.63687
	133.625	3.58947		133.622	3.61867		133.618	3.63824
	133.779	3.59039		133.776	3.6199		133.772	3.63931
	133.933	3.59146		133.93	3.62097		133.926	3.64038
	134.087	3.59253		134.084	3.62204		134.08	3.64176
	134.241	3.59375		134.238	3.62311		134.234	3.64268
	134.395	3.59482		134.392	3.62448		134.388	3.64421
	134.549	3.59605		134.546	3.62555		134.543	3.64512
	134.703	3.59712		134.701	3.62647		134.697	3.64635
	134.857	3.59834		134.855	3.628		134.851	3.64772
	135.012	3.59941		135.009	3.62907		135.005	3.64895
	135.166	3.60048		135.163	3.63029		135.159	3.65002
	135.32	3.60124		135.317	3.63121		135.313	3.65124
	135.474	3.60277		135.471	3.63259		135.467	3.65231
	135.628	3.60369		135.625	3.63381		135.621	3.65353
	135.782	3.60476		135.78	3.63503		135.776	3.65476
	135.936	3.60614		135.934	3.63626		135.93	3.65613
	136.09	3.60721		136.088	3.63763		136.084	3.65705
	136.245	3.60843		136.242	3.63855		136.238	3.65843
	136.399	3.60935		136.396	3.63993		136.392	3.6595
	136.553	3.61042		136.55	3.64115		136.546	3.66072
	136.707	3.61149		136.704	3.64207		136.7	3.66194
	136.861	3.61302		136.858	3.64344		136.854	3.66332
	137.015	3.61409		137.013	3.64451		137.009	3.66439
	137.169	3.61485		137.167	3.64558		137.163	3.66576
	137.323	3.61623		137.321	3.64665		137.317	3.66668
	137.477	3.6176		137.475	3.64818		137.471	3.66852
	137.632	3.61883		137.629	3.64941		137.625	3.66943
	137.786	3.6199		137.783	3.65032		137.779	3.67066
	137.94	3.62097		137.937	3.65185		137.933	3.67203
	138.094	3.62219		138.091	3.65292		138.087	3.6731
	138.248	3.62341		138.246	3.65414		138.242	3.67448
	138.402	3.62464		138.4	3.65552		138.396	3.67555
	138.556	3.62571		138.554	3.65674		138.55	3.67693
	138.711	3.62678		138.708	3.65781		138.704	3.67815
	138.865	3.62831		138.862	3.65919		138.858	3.67953
	139.019	3.62938		139.016	3.66041		139.012	3.68075
	139.173	3.63045		139.17	3.66133		139.166	3.68182
	139.327	3.63152		139.324	3.66255		139.32	3.68304
	139.481	3.63274		139.478	3.66362		139.474	3.68442
	139.635	3.63396		139.633	3.665		139.629	3.68579
	139.789	3.63519		139.787	3.66638		139.783	3.68686
	139.943	3.63641		139.941	3.66775		139.937	3.68839
	140.098	3.63779		140.095	3.66882		140.091	3.68977
	140.252	3.6387		140.249	3.67005		140.245	3.69114
	140.406	3.64023		140.403	3.67127		140.399	3.69237
	140.56	3.6413		140.557	3.67219		140.553	3.69344
	140.714	3.64268		140.711	3.67402		140.707	3.69512
	140.868	3.64375		140.865	3.67494		140.861	3.69634
	141.022	3.64482		141.019	3.67647		141.015	3.69772
	141.176	3.64604		141.174	3.67754		141.169	3.6991
	141.33	3.64742		141.328	3.67891		141.324	3.70017
	141.484	3.64849		141.482	3.68029		141.478	3.70185
	141.639	3.64986		141.636	3.68151		141.632	3.70307
	141.793	3.65078		141.79	3.68274		141.786	3.70445
	141.947	3.652		141.944	3.68426		141.94	3.70567
	142.101	3.65323		142.098	3.68549		142.094	3.70705
	142.255	3.6546		142.252	3.68656		142.248	3.70888
	142.409	3.65552		142.406	3.68778		142.403	3.70995
	142.563	3.6569		142.561	3.68931		142.557	3.71133
	142.717	3.65812		142.715	3.69038		142.711	3.7127
	142.872	3.65934		142.869	3.69176		142.865	3.71408
	143.026	3.66057		143.023	3.69329		143.019	3.7153
	143.18	3.66179		143.177	3.69451		143.173	3.71668
	143.334	3.66317		143.331	3.69588		143.327	3.71805
	143.488	3.66424		143.485	3.69711		143.481	3.71974
	143.642	3.66531		143.64	3.69879		143.636	3.72111
	143.796	3.66653		143.794	3.70017		143.79	3.72234
	143.951	3.66806		143.948	3.70108		143.944	3.72386
	144.105	3.66928		144.102	3.70261		144.098	3.72539
	144.259	3.67066		144.256	3.70399		144.252	3.72677
	144.413	3.67188		144.41	3.70536		144.406	3.7283
	144.567	3.6731		144.564	3.70689		144.56	3.72967
	144.721	3.67448		144.718	3.70857		144.715	3.73105
	144.875	3.67555		144.873	3.70964		144.869	3.73243
	145.029	3.67693		145.027	3.71102		145.023	3.73426
	145.184	3.6783		145.181	3.71255		145.177	3.73533
	145.338	3.67968		145.335	3.71377		145.331	3.73686
	145.492	3.6809		145.489	3.71515		145.485	3.73854
	145.646	3.68197		145.643	3.71653		145.639	3.74022
	145.8	3.6835		145.797	3.71821		145.793	3.7416
	145.954	3.68488		145.951	3.71943		145.947	3.74298
	146.108	3.68595		146.106	3.72111		146.102	3.7445
	146.262	3.68732		146.26	3.72234		146.256	3.74588
	146.417	3.68885		146.414	3.72402		146.41	3.74741
	146.571	3.69023		146.568	3.72524		146.564	3.74924
	146.725	3.69145		146.722	3.72677		146.718	3.75077
	146.879	3.69267		146.876	3.7283		146.872	3.7523
	147.033	3.69405		147.03	3.72967		147.026	3.75368
	147.187	3.69527		147.184	3.7312		147.18	3.75521
	147.341	3.69695		147.338	3.73273		147.335	3.75689
	147.495	3.69818		147.493	3.73411		147.489	3.75857
	147.649	3.69955		147.647	3.73564		147.643	3.76025
	147.804	3.70078		147.801	3.73701		147.797	3.76209
	147.958	3.70185		147.955	3.73854		147.951	3.76346
	148.112	3.70353		148.109	3.74038		148.105	3.76515
	148.266	3.70491		148.263	3.7416		148.259	3.76652
	148.42	3.70643		148.418	3.74343		148.413	3.76851
	148.574	3.70796		148.572	3.74466		148.567	3.77004
	148.728	3.70903		148.726	3.74649		148.721	3.77172
	148.882	3.71072		148.88	3.74787		148.875	3.7734
	149.036	3.71194		149.034	3.7494		149.029	3.77524
	149.19	3.71331		149.188	3.75108		149.184	3.77677
	149.344	3.71469		149.342	3.75261		149.338	3.77845
	149.499	3.71622		149.496	3.75414		149.492	3.78013
	149.653	3.71744		149.65	3.75582		149.646	3.78181
	149.807	3.71897		149.804	3.75719		149.8	3.78365
	149.961	3.72065		149.958	3.75888		149.954	3.78517
	150.115	3.72188		150.113	3.76071		150.108	3.78701
	150.269	3.72325		150.267	3.76224		150.262	3.78884
	150.423	3.72478		150.421	3.76377		150.417	3.79068
	150.577	3.72631		150.575	3.7656		150.571	3.79236
	150.732	3.72784		150.729	3.76713		150.725	3.79389
	150.886	3.72937		150.883	3.76866		150.879	3.79572
	151.04	3.7309		151.037	3.77034		151.033	3.79756
	151.194	3.73227		151.191	3.77203		151.187	3.79939
	151.348	3.7338		151.346	3.77371		151.341	3.80138
	151.502	3.73533		151.5	3.77539		151.495	3.80291
	151.656	3.73671		151.654	3.77722		151.649	3.80474
	151.81	3.73839		151.808	3.77891		151.804	3.80658
	151.964	3.74007		151.962	3.78074		151.958	3.80841
	152.118	3.74129		152.116	3.78227		152.112	3.8104
	152.272	3.74298		152.27	3.78441		152.266	3.81208
	152.427	3.74466		152.424	3.78579		152.42	3.81407
	152.581	3.74603		152.578	3.78762		152.574	3.8156
	152.735	3.74756		152.733	3.7893		152.728	3.81743
	152.889	3.74924		152.887	3.79114		152.883	3.81973
	153.043	3.75093		153.041	3.79312		153.037	3.82156
	153.197	3.75246		153.195	3.79481		153.191	3.8234
	153.351	3.75398		153.349	3.79649		153.345	3.82493
	153.506	3.75551		153.503	3.79848		153.499	3.82707
	153.66	3.75719		153.657	3.80046		153.653	3.82921
	153.814	3.75872		153.811	3.8023		153.807	3.83104
	153.968	3.76071		153.966	3.80383		153.961	3.83318
	154.122	3.76224		154.12	3.80566		154.115	3.83517
	154.276	3.76377		154.274	3.80765		154.269	3.83716
	154.43	3.76515		154.428	3.80948		154.424	3.83899
	154.584	3.76713		154.582	3.81132		154.578	3.84098
	154.738	3.76851		154.736	3.81331		154.732	3.84312
	154.893	3.7705		154.89	3.81514		154.886	3.84511
	155.047	3.77203		155.044	3.81698		155.04	3.8471
	155.201	3.77386		155.198	3.81912		155.194	3.84924
	155.355	3.77539		155.352	3.8208		155.348	3.85107
	155.509	3.77707		155.507	3.82294		155.502	3.85336
	155.663	3.77906		155.661	3.82477		155.657	3.8555
	155.817	3.78074		155.815	3.82676		155.811	3.85719
	155.972	3.78257		155.969	3.82875		155.965	3.85979
	156.126	3.78441		156.123	3.83058		156.119	3.86193
	156.28	3.78609		156.277	3.83272		156.273	3.86376
	156.434	3.78823		156.431	3.83456		156.427	3.86605
	156.588	3.78961		156.586	3.83639		156.581	3.86789
	156.742	3.7916		156.74	3.83869		156.736	3.87049
	156.896	3.79328		156.894	3.84052		156.89	3.87263
	157.051	3.79511		157.048	3.84281		157.044	3.87431
	157.205	3.79679		157.202	3.8445		157.198	3.87676
	157.359	3.79878		157.356	3.84679		157.352	3.87905
	157.513	3.80077		157.51	3.84893		157.411	3.88012
	157.667	3.8026		157.664	3.85107		157.411	3.70353
	157.821	3.80429		157.819	3.85306		157.257	3.69481
	157.975	3.80597		157.973	3.85489		157.103	3.68793
	158.129	3.80796		158.127	3.85719		156.949	3.68212
	158.283	3.80994		158.281	3.85917		156.795	3.67693
	158.437	3.81193		158.435	3.86131		156.64	3.67203
	158.592	3.81361		158.589	3.86346		156.486	3.66775
	158.746	3.81591		158.743	3.86575		156.332	3.66317
	158.9	3.81743		158.897	3.86758		156.178	3.6595
	159.054	3.81927		159.051	3.87003		156.024	3.65567
	159.208	3.82126		159.206	3.87217		155.869	3.65216
	159.362	3.8234		159.36	3.87431		155.715	3.64864
	159.517	3.82523		159.514	3.8766		155.561	3.64528
	159.671	3.82737		159.668	3.87829		155.407	3.64237
	159.825	3.82921		159.756	3.88012		155.253	3.63931
	159.979	3.83119		159.756	3.715		155.098	3.63595
	160.133	3.83334		159.602	3.70628		154.944	3.63335
	160.287	3.83532		159.448	3.69955		154.79	3.6306
	160.441	3.83716		159.294	3.69374		154.636	3.628
	160.595	3.83945		159.14	3.68855		154.482	3.6251
	160.749	3.84144		158.985	3.68381		154.328	3.6225
	160.904	3.84343		158.831	3.67937		154.173	3.6199
	161.058	3.84526		158.677	3.67524		154.019	3.61776
	161.212	3.8474		158.523	3.67127		153.865	3.615
	161.366	3.8497		158.369	3.6676		153.711	3.61271
	161.52	3.85153		158.215	3.66408		153.557	3.61026
	161.674	3.85352		158.06	3.66087		153.402	3.60797
	161.828	3.85581		157.906	3.65751		153.248	3.60583
	161.983	3.8578		157.752	3.6543		153.094	3.60369
	162.137	3.85994		157.598	3.65109		152.94	3.60155
	162.291	3.86208		157.444	3.64864		152.786	3.59956
	162.445	3.86437		157.289	3.64543		152.631	3.59742
	162.599	3.86621		157.135	3.64283		152.477	3.59513
	162.753	3.86835		156.981	3.63993		152.323	3.59329
	162.907	3.87079		156.827	3.63763		152.169	3.591
	163.061	3.87293		156.673	3.63473		152.015	3.58917
	163.216	3.87492		156.519	3.63228		151.861	3.58718
	163.37	3.87722		156.364	3.62968		151.707	3.58534
	163.524	3.87936		156.21	3.62739		151.552	3.58351
	163.557	3.88012		156.056	3.62494		151.398	3.58167
	163.557	3.7286		155.902	3.62265		151.244	3.57953
	163.403	3.72004		155.748	3.62036		151.09	3.57785
	163.249	3.71362		155.593	3.61837		150.936	3.57617
	163.095	3.70781		155.439	3.61607		150.781	3.57418
	162.94	3.70261		155.285	3.61393		150.627	3.5725
	162.786	3.69818		155.131	3.61195		150.473	3.57082
	162.632	3.69344		154.977	3.60965		150.319	3.56898
	162.478	3.68946		154.823	3.60767		150.164	3.56745
	162.324	3.68564		154.668	3.60552		150.01	3.56593
	162.169	3.68212		154.514	3.60323		149.856	3.56424
	162.015	3.6783		154.36	3.60155		149.702	3.56256
	161.861	3.67509		154.206	3.59941		149.548	3.56073
	161.707	3.67219		154.052	3.59773		149.394	3.5592
	161.553	3.66898		153.897	3.59574		149.239	3.55782
	161.398	3.66576		153.743	3.59406		149.085	3.55599
	161.244	3.66301		153.589	3.59222		148.931	3.55446
	161.09	3.66011		153.435	3.59024		148.777	3.55293
	160.936	3.65736		153.281	3.5884		148.623	3.55109
	160.782	3.65506		153.127	3.58657		148.468	3.54987
	160.627	3.65231		152.972	3.58488		148.314	3.54819
	160.473	3.64956		152.818	3.5832		148.16	3.54697
	160.319	3.64726		152.664	3.58137		148.006	3.54498
	160.165	3.64482		152.51	3.57969		147.852	3.54391
	160.011	3.64268		152.356	3.578		147.697	3.54207
	159.856	3.64008		152.202	3.57617		147.543	3.5407
	159.702	3.63794		152.047	3.57464		147.389	3.53917
	159.548	3.63564		151.893	3.57296		147.235	3.53779
	159.394	3.63366		151.739	3.57158		147.081	3.53626
	159.24	3.63136		151.585	3.56975		146.927	3.53474
	159.085	3.62907		151.43	3.56791		146.772	3.53351
	158.931	3.62754		151.276	3.56654		146.618	3.53198
	158.777	3.62494		151.122	3.56501		146.464	3.53045
	158.623	3.62311		150.968	3.56348		146.31	3.52908
	158.469	3.62112		150.814	3.56195		146.155	3.52755
	158.314	3.61913		150.659	3.56042		146.001	3.52617
	158.16	3.6173		150.505	3.55905		145.847	3.5248
	158.006	3.61531		150.351	3.55752		145.693	3.52342
	157.852	3.61302		150.197	3.55583		145.539	3.52189
	157.698	3.61164		150.043	3.55415		145.385	3.52052
	157.543	3.6095		149.888	3.55293		145.23	3.51929
	157.389	3.60797		149.734	3.5514		145.076	3.51792
	157.235	3.60598		149.58	3.55033		144.922	3.51654
	157.081	3.604		149.426	3.54865		144.768	3.51486
	156.927	3.60247		149.272	3.54712		144.614	3.51394
	156.773	3.60079		149.117	3.54559		144.459	3.51226
	156.618	3.59895		148.963	3.54437		144.305	3.51088
	156.464	3.59712		148.809	3.54299		144.151	3.50966
	156.31	3.59559		148.655	3.54131		143.997	3.50844
	156.156	3.5936		148.501	3.54009		143.843	3.50721
	156.002	3.59222		148.346	3.53871		143.689	3.50584
	155.847	3.59039		148.192	3.53733		143.534	3.50416
	155.693	3.58886		148.038	3.53596		143.38	3.50293
	155.539	3.58718		147.884	3.53443		143.226	3.50156
	155.385	3.5855		147.73	3.53305		143.072	3.50033
	155.231	3.58381		147.576	3.53168		142.918	3.49911
	155.077	3.58244		147.421	3.53045		142.763	3.49789
	154.922	3.5806		147.267	3.52908		142.609	3.49666
	154.768	3.57923		147.113	3.5277		142.455	3.49514
	154.614	3.5777		146.959	3.52633		142.301	3.49407
	154.46	3.57602		146.805	3.52495		142.147	3.49269
	154.305	3.57464		146.65	3.52373		141.992	3.49131
	154.151	3.57311		146.496	3.5222		141.838	3.49024
	153.997	3.57158		146.342	3.52067		141.684	3.48902
	153.843	3.57021		146.188	3.51975		141.53	3.4878
	153.689	3.56883		146.034	3.51822		141.376	3.48657
	153.535	3.56745		145.879	3.517		141.222	3.4852
	153.38	3.56593		145.725	3.51562		141.067	3.48413
	153.226	3.56455		145.571	3.51425		140.913	3.4826
	153.072	3.56302		145.417	3.51287		140.759	3.48153
	152.918	3.56149		145.263	3.51165		140.605	3.48031
	152.764	3.56012		145.109	3.51027		140.451	3.47924
	152.609	3.55905		144.954	3.50936		140.296	3.47786
	152.455	3.55752		144.8	3.50798		140.142	3.47664
	152.301	3.55583		144.646	3.5066		139.988	3.47526
	152.147	3.55446		144.492	3.50538		139.834	3.47434
	151.993	3.55308		144.338	3.50385		139.68	3.47297
	151.839	3.55155		144.183	3.50293		139.525	3.47159
	151.684	3.55048		144.029	3.5014		139.371	3.47052
	151.53	3.54895		143.875	3.50033		139.217	3.4693
	151.376	3.54773		143.721	3.49926		139.063	3.46807
	151.222	3.5462		143.567	3.49789		138.909	3.467
	151.068	3.54467		143.412	3.49651		138.754	3.46547
	150.913	3.54376		143.258	3.49529		138.6	3.46471
	150.759	3.54223		143.104	3.49391		138.446	3.46333
	150.605	3.541		142.95	3.49284		138.292	3.46196
	150.451	3.53963		142.796	3.49162		138.138	3.46089
	150.297	3.53825		142.642	3.49024		137.983	3.45936
	150.142	3.53703		142.487	3.48917		137.829	3.45859
	149.988	3.5355		142.333	3.48795		137.675	3.45737
	149.834	3.53428		142.179	3.48642		137.521	3.45615
	149.68	3.5329		142.025	3.48535		137.367	3.45477
	149.526	3.53183		141.871	3.48428		137.212	3.45355
	149.371	3.53045		141.717	3.4829		137.058	3.45248
	149.217	3.52923		141.562	3.48153		136.904	3.45126
	149.063	3.52801		141.408	3.48046		136.75	3.45034
	148.909	3.52663		141.254	3.47954		136.596	3.44896
	148.755	3.5251		141.1	3.47832		136.441	3.44789
	148.601	3.52419		140.946	3.47725		136.287	3.44667
	148.446	3.52266		140.792	3.47587		136.133	3.44545
	148.292	3.52128		140.637	3.47465		135.979	3.44453
	148.138	3.52021		140.483	3.47373		135.825	3.44315
	147.984	3.51914		140.329	3.47251		135.671	3.44193
	147.83	3.51792		140.175	3.47098		135.516	3.44101
	147.675	3.51624		140.021	3.47021		135.362	3.43964
	147.521	3.51516		139.866	3.46899		135.208	3.43872
	147.367	3.51394		139.712	3.46792		135.054	3.4375
	147.213	3.51302		139.558	3.4667		134.9	3.43643
	147.059	3.51165		139.404	3.46547		134.745	3.4352
	146.904	3.51012		139.25	3.4641		134.591	3.43413
	146.75	3.50905		139.095	3.46318		134.437	3.43276
	146.596	3.50798		138.941	3.46181		134.283	3.43184
	146.442	3.5066		138.787	3.46074		134.129	3.43062
	146.288	3.50523		138.633	3.45951		133.974	3.42985
	146.133	3.504		138.479	3.45844		133.82	3.42847
	145.979	3.50278		138.324	3.45722		133.666	3.42756
	145.825	3.50171		138.17	3.45615		133.512	3.42649
	145.671	3.50079		138.016	3.45493		133.358	3.42511
	145.517	3.49942		137.862	3.45385		133.204	3.42419
	145.362	3.49835		137.708	3.45248		133.049	3.42282
	145.208	3.49712		137.553	3.45156		132.895	3.4219
	145.054	3.49559		137.399	3.45034		132.741	3.42083
	144.9	3.49468		137.245	3.44927		132.587	3.41976
	144.746	3.49345		137.091	3.4482		132.433	3.41869
	144.591	3.49223		136.937	3.44728		132.278	3.41762
	144.437	3.49116		136.782	3.44575		132.124	3.4164
	144.283	3.48978		136.628	3.44468		131.97	3.41502
	144.129	3.48871		136.474	3.44361		131.816	3.41426
	143.975	3.48719		136.32	3.44254		131.662	3.41319
	143.82	3.48642		136.166	3.44116		131.507	3.41181
	143.666	3.4852		136.012	3.44025		131.353	3.41074
	143.512	3.48382		135.857	3.43902		131.199	3.40997
	143.358	3.48275		135.703	3.43795		131.045	3.4086
	143.204	3.48168		135.549	3.43704		130.891	3.40783
	143.05	3.48046		135.395	3.43581		130.737	3.40661
	142.895	3.47954		135.241	3.43474		130.582	3.40554
	142.741	3.47832		135.087	3.43321		130.428	3.40447
	142.587	3.47709		134.932	3.4323		130.274	3.40309
	142.433	3.47602		134.778	3.43123		130.12	3.40218
	142.278	3.4748		134.624	3.43031		129.966	3.40095
	142.124	3.47373		134.47	3.42909		129.811	3.40019
	141.97	3.47281		134.316	3.42802		129.657	3.39881
	141.816	3.47159		134.161	3.4271		129.503	3.3982
	141.662	3.47037		134.007	3.42572		129.349	3.39683
	141.507	3.4693		133.853	3.42465		129.195	3.39606
	141.353	3.46823		133.699	3.42343		129.04	3.39469
	141.199	3.46716		133.545	3.42266		128.886	3.39362
	141.045	3.46578		133.391	3.42144		128.732	3.39254
	140.891	3.46456		133.236	3.42052		128.578	3.39163
	140.736	3.46379		133.082	3.4193		128.423	3.39056
	140.582	3.46257		132.928	3.41823		128.269	3.38933
	140.428	3.4615		132.774	3.41731		128.115	3.38857
	140.274	3.46028		132.62	3.41624		127.961	3.38719
	140.12	3.45936		132.465	3.41517		127.807	3.38643
	139.966	3.45814		132.311	3.41395		127.652	3.38505
	139.811	3.45722		132.157	3.41303		127.498	3.38398
	139.657	3.45584		132.003	3.41181		127.344	3.38322
	139.503	3.45447		131.849	3.41089		127.19	3.382
	139.349	3.4537		131.694	3.40982		127.036	3.38123
	139.194	3.45278		131.54	3.4089		126.882	3.38016
	139.04	3.45126		131.386	3.40753		126.727	3.37924
	138.886	3.45049		131.232	3.40692		126.573	3.37787
	138.732	3.44927		131.078	3.40585		126.419	3.37726
	138.578	3.4482		130.924	3.40447		126.265	3.37588
	138.424	3.44713		130.769	3.4034		126.111	3.37496
	138.269	3.44575		130.615	3.40248		125.956	3.37404
	138.115	3.44468		130.461	3.40111		125.802	3.37282
	137.961	3.44361		130.307	3.40019		125.648	3.3719
	137.807	3.44239		130.152	3.39942		125.494	3.37099
	137.653	3.44162		129.998	3.39835		125.34	3.36992
	137.498	3.44025		129.844	3.39744		125.185	3.369
	137.344	3.43948		129.69	3.39637		125.031	3.36793
	137.19	3.43826		129.536	3.39514		124.877	3.36701
	137.036	3.43719		129.381	3.39407		124.723	3.36594
	136.882	3.43627		129.227	3.39316		124.569	3.36472
	136.727	3.4349		129.073	3.39209		124.414	3.36395
	136.573	3.43398		128.919	3.39102		124.26	3.36288
	136.419	3.43291		128.765	3.39025		124.106	3.36181
	136.265	3.43169		128.611	3.38888		123.952	3.36074
	136.111	3.43062		128.457	3.38796		123.798	3.35967
	135.957	3.4297		128.302	3.38719		123.643	3.35891
	135.802	3.42863		128.148	3.38597		123.489	3.35784
	135.648	3.42771		127.994	3.3849		123.335	3.35677
	135.494	3.42649		127.84	3.38398		123.181	3.3557
	135.34	3.42542		127.686	3.38261		123.027	3.35478
	135.186	3.42435		127.531	3.38184		122.873	3.35371
	135.031	3.42312		127.377	3.38077		122.719	3.35279
	134.877	3.42205		127.223	3.37985		122.564	3.35172
	134.723	3.42098		127.069	3.37863		122.41	3.3508
	134.569	3.42022		126.914	3.37771		122.256	3.34989
	134.414	3.41915		126.76	3.3768		122.102	3.34882
	134.26	3.41808		126.606	3.37588		121.947	3.34775
	134.106	3.41716		126.452	3.3745		121.793	3.34683
	133.952	3.41624		126.298	3.37359		121.639	3.34576
	133.798	3.41487		126.144	3.37267		121.485	3.34484
	133.644	3.4138		125.99	3.3716		121.331	3.34377
	133.489	3.41288		125.835	3.37083		121.176	3.34285
	133.335	3.41166		125.681	3.36976		121.022	3.34178
	133.181	3.41059		125.527	3.36869		120.868	3.34102
	133.027	3.40982		125.373	3.36778		120.714	3.3401
	132.873	3.40875		125.219	3.36671		120.559	3.33888
	132.719	3.40768		125.064	3.36579		120.405	3.33811
	132.564	3.40661		124.91	3.36472		120.251	3.33735
	132.41	3.40554		124.756	3.3638		120.097	3.33613
	132.256	3.40447		124.602	3.36258		119.943	3.33506
	132.102	3.40355		124.448	3.36166		119.789	3.33414
	131.948	3.40264		124.293	3.36074		119.634	3.33322
	131.793	3.40157		124.139	3.35983		119.48	3.3323
	131.639	3.40065		123.985	3.35891		119.326	3.33139
	131.485	3.39973		123.831	3.35799		119.172	3.33047
	131.331	3.39851		123.677	3.35707		119.018	3.32955
	131.176	3.39774		123.522	3.356		118.863	3.32848
	131.022	3.39667		123.368	3.35493		118.709	3.32757
	130.868	3.39545		123.214	3.35386		118.555	3.3268
	130.714	3.39453		123.06	3.3531		118.401	3.32573
	130.56	3.39362		122.906	3.35188		118.247	3.32451
	130.405	3.39239		122.751	3.35111		118.092	3.32359
	130.251	3.39147		122.597	3.35035		117.938	3.32298
	130.097	3.39056		122.443	3.34912		117.784	3.32191
	129.943	3.38964		122.289	3.34821		117.63	3.32099
	129.789	3.38872		122.135	3.34729		117.476	3.32007
	129.634	3.38765		121.981	3.34652		117.322	3.319
	129.48	3.38673		121.826	3.34545		117.167	3.31824
	129.326	3.38551		121.672	3.34438		117.013	3.31717
	129.172	3.38459		121.518	3.34347		116.859	3.3164
	129.018	3.38368		121.364	3.34255		116.705	3.31503
	128.863	3.38245		121.21	3.34133		116.55	3.31426
	128.709	3.38154		121.055	3.34071		116.396	3.31319
	128.555	3.38062		120.901	3.33964		116.242	3.31228
	128.401	3.37985		120.747	3.33888		116.088	3.31136
	128.247	3.37878		120.593	3.33781		115.933	3.31059
	128.092	3.37787		120.439	3.33704		115.779	3.30937
	127.938	3.37649		120.284	3.33582		115.625	3.30845
	127.784	3.37588		120.13	3.33475		115.471	3.30784
	127.63	3.3745		119.976	3.33383		115.317	3.30677
	127.475	3.37359		119.822	3.33292		115.163	3.30585
	127.321	3.37267		119.668	3.33215		115.008	3.30478
	127.167	3.37175		119.513	3.33123		114.854	3.30387
	127.013	3.37068		119.359	3.33016		114.7	3.30295
	126.859	3.36992		119.205	3.32909		114.546	3.30203
	126.704	3.36869		119.051	3.32833		114.392	3.30111
	126.55	3.36778		118.897	3.32757		114.237	3.3002
	126.396	3.36686		118.742	3.32619		114.083	3.29897
	126.242	3.36594		118.588	3.32558		113.929	3.29821
	126.088	3.36472		118.434	3.32435		113.775	3.29729
	125.933	3.3638		118.28	3.32344		113.621	3.29622
	125.779	3.36288		118.126	3.32252		113.466	3.29561
	125.625	3.36197		117.972	3.32176		113.312	3.29439
	125.471	3.36105		117.817	3.32053		113.158	3.29332
	125.317	3.36013		117.663	3.31961		113.004	3.29255
	125.163	3.35921		117.509	3.31885		112.85	3.29164
	125.008	3.35814		117.355	3.31809		112.695	3.29087
	124.854	3.35723		117.201	3.31717		112.541	3.28995
	124.7	3.35616		117.046	3.3161		112.387	3.28904
	124.546	3.35524		116.892	3.31503		112.233	3.28812
	124.392	3.35417		116.738	3.31411		112.079	3.2872
	124.237	3.35325		116.584	3.31335		111.924	3.28628
	124.083	3.35233		116.43	3.31212		111.77	3.28567
	123.929	3.35142		116.276	3.31136		111.616	3.2843
	123.775	3.35035		116.121	3.31014		111.462	3.28353
	123.621	3.34943		115.967	3.30952		111.308	3.28246
	123.467	3.34851		115.813	3.30861		111.154	3.2817
	123.312	3.3479		115.659	3.30784		110.999	3.28093
	123.158	3.34683		115.504	3.30677		110.845	3.27986
	123.004	3.34591		115.35	3.30585		110.691	3.2791
	122.85	3.34484		115.196	3.30478		110.537	3.27833
	122.696	3.34377		115.042	3.30402		110.383	3.27757
	122.542	3.34285		114.888	3.30295		110.228	3.27635
	122.387	3.34194		114.734	3.30203		110.074	3.27558
	122.233	3.34102		114.579	3.30127		109.92	3.27436
	122.079	3.3401		114.425	3.3002		109.766	3.27359
	121.925	3.33919		114.271	3.29943		109.612	3.27268
	121.771	3.33827		114.117	3.29836		109.458	3.27176
	121.616	3.33735		113.963	3.29775		109.303	3.27084
	121.462	3.33659		113.809	3.29699		109.149	3.27023
	121.308	3.33567		113.654	3.29592		108.995	3.26947
	121.154	3.33429		113.5	3.29515		108.841	3.2684
	121	3.33368		113.346	3.29393		108.687	3.26717
	120.845	3.33261		113.192	3.29316		108.532	3.26656
	120.691	3.332		113.038	3.29209		108.378	3.26549
	120.537	3.33093		112.883	3.29118		108.224	3.26457
	120.383	3.32986		112.729	3.29041		108.07	3.26366
	120.229	3.32925		112.575	3.28949		107.916	3.26289
	120.075	3.32818		112.421	3.28873		107.761	3.26167
	119.92	3.32741		112.267	3.28781		107.607	3.2609
	119.766	3.32649		112.112	3.28705		107.453	3.26029
	119.612	3.32558		111.958	3.28598		107.299	3.25922
	119.458	3.3242		111.804	3.28521		107.145	3.2583
	119.304	3.32359		111.65	3.2843		106.991	3.25739
	119.149	3.32267		111.496	3.28323		106.837	3.25662
	118.995	3.32176		111.342	3.28216		106.682	3.25571
	118.841	3.32099		111.187	3.28139		106.528	3.25464
	118.687	3.31992		111.033	3.28047		106.374	3.25387
	118.533	3.31885		110.879	3.27971		106.22	3.25295
	118.378	3.31824		110.725	3.27879		106.066	3.25173
	118.224	3.31732		110.571	3.27803		105.911	3.25142
	118.07	3.3161		110.416	3.27711		105.757	3.25051
	117.916	3.31533		110.262	3.27604		105.603	3.24944
	117.762	3.31426		110.108	3.27528		105.449	3.24852
	117.608	3.31335		109.954	3.27405		105.295	3.24791
	117.453	3.31258		109.8	3.27314		105.14	3.24684
	117.299	3.31151		109.645	3.27222		104.986	3.24607
	117.145	3.3109		109.491	3.27145		104.832	3.24516
	116.991	3.31014		109.337	3.27084		104.678	3.24424
	116.837	3.30891		109.183	3.27008		104.524	3.24347
	116.682	3.30815		109.028	3.2687		104.369	3.2424
	116.528	3.30723		108.874	3.26824		104.215	3.24164
	116.374	3.30631		108.72	3.26733		104.061	3.24087
	116.22	3.30555		108.566	3.2661		103.907	3.23996
	116.066	3.30433		108.412	3.26518		103.753	3.23904
	115.912	3.30356		108.258	3.26442		103.599	3.23812
	115.757	3.30264		108.103	3.26335		103.444	3.23736
	115.603	3.30173		107.949	3.26243		103.29	3.23675
	115.449	3.30066		107.795	3.26182		103.136	3.23568
	115.295	3.29974		107.641	3.26075		102.982	3.23491
	115.141	3.29913		107.487	3.25999		102.828	3.23384
	114.986	3.29806		107.332	3.25922		102.673	3.23308
	114.832	3.29729		107.178	3.2583		102.519	3.23216
	114.678	3.29638		107.024	3.25739		102.365	3.2314
	114.524	3.29546		106.87	3.25678		102.211	3.23063
	114.37	3.29423		106.716	3.25571		102.057	3.22971
	114.215	3.29347		106.562	3.25509		101.902	3.22895
	114.061	3.29255		106.407	3.25418		101.748	3.22803
	113.907	3.29164		106.253	3.25311		101.594	3.22711
	113.753	3.29072		106.099	3.25219		101.44	3.22635
	113.598	3.28995		105.945	3.25112		101.286	3.22559
	113.444	3.28934		105.791	3.25051		101.131	3.22452
	113.29	3.28827		105.637	3.24974		100.977	3.2236
	113.136	3.2872		105.482	3.24898		100.823	3.22268
	112.982	3.28644		105.328	3.24791		100.669	3.22192
	112.828	3.28583		105.174	3.24714		100.515	3.2213
	112.673	3.28445		105.02	3.24638		100.361	3.22039
	112.519	3.28384		104.865	3.24546		100.206	3.21947
	112.365	3.28277		104.711	3.24454		100.052	3.21886
	112.211	3.2817		104.557	3.24378		99.8979	3.21764
	112.057	3.28109		104.403	3.24271		99.7437	3.21718
	111.903	3.28032		104.249	3.24195		99.5895	3.21626
	111.748	3.27925		104.095	3.24103		99.4353	3.21534
	111.594	3.27818		103.94	3.24042		99.2811	3.21473
	111.44	3.27742		103.786	3.2395		99.1269	3.21351
	111.286	3.2768		103.632	3.23873		98.9727	3.2129
	111.132	3.27589		103.478	3.23766		98.8185	3.21213
	110.978	3.27512		103.324	3.23675		98.6643	3.21106
	110.823	3.2739		103.17	3.23614		98.5102	3.2103
	110.669	3.27329		103.015	3.23522		98.356	3.20953
	110.515	3.27222		102.861	3.2343		98.2018	3.20861
	110.361	3.2713		102.707	3.23354		98.0476	3.208
	110.207	3.27054		102.553	3.23277		97.8933	3.20709
	110.052	3.26992		102.399	3.2317		97.7391	3.20602
	109.898	3.26901		102.244	3.23109		97.5849	3.2054
	109.744	3.26809		102.09	3.23017		97.4306	3.20433
	109.59	3.26733		101.936	3.22941		97.2764	3.20387
	109.436	3.26656		101.782	3.22849		97.1222	3.20265
	109.282	3.26549		101.628	3.22773		96.9681	3.20219
	109.127	3.26457		101.473	3.22681		96.8139	3.20143
	108.973	3.26381		101.319	3.22604		96.6597	3.20066
	108.819	3.26289		101.165	3.22528		96.5055	3.1999
	108.665	3.26197		101.011	3.22436		96.3513	3.19898
	108.51	3.26136		100.857	3.22329		96.1971	3.19837
	108.356	3.26029		100.703	3.22268		96.0429	3.19761
	108.202	3.25953		100.549	3.22176		95.8888	3.19669
	108.048	3.25892		100.394	3.22115		95.7346	3.19577
	107.894	3.25815		100.24	3.22023		95.5803	3.19531
	107.739	3.25708		100.086	3.21916		95.4262	3.19455
	107.585	3.25616		99.9318	3.21871		95.2719	3.19317
	107.431	3.25555		99.7776	3.21779		95.1176	3.19271
	107.277	3.25433		99.6234	3.21702		94.9634	3.19195
	107.123	3.25356		99.4692	3.21595		94.8091	3.19134
	106.969	3.25249		99.3149	3.21519		94.655	3.19027
	106.814	3.25173		99.1608	3.21427		94.5008	3.1895
	106.66	3.25112		99.0066	3.21351		94.3466	3.18889
	106.506	3.2502		98.8524	3.21259		94.1924	3.18797
	106.352	3.24928		98.6982	3.21167		94.0383	3.18736
	106.198	3.24852		98.5439	3.21075		93.8841	3.1866
	106.043	3.24791		98.3897	3.21014		93.7299	3.18583
	105.889	3.24653		98.2355	3.20953		93.5757	3.18492
	105.735	3.24592		98.0813	3.20846		93.4215	3.18415
	105.581	3.245		97.9271	3.20785		93.2673	3.18354
	105.427	3.24439		97.7729	3.20709		93.1131	3.18262
	105.272	3.24332		97.6188	3.20647		92.9589	3.18186
	105.118	3.24256		97.4646	3.20525		92.8047	3.18109
	104.964	3.24164		97.3104	3.20464		92.6505	3.18033
	104.81	3.24072		97.1562	3.20372		92.4964	3.17987
	104.656	3.23996		97.0019	3.20296		92.3422	3.17895
	104.501	3.23919		96.8477	3.20204		92.188	3.17819
	104.347	3.23812		96.6935	3.20128		92.0338	3.17742
	104.193	3.23736		96.5394	3.20066		91.8795	3.17651
	104.039	3.23644		96.3852	3.20005		91.7254	3.1759
	103.885	3.23598		96.2309	3.19914		91.5711	3.17513
	103.73	3.23491		96.0767	3.19822		91.4169	3.17452
	103.576	3.23399		95.9225	3.19776		91.2628	3.1736
	103.422	3.23308		95.7683	3.19684		91.1086	3.17253
	103.268	3.23216		95.614	3.19592		90.9544	3.17207
	103.114	3.2317		95.4598	3.19547		90.8003	3.17146
	102.959	3.23078		95.3056	3.1947		90.6461	3.1707
	102.805	3.22971		95.1514	3.19363		90.4918	3.16993
	102.651	3.2291		94.9972	3.19302		90.3376	3.16917
	102.497	3.22834		94.843	3.19225		90.1834	3.1684
	102.343	3.22742		94.6889	3.19134		90.0292	3.16779
	102.189	3.22666		94.5347	3.19073		89.875	3.16733
	102.034	3.22604		94.3805	3.18981		89.7208	3.16657
	101.88	3.22513		94.2263	3.1892		89.5666	3.16535
	101.726	3.22406		94.0722	3.18859		89.4124	3.16504
	101.572	3.22314		93.918	3.18767		89.2582	3.16412
	101.417	3.22237		93.7638	3.18675		89.104	3.16351
	101.263	3.22176		93.6096	3.18614		88.9498	3.1629
	101.109	3.22085		93.4555	3.18522		88.7957	3.16229
	100.955	3.22008		93.3012	3.18476		88.6415	3.16152
	100.801	3.21916		93.147	3.18385		88.4874	3.16091
	100.647	3.2184		92.9928	3.18308		88.3332	3.16015
	100.492	3.21779		92.8387	3.18232		88.179	3.15954
	100.338	3.21687		92.6845	3.18171		88.0248	3.15877
	100.184	3.21626		92.5303	3.18109		87.8706	3.15816
	100.03	3.21519		92.3761	3.18018		87.7163	3.1574
	99.8755	3.21442		92.2219	3.17941		87.5621	3.15663
	99.7214	3.21366		92.0678	3.17895		87.4079	3.15587
	99.5672	3.2129		91.9136	3.17788		87.2537	3.15541
	99.413	3.21213		91.7595	3.17727		87.0996	3.15449
	99.2588	3.21137		91.6053	3.17651		86.9453	3.15388
	99.1046	3.2106		91.4512	3.17574		86.7912	3.15296
	98.9505	3.20984		91.297	3.17498		86.6369	3.15235
	98.7962	3.20892		91.1428	3.17406		86.4827	3.15174
	98.642	3.20831		90.9887	3.1736		86.3285	3.15113
	98.4878	3.20754		90.8345	3.17284		86.1744	3.15052
	98.3337	3.20693		90.6803	3.17223		86.0202	3.14975
	98.1795	3.20586		90.5261	3.17146		85.866	3.14914
	98.0253	3.20525		90.3719	3.1707		85.7118	3.14853
	97.8712	3.20433		90.2176	3.16978		85.5577	3.14792
	97.717	3.20357		90.0634	3.16917		85.4035	3.1473
	97.5628	3.20296		89.9093	3.16856		85.2494	3.14639
	97.4086	3.20189		89.7551	3.16794		85.0952	3.14578
	97.2544	3.20158		89.6009	3.16703		84.9409	3.14532
	97.1001	3.20051		89.4468	3.16657		84.7867	3.1444
	96.9459	3.20005		89.2926	3.16596		84.6325	3.14379
	96.7917	3.19898		89.1385	3.16519		84.4783	3.14318
	96.6375	3.19852		88.9844	3.16412		84.3241	3.14256
	96.4832	3.19761		88.8303	3.16366		84.17	3.1418
	96.3289	3.19684		88.6761	3.16275		84.0158	3.14104
	96.1746	3.19623		88.5219	3.16229		83.8616	3.14058
	96.0205	3.19531		88.3677	3.16152		83.7074	3.14012
	95.8663	3.19485		88.2135	3.16091		83.5532	3.13935
	95.7121	3.19378		88.0593	3.16015		83.3991	3.13844
	95.558	3.19287		87.9051	3.15938		83.2449	3.13813
	95.4038	3.19225		87.7508	3.15877		83.0906	3.13767
	95.2496	3.19149		87.5966	3.15801		82.9364	3.13706
	95.0953	3.19073		87.4424	3.1574		82.7822	3.13614
	94.9411	3.18996		87.2881	3.15678		82.6281	3.13553
	94.7869	3.18935		87.1339	3.15617		82.4739	3.13492
	94.6327	3.18859		86.9797	3.15541		82.3197	3.13446
	94.4785	3.18782		86.8255	3.1548		82.1656	3.13354
	94.3243	3.18721		86.6713	3.15403		82.0114	3.13309
	94.1701	3.18644		86.5171	3.15342		81.8572	3.13263
	94.0159	3.18553		86.3628	3.1525		81.703	3.13217
	93.8617	3.18461		86.2086	3.1522		81.5488	3.13125
	93.7075	3.18369		86.0544	3.15174		81.3946	3.13079
	93.5533	3.18323		85.9002	3.15097		81.2404	3.13033
	93.3991	3.18232		85.746	3.15021		81.0863	3.12957
	93.2449	3.18171		85.5918	3.14975		80.9321	3.12896
	93.0906	3.18109		85.4376	3.14899		80.7779	3.1285
	92.9364	3.18033		85.2835	3.14853		80.6237	3.12789
	92.7822	3.17972		85.1292	3.14792		80.4695	3.12743
	92.628	3.17895		84.975	3.1473		80.3153	3.12697
	92.4739	3.17804		84.8208	3.14669		80.1611	3.12636
	92.3197	3.17758		84.6666	3.14608		80.0069	3.12559
	92.1655	3.17681		84.5124	3.14532		79.8527	3.12513
	92.0113	3.17605		84.3581	3.14486		79.6985	3.12468
	91.8572	3.17544		84.2039	3.14394		79.5444	3.12376
	91.7031	3.17483		84.0497	3.14318		79.3902	3.12315
	91.5489	3.17406		83.8955	3.14256		79.236	3.12269
	91.3947	3.1736		83.7413	3.14211		79.0817	3.12208
	91.2405	3.17268		83.5871	3.14134		78.9275	3.12162
	91.0863	3.17207		83.4329	3.14073		78.7733	3.12101
	90.9321	3.17116		83.2787	3.14042		78.6191	3.1204
	90.7779	3.17054		83.1245	3.13966		78.4649	3.12009
	90.6237	3.16978		82.9703	3.13935		78.3107	3.11917
	90.4695	3.16902		82.8161	3.13859		78.1565	3.11887
	90.3154	3.1684		82.6619	3.13798		78.0024	3.1181
	90.1612	3.16794		82.5077	3.13737		77.8482	3.11749
	90.007	3.16703		82.3536	3.13691		77.694	3.11688
	89.8527	3.16642		82.1994	3.1363		77.5398	3.11673
	89.6985	3.16565		82.0451	3.13568		77.3856	3.11611
	89.5443	3.16535		81.8909	3.13507		77.2314	3.1155
	89.3901	3.16443		81.7367	3.13446		77.0772	3.11504
	89.2359	3.16366		81.5825	3.13354		76.923	3.11443
	89.0817	3.16305		81.4284	3.13309		76.7688	3.11382
	88.9275	3.16244		81.2742	3.13247		76.6146	3.11321
	88.7733	3.16168		81.12	3.13201		76.4604	3.1129
	88.6191	3.16106		80.9659	3.13156		76.3062	3.11214
	88.4649	3.16061		80.8117	3.13079		76.152	3.11153
	88.3107	3.15984		80.6575	3.13018		75.9978	3.11137
	88.1565	3.15908		80.5033	3.12957		75.8436	3.11061
	88.0024	3.15847		80.3491	3.12896		75.6894	3.1103
	87.8482	3.1577		80.195	3.1285		75.5352	3.10939
	87.694	3.15709		80.0408	3.12804		75.381	3.10908
	87.5398	3.15663		79.8865	3.12743		75.2268	3.10862
	87.3856	3.15587		79.7323	3.12697		75.0726	3.10816
	87.2315	3.15541		79.5781	3.12636		74.9183	3.10755
	87.0773	3.15464		79.424	3.12575		74.7641	3.10709
	86.9231	3.15388		79.2698	3.12513		74.61	3.10648
	86.7689	3.15311		79.1155	3.12437		74.4558	3.10602
	86.6147	3.15266		78.9613	3.12391		74.3016	3.10526
	86.4605	3.15204		78.8071	3.12315		74.1474	3.10495
	86.3063	3.15128		78.6529	3.12269		73.9932	3.10434
	86.1521	3.15082		78.4987	3.12223		73.839	3.10404
	85.9978	3.15006		78.3446	3.12192		73.6848	3.10342
	85.8436	3.14944		78.1904	3.12147		73.5306	3.10312
	85.6894	3.14883		78.0362	3.1207		73.3764	3.1022
	85.5353	3.14822		77.882	3.12009		73.2222	3.10205
	85.381	3.14792		77.7278	3.11932		73.068	3.10174
	85.2268	3.14715		77.5736	3.11902		72.9138	3.10098
	85.0726	3.14639		77.4194	3.11871		72.7596	3.10067
	84.9184	3.14562		77.2652	3.1181		72.6055	3.09991
	84.7642	3.14532		77.111	3.11764		72.4513	3.0996
	84.61	3.14455		76.9568	3.11703		72.2972	3.09914
	84.4557	3.14394		76.8026	3.11673		72.143	3.09853
	84.3015	3.14318		76.6484	3.11627		71.9888	3.09823
	84.1473	3.14287		76.4942	3.11566		71.8346	3.09777
	83.993	3.14211		76.34	3.1152		71.6804	3.09716
	83.8388	3.14149		76.1858	3.11474		71.5263	3.09654
	83.6846	3.14088		76.0316	3.11413		71.372	3.09609
	83.5305	3.14058		75.8774	3.11336		71.2178	3.09578
	83.3762	3.13981		75.7232	3.1129		71.0636	3.09517
	83.222	3.13935		75.569	3.11244		70.9093	3.09471
	83.0678	3.13874		75.4148	3.11214		70.7551	3.09425
	82.9136	3.13798		75.2606	3.11153		70.6009	3.09364
	82.7594	3.13767		75.1064	3.11107		70.4468	3.09333
	82.6051	3.13706		74.9522	3.11046		70.2927	3.09257
	82.4509	3.1363		74.798	3.11		70.1385	3.09226
	82.2966	3.13568		74.6439	3.10954		69.9843	3.0918
	82.1424	3.13538		74.4897	3.10893		69.8301	3.09119
	81.9882	3.13477		74.3356	3.10878		69.6759	3.09073
	81.834	3.13416		74.1814	3.10801		69.5218	3.09043
	81.6798	3.13354		74.0272	3.1077		69.3676	3.08966
	81.5255	3.13278		73.873	3.10709		69.2134	3.08951
	81.3713	3.13217		73.7188	3.10663		69.0592	3.08905
	81.2171	3.13186		73.5646	3.10602		68.905	3.08859
	81.0629	3.1314		73.4104	3.10556		68.7508	3.08798
	80.9087	3.13064		73.2562	3.10495		68.5967	3.08768
	80.7544	3.13033		73.102	3.1048		68.4425	3.08691
	80.6002	3.12987		72.9478	3.10419		68.2883	3.08661
	80.4459	3.12926		72.7936	3.10342		68.1341	3.08584
	80.2917	3.1288		72.6394	3.10312		67.9799	3.08584
	80.1375	3.12804		72.4852	3.10266		67.8258	3.08523
	79.9833	3.12743		72.331	3.10205		67.6716	3.08462
	79.8291	3.12728		72.1768	3.10174		67.5175	3.08416
	79.6749	3.12666		72.0226	3.10113		67.3633	3.08401
	79.5207	3.12621		71.8684	3.10082		67.2092	3.08339
	79.3666	3.12559		71.7143	3.10037		67.055	3.08278
	79.2124	3.12529		71.5601	3.09991		66.9007	3.08232
	79.0582	3.12452		71.4059	3.09945		66.7466	3.08187
	78.904	3.12422		71.2517	3.09884		66.5924	3.08156
	78.7498	3.1233		71.0975	3.09838		66.4382	3.0811
	78.5957	3.12299		70.9433	3.09792		66.2841	3.08049
	78.4415	3.12254		70.7892	3.09761		66.1299	3.08003
	78.2873	3.12192		70.635	3.09685		65.9757	3.07988
	78.1332	3.12147		70.4808	3.09639		65.8216	3.07927
	77.979	3.12085		70.3266	3.09593		65.6674	3.07866
	77.8248	3.1204		70.1724	3.09563		65.5133	3.0785
	77.6706	3.12009		70.0182	3.09517		65.3591	3.07804
	77.5165	3.11948		69.864	3.09471		65.2049	3.07774
	77.3622	3.11887		69.7098	3.0944		65.0507	3.07728
	77.208	3.11841		69.5556	3.09349		64.8965	3.07682
	77.0538	3.1181		69.4014	3.09303		64.7422	3.07621
	76.8996	3.11749		69.2471	3.09257		64.588	3.07575
	76.7454	3.11703		69.0929	3.09242		64.4338	3.07529
	76.5911	3.11627		68.9387	3.09196		64.2796	3.07499
	76.4369	3.11596		68.7845	3.09135		64.1255	3.07437
	76.2828	3.1155		68.6303	3.09089		63.9713	3.07407
	76.1286	3.11504		68.4761	3.09028		63.8171	3.0733
	75.9744	3.11443		68.3218	3.09012		63.663	3.073
	75.8202	3.11367		68.1677	3.08966		63.5088	3.07269
	75.6659	3.11336		68.0135	3.0892		63.3546	3.07223
	75.5118	3.11275		67.8593	3.08875		63.2004	3.07178
	75.3576	3.11244		67.7051	3.08829		63.0461	3.07116
	75.2034	3.11183		67.5509	3.08783		62.8919	3.07086
	75.0492	3.11153		67.3967	3.08737		62.7377	3.0707
	74.895	3.11092		67.2425	3.08691		62.5835	3.06963
	74.7408	3.11061		67.0883	3.08661		62.4293	3.06948
	74.5866	3.11		66.9341	3.08599		62.2751	3.06918
	74.4324	3.10954		66.7799	3.08569		62.121	3.06856
	74.2782	3.10923		66.6257	3.08523		61.9669	3.06811
	74.124	3.10862		66.4715	3.08477		61.8127	3.0678
	73.9699	3.10816		66.3173	3.08447		61.6585	3.06704
	73.8157	3.1077		66.1631	3.08385		61.5044	3.06658
	73.6616	3.10725		66.0089	3.08339		61.3502	3.06658
	73.5074	3.10679		65.8547	3.08309		61.196	3.06597
	73.3532	3.10618		65.7005	3.08263		61.0418	3.06535
	73.199	3.10587		65.5463	3.08202		60.8877	3.06505
	73.0448	3.10526		65.3921	3.08187		60.7335	3.06474
	72.8906	3.1048		65.2379	3.0811		60.5793	3.06398
	72.7364	3.10419		65.0837	3.08095		60.4251	3.06337
	72.5822	3.10404		64.9296	3.08049		60.2709	3.06321
	72.428	3.10342		64.7754	3.07988		60.1167	3.0626
	72.2739	3.10312		64.6212	3.07973		59.9625	3.0623
	72.1197	3.10251		64.467	3.07896		59.8083	3.06168
	71.9656	3.10205		64.3128	3.07866		59.6541	3.06138
	71.8114	3.10144		64.1586	3.07835		59.4999	3.06107
	71.6571	3.10128		64.0045	3.07804		59.3458	3.06077
	71.5029	3.10067		63.8503	3.07728		59.1916	3.06031
	71.3487	3.10037		63.6961	3.07713		59.0374	3.05985
	71.1946	3.09991		63.5418	3.07651		58.8832	3.05924
	71.0404	3.0996		63.3876	3.07606		58.729	3.05863
	70.8862	3.09899		63.2334	3.0756		58.5748	3.05847
	70.7321	3.09868		63.0792	3.07529		58.4207	3.05786
	70.5779	3.09807		62.925	3.07468		58.2665	3.0574
	70.4237	3.09777		62.7708	3.07453		58.1123	3.05725
	70.2695	3.09731		62.6166	3.07407		57.9581	3.05664
	70.1154	3.0967		62.4624	3.0733		57.8038	3.05618
	69.9612	3.09639		62.3082	3.073		57.6496	3.05572
	69.807	3.09593		62.1541	3.07254		57.4954	3.05542
	69.6529	3.09547		61.9999	3.07193		57.3412	3.05496
	69.4987	3.09517		61.8458	3.07193		57.187	3.0545
	69.3445	3.09471		61.6916	3.07132		57.0328	3.05389
	69.1903	3.09425		61.5374	3.07086		56.8786	3.05328
	69.0361	3.09394		61.3832	3.0704		56.7244	3.05297
	68.882	3.09318		61.229	3.07009		56.5702	3.05251
	68.7278	3.09287		61.0748	3.06948		56.416	3.0519
	68.5736	3.09226		60.9206	3.06902		56.2618	3.0519
	68.4194	3.09211		60.7664	3.06872		56.1076	3.05113
	68.2652	3.09165		60.6122	3.06826		55.9534	3.05098
	68.111	3.0915		60.4579	3.06795		55.7993	3.05006
	67.9568	3.09089		60.3037	3.06749		55.6451	3.04991
	67.8027	3.09058		60.1495	3.06704		55.4909	3.04945
	67.6485	3.09028		59.9953	3.06658		55.3367	3.04899
	67.4943	3.08951		59.8411	3.06612		55.1825	3.04854
	67.3401	3.08905		59.6869	3.06566		55.0283	3.04808
	67.1859	3.0889		59.5327	3.0652		54.8741	3.04747
	67.0317	3.08859		59.3786	3.06489		54.7199	3.04716
	66.8775	3.08798		59.2244	3.06428		54.5658	3.0467
	66.7233	3.08768		59.0702	3.06413		54.4115	3.04609
	66.5691	3.08706		58.9161	3.06337		54.2574	3.04578
	66.4149	3.08661		58.7619	3.06291		54.1031	3.04532
	66.2607	3.08645		58.6078	3.0626		53.9489	3.04502
	66.1064	3.08584		58.4537	3.0623		53.7947	3.04425
	65.9522	3.08554		58.2995	3.06184		53.6406	3.04395
	65.7979	3.08523		58.1453	3.06138		53.4864	3.04334
	65.6437	3.08462		57.9911	3.06092		53.3323	3.04273
	65.4895	3.08431		57.8369	3.06031		53.1781	3.04227
	65.3353	3.08355		57.6827	3.06		53.0239	3.04211
	65.1811	3.08324		57.5285	3.05985		52.8698	3.0415
	65.0269	3.08278		57.3743	3.05924		52.7156	3.04104
	64.8726	3.08248		57.2201	3.05893		52.5615	3.04058
	64.7184	3.08202		57.066	3.05863		52.4073	3.03997
	64.5643	3.08171		56.9118	3.05801		52.2531	3.03997
	64.4101	3.0811		56.7576	3.05756		52.099	3.03921
	64.2559	3.08095		56.6034	3.05725		51.9448	3.03875
	64.1018	3.08064		56.4492	3.05679		51.7906	3.03814
	63.9476	3.08018		56.295	3.05649		51.6363	3.03783
	63.7934	3.07942		56.1408	3.05603		51.4821	3.03737
	63.6392	3.07927		55.9866	3.05557		51.3279	3.03692
	63.485	3.07881		55.8324	3.05511		51.1737	3.03661
	63.3307	3.07835		55.6783	3.05465		51.0195	3.03585
	63.1765	3.07804		55.5241	3.05404		50.8653	3.03554
	63.0223	3.07759		55.3699	3.05373		50.7111	3.03493
	62.8681	3.07713		55.2157	3.05343		50.5569	3.03447
	62.7139	3.07667		55.0615	3.05251		50.4026	3.03386
	62.5597	3.07636		54.9073	3.05236		50.2485	3.03325
	62.4055	3.07575		54.7531	3.05175		50.0943	3.03263
	62.2514	3.0756		54.5988	3.05159		49.9401	3.03233
	62.0972	3.07514		54.4446	3.05113		49.7859	3.03202
	61.9429	3.07483		54.2904	3.05068		49.6317	3.03156
	61.7887	3.07407		54.1362	3.05022		49.4776	3.03111
	61.6345	3.07361		53.982	3.04976		49.3235	3.03049
	61.4803	3.07315		53.8277	3.0493		49.1693	3.03019
	61.326	3.07269		53.6735	3.04899		49.0152	3.02942
	61.1718	3.07223		53.5193	3.04823		48.8611	3.02912
	61.0175	3.07208		53.3651	3.04808		48.7069	3.02866
	60.8633	3.07162		53.2109	3.04747		48.5526	3.0282
	60.7091	3.07101		53.0568	3.04701		48.3984	3.02759
	60.5549	3.07086		52.9026	3.04655		48.2442	3.02713
	60.4007	3.07025		52.7484	3.04609		48.0899	3.02667
	60.2464	3.06994		52.5942	3.04563		47.9357	3.02621
	60.0922	3.06963		52.44	3.04517		47.7815	3.02545
	59.938	3.06918		52.2858	3.04487		47.6273	3.02514
	59.7838	3.06841		52.1317	3.04425		47.4731	3.02468
	59.6296	3.06841		51.9774	3.04395		47.319	3.02407
	59.4754	3.0678		51.8233	3.04318		47.1648	3.02361
	59.3211	3.06749		51.6691	3.04288		47.0107	3.023
	59.167	3.06719		51.5149	3.04242		46.8566	3.02239
	59.0128	3.06658		51.3607	3.04211		46.7024	3.02193
	58.8586	3.06597		51.2065	3.04135		46.5482	3.02163
	58.7044	3.06597		51.0524	3.04089		46.394	3.02101
	58.5502	3.06535		50.8982	3.04058		46.2399	3.02056
	58.3961	3.06505		50.7439	3.03982		46.0857	3.01994
	58.2419	3.06444		50.5897	3.03982		45.9315	3.01949
	58.0877	3.06413		50.4355	3.03906		45.7773	3.01903
	57.9334	3.06352		50.2813	3.03875		45.6231	3.01842
	57.7792	3.06321		50.1272	3.03814		45.4689	3.0178
	57.6249	3.06291		49.9731	3.03768		45.3148	3.01735
	57.4708	3.0623		49.8189	3.03722		45.1606	3.01673
	57.3166	3.06199		49.6647	3.03692		45.0065	3.01627
	57.1624	3.06168		49.5106	3.036		44.8524	3.01597
	57.0082	3.06107		49.3564	3.03569		44.6982	3.0152
	56.854	3.06092		49.2022	3.03539		44.544	3.01444
	56.6998	3.06031		49.048	3.03493		44.3898	3.01413
	56.5456	3.05985		48.8939	3.03447		44.2357	3.01322
	56.3914	3.0597		48.7397	3.03386		44.0815	3.01276
	56.2372	3.05908		48.5855	3.03355		43.9273	3.01215
	56.0829	3.05878		48.4314	3.03279		43.7731	3.01184
	55.9287	3.05832		48.2772	3.03248		43.6189	3.01138
	55.7745	3.05801		48.123	3.03187		43.4647	3.01062
	55.6203	3.05756		47.9688	3.03141		43.3105	3.01001
	55.4661	3.0571		47.8147	3.03111		43.1564	3.00939
	55.3119	3.05679		47.6606	3.03034		43.0022	3.00894
	55.1578	3.05618		47.5064	3.02988		42.8479	3.00832
	55.0036	3.05603		47.3522	3.02958		42.6937	3.00771
	54.8494	3.05557		47.1981	3.02912		42.5395	3.00741
	54.6952	3.05526		47.0438	3.02866		42.3853	3.00649
	54.541	3.0548		46.8896	3.0282		42.2311	3.00603
	54.3869	3.05435		46.7354	3.02774		42.0769	3.00557
	54.2327	3.05389		46.5812	3.02713		41.9227	3.00511
	54.0785	3.05343		46.4271	3.02667		41.7686	3.0042
	53.9243	3.05282		46.2729	3.02621		41.6144	3.00374
	53.7702	3.05236		46.1187	3.02545		41.4603	3.00343
	53.6159	3.05205		45.9645	3.02514		41.3062	3.00267
	53.4617	3.05159		45.8102	3.02484		41.152	3.0019
	53.3076	3.05113		45.6561	3.02407		40.9978	3.00129
	53.1534	3.05068		45.5019	3.02377		40.8436	3.00068
	52.9993	3.05052		45.3476	3.023		40.6894	3.00007
	52.8452	3.04991		45.1934	3.02254		40.5352	2.99961
	52.691	3.04945		45.0392	3.02208		40.381	2.999
	52.5368	3.04899		44.885	3.02147		40.2268	2.99823
	52.3826	3.04854		44.7307	3.02101		40.0726	2.99762
	52.2285	3.04823		44.5765	3.02056		39.9184	2.99716
	52.0743	3.04747		44.4224	3.0201		39.7642	2.99655
	51.92	3.04731		44.2682	3.01949		39.61	2.99579
	51.7659	3.04655		44.114	3.01903		39.4558	2.99518
	51.6117	3.04609		43.9598	3.01857		39.3016	2.99456
	51.4575	3.04578		43.8056	3.0178		39.1474	2.99411
	51.3033	3.04532		43.6514	3.01735		38.9932	2.99334
	51.1491	3.04471		43.4972	3.01689		38.8391	2.99258
	50.9949	3.04441		43.343	3.01627		38.6849	2.99212
	50.8407	3.0441		43.1889	3.01566		38.5307	2.99135
	50.6866	3.04364		43.0347	3.01505		38.3766	2.99059
	50.5324	3.04288		42.8805	3.01459		38.2224	2.99013
	50.3783	3.04242		42.7263	3.01398		38.0682	2.98921
	50.2241	3.04196		42.5722	3.01322		37.914	2.9886
	50.0699	3.0415		42.418	3.01261		37.7598	2.98799
	49.9156	3.04104		42.2638	3.01199		37.6056	2.98723
	49.7615	3.04074		42.1097	3.01169		37.4515	2.98661
	49.6072	3.04028		41.9555	3.01108		37.2973	2.986
	49.453	3.03967		41.8013	3.01077		37.1431	2.98524
	49.2988	3.03936		41.6471	3.01001		36.9888	2.98447
	49.1446	3.0389		41.493	3.00955		36.8346	2.98386
	48.9905	3.03844		41.3388	3.00894		36.6804	2.98294
	48.8364	3.03799		41.1846	3.00817		36.5262	2.98249
	48.6822	3.03768		41.0304	3.00741		36.372	2.98172
	48.528	3.03707		40.8762	3.00695		36.2178	2.98096
	48.3738	3.0363		40.722	3.00634		36.0636	2.98019
	48.2196	3.036		40.5678	3.00588		35.9094	2.97927
	48.0655	3.03569		40.4136	3.00496		35.7552	2.97866
	47.9113	3.03523		40.2594	3.00466		35.6011	2.97805
	47.7571	3.03477		40.1052	3.00389		35.4469	2.97744
	47.6029	3.03432		39.951	3.00343		35.2927	2.97668
	47.4486	3.0337		39.7969	3.00267		35.1385	2.97606
	47.2945	3.03309		39.6427	3.00206		34.9843	2.97515
	47.1403	3.03248		39.4886	3.00144		34.8301	2.97423
	46.9861	3.03218		39.3344	3.00099		34.6759	2.97346
	46.8319	3.03172		39.1802	3.00022		34.5217	2.97255
	46.6776	3.03126		39.026	2.99961		34.3674	2.97163
	46.5235	3.03065		38.8719	2.999		34.2132	2.97117
	46.3694	3.03019		38.7176	2.99839		34.059	2.97025
	46.2152	3.02942		38.5634	2.99777		33.9048	2.96964
	46.0611	3.02912		38.4092	2.99716		33.7506	2.96873
	45.9069	3.02866		38.255	2.99655		33.5964	2.96811
	45.7528	3.0282		38.1007	2.99579		33.4422	2.96704
	45.5986	3.02789		37.9465	2.99502		33.288	2.96643
	45.4445	3.02728		37.7923	2.99456		33.1338	2.96536
	45.2903	3.02682		37.6381	2.99395		32.9796	2.96475
	45.1361	3.02621		37.4839	2.99349		32.8254	2.96383
	44.9819	3.0256		37.3297	2.99258		32.6711	2.96322
	44.8277	3.02499		37.1755	2.99181		32.517	2.9623
	44.6735	3.02438		37.0213	2.99135		32.3628	2.96154
	44.5193	3.02392		36.867	2.99074		32.2086	2.96077
	44.3651	3.02331		36.7129	2.98998		32.0543	2.95986
	44.211	3.023		36.5587	2.98952		31.9001	2.95894
	44.0568	3.02254		36.4045	2.9886		31.746	2.95818
	43.9025	3.02193		36.2503	2.98799		31.5918	2.95695
	43.7483	3.02163		36.0961	2.98707		31.4376	2.95619
	43.5941	3.02086		35.9419	2.98631		31.2834	2.95542
	43.4399	3.0201		35.7878	2.98585		31.1292	2.95435
	43.2857	3.01979		35.6336	2.98524		30.9751	2.95359
	43.1315	3.01933		35.4794	2.98432		30.8209	2.95267
	42.9774	3.01872		35.3252	2.98356		30.6666	2.95175
	42.8233	3.01826		35.171	2.98279		30.5125	2.95068
	42.6692	3.0175		35.0168	2.98187		30.3583	2.94977
	42.515	3.01689		34.8626	2.98142		30.2041	2.94885
	42.3608	3.01658		34.7084	2.98065		30.0499	2.94793
	42.2067	3.01612		34.5542	2.97989		29.8957	2.94671
	42.0525	3.01536		34.4	2.97912		29.7415	2.94594
	41.8984	3.0149		34.2458	2.97836		29.5873	2.94487
	41.7442	3.01413		34.0916	2.97759		29.4331	2.94396
	41.59	3.01368		33.9375	2.97668		29.2789	2.94273
	41.4359	3.01306		33.7833	2.97606		29.1247	2.94182
	41.2817	3.01261		33.6291	2.9753		28.9705	2.94075
	41.1275	3.01169		33.475	2.97469		28.8163	2.93983
	40.9733	3.01123		33.3208	2.97362		28.6621	2.93876
	40.8191	3.01092		33.1666	2.97285		28.5079	2.93784
	40.6649	3.00985		33.0125	2.97209		28.3537	2.93646
	40.5108	3.00955		32.8583	2.97132		28.1995	2.93585
	40.3566	3.00894		32.7041	2.97056		28.0452	2.93478
	40.2024	3.00848		32.5498	2.96964		27.891	2.93356
	40.0482	3.00787		32.3956	2.96873		27.7369	2.93249
	39.894	3.00725		32.2414	2.96811		27.5827	2.93173
	39.7398	3.00664		32.0871	2.96704		27.4285	2.93004
	39.5857	3.00618		31.9329	2.96597		27.2744	2.92913
	39.4315	3.00542		31.7787	2.96536		27.1202	2.92775
	39.2773	3.00466		31.6244	2.9646		26.9661	2.92683
	39.1231	3.00389		31.4702	2.96368		26.812	2.92576
	38.9689	3.00358		31.316	2.96276		26.6578	2.92454
	38.8147	3.00282		31.1618	2.96169		26.5037	2.92362
	38.6606	3.00221		31.0077	2.96093		26.3495	2.92209
	38.5064	3.0016		30.8535	2.96001		26.1953	2.92087
	38.3522	3.00099		30.6993	2.95909		26.041	2.91995
	38.198	3.00022		30.5451	2.95818		25.8868	2.91858
	38.0439	2.99992		30.3909	2.95726		25.7326	2.91735
	37.8897	2.99915		30.2367	2.95649		25.5785	2.91613
	37.7355	2.99854		30.0825	2.95558		25.4243	2.9146
	37.5813	2.99823		29.9283	2.95451		25.27	2.91353
	37.4271	2.99732		29.7742	2.95359		25.1158	2.91215
	37.2729	2.99686		29.62	2.95237		24.9616	2.91093
	37.1188	2.99594		29.4659	2.95145		24.8074	2.90971
	36.9646	2.99533		29.3117	2.95053		24.6532	2.90849
	36.8104	2.99472		29.1575	2.94961		24.4991	2.90711
	36.6562	2.99395		29.0033	2.94854		24.3449	2.90543
	36.502	2.99334		28.8491	2.94778		24.1907	2.90436
	36.3479	2.99242		28.6949	2.94656		24.0364	2.90283
	36.1936	2.99181		28.5407	2.94579		23.8822	2.90145
	36.0394	2.99105		28.3865	2.94472		23.7281	2.90023
	35.8852	2.99044		28.2323	2.94365		23.5739	2.89885
	35.731	2.98982		28.0781	2.94258		23.4197	2.89748
	35.5769	2.98906		27.9239	2.94136		23.2655	2.8961
	35.4226	2.9886		27.7697	2.94044		23.1113	2.89427
	35.2685	2.98753		27.6156	2.93922		22.9571	2.89304
	35.1143	2.98661		27.4614	2.9383		22.8028	2.89136
	34.9601	2.98615		27.3072	2.93708		22.6486	2.88999
	34.8059	2.98539		27.1531	2.93601		22.4944	2.88846
	34.6517	2.98478		26.9989	2.93509		22.3402	2.88708
	34.4975	2.98432		26.8447	2.93402		22.1861	2.8854
	34.3433	2.98371		26.6905	2.93264		22.0319	2.88387
	34.1891	2.98279		26.5364	2.93173		21.8777	2.88203
	34.0349	2.98218		26.3821	2.9302		21.7235	2.88051
	33.8807	2.98142		26.2279	2.92928		21.5692	2.87882
	33.7264	2.9805		26.0738	2.92806		21.4149	2.87714
	33.5722	2.97973		25.9196	2.92683		21.2607	2.87546
	33.418	2.97882		25.7653	2.92576		21.1065	2.87378
	33.2638	2.9782		25.6111	2.92439		20.9523	2.8721
	33.1095	2.97729		25.4569	2.92332		20.7982	2.87041
	32.9554	2.97668		25.3027	2.92194		20.6441	2.86858
	32.8012	2.97591		25.1485	2.92087		20.4899	2.86675
	32.6471	2.97499		24.9943	2.91934		20.3357	2.86522
	32.4929	2.97423		24.8401	2.91796		20.1816	2.86323
	32.3387	2.97331		24.6859	2.91689		20.0274	2.86139
	32.1846	2.97239		24.5317	2.91552		19.8732	2.85941
	32.0304	2.97148		24.3775	2.91414		19.719	2.85742
	31.8762	2.97071		24.2233	2.91307		19.5649	2.85589
	31.722	2.9698		24.0691	2.91139		19.4106	2.8539
	31.5678	2.96888		23.9149	2.91017		19.2564	2.85161
	31.4136	2.96796		23.7607	2.90849		19.1022	2.84977
	31.2594	2.96735		23.6065	2.90711		18.948	2.84779
	31.1052	2.96628		23.4523	2.90589		18.7938	2.84565
	30.951	2.96551		23.2981	2.90436		18.6396	2.84381
	30.7968	2.9646		23.1439	2.90313		18.4855	2.84137
	30.6426	2.96368		22.9897	2.9013		18.3313	2.83938
	30.4885	2.96261		22.8355	2.89962		18.177	2.83708
	30.3343	2.96154		22.6813	2.89855		18.0228	2.83494
	30.1801	2.96077		22.5271	2.89687		17.8687	2.8328
	30.0259	2.95986		22.3729	2.89534		17.7145	2.83066
	29.8717	2.95894		22.2187	2.89396		17.5603	2.82822
	29.7175	2.95787		22.0645	2.89213		17.4062	2.82592
	29.5633	2.95711		21.9103	2.89044		17.252	2.82378
	29.4091	2.95588		21.7561	2.88891		17.0978	2.82103
	29.2549	2.95496		21.6019	2.88754		16.9435	2.81904
	29.1007	2.95435		21.4478	2.8857		16.7893	2.81629
	28.9465	2.95313		21.2936	2.88387		16.6352	2.81415
	28.7924	2.95191		21.1394	2.88203		16.481	2.81155
	28.6382	2.95084		20.9852	2.88066		16.3268	2.8088
	28.484	2.94977		20.831	2.87867		16.1726	2.80651
	28.3298	2.949		20.6768	2.87699		16.0184	2.80421
	28.1756	2.94793		20.5226	2.87531		15.8643	2.80131
	28.0214	2.94686		20.3683	2.87363		15.71	2.7984
	27.8671	2.94579		20.2142	2.87164		15.5558	2.79596
	27.713	2.94487		20.06	2.86965		15.4016	2.7932
	27.5588	2.9438		19.9058	2.86782		15.2474	2.79015
	27.4046	2.94273		19.7517	2.86583		15.0932	2.78724
	27.2504	2.94166		19.5975	2.86415		14.939	2.78464
	27.0962	2.94044		19.4434	2.86216		14.7849	2.78143
	26.942	2.93922		19.2892	2.86017		14.6306	2.77837
	26.7878	2.93815		19.135	2.85818		14.4764	2.77547
	26.6336	2.93708		18.9808	2.85635		14.3222	2.77241
	26.4794	2.93585		18.8266	2.85421		14.168	2.7692
	26.3252	2.93478		18.6723	2.85207		14.0139	2.76614
	26.171	2.93371		18.5181	2.84977		13.8597	2.76263
	26.0168	2.93234		18.3639	2.84779		13.7056	2.75941
	25.8626	2.93081		18.2097	2.84595		13.5514	2.75575
	25.7084	2.92974		18.0555	2.84351		13.3972	2.75253
	25.5542	2.92836		17.9013	2.84121		13.243	2.74902
	25.4	2.92729		17.7472	2.83892		13.0888	2.74535
	25.2458	2.92592		17.5929	2.83663		12.9345	2.74183
	25.0916	2.92484		17.4387	2.83449		12.7803	2.73801
	24.9374	2.92347		17.2845	2.83189		12.6261	2.73434
	24.7832	2.92194		17.1303	2.82959		12.4719	2.73052
	24.629	2.92041		16.9761	2.82745		12.3177	2.72654
	24.4748	2.91934		16.8219	2.8247		12.1635	2.72257
	24.3206	2.91781		16.6678	2.82241		12.0093	2.71859
	24.1664	2.91644		16.5136	2.81981		11.8551	2.71462
	24.0122	2.91491		16.3595	2.81721		11.7009	2.71034
	23.858	2.91384		16.2053	2.81446		11.5468	2.7059
	23.7038	2.91215		16.0512	2.8117		11.3925	2.70162
	23.5496	2.91063		15.8971	2.80895		11.2384	2.69703
	23.3954	2.9091		15.743	2.80635		11.0842	2.6926
	23.2412	2.90757		15.5888	2.80345		10.93	2.68786
	23.0871	2.90619		15.4346	2.80054		10.7758	2.68327
	22.9329	2.90451		15.2804	2.79764		10.6216	2.67823
	22.7787	2.90298		15.1263	2.79473		10.4674	2.67364
	22.6245	2.90145		14.972	2.79167		10.3132	2.66814
	22.4704	2.90008		14.8179	2.78892		10.159	2.66324
	22.3162	2.89839		14.6636	2.78571		10.0049	2.65774
	22.162	2.89687		14.5094	2.7825		9.85067	2.65239
	22.0078	2.89503		14.3552	2.77929		9.69648	2.64689
	21.8535	2.89335		14.201	2.77608		9.54227	2.64138
	21.6993	2.89136		14.0468	2.77287		9.38806	2.63557
	21.5451	2.88968		13.8927	2.7692		9.23385	2.62961
	21.3908	2.888		13.7385	2.76568		9.07967	2.62365
	21.2367	2.88632		13.5843	2.76247		8.92552	2.61753
	21.0825	2.88448		13.4301	2.75865		8.77137	2.61126
	20.9282	2.88295		13.2759	2.75498		8.6172	2.60469
	20.774	2.88081		13.1218	2.75131		8.46301	2.59811
	20.6199	2.87898		12.9677	2.74749		8.3088	2.59169
	20.4656	2.87699		12.8135	2.74382		8.1546	2.58481
	20.3114	2.875		12.6593	2.73969		8.00042	2.57747
	20.1572	2.87332		12.5051	2.73572		7.84624	2.57013
	20.003	2.87118		12.3509	2.73174		7.69203	2.56295
	19.8488	2.86934		12.1967	2.72746		7.53783	2.5553
	19.6946	2.86705		12.0426	2.72318		7.38365	2.54735
	19.5403	2.86506		11.8884	2.71875		7.22945	2.5394
	19.3861	2.86338		11.7342	2.71416		7.07523	2.5313
[truncated: 492 more rows]

## Sheet: Supplementary Fig. 9b
2nd cycle	Q/M [mAh/g]	V [V]	3rd cycle	Q/M [mAh/g]	V [V]	4th cycle	Q/M [mAh/g]	V [V]
	0	3.05847		0	3.06597		0	3.07285
	0.15418	3.06321		0.15414	3.0704		0.15417	3.07697
	0.30833	3.06566		0.30833	3.073		0.30832	3.07911
	0.46247	3.06704		0.46256	3.07437		0.46247	3.08049
	0.61663	3.06826		0.61678	3.0756		0.61665	3.08156
	0.7708	3.06933		0.771	3.07651		0.77079	3.08263
	0.92497	3.07025		0.92522	3.07713		0.92493	3.08324
	1.07908	3.07086		1.07941	3.0782		1.07908	3.08385
	1.2332	3.07147		1.23359	3.07881		1.23325	3.08462
	1.38732	3.07208		1.38774	3.07942		1.38747	3.08508
	1.5415	3.07254		1.54191	3.07973		1.54166	3.08554
	1.6957	3.0733		1.69606	3.08034		1.6958	3.08615
	1.84986	3.07376		1.85019	3.0808		1.84997	3.08645
	2.00401	3.07437		2.00434	3.08141		2.00414	3.08661
	2.15814	3.07468		2.15849	3.08156		2.15828	3.08722
	2.31227	3.07483		2.31267	3.08232		2.31241	3.08768
	2.46638	3.07544		2.46686	3.08248		2.46655	3.08813
	2.62052	3.0759		2.62103	3.08294		2.6207	3.08859
	2.77466	3.07621		2.77518	3.08339		2.77486	3.08875
	2.92879	3.07651		2.92936	3.0837		2.92902	3.0892
	3.08294	3.07697		3.08355	3.08416		3.0832	3.08966
	3.23708	3.07743		3.23775	3.08462		3.23735	3.09012
	3.39125	3.07743		3.39194	3.08477		3.39149	3.09073
	3.54543	3.07789		3.54613	3.08523		3.54566	3.09073
	3.69958	3.07835		3.70031	3.08554		3.69985	3.09135
	3.85374	3.07866		3.85445	3.08584		3.85406	3.0918
	4.00791	3.07911		4.00859	3.08615		4.00821	3.0918
	4.16206	3.07927		4.16273	3.08645		4.16232	3.09226
	4.31622	3.07973		4.31688	3.08691		4.31648	3.09272
	4.47037	3.07988		4.47107	3.08737		4.47064	3.09303
	4.62452	3.08034		4.62523	3.08752		4.62482	3.09349
	4.7787	3.08034		4.77937	3.08768		4.77899	3.09364
	4.93289	3.0808		4.93353	3.08813		4.93315	3.0941
	5.08706	3.0811		5.08769	3.08859		5.08735	3.0944
	5.24121	3.08141		5.24184	3.0889		5.24154	3.09501
	5.3954	3.08202		5.39599	3.0889		5.39569	3.09517
	5.54962	3.08248		5.55017	3.08936		5.54982	3.09563
	5.7038	3.08248		5.70436	3.08966		5.70397	3.09578
	5.85798	3.08294		5.85851	3.08997		5.85812	3.09609
	6.01216	3.08339		6.01265	3.09043		6.01228	3.09639
	6.16634	3.0837		6.16681	3.09089		6.16643	3.097
	6.3205	3.08385		6.32096	3.09119		6.32057	3.097
	6.47464	3.08416		6.47511	3.09135		6.4747	3.09731
	6.62885	3.08431		6.62929	3.0918		6.62882	3.09761
	6.78309	3.08477		6.7835	3.09211		6.78296	3.09823
	6.9373	3.08508		6.93768	3.09226		6.9371	3.09838
	7.09148	3.08538		7.09183	3.09272		7.09126	3.09884
	7.24563	3.08554		7.24598	3.09318		7.24545	3.09914
	7.39977	3.08599		7.40013	3.09349		7.39963	3.09945
	7.55392	3.0863		7.55427	3.09364		7.55377	3.0996
	7.70808	3.08661		7.70841	3.09394		7.70789	3.10021
	7.86224	3.08676		7.86259	3.0944		7.86205	3.10021
	8.01638	3.08706		8.01677	3.09456		8.0162	3.10067
	8.17053	3.08752		8.17091	3.09501		8.17036	3.10128
	8.32473	3.08783		8.32505	3.09532		8.32456	3.10128
	8.47892	3.08813		8.47921	3.09547		8.47874	3.1019
	8.63311	3.08829		8.6334	3.09578		8.63288	3.10205
	8.78728	3.08875		8.78759	3.09609		8.78704	3.10235
	8.94144	3.0889		8.94176	3.09639		8.94123	3.10251
	9.09563	3.08936		9.09593	3.09685		9.0954	3.10297
	9.24981	3.08951		9.25007	3.097		9.24957	3.10312
	9.40402	3.08997		9.40417	3.09731		9.40373	3.10342
	9.55822	3.09028		9.55829	3.09761		9.55792	3.10373
	9.71238	3.09058		9.71243	3.09807		9.71212	3.10404
	9.86654	3.09089		9.86658	3.09823		9.86632	3.10434
	10.0207	3.09135		10.0207	3.09868		10.0206	3.10465
	10.1749	3.09165		10.1749	3.09899		10.1747	3.1048
	10.3291	3.0918		10.3291	3.0993		10.3288	3.10526
	10.4833	3.09211		10.4833	3.0996		10.483	3.10556
	10.6374	3.09257		10.6375	3.09975		10.6371	3.10587
	10.7916	3.09287		10.7916	3.10021		10.7913	3.10633
	10.9458	3.09333		10.9458	3.10082		10.9455	3.10633
	11.0999	3.09349		11.0999	3.10082		11.0997	3.10694
	11.2541	3.09379		11.254	3.10128		11.2538	3.10725
	11.4082	3.0941		11.4082	3.10174		11.408	3.1074
	11.5624	3.09456		11.5624	3.1019		11.5622	3.1077
	11.7165	3.09471		11.7166	3.1022		11.7163	3.10816
	11.8707	3.09517		11.8707	3.10251		11.8705	3.10832
	12.0248	3.09563		12.0249	3.10312		12.0246	3.10878
	12.179	3.09578		12.179	3.10327		12.1788	3.10939
	12.3332	3.09609		12.3332	3.10358		12.333	3.10939
	12.4874	3.09654		12.4873	3.10404		12.4872	3.11015
	12.6416	3.0967		12.6415	3.10449		12.6413	3.11015
	12.7957	3.097		12.7957	3.10465		12.7955	3.11061
	12.9498	3.09746		12.9499	3.1048		12.9497	3.11076
	13.104	3.09761		13.104	3.10526		13.1038	3.11122
	13.2582	3.09807		13.2582	3.10556		13.258	3.11153
	13.4123	3.09838		13.4124	3.10587		13.4121	3.11183
	13.5665	3.09853		13.5665	3.10618		13.5663	3.11214
	13.7207	3.09899		13.7206	3.10648		13.7205	3.11229
	13.8749	3.09914		13.8748	3.10679		13.8746	3.11275
	14.029	3.09945		14.029	3.10725		14.0288	3.11306
	14.1832	3.09975		14.1832	3.1074		14.1829	3.11336
	14.3374	3.10021		14.3373	3.10786		14.3371	3.11351
	14.4916	3.10067		14.4915	3.10786		14.4913	3.11413
	14.6457	3.10098		14.6457	3.10816		14.6455	3.11413
	14.7999	3.10113		14.7998	3.10878		14.7996	3.11459
	14.9541	3.10144		14.9541	3.10923		14.9538	3.11489
	15.1082	3.10174		15.1083	3.10923		15.108	3.11504
	15.2624	3.10205		15.2624	3.10969		15.2622	3.1152
	15.4166	3.10251		15.4166	3.11015		15.4164	3.11566
	15.5708	3.10266		15.5708	3.1103		15.5706	3.11611
	15.7249	3.10312		15.7249	3.11061		15.7247	3.11627
	15.8791	3.10342		15.8791	3.11107		15.8788	3.11657
	16.0332	3.10358		16.0333	3.11122		16.033	3.11688
	16.1873	3.10388		16.1874	3.11153		16.1871	3.11718
	16.3415	3.10434		16.3416	3.11168		16.3413	3.11734
	16.4956	3.10449		16.4958	3.11214		16.4955	3.1178
	16.6498	3.1048		16.65	3.11229		16.6497	3.11795
	16.804	3.10511		16.8041	3.1126		16.8039	3.11841
	16.9581	3.10541		16.9583	3.11306		16.958	3.11887
	17.1123	3.10572		17.1125	3.11321		17.1122	3.11917
	17.2665	3.10602		17.2667	3.11351		17.2663	3.11917
	17.4206	3.10618		17.4209	3.11382		17.4205	3.11978
	17.5748	3.10648		17.5751	3.11413		17.5747	3.11994
	17.7289	3.10679		17.7293	3.11443		17.7288	3.12024
	17.8831	3.10694		17.8834	3.11459		17.883	3.12055
	18.0373	3.10755		18.0376	3.11504		18.0371	3.12101
	18.1915	3.10786		18.1918	3.1155		18.1913	3.12116
	18.3456	3.10786		18.3459	3.1155		18.3455	3.12147
	18.4998	3.10832		18.5	3.11581		18.4997	3.12177
	18.6539	3.10847		18.6542	3.11627		18.6539	3.12223
	18.8081	3.10893		18.8084	3.11642		18.8081	3.12223
	18.9622	3.10939		18.9625	3.11688		18.9622	3.12254
	19.1164	3.10939		19.1166	3.11703		19.1164	3.12284
	19.2706	3.11015		19.2708	3.11749		19.2706	3.12315
	19.4248	3.1103		19.425	3.1178		19.4247	3.12345
	19.5789	3.11046		19.5792	3.1181		19.5789	3.12376
	19.7331	3.11076		19.7334	3.11841		19.733	3.12406
	19.8872	3.11107		19.8875	3.11856		19.8872	3.12437
	20.0414	3.11137		20.0416	3.11917		20.0415	3.12468
	20.1955	3.11183		20.1958	3.11932		20.1956	3.12483
	20.3497	3.11168		20.35	3.11963		20.3498	3.12498
	20.5038	3.11214		20.5042	3.11994		20.5039	3.12544
	20.658	3.1126		20.6583	3.12024		20.6582	3.1259
	20.8122	3.1129		20.8125	3.1207		20.8123	3.12605
	20.9664	3.11321		20.9667	3.1207		20.9665	3.12621
	21.1206	3.11336		21.1209	3.12116		21.1206	3.12651
	21.2747	3.11367		21.275	3.12116		21.2748	3.12697
	21.4289	3.11397		21.4292	3.12162		21.429	3.12697
	21.583	3.11428		21.5834	3.12192		21.5831	3.12728
	21.7371	3.11474		21.7375	3.12223		21.7372	3.12773
	21.8913	3.11474		21.8917	3.12269		21.8914	3.12789
	22.0455	3.11504		22.0459	3.12269		22.0455	3.12835
	22.1997	3.1155		22.2	3.12315		22.1997	3.1288
	22.3539	3.11566		22.3542	3.1233		22.3538	3.12926
	22.508	3.11596		22.5083	3.12376		22.508	3.12942
	22.6622	3.11642		22.6625	3.12391		22.6621	3.12957
	22.8163	3.11657		22.8167	3.12437		22.8163	3.13003
	22.9705	3.11688		22.9709	3.12468		22.9704	3.13033
	23.1247	3.11718		23.125	3.12498		23.1245	3.13079
	23.2789	3.11764		23.2792	3.12513		23.2786	3.13094
	23.4331	3.1181		23.4334	3.12529		23.4328	3.13125
	23.5872	3.11825		23.5876	3.12559		23.587	3.13156
	23.7414	3.11856		23.7417	3.12605		23.7411	3.13171
	23.8955	3.11902		23.8958	3.12621		23.8953	3.13186
	24.0497	3.11917		24.05	3.12666		24.0495	3.13247
	24.2039	3.11948		24.2041	3.12697		24.2037	3.13263
	24.3581	3.11978		24.3583	3.12712		24.3579	3.13293
	24.5122	3.12009		24.5124	3.12758		24.512	3.13324
	24.6664	3.1204		24.6665	3.12789		24.6662	3.13339
	24.8206	3.1207		24.8206	3.12819		24.8204	3.1337
	24.9747	3.12085		24.9748	3.12865		24.9745	3.13416
	25.1289	3.12116		25.1289	3.12865		25.1287	3.13431
	25.2831	3.12147		25.2831	3.12926		25.2829	3.13461
	25.4373	3.12162		25.4373	3.12942		25.437	3.13477
	25.5914	3.12192		25.5914	3.12957		25.5911	3.13507
	25.7456	3.12223		25.7456	3.12987		25.7453	3.13538
	25.8997	3.12254		25.8998	3.13033		25.8995	3.13553
	26.0538	3.12284		26.0539	3.13064		26.0537	3.13599
	26.208	3.12315		26.2081	3.13094		26.2079	3.1363
	26.3621	3.1233		26.3623	3.1311		26.3621	3.13645
	26.5163	3.12376		26.5164	3.13171		26.5162	3.13675
	26.6705	3.12391		26.6706	3.13186		26.6704	3.13706
	26.8246	3.12406		26.8247	3.13186		26.8246	3.13737
	26.9788	3.12437		26.9788	3.13247		26.9787	3.13767
	27.1329	3.12452		27.133	3.13263		27.1328	3.13782
	27.2871	3.12498		27.2872	3.13293		27.2871	3.13828
	27.4412	3.12513		27.4413	3.13293		27.4413	3.13859
	27.5954	3.12559		27.5955	3.13324		27.5955	3.13874
	27.7496	3.12575		27.7496	3.13354		27.7496	3.1392
	27.9038	3.1259		27.9038	3.13416		27.9038	3.13935
	28.058	3.12621		28.058	3.13431		28.058	3.13966
	28.2121	3.12636		28.2121	3.13461		28.2122	3.13981
	28.3663	3.12697		28.3662	3.13492		28.3664	3.14027
	28.5204	3.12712		28.5204	3.13507		28.5205	3.14042
	28.6746	3.12743		28.6745	3.13523		28.6746	3.14088
	28.8287	3.12758		28.8287	3.13568		28.8288	3.14104
	28.9829	3.12789		28.9829	3.13584		28.983	3.14134
	29.1371	3.12835		29.137	3.13614		29.1372	3.1418
	29.2913	3.12865		29.2912	3.1363		29.2914	3.14165
	29.4455	3.12865		29.4454	3.13675		29.4455	3.14195
	29.5997	3.12911		29.5996	3.13675		29.5997	3.14226
	29.7539	3.12942		29.7538	3.13737		29.7539	3.14256
	29.908	3.12942		29.9079	3.13752		29.9081	3.14272
	30.0622	3.13003		30.0621	3.13782		30.0623	3.14302
	30.2164	3.13018		30.2163	3.13813		30.2165	3.14348
	30.3706	3.13033		30.3705	3.13813		30.3706	3.14363
	30.5248	3.13064		30.5247	3.13859		30.5247	3.14379
	30.6789	3.13094		30.6788	3.1389		30.6789	3.14409
	30.8331	3.13125		30.833	3.1392		30.8331	3.14425
	30.9872	3.1314		30.9871	3.13951		30.9872	3.14455
	31.1414	3.13171		31.1413	3.13951		31.1414	3.14501
	31.2956	3.13201		31.2955	3.13997		31.2955	3.14547
	31.4498	3.13217		31.4497	3.13997		31.4496	3.14532
	31.604	3.13263		31.6038	3.14042		31.6038	3.14562
	31.7581	3.13278		31.758	3.14058		31.7579	3.14623
	31.9123	3.13293		31.9121	3.14073		31.9121	3.14608
	32.0664	3.13324		32.0663	3.14119		32.0662	3.14639
	32.2206	3.1337		32.2204	3.14119		32.2204	3.147
	32.3748	3.13385		32.3746	3.14149		32.3745	3.1473
	32.5289	3.134		32.5287	3.1418		32.5287	3.14746
	32.6831	3.13416		32.6829	3.14226		32.6829	3.14761
	32.8373	3.13477		32.8372	3.14226		32.837	3.14792
	32.9915	3.13492		32.9914	3.14272		32.9912	3.14807
	33.1457	3.13507		33.1456	3.14302		33.1453	3.14868
	33.2998	3.13523		33.2998	3.14348		33.2995	3.14853
	33.454	3.13553		33.4539	3.14363		33.4536	3.14883
	33.6082	3.13599		33.6081	3.14394		33.6078	3.14929
	33.7623	3.13599		33.7623	3.14425		33.7619	3.1496
	33.9165	3.13645		33.9164	3.1444		33.9161	3.14975
	34.0706	3.13675		34.0706	3.14471		34.0702	3.1499
	34.2248	3.13691		34.2247	3.14501		34.2244	3.15036
	34.379	3.13737		34.3789	3.14516		34.3785	3.15036
	34.5332	3.13767		34.5331	3.14532		34.5327	3.15082
	34.6873	3.13798		34.6873	3.14547		34.6868	3.15113
	34.8415	3.13828		34.8415	3.14608		34.841	3.15174
	34.9956	3.13859		34.9956	3.14623		34.9951	3.15174
	35.1498	3.13874		35.1498	3.14669		35.1493	3.1522
	35.3039	3.1389		35.3039	3.14669		35.3034	3.15235
	35.4581	3.1392		35.458	3.14715		35.4576	3.15266
	35.6122	3.13966		35.6122	3.14715		35.6117	3.15296
	35.7664	3.13981		35.7664	3.14761		35.7659	3.15311
	35.9205	3.13997		35.9206	3.14776		35.92	3.15373
	36.0747	3.14042		36.0747	3.14822		36.0742	3.15357
	36.2289	3.14058		36.2289	3.14822		36.2283	3.15388
	36.383	3.14073		36.383	3.14868		36.3824	3.15418
	36.5373	3.14104		36.5372	3.14883		36.5365	3.15434
	36.6915	3.14134		36.6913	3.14899		36.6906	3.15464
	36.8456	3.14165		36.8455	3.14929		36.8448	3.1548
	36.9998	3.14195		36.9997	3.1496		36.9989	3.15525
	37.154	3.14226		37.1539	3.1496		37.1531	3.15541
	37.3081	3.14241		37.3081	3.15021		37.3073	3.15556
	37.4623	3.14256		37.4623	3.15036		37.4614	3.15617
	37.6165	3.14287		37.6165	3.15052		37.6156	3.15632
	37.7707	3.14287		37.7706	3.15082		37.7698	3.15648
	37.9248	3.14333		37.9248	3.15128		37.9239	3.15678
	38.079	3.14363		38.0789	3.15128		38.0781	3.15694
	38.2331	3.14379		38.2331	3.15159		38.2323	3.1574
	38.3873	3.14409		38.3873	3.15204		38.3864	3.15785
	38.5415	3.14425		38.5414	3.15235		38.5406	3.15785
	38.6957	3.14455		38.6956	3.15235		38.6947	3.15801
	38.8498	3.14486		38.8498	3.15266		38.8489	3.15816
	39.004	3.14501		39.004	3.15296		39.003	3.15862
	39.1581	3.14532		39.1581	3.15327		39.1572	3.15908
	39.3123	3.14547		39.3123	3.15357		39.3114	3.15908
	39.4665	3.14578		39.4665	3.15373		39.4655	3.15938
	39.6206	3.14608		39.6207	3.15403		39.6196	3.15984
	39.7747	3.14623		39.7749	3.15434		39.7737	3.15999
	39.9288	3.14669		39.929	3.15449		39.9279	3.16015
	40.083	3.14685		40.0832	3.1548		40.082	3.16045
	40.2371	3.14746		40.2374	3.1551		40.2362	3.16061
	40.3913	3.14746		40.3915	3.15525		40.3903	3.16091
	40.5455	3.14761		40.5457	3.15556		40.5445	3.16122
	40.6997	3.14807		40.6998	3.15587		40.6987	3.16137
	40.8538	3.14822		40.8539	3.15617		40.8528	3.16168
	41.008	3.14837		41.0081	3.15648		41.0069	3.16198
	41.1622	3.14853		41.1622	3.15678		41.1611	3.16229
	41.3163	3.14883		41.3164	3.15694		41.3152	3.16244
	41.4705	3.14883		41.4705	3.15724		41.4694	3.16275
	41.6247	3.14944		41.6246	3.1574		41.6236	3.16305
	41.7788	3.14944		41.7787	3.1574		41.7778	3.16321
	41.933	3.14975		41.9329	3.15785		41.932	3.16351
	42.0872	3.15006		42.087	3.15801		42.0862	3.16366
	42.2413	3.15036		42.2413	3.15847		42.2403	3.16366
	42.3955	3.15036		42.3954	3.15877		42.3944	3.16412
	42.5496	3.15097		42.5496	3.15877		42.5486	3.16443
	42.7038	3.15097		42.7037	3.15908		42.7027	3.16458
	42.858	3.15143		42.8578	3.15938		42.8569	3.16519
	43.0121	3.15159		43.012	3.15954		43.011	3.16535
	43.1663	3.15189		43.1662	3.15999		43.1652	3.1655
	43.3205	3.15174		43.3203	3.16015		43.3193	3.16596
	43.4746	3.15235		43.4745	3.16045		43.4734	3.16611
	43.6288	3.15235		43.6287	3.16061		43.6276	3.16642
	43.783	3.15281		43.7828	3.16106		43.7817	3.16657
	43.9371	3.15311		43.937	3.16137		43.9358	3.16687
	44.0913	3.15311		44.0912	3.16122		44.09	3.16733
	44.2454	3.15357		44.2454	3.16168		44.2441	3.16733
	44.3996	3.15388		44.3995	3.16198		44.3982	3.16749
	44.5538	3.15388		44.5537	3.16198		44.5523	3.16794
	44.7079	3.15434		44.7078	3.16244		44.7065	3.1681
	44.8621	3.15464		44.862	3.16275		44.8606	3.1684
	45.0163	3.1548		45.0161	3.1629		45.0148	3.16886
	45.1704	3.1548		45.1703	3.16305		45.1689	3.16902
	45.3246	3.15525		45.3245	3.16336		45.3231	3.16917
	45.4788	3.15556		45.4787	3.16351		45.4773	3.16963
	45.633	3.15587		45.6328	3.16382		45.6314	3.16993
	45.7871	3.15617		45.787	3.16397		45.7855	3.16993
	45.9413	3.15648		45.9411	3.16428		45.9397	3.17024
	46.0955	3.15663		46.0953	3.16473		46.0939	3.17054
	46.2497	3.15694		46.2494	3.16473		46.248	3.17085
	46.4038	3.15724		46.4036	3.16535		46.4022	3.17131
	46.558	3.15755		46.5577	3.1655		46.5563	3.17131
	46.7121	3.15785		46.7119	3.1658		46.7105	3.17177
	46.8663	3.15785		46.866	3.16596		46.8647	3.17207
	47.0205	3.15816		47.0202	3.16642		47.0188	3.17238
	47.1747	3.15847		47.1744	3.16642		47.173	3.17253
	47.3288	3.15862		47.3285	3.16672		47.3272	3.17268
	47.483	3.15908		47.4827	3.16687		47.4814	3.17314
	47.6371	3.15938		47.6368	3.16718		47.6356	3.1733
	47.7913	3.15954		47.791	3.16749		47.7898	3.17375
	47.9454	3.15969		47.9451	3.16794		47.9439	3.17391
	48.0996	3.15999		48.0993	3.1681		48.0981	3.17406
	48.2537	3.1603		48.2535	3.16825		48.2522	3.17467
	48.4078	3.16045		48.4076	3.1684		48.4064	3.17483
	48.5619	3.16061		48.5618	3.16871		48.5605	3.17528
	48.7161	3.16091		48.7159	3.16902		48.7147	3.17528
	48.8703	3.16122		48.87	3.16902		48.8689	3.17559
	49.0244	3.16137		49.0242	3.16947		49.023	3.1759
	49.1786	3.16168		49.1783	3.16978		49.1771	3.17635
	49.3327	3.16183		49.3325	3.16993		49.3313	3.1762
	49.4869	3.16229		49.4866	3.17024		49.4855	3.17666
	49.6411	3.16259		49.6408	3.17054		49.6397	3.17681
	49.7953	3.16275		49.795	3.17085		49.7938	3.17727
	49.9494	3.1629		49.9491	3.171		49.948	3.17727
	50.1036	3.16321		50.1033	3.17131		50.1022	3.17773
	50.2578	3.16351		50.2575	3.17161		50.2564	3.17804
	50.4119	3.16351		50.4117	3.17192		50.4105	3.17819
	50.5661	3.16382		50.5659	3.17223		50.5646	3.17849
	50.7203	3.16412		50.7201	3.17253		50.7188	3.17865
	50.8745	3.16443		50.8743	3.17284		50.873	3.17911
	51.0286	3.16473		51.0284	3.17314		51.0272	3.17926
	51.1828	3.16473		51.1826	3.1733		51.1813	3.17941
	51.3369	3.16535		51.3368	3.17375		51.3355	3.17956
	51.4911	3.1655		51.4909	3.17375		51.4896	3.18002
	51.6453	3.1658		51.645	3.17406		51.6438	3.18018
	51.7995	3.16596		51.7992	3.17437		51.7979	3.18033
	51.9537	3.16626		51.9534	3.17467		51.9521	3.18079
	52.1078	3.16657		52.1075	3.17498		52.1063	3.18094
	52.262	3.16687		52.2617	3.17513		52.2604	3.18125
	52.4162	3.16718		52.4158	3.17559		52.4146	3.1814
	52.5703	3.16718		52.57	3.17574		52.5688	3.18171
	52.7245	3.16764		52.7241	3.17605		52.7229	3.18216
	52.8786	3.16779		52.8783	3.17635		52.877	3.18232
	53.0328	3.1681		53.0324	3.17666		53.0311	3.18278
	53.1869	3.16825		53.1866	3.17681		53.1853	3.18323
	53.3411	3.16871		53.3408	3.17712		53.3394	3.18323
	53.4953	3.16856		53.4949	3.17727		53.4936	3.18385
	53.6494	3.16902		53.6491	3.17773		53.6477	3.18415
	53.8036	3.16932		53.8032	3.17773		53.8019	3.1843
	53.9577	3.16947		53.9573	3.17819		53.9561	3.18446
	54.1118	3.16978		54.1114	3.17849		54.1102	3.18492
	54.266	3.16993		54.2656	3.17865		54.2644	3.18522
	54.4202	3.17024		54.4198	3.1788		54.4185	3.18553
	54.5743	3.17054		54.574	3.17911		54.5727	3.18553
	54.7284	3.17085		54.7281	3.17941		54.7269	3.18614
	54.8826	3.17085		54.8823	3.17972		54.8811	3.18614
	55.0367	3.17116		55.0365	3.18018		55.0352	3.1866
	55.1909	3.17146		55.1906	3.18033		55.1894	3.1869
	55.3451	3.17161		55.3447	3.18048		55.3435	3.18706
	55.4992	3.17192		55.4989	3.18079		55.4977	3.18752
	55.6534	3.17238		55.6531	3.18109		55.6518	3.18767
	55.8075	3.17238		55.8073	3.18125		55.806	3.18797
	55.9617	3.17284		55.9614	3.18155		55.9601	3.18828
	56.1158	3.17299		56.1156	3.18171		56.1143	3.18859
	56.2699	3.17345		56.2698	3.18216		56.2685	3.18874
	56.424	3.1736		56.424	3.18232		56.4227	3.18904
	56.5782	3.17375		56.5781	3.18262		56.5769	3.1892
	56.7323	3.17437		56.7322	3.18293		56.731	3.18966
	56.8865	3.17452		56.8864	3.18308		56.8852	3.18996
	57.0406	3.17483		57.0405	3.18354		57.0393	3.19027
	57.1948	3.17498		57.1947	3.18385		57.1935	3.19027
	57.349	3.17544		57.3488	3.184		57.3477	3.19073
	57.5031	3.17559		57.5029	3.18446		57.5019	3.19103
	57.6573	3.1759		57.6571	3.18461		57.6561	3.19118
	57.8115	3.17651		57.8113	3.18492		57.8102	3.19164
	57.9656	3.17651		57.9654	3.18537		57.9644	3.19195
	58.1198	3.17681		58.1195	3.18553		58.1185	3.19225
	58.2739	3.17727		58.2737	3.18599		58.2727	3.19241
	58.4281	3.17742		58.4278	3.18599		58.4269	3.19302
	58.5822	3.17742		58.5819	3.18629		58.5811	3.19317
	58.7363	3.17804		58.7361	3.1866		58.7352	3.19348
	58.8905	3.17819		58.8902	3.18721		58.8894	3.19378
	59.0447	3.17865		59.0444	3.18721		59.0436	3.19378
	59.1989	3.1788		59.1986	3.18736		59.1977	3.19424
	59.353	3.17895		59.3527	3.18752		59.3518	3.19455
	59.5072	3.17941		59.5069	3.18797		59.506	3.19485
	59.6614	3.17956		59.6611	3.18828		59.6601	3.19516
	59.8155	3.17972		59.8153	3.18859		59.8143	3.19547
	59.9697	3.18018		59.9694	3.18904		59.9684	3.19577
	60.1238	3.18033		60.1236	3.1892		60.1226	3.19608
	60.278	3.18063		60.2777	3.18966		60.2768	3.19638
	60.4322	3.18109		60.4319	3.18966		60.4309	3.19699
	60.5863	3.18109		60.586	3.18981		60.5851	3.19699
	60.7405	3.18155		60.7402	3.19027		60.7392	3.19745
	60.8946	3.18155		60.8943	3.19073		60.8933	3.19761
	61.0488	3.18201		61.0485	3.19088		61.0475	3.19791
	61.2029	3.18216		61.2026	3.19103		61.2017	3.19822
	61.3571	3.18232		61.3568	3.19149		61.3558	3.19852
	61.5112	3.18293		61.511	3.19164		61.51	3.19883
	61.6654	3.18293		61.6652	3.1921		61.6642	3.19914
	61.8196	3.18323		61.8194	3.19225		61.8184	3.19929
	61.9738	3.184		61.9735	3.19302		61.9726	3.19959
	62.128	3.18415		62.1276	3.19302		62.1268	3.1999
	62.2822	3.18446		62.2818	3.19333		62.281	3.20021
	62.4364	3.18461		62.4359	3.19363		62.4351	3.20051
	62.5906	3.18492		62.5901	3.19394		62.5892	3.20082
	62.7447	3.18522		62.7443	3.1944		62.7434	3.20128
	62.8989	3.18537		62.8984	3.1947		62.8975	3.20158
	63.053	3.18568		63.0526	3.19516		63.0516	3.20173
	63.2072	3.18599		63.2067	3.19531		63.2058	3.20204
	63.3613	3.18629		63.3609	3.19562		63.3599	3.20265
	63.5155	3.18644		63.5151	3.19592		63.514	3.2028
	63.6697	3.1869		63.6692	3.19623		63.6682	3.20326
	63.8239	3.18706		63.8234	3.19669		63.8223	3.20357
	63.978	3.18721		63.9775	3.19699		63.9765	3.20387
	64.1322	3.18767		64.1316	3.1973		64.1307	3.20433
	64.2863	3.18797		64.2858	3.19761		64.2848	3.20464
	64.4405	3.18859		64.44	3.19791		64.439	3.20479
	64.5947	3.18874		64.5941	3.19806		64.5931	3.20525
	64.7489	3.18904		64.7483	3.19868		64.7473	3.20571
	64.9031	3.1892		64.9025	3.19898		64.9014	3.20586
	65.0573	3.18966		65.0566	3.19914		65.0556	3.20617
	65.2114	3.18981		65.2107	3.19944		65.2098	3.20678
	65.3656	3.19042		65.3649	3.1999		65.364	3.20709
	65.5198	3.19042		65.519	3.20021		65.5182	3.20739
	65.674	3.19073		65.6732	3.20066		65.6723	3.2077
	65.8281	3.19088		65.8274	3.20066		65.8264	3.208
	65.9823	3.19118		65.9816	3.20097		65.9806	3.20816
	66.1365	3.19164		66.1359	3.20128		66.1348	3.20861
	66.2906	3.19164		66.2901	3.20173		66.2889	3.20892
	66.4448	3.1921		66.4442	3.20158		66.443	3.20938
	66.5989	3.19241		66.5983	3.2025		66.5971	3.20953
	66.753	3.19287		66.7525	3.20265		66.7512	3.21014
	66.9072	3.19302		66.9067	3.20326		66.9054	3.21014
	67.0614	3.19363		67.0609	3.20342		67.0595	3.21075
	67.2155	3.19394		67.215	3.20387		67.2137	3.21091
	67.3696	3.19409		67.3692	3.20403		67.3678	3.21152
	67.5239	3.19455		67.5233	3.20449		67.522	3.21183
	67.678	3.1947		67.6775	3.20464		67.6762	3.21198
	67.8322	3.19516		67.8316	3.20479		67.8304	3.21244
	67.9864	3.19547		67.9858	3.20525		67.9845	3.21274
	68.1406	3.19562		68.14	3.20556		68.1386	3.2129
	68.2947	3.19608		68.2942	3.20571		68.2928	3.21335
	68.4489	3.19608		68.4484	3.20617		68.4469	3.21366
	68.603	3.19654		68.6025	3.20647		68.6011	3.21427
	68.7571	3.19699		68.7567	3.20693		68.7552	3.21442
	68.9113	3.1973		68.9109	3.20709		68.9094	3.21473
	69.0654	3.19776		69.065	3.20739		69.0636	3.21519
	69.2196	3.19822		69.2192	3.20785		69.2177	3.21534
	69.3738	3.19837		69.3734	3.20831		69.3718	3.2158
	69.5279	3.19868		69.5276	3.20892		69.526	3.21611
	69.6821	3.19914		69.6817	3.20907		69.6802	3.21656
	69.8363	3.19929		69.8358	3.20938		69.8343	3.21672
	69.9904	3.1999		69.99	3.20999		69.9884	3.21718
	70.1446	3.20005		70.1442	3.20999		70.1426	3.21764
	70.2988	3.20036		70.2983	3.2106		70.2968	3.21809
	70.4529	3.20066		70.4525	3.21091		70.4509	3.21825
	70.6071	3.20097		70.6067	3.21137		70.6051	3.21871
	70.7612	3.20143		70.7609	3.21167		70.7593	3.21901
	70.9153	3.20173		70.9151	3.21213		70.9134	3.21932
	71.0696	3.20219		71.0693	3.21244		71.0676	3.21993
	71.2238	3.2025		71.2235	3.21274		71.2217	3.22023
	71.378	3.2028		71.3777	3.21305		71.3759	3.22069
	71.5321	3.20342		71.5319	3.21366		71.5301	3.221
	71.6862	3.20357		71.6861	3.21366		71.6842	3.2213
	71.8404	3.20403		71.8402	3.21412		71.8384	3.22176
	71.9946	3.20433		71.9943	3.21442		71.9925	3.22207
	72.1488	3.20449		72.1485	3.21488		72.1467	3.22237
	72.3029	3.20494		72.3027	3.21534		72.3008	3.22283
	72.4571	3.20525		72.4568	3.21565		72.455	3.22329
	72.6113	3.20556		72.611	3.21611		72.6092	3.22345
	72.7655	3.20602		72.7652	3.21626		72.7633	3.2239
	72.9197	3.20632		72.9193	3.21672		72.9175	3.22436
	73.0738	3.20663		73.0735	3.21687		73.0717	3.22467
	73.228	3.20709		73.2277	3.21748		73.2258	3.22497
	73.3822	3.20739		73.3819	3.21779		73.38	3.22559
	73.5363	3.2077		73.536	3.21825		73.5342	3.22589
	73.6905	3.208		73.6902	3.2184		73.6884	3.2262
	73.8446	3.20846		73.8443	3.21886		73.8426	3.22666
	73.9988	3.20861		73.9985	3.21932		73.9968	3.22696
	74.1529	3.20907		74.1526	3.21962		74.1509	3.22727
	74.3071	3.20968		74.3068	3.22008		74.3051	3.22757
	74.4612	3.20984		74.461	3.22069		74.4593	3.22818
	74.6153	3.21014		74.6151	3.22085		74.6134	3.22864
	74.7695	3.21075		74.7693	3.2213		74.7676	3.2291
	74.9236	3.21091		74.9235	3.22161		74.9218	3.22941
	75.0778	3.21152		75.0776	3.22207		75.0759	3.23002
	75.232	3.21183		75.2318	3.22253		75.2301	3.23048
	75.3862	3.21228		75.3859	3.22268		75.3842	3.23094
	75.5404	3.21274		75.5401	3.22329		75.5383	3.23124
	75.6946	3.2129		75.6942	3.22375		75.6925	3.23155
	75.8488	3.21335		75.8483	3.2239		75.8466	3.23216
	76.0029	3.21366		76.0024	3.22436		76.0007	3.23247
	76.1571	3.21397		76.1566	3.22497		76.1549	3.23323
	76.3113	3.21442		76.3107	3.22513		76.309	3.23338
	76.4655	3.21458		76.4648	3.22589		76.4633	3.23369
	76.6196	3.21519		76.6189	3.2262		76.6174	3.23415
	76.7738	3.21565		76.773	3.22635		76.7716	3.23445
	76.9279	3.21595		76.9271	3.22681		76.9257	3.23506
	77.0821	3.21626		77.0813	3.22727		77.0799	3.23552
	77.2363	3.21672		77.2354	3.22757		77.234	3.23583
	77.3904	3.21702		77.3896	3.22818		77.3882	3.23629
	77.5446	3.21748		77.5437	3.22849		77.5424	3.23659
	77.6987	3.21779		77.6979	3.2288		77.6966	3.23705
	77.8528	3.21809		77.8521	3.22925		77.8508	3.23766
	78.007	3.21871		78.0062	3.22987		78.0049	3.23797
	78.1611	3.21901		78.1604	3.23017		78.1591	3.23828
	78.3153	3.21962		78.3145	3.23078		78.3133	3.23904
	78.4694	3.21978		78.4687	3.23109		78.4675	3.23935
	78.6236	3.22023		78.6229	3.23155		78.6217	3.23996
	78.7777	3.22085		78.7771	3.23201		78.7759	3.24042
	78.9318	3.2213		78.9312	3.23216		78.93	3.24072
	79.086	3.22176		79.0854	3.23277		79.0842	3.24118
	79.2402	3.22192		79.2396	3.23323		79.2384	3.24149
	79.3944	3.22253		79.3938	3.23369		79.3925	3.2421
	79.5486	3.22299		79.5481	3.23384		79.5466	3.24256
	79.7027	3.22314		79.7023	3.23445		79.7008	3.24302
	79.8569	3.2239		79.8564	3.23476		79.855	3.24347
	80.011	3.22421		80.0106	3.23522		80.0092	3.24378
	80.1651	3.22452		80.1648	3.23583		80.1634	3.24424
	80.3193	3.22482		80.319	3.23614		80.3175	3.2447
	80.4734	3.22543		80.4731	3.23659		80.4717	3.24516
	80.6276	3.22604		80.6273	3.23705		80.6258	3.24561
	80.7818	3.2262		80.7814	3.23736		80.78	3.24607
	80.936	3.22666		80.9355	3.23797		80.9342	3.24653
	81.0901	3.22711		81.0897	3.23828		81.0883	3.24699
	81.2443	3.22788		81.2438	3.23889		81.2425	3.24714
	81.3984	3.22834		81.398	3.23965		81.3966	3.24791
	81.5525	3.22864		81.5522	3.23996		81.5507	3.24852
	81.7067	3.22925		81.7063	3.24072		81.7049	3.24913
	81.8608	3.22987		81.8605	3.24103		81.859	3.24959
	82.015	3.23017		82.0146	3.24164		82.0132	3.25005
	82.1691	3.23078		82.1688	3.2421		82.1674	3.25051
	82.3233	3.23094		82.323	3.24256		82.3215	3.25097
	82.4774	3.23124		82.4772	3.24302		82.4757	3.25127
	82.6316	3.23231		82.6313	3.24347		82.6298	3.25204
	82.7857	3.23247		82.7855	3.24393		82.784	3.25234
	82.9399	3.23292		82.9396	3.24424		82.9381	3.2528
	83.0941	3.23338		83.0938	3.24485		83.0922	3.25341
	83.2482	3.23369		83.2479	3.24546		83.2464	3.25372
	83.4024	3.23415		83.4021	3.24577		83.4005	3.25433
	83.5566	3.23476		83.5562	3.24623		83.5546	3.25479
	83.7108	3.23522		83.7103	3.24668		83.7088	3.25525
	83.865	3.23552		83.8645	3.24714		83.8629	3.25571
	84.0192	3.23614		84.0186	3.24776		84.0171	3.25632
	84.1734	3.23644		84.1728	3.24837		84.1712	3.25678
	84.3275	3.2369		84.3269	3.24883		84.3254	3.25754
	84.4817	3.23751		84.4811	3.24944		84.4795	3.258
	84.6359	3.23812		84.6352	3.2499		84.6336	3.25846
	84.7901	3.23858		84.7893	3.25035		84.7878	3.25876
	84.9442	3.23919		84.9435	3.25097		84.942	3.25937
	85.0983	3.2398		85.0976	3.25142		85.0961	3.25999
	85.2525	3.24011		85.2519	3.25173		85.2503	3.26045
	85.4066	3.24057		85.406	3.25234		85.4045	3.26106
	85.5608	3.24087		85.5602	3.2528		85.5586	3.26152
	85.715	3.24149		85.7143	3.25326		85.7128	3.26213
	85.8691	3.24195		85.8684	3.25372		85.867	3.26243
	86.0233	3.24256		86.0226	3.25433		86.0212	3.26304
	86.1774	3.24286		86.1768	3.25509		86.1754	3.26366
	86.3316	3.24363		86.331	3.25525		86.3295	3.26411
	86.4857	3.24409		86.4851	3.25586		86.4837	3.26473
	86.6398	3.24439		86.6393	3.25632		86.6379	3.26534
	86.794	3.245		86.7934	3.25708		86.7921	3.26595
	86.9481	3.24546		86.9475	3.25769		86.9463	3.26671
	87.1023	3.24592		87.1017	3.258		87.1004	3.26717
	87.2564	3.24668		87.2559	3.25846		87.2546	3.26763
	87.4106	3.24684		87.41	3.25922		87.4088	3.26778
	87.5647	3.2476		87.5641	3.25953		87.563	3.2687
	87.7189	3.24821		87.7183	3.26014		87.7172	3.26931
	87.8731	3.24883		87.8725	3.26075		87.8714	3.26962
	88.0273	3.24928		88.0266	3.26136		88.0257	3.27038
	88.1814	3.24974		88.1808	3.26213		88.1798	3.27069
	88.3356	3.25035		88.3349	3.26243		88.334	3.27161
	88.4897	3.25081		88.4891	3.26274		88.4882	3.27176
	88.6439	3.25142		88.6433	3.2635		88.6423	3.27268
	88.798	3.25204		88.7975	3.26381		88.7965	3.27298
	88.9522	3.25234		88.9516	3.26473		88.9506	3.27375
	89.1063	3.25295		89.1058	3.26488		89.1048	3.27421
	89.2605	3.25341		89.26	3.26549		89.2589	3.27466
	89.4147	3.25387		89.4141	3.26595		89.4131	3.27543
	89.5688	3.25464		89.5682	3.26702		89.5673	3.27604
	89.723	3.25509		89.7224	3.26748		89.7215	3.27665
	89.8772	3.25571		89.8765	3.26794		89.8756	3.27711
	90.0314	3.25632		90.0307	3.2687		90.0298	3.27772
	90.1855	3.25662		90.1849	3.26916		90.184	3.27833
	90.3397	3.25754		90.3391	3.26977		90.3381	3.27895
	90.4939	3.25815		90.4932	3.27038		90.4923	3.2794
	90.6481	3.25861		90.6474	3.27084		90.6465	3.28002
	90.8022	3.25922		90.8016	3.2713		90.8006	3.28063
	90.9564	3.25983		90.9557	3.27207		90.9548	3.28124
	91.1105	3.26029		91.1098	3.27268		91.109	3.2817
	91.2646	3.26106		91.264	3.27314		91.2632	3.28246
	91.4188	3.26136		91.4181	3.27359		91.4174	3.28307
	91.5729	3.26197		91.5722	3.27436		91.5716	3.28353
	91.7271	3.26274		91.7264	3.27482		91.7258	3.28414
	91.8812	3.2632		91.8805	3.27528		91.8799	3.28476
	92.0353	3.26381		92.0347	3.27604		92.0341	3.28552
	92.1895	3.26427		92.1888	3.2768		92.1882	3.28613
	92.3437	3.26488		92.343	3.27742		92.3424	3.28659
	92.4978	3.26549		92.4971	3.27818		92.4967	3.28735
	92.6519	3.2661		92.6513	3.27864		92.6508	3.28781
	92.8061	3.26687		92.8054	3.2794		92.805	3.28858
	92.9603	3.26748		92.9595	3.28002		92.9591	3.28919
	93.1144	3.26809		93.1137	3.28078		93.1133	3.28965
	93.2686	3.2687		93.2679	3.28139		93.2675	3.29041
	93.4228	3.26947		93.422	3.2817		93.4216	3.29087
	93.5769	3.27008		93.5761	3.28261		93.5759	3.29148
	93.7311	3.27069		93.7303	3.28323		93.7301	3.29209
	93.8853	3.2713		93.8845	3.28368		93.8842	3.29286
	94.0395	3.27191		94.0386	3.2843		94.0384	3.29347
	94.1936	3.27252		94.1927	3.28506		94.1925	3.29393
	94.3478	3.27314		94.3469	3.28583		94.3467	3.29469
	94.5019	3.27405		94.501	3.28659		94.5009	3.2953
	94.6561	3.27436		94.6551	3.28705		94.6551	3.29622
	94.8103	3.27512		94.8093	3.28781		94.8093	3.29668
	94.9644	3.27604		94.9635	3.28827		94.9634	3.29745
	95.1186	3.27665		95.1176	3.28888		95.1176	3.2979
	95.2727	3.27711		95.2718	3.28965		95.2717	3.29867
	95.4269	3.27772		95.426	3.29026		95.4258	3.29943
	95.5811	3.27833		95.5801	3.29072		95.5799	3.29989
	95.7352	3.27879		95.7343	3.29148		95.7341	3.3005
	95.8893	3.27971		95.8884	3.29209		95.8883	3.30142
	96.0434	3.28047		96.0426	3.29286		96.0424	3.30173
	96.1976	3.28093		96.1967	3.29347		96.1966	3.30234
	96.3517	3.2817		96.3509	3.29408		96.3507	3.3031
	96.5059	3.28216		96.5051	3.29485		96.5048	3.30387
	96.66	3.28292		96.6593	3.29546		96.659	3.30448
	96.8142	3.28353		96.8134	3.29607		96.8131	3.30509
	96.9684	3.2843		96.9675	3.29683		96.9673	3.30601
	97.1226	3.28476		97.1217	3.29729		97.1215	3.30662
	97.2768	3.28552		97.2759	3.29806		97.2756	3.30723
	97.4309	3.28628		97.43	3.29867		97.4299	3.30815
	97.5851	3.2869		97.5841	3.29943		97.584	3.30876
	97.7392	3.28766		97.7383	3.3002		97.7382	3.30937
	97.8934	3.28812		97.8925	3.30081		97.8923	3.31029
	98.0476	3.28904		98.0467	3.30142		98.0465	3.31075
	98.2018	3.28965		98.2008	3.30234		98.2006	3.31151
	98.356	3.29011		98.3549	3.30295		98.3548	3.31228
	98.5102	3.29072		98.5091	3.30387		98.509	3.31304
	98.6644	3.29179		98.6632	3.30433		98.6632	3.31396
	98.8185	3.29209		98.8174	3.30494		98.8173	3.31457
	98.9727	3.29286		98.9715	3.30585		98.9715	3.31533
	99.1269	3.29362		99.1257	3.30647		99.1256	3.31595
	99.2811	3.29439		99.2798	3.30708		99.2798	3.31671
	99.4353	3.295		99.434	3.30769		99.4339	3.31717
	99.5894	3.29576		99.5881	3.30845		99.5881	3.31809
	99.7436	3.29653		99.7423	3.30907		99.7422	3.3187
	99.8978	3.29714		99.8965	3.30968		99.8964	3.31946
	100.052	3.29806		100.051	3.31044		100.051	3.31992
	100.206	3.29867		100.205	3.31121		100.205	3.32084
	100.36	3.29913		100.359	3.31197		100.359	3.3216
	100.515	3.30004		100.513	3.31289		100.513	3.32237
	100.669	3.30066		100.667	3.3135		100.667	3.32328
	100.823	3.30157		100.822	3.31411		100.821	3.3239
	100.977	3.30203		100.976	3.31488		100.976	3.32451
	101.131	3.30295		101.13	3.31579		101.13	3.32512
	101.285	3.30371		101.284	3.31656		101.284	3.32588
	101.44	3.30433		101.438	3.31702		101.438	3.32665
	101.594	3.30509		101.592	3.31763		101.592	3.32741
	101.748	3.30585		101.746	3.31854		101.746	3.32818
	101.902	3.30647		101.901	3.31916		101.901	3.32894
	102.056	3.30708		102.055	3.31992		102.055	3.32925
	102.21	3.30799		102.209	3.32069		102.209	3.33016
	102.365	3.30876		102.363	3.3213		102.363	3.33123
	102.519	3.30937		102.517	3.32237		102.517	3.33154
	102.673	3.31029		102.671	3.32283		102.671	3.33246
	102.827	3.3109		102.826	3.32374		102.826	3.33338
	102.981	3.31166		102.98	3.32435		102.98	3.33383
	103.135	3.31243		103.134	3.32527		103.134	3.33475
	103.289	3.31319		103.288	3.32588		103.288	3.33536
	103.444	3.31396		103.442	3.32665		103.442	3.33628
	103.598	3.31472		103.596	3.32726		103.596	3.33689
	103.752	3.31549		103.751	3.32787		103.751	3.33766
	103.906	3.3164		103.905	3.32879		103.905	3.33827
	104.06	3.31686		104.059	3.32955		104.059	3.33903
	104.214	3.31763		104.213	3.33047		104.213	3.33995
	104.369	3.31854		104.367	3.33139		104.367	3.34087
	104.523	3.31946		104.521	3.33215		104.521	3.34163
	104.677	3.32007		104.676	3.33292		104.675	3.3424
	104.831	3.32069		104.83	3.33353		104.83	3.34316
	104.985	3.3216		104.984	3.33429		104.984	3.34392
	105.139	3.32252		105.138	3.33536		105.138	3.34454
	105.294	3.32344		105.292	3.33567		105.292	3.3453
	105.448	3.32405		105.447	3.33689		105.446	3.34622
	105.602	3.32481		105.601	3.33766		105.601	3.34683
	105.756	3.32573		105.755	3.33842		105.755	3.34759
	105.91	3.32649		105.909	3.33919		105.909	3.34836
	106.064	3.32726		106.063	3.33995		106.063	3.34928
	106.219	3.32802		106.217	3.34071		106.217	3.35004
	106.373	3.32833		106.371	3.34163		106.371	3.3508
	106.527	3.32925		106.526	3.3424		106.526	3.35172
	106.681	3.33032		106.68	3.34301		106.68	3.35233
	106.835	3.33123		106.834	3.34392		106.834	3.35325
	106.989	3.332		106.988	3.34469		106.988	3.35386
	107.144	3.33276		107.142	3.3453		107.142	3.35447
	107.298	3.33353		107.297	3.34607		107.296	3.35539
	107.452	3.33429		107.451	3.34714		107.45	3.35616
	107.606	3.3349		107.605	3.34775		107.604	3.35692
	107.76	3.33582		107.759	3.34851		107.759	3.35769
	107.914	3.33659		107.913	3.34943		107.913	3.3586
	108.068	3.33735		108.067	3.35035		108.067	3.35952
	108.223	3.33842		108.222	3.35111		108.221	3.36013
	108.377	3.33888		108.376	3.35172		108.375	3.36105
	108.531	3.33964		108.53	3.35249		108.529	3.36197
	108.685	3.34087		108.684	3.35325		108.684	3.36273
	108.839	3.34163		108.838	3.35417		108.838	3.36334
	108.993	3.3424		108.992	3.35509		108.992	3.36426
	109.148	3.34316		109.147	3.3557		109.146	3.36518
	109.302	3.34377		109.301	3.35646		109.3	3.36594
	109.456	3.34454		109.455	3.35753		109.454	3.36686
	109.61	3.34561		109.609	3.35814		109.609	3.36762
	109.764	3.34622		109.763	3.35906		109.763	3.36854
	109.918	3.34698		109.917	3.35998		109.917	3.36931
	110.073	3.34775		110.071	3.36059		110.071	3.37007
	110.227	3.34882		110.226	3.36151		110.225	3.37099
	110.381	3.34989		110.38	3.36212		110.379	3.37175
	110.535	3.35035		110.534	3.36319		110.534	3.37267
	110.689	3.35111		110.688	3.3638		110.688	3.37343
	110.844	3.35203		110.842	3.36487		110.842	3.3742
	110.998	3.35279		110.996	3.36548		110.996	3.37511
	111.152	3.35371		111.151	3.36655		111.15	3.37573
	111.306	3.35447		111.305	3.36701		111.304	3.37664
	111.46	3.35524		111.459	3.36823		111.459	3.37756
	111.614	3.35616		111.613	3.369		111.613	3.37848
	111.769	3.35692		111.767	3.36976		111.767	3.37924
	111.923	3.35769		111.921	3.37038		111.921	3.38016
	112.077	3.3586		112.075	3.37114		112.075	3.38062
	112.231	3.35952		112.23	3.37221		112.229	3.38154
	112.385	3.36059		112.384	3.37297		112.383	3.38261
	112.539	3.3612		112.538	3.37374		112.538	3.38307
	112.694	3.36212		112.692	3.3745		112.692	3.38414
	112.848	3.36273		112.846	3.37542		112.846	3.3849
	113.002	3.3635		113	3.37634		113	3.38566
	113.156	3.36441		113.155	3.3768		113.154	3.38673
	113.31	3.36518		113.309	3.37802		113.308	3.3875
	113.464	3.36594		113.463	3.37878		113.463	3.38842
	113.618	3.36686		113.617	3.37985		113.617	3.38903
	113.773	3.36762		113.771	3.38062		113.771	3.38995
	113.927	3.36869		113.925	3.38123		113.925	3.39086
	114.081	3.36946		114.079	3.38184		114.079	3.39178
	114.235	3.37022		114.234	3.38261		114.233	3.39254
	114.389	3.37114		114.388	3.38383		114.388	3.39316
	114.543	3.3719		114.542	3.38459		114.542	3.39407
	114.698	3.37267		114.696	3.38551		114.696	3.39514
	114.852	3.37374		114.85	3.38658		114.85	3.39606
	115.006	3.37435		115.004	3.38719		115.004	3.39683
	115.16	3.37527		115.158	3.38811		115.159	3.39774
	115.314	3.37619		115.313	3.38918		115.313	3.39851
	115.468	3.37695		115.467	3.38995		115.467	3.39927
	115.623	3.37787		115.621	3.39086		115.621	3.40019
	115.777	3.37878		115.775	3.39178		115.775	3.40111
	115.931	3.37955		115.929	3.39254		115.929	3.40187
	116.085	3.38047		116.083	3.39346		116.083	3.40279
	116.239	3.38138		116.238	3.39423		116.238	3.40355
	116.393	3.3823		116.392	3.39514		116.392	3.40447
	116.548	3.38291		116.546	3.39606		116.546	3.40508
	116.702	3.38383		116.7	3.39713		116.7	3.40615
	116.856	3.38475		116.854	3.39805		116.854	3.40707
	117.01	3.38551		117.008	3.39866		117.008	3.40783
	117.164	3.38673		117.162	3.39942		117.162	3.4086
	117.318	3.38735		117.317	3.40034		117.317	3.40952
	117.472	3.38857		117.471	3.40126		117.471	3.41028
	117.626	3.38918		117.625	3.40187		117.625	3.41135
	117.781	3.39025		117.779	3.40279		117.779	3.41212
	117.935	3.39102		117.933	3.40355		117.933	3.41288
	118.089	3.39193		118.087	3.40462		118.088	3.4138
	118.243	3.3927		118.242	3.40569		118.242	3.41487
	118.397	3.39362		118.396	3.40646		118.396	3.41578
	118.551	3.39438		118.55	3.40722		118.55	3.41655
	118.705	3.3953		118.704	3.40829		118.704	3.41731
	118.86	3.39637		118.858	3.40906		118.858	3.41823
	119.014	3.39728		119.012	3.40997		119.012	3.41884
	119.168	3.39805		119.166	3.41074		119.167	3.41991
	119.322	3.39897		119.321	3.41166		119.321	3.42083
	119.476	3.39988		119.475	3.41242		119.475	3.42159
	119.63	3.40065		119.629	3.41334		119.629	3.42251
	119.784	3.40172		119.783	3.41426		119.783	3.42358
	119.939	3.40233		119.937	3.41517		119.938	3.42419
	120.093	3.40325		120.091	3.41609		120.092	3.42542
	120.247	3.40416		120.246	3.41685		120.246	3.42618
	120.401	3.40523		120.4	3.41762		120.4	3.42725
	120.555	3.406		120.554	3.41869		120.554	3.42817
	120.709	3.40692		120.708	3.41976		120.708	3.42878
	120.863	3.40753		120.862	3.42037		120.863	3.43
	121.018	3.4086		121.017	3.42114		121.017	3.43077
	121.172	3.40936		121.171	3.42221		121.171	3.43153
	121.326	3.41028		121.325	3.42297		121.325	3.43276
	121.48	3.41104		121.479	3.42389		121.479	3.43352
	121.634	3.41212		121.633	3.42465		121.633	3.43474
	121.788	3.41288		121.787	3.42588		121.788	3.43535
	121.942	3.4138		121.941	3.42664		121.942	3.43627
	122.097	3.41487		122.096	3.42756		122.096	3.43719
	122.251	3.41548		122.25	3.42847		122.25	3.43795
	122.405	3.4167		122.404	3.42939		122.404	3.43887
	122.559	3.41747		122.558	3.43016		122.558	3.43994
	122.713	3.41823		122.712	3.43107		122.712	3.44086
	122.867	3.41915		122.867	3.43169		122.867	3.44147
	123.022	3.42007		123.021	3.43291		123.021	3.44254
	123.176	3.42098		123.175	3.43383		123.175	3.44346
	123.33	3.42175		123.329	3.43459		123.329	3.44438
	123.484	3.42282		123.483	3.43566		123.483	3.44545
	123.638	3.42373		123.637	3.43643		123.637	3.44606
	123.792	3.42465		123.791	3.43734		123.792	3.44728
	123.946	3.42542		123.946	3.43826		123.946	3.44789
	124.101	3.42649		124.1	3.43933		124.1	3.44881
	124.255	3.4271		124.254	3.44009		124.254	3.44973
	124.409	3.42817		124.408	3.44086		124.408	3.45064
	124.563	3.42909		124.562	3.44208		124.562	3.45171
	124.717	3.43		124.716	3.44285		124.717	3.45248
	124.871	3.43092		124.871	3.44376		124.871	3.4534
	125.026	3.43169		125.025	3.44483		125.025	3.45447
	125.18	3.43276		125.179	3.44545		125.179	3.45508
	125.334	3.43367		125.333	3.44636		125.333	3.45615
	125.488	3.43459		125.487	3.44713		125.487	3.45707
	125.642	3.43551		125.641	3.4482		125.642	3.45814
	125.796	3.43643		125.796	3.44942		125.796	3.4589
	125.951	3.43734		125.95	3.45003		125.95	3.45966
	126.105	3.43811		126.104	3.45095		126.104	3.46089
	126.259	3.43918		126.258	3.45202		126.258	3.46181
	126.413	3.43994		126.412	3.45294		126.412	3.46272
	126.567	3.44086		126.566	3.45401		126.566	3.46349
	126.721	3.44162		126.721	3.45477		126.721	3.46456
	126.875	3.44269		126.875	3.45569		126.875	3.46547
	127.03	3.44376		127.029	3.45676		127.029	3.46639
	127.184	3.44453		127.183	3.45752		127.183	3.46716
	127.338	3.4456		127.337	3.45859		127.337	3.46838
	127.492	3.44652		127.491	3.45966		127.491	3.46899
	127.646	3.44759		127.646	3.46074		127.646	3.47021
	127.8	3.44835		127.8	3.46165		127.8	3.47128
	127.955	3.44912		127.954	3.46272		127.954	3.47205
	128.109	3.45019		128.108	3.46349		128.108	3.47312
	128.263	3.45126		128.262	3.4644		128.262	3.47388
	128.417	3.45217		128.416	3.46563		128.416	3.47495
	128.571	3.45309		128.57	3.46609		128.571	3.47572
	128.725	3.45401		128.725	3.46716		128.725	3.47664
	128.88	3.45493		128.879	3.46838		128.879	3.47786
	129.034	3.456		129.033	3.46899		129.033	3.47862
	129.188	3.45691		129.187	3.47021		129.187	3.47969
	129.342	3.45783		129.341	3.47113		129.341	3.48076
	129.496	3.45875		129.496	3.4722		129.496	3.48153
	129.65	3.45966		129.65	3.47297		129.65	3.48245
	129.804	3.46074		129.804	3.47404		129.804	3.48336
	129.959	3.46181		129.958	3.47495		129.958	3.48443
	130.113	3.46272		130.112	3.47587		130.112	3.48535
	130.267	3.46364		130.266	3.47664		130.266	3.48627
	130.421	3.46486		130.421	3.47786		130.421	3.48719
	130.575	3.46563		130.575	3.47893		130.575	3.48826
	130.729	3.4667		130.729	3.47969		130.729	3.48933
	130.884	3.46731		130.883	3.48061		130.883	3.49009
	131.038	3.46838		131.037	3.48153		131.037	3.49085
	131.192	3.46945		131.191	3.4826		131.191	3.49193
	131.346	3.47052		131.345	3.48336		131.346	3.49315
	131.5	3.47128		131.5	3.48443		131.5	3.49391
	131.654	3.47251		131.654	3.48535		131.654	3.49498
	131.809	3.47327		131.808	3.48627		131.808	3.49605
	131.963	3.47434		131.962	3.48734		131.962	3.49697
	132.117	3.47526		132.116	3.48841		132.116	3.49804
	132.271	3.47587		132.27	3.48933		132.27	3.49911
	132.425	3.47694		132.425	3.49024		132.425	3.50003
	132.579	3.47801		132.579	3.49131		132.579	3.50125
	132.734	3.47908		132.733	3.49238		132.733	3.50217
	132.888	3.48015		132.887	3.4933		132.887	3.50309
	133.042	3.48092		133.041	3.49422		133.041	3.50416
	133.196	3.48214		133.195	3.49514		133.195	3.50523
	133.35	3.4829		133.35	3.49621		133.35	3.5063
	133.504	3.48397		133.504	3.49697		133.504	3.50721
	133.658	3.48474		133.658	3.49835		133.658	3.50813
	133.813	3.48596		133.812	3.49911		133.812	3.5089
	133.967	3.48657		133.966	3.50018		133.966	3.51043
	134.121	3.48764		134.12	3.50125		134.12	3.51119
	134.275	3.48887		134.275	3.50232		134.275	3.51226
	134.429	3.48978		134.429	3.50309		134.429	3.51302
	134.583	3.49101		134.583	3.50416		134.583	3.51409
	134.738	3.49162		134.737	3.50492		134.737	3.51516
	134.892	3.49269		134.891	3.50599		134.891	3.51624
	135.046	3.49361		135.045	3.50691		135.045	3.51731
	135.2	3.49468		135.2	3.50813		135.199	3.51822
	135.354	3.49559		135.354	3.50905		135.354	3.51914
	135.508	3.49651		135.508	3.51012		135.508	3.52021
	135.662	3.49758		135.662	3.51119		135.662	3.52113
	135.817	3.49865		135.816	3.51195		135.816	3.52189
	135.971	3.49972		135.97	3.51318		135.97	3.52327
	136.125	3.50079		136.125	3.51425		136.124	3.52403
	136.279	3.50156		136.279	3.51516		136.279	3.52526
	136.433	3.50263		136.433	3.51624		136.433	3.52633
	136.587	3.5037		136.587	3.51731		136.587	3.5274
	136.742	3.50446		136.741	3.51807		136.741	3.52862
	136.896	3.50553		136.895	3.51929		136.895	3.52938
	137.05	3.5066		137.049	3.52021		137.05	3.53076
	137.204	3.50767		137.204	3.52113		137.204	3.53168
	137.358	3.50874		137.358	3.5222		137.358	3.53244
	137.512	3.50966		137.512	3.52312		137.512	3.53367
	137.667	3.51073		137.666	3.52403		137.666	3.53474
	137.821	3.5118		137.82	3.52556		137.82	3.53581
	137.975	3.51272		137.974	3.52633		137.974	3.53688
	138.129	3.51348		138.129	3.5274		138.128	3.53779
	138.283	3.51471		138.283	3.52847		138.282	3.53886
	138.437	3.51608		138.437	3.52969		138.437	3.53993
	138.591	3.51685		138.591	3.53061		138.591	3.54116
	138.746	3.51807		138.745	3.53152		138.745	3.54207
	138.9	3.51899		138.899	3.53244		138.899	3.54299
	139.054	3.52006		139.054	3.53367		139.053	3.54406
	139.208	3.52097		139.208	3.53504		139.207	3.54528
	139.362	3.52205		139.362	3.53581		139.361	3.5462
	139.517	3.52281		139.516	3.53703		139.516	3.54727
	139.671	3.52403		139.67	3.5381		139.67	3.54834
	139.825	3.52526		139.824	3.53917		139.824	3.54926
	139.979	3.52602		139.979	3.54039		139.978	3.55033
	140.133	3.52724		140.133	3.54131		140.132	3.55171
	140.287	3.52831		140.287	3.54238		140.286	3.55278
	140.441	3.52908		140.441	3.54345		140.44	3.55354
	140.595	3.5303		140.595	3.54467		140.595	3.55492
	140.75	3.53122		140.749	3.54559		140.749	3.55583
	140.904	3.53244		140.904	3.54666		140.903	3.55706
	141.058	3.53336		141.058	3.54788		141.057	3.55798
	141.212	3.53443		141.212	3.5488		141.211	3.55889
	141.366	3.5355		141.366	3.54972		141.365	3.56012
	141.52	3.53672		141.52	3.55079		141.519	3.56119
	141.675	3.53795		141.674	3.55201		141.674	3.56241
	141.829	3.53886		141.828	3.55308		141.828	3.56333
	141.983	3.53993		141.983	3.55431		141.982	3.5644
	142.137	3.541		142.137	3.55522		142.136	3.56547
	142.291	3.54192		142.291	3.55629		142.29	3.56654
	142.445	3.54299		142.445	3.55736		142.444	3.56761
	142.599	3.54452		142.599	3.55828		142.599	3.56883
	142.754	3.54528		142.753	3.55935		142.753	3.5699
	142.908	3.54666		142.908	3.56042		142.907	3.57082
	143.062	3.54773		143.062	3.56164		143.061	3.57189
	143.216	3.5488		143.216	3.56271		143.215	3.57296
	143.37	3.54957		143.37	3.56378		143.369	3.57418
	143.524	3.55079		143.524	3.56486		143.524	3.57525
	143.679	3.55186		143.678	3.56577		143.678	3.57663
	143.833	3.55308		143.832	3.56715		143.832	3.57739
	143.987	3.55415		143.987	3.56822		143.986	3.57862
	144.141	3.55522		144.141	3.56914		144.14	3.57953
	144.295	3.55629		144.295	3.57021		144.294	3.58121
	144.449	3.55736		144.449	3.57158		144.448	3.58213
	144.603	3.55843		144.603	3.5725		144.603	3.5832
	144.758	3.5595		144.758	3.57357		144.757	3.58427
	144.912	3.56057		144.912	3.57495		144.911	3.5855
	145.066	3.56149		145.066	3.57586		145.065	3.58657
	145.22	3.56287		145.22	3.57648		145.219	3.58779
	145.374	3.56394		145.374	3.5777		145.373	3.58871
	145.529	3.56486		145.528	3.57907		145.528	3.58993
	145.683	3.56608		145.682	3.58045		145.682	3.59085
	145.837	3.56684		145.837	3.58137		145.836	3.59222
	145.991	3.56791		145.991	3.58259		145.99	3.59314
	146.145	3.56929		146.145	3.58366		146.144	3.59436
	146.299	3.57036		146.299	3.58473		146.298	3.59559
	146.453	3.57158		146.453	3.58565		146.452	3.59681
	146.608	3.5725		146.607	3.58687		146.607	3.59773
	146.762	3.57372		146.762	3.58794		146.761	3.59864
	146.916	3.57479		146.916	3.58932		146.915	3.60002
	147.07	3.57586		147.07	3.59024		147.069	3.60124
	147.224	3.57709		147.224	3.59131		147.223	3.60231
	147.378	3.57785		147.378	3.59253		147.377	3.60338
	147.533	3.57923		147.532	3.59375		147.531	3.60461
	147.687	3.57999		147.686	3.59467		147.686	3.60537
	147.841	3.58137		147.841	3.59589		147.84	3.6066
	147.995	3.58259		147.995	3.59696		147.994	3.60828
	148.149	3.58381		148.149	3.59803		148.148	3.60935
	148.303	3.58488		148.303	3.59926		148.302	3.61026
	148.458	3.5858		148.457	3.60063		148.456	3.61149
	148.612	3.58672		148.611	3.60155		148.61	3.61271
	148.766	3.58809		148.766	3.60262		148.765	3.61363
	148.92	3.58917		148.92	3.60354		148.919	3.61485
	149.074	3.59054		149.074	3.60476		149.073	3.61592
	149.228	3.59146		149.228	3.60583		149.227	3.6173
	149.383	3.59268		149.382	3.60705		149.381	3.61821
	149.537	3.5936		149.536	3.60843		149.535	3.61959
	149.691	3.59482		149.69	3.60965		149.69	3.62066
	149.845	3.59589		149.845	3.61057		149.844	3.62173
	149.999	3.59712		149.999	3.61179		149.998	3.62295
	150.153	3.59819		150.153	3.61302		150.152	3.62402
	150.308	3.59941		150.307	3.61409		150.306	3.6251
	150.462	3.60063		150.461	3.61531		150.46	3.62632
	150.616	3.6017		150.615	3.61638		150.614	3.62785
	150.77	3.60277		150.77	3.6176		150.769	3.62846
	150.924	3.60384		150.924	3.61898		150.923	3.62999
	151.078	3.60507		151.078	3.62005		151.077	3.63121
	151.233	3.60614		151.232	3.62127		151.231	3.63213
	151.387	3.60721		151.386	3.62234		151.385	3.63335
	151.541	3.60843		151.54	3.62357		151.539	3.63442
	151.695	3.60981		151.695	3.62479		151.693	3.63595
	151.849	3.61088		151.849	3.62586		151.847	3.63702
	152.003	3.61179		152.003	3.62739		152.002	3.6384
	152.157	3.61317		152.157	3.62846		152.156	3.63947
	152.312	3.61409		152.311	3.62953		152.31	3.64054
	152.466	3.61546		152.465	3.6306		152.464	3.64161
	152.62	3.61669		152.62	3.63182		152.618	3.64283
	152.774	3.61791		152.774	3.63305		152.772	3.64405
	152.928	3.61898		152.928	3.63427		152.927	3.64543
	153.082	3.62036		153.082	3.63534		153.081	3.6465
	153.236	3.62112		153.236	3.63656		153.235	3.64788
	153.391	3.6225		153.39	3.63809		153.389	3.64879
	153.545	3.62372		153.545	3.63916		153.543	3.65032
	153.699	3.62479		153.699	3.64023		153.697	3.65124
	153.853	3.62601		153.853	3.6413		153.852	3.65262
	154.007	3.62739		154.007	3.64268		154.006	3.65369
	154.161	3.62861		154.161	3.6436		154.16	3.65491
	154.315	3.62999		154.315	3.64512		154.314	3.65613
	154.47	3.63106		154.47	3.64619		154.468	3.65751
	154.624	3.63228		154.624	3.64772		154.622	3.65858
	154.778	3.6332		154.778	3.64864		154.776	3.6598
	154.932	3.63457		154.932	3.64986		154.931	3.66102
	155.086	3.63549		155.086	3.65109		155.085	3.66225
	155.24	3.63687		155.24	3.65216		155.239	3.66362
	155.394	3.63794		155.395	3.65338		155.393	3.66469
	155.549	3.63931		155.549	3.65476		155.547	3.66592
	155.703	3.64054		155.703	3.65583		155.701	3.66745
	155.857	3.64145		155.857	3.6572		155.855	3.66852
	156.011	3.64268		156.011	3.65843		156.01	3.66989
	156.165	3.6439		156.165	3.6595		156.164	3.67096
	156.319	3.64543		156.32	3.66057		156.318	3.67234
	156.473	3.64635		156.474	3.66179		156.472	3.67387
	156.628	3.64757		156.628	3.66301		156.626	3.67494
	156.782	3.64879		156.782	3.66439		156.78	3.67616
	156.936	3.65002		156.936	3.66576		156.934	3.67723
	157.09	3.65109		157.09	3.66683		157.089	3.67861
	157.244	3.65231		157.245	3.66791		157.243	3.67998
	157.399	3.65353		157.399	3.66928		157.397	3.68136
	157.553	3.65491		157.553	3.6705		157.551	3.68258
	157.707	3.65613		157.707	3.67188		157.705	3.68411
	157.861	3.6572		157.861	3.6731		157.859	3.68503
	158.015	3.65843		158.015	3.67448		158.014	3.68625
	158.169	3.65965		158.169	3.6754		158.168	3.68778
	158.323	3.66087		158.323	3.67677		158.322	3.689
	158.478	3.6621		158.478	3.67815		158.476	3.69038
	158.632	3.66347		158.632	3.67953		158.63	3.69206
	158.786	3.66485		158.786	3.6809		158.784	3.69313
	158.94	3.66592		158.94	3.68212		158.938	3.69451
	159.094	3.66699		159.094	3.6835		159.093	3.69573
	159.248	3.66836		159.248	3.68457		159.247	3.69711
	159.402	3.66943		159.403	3.68595		159.401	3.69864
	159.557	3.67096		159.557	3.68702		159.555	3.70001
	159.711	3.67203		159.711	3.68839		159.709	3.70139
	159.865	3.67326		159.865	3.68962		159.864	3.70276
	160.019	3.67463		160.019	3.69114		160.018	3.70384
	160.173	3.6757		160.173	3.69252		160.172	3.70521
	160.328	3.67708		160.327	3.6939		160.326	3.70659
	160.482	3.67845		160.482	3.69512		160.48	3.70796
	160.636	3.67968		160.636	3.69634		160.634	3.70934
	160.79	3.68121		160.79	3.69772		160.789	3.71102
	160.944	3.68228		160.944	3.6991		160.943	3.71209
	161.099	3.6835		161.098	3.70017		161.097	3.71362
	161.253	3.68488		161.252	3.70185		161.251	3.71515
	161.407	3.6861		161.406	3.70338		161.405	3.71637
	161.561	3.68732		161.561	3.70445		161.559	3.71775
	161.715	3.6887		161.715	3.70582		161.714	3.71912
	161.869	3.69007		161.869	3.70735		161.868	3.72065
	162.024	3.69145		162.023	3.70842		162.022	3.72188
	162.178	3.69267		162.177	3.7101		162.176	3.7231
	162.332	3.69405		162.331	3.71148		162.33	3.72493
	162.486	3.69527		162.486	3.71301		162.484	3.726
	162.64	3.69695		162.64	3.71423		162.638	3.72769
	162.794	3.69818		162.794	3.71591		162.792	3.72906
	162.949	3.6994		162.948	3.71714		162.947	3.73059
	163.103	3.70078		163.102	3.71851		163.101	3.73197
	163.257	3.70215		163.256	3.72019		163.255	3.73334
	163.411	3.70353		163.41	3.72157		163.409	3.73503
	163.565	3.70491		163.564	3.72295		163.563	3.73625
	163.719	3.70643		163.719	3.72463		163.718	3.73824
	163.874	3.70735		163.873	3.72585		163.872	3.73931
	164.028	3.70903		164.027	3.72738		164.026	3.74099
	164.182	3.71041		164.181	3.72876		164.18	3.74236
	164.336	3.71179		164.335	3.73044		164.334	3.74405
	164.49	3.71301		164.489	3.73181		164.488	3.74557
	164.644	3.71454		164.643	3.7335		164.642	3.74741
	164.798	3.71591		164.798	3.73472		164.797	3.74879
	164.953	3.71744		164.952	3.73594		164.951	3.75031
	165.107	3.71897		165.106	3.73793		165.105	3.752
	165.261	3.7205		165.26	3.73931		165.259	3.75337
	165.415	3.72188		165.414	3.74068		165.413	3.75505
	165.569	3.72341		165.568	3.74221		165.567	3.75674
	165.723	3.72478		165.723	3.74389		165.722	3.75826
	165.878	3.72616		165.877	3.74527		165.876	3.75979
	166.032	3.72769		166.031	3.7468		166.03	3.76163
	166.186	3.72952		166.185	3.74848		166.184	3.76285
	166.34	3.73074		166.339	3.75016		166.338	3.76469
	166.494	3.73212		166.493	3.75169		166.493	3.76652
	166.648	3.73365		166.647	3.75307		166.647	3.76805
	166.803	3.73533		166.801	3.75475		166.801	3.76958
	166.957	3.73671		166.956	3.75643		166.955	3.77111
	167.111	3.73839		167.11	3.75796		167.109	3.77264
	167.265	3.73992		167.264	3.75949		167.263	3.77478
	167.419	3.74145		167.418	3.76117		167.417	3.77631
	167.573	3.74282		167.572	3.76255		167.571	3.77784
	167.728	3.7442		167.726	3.76423		167.726	3.77952
	167.882	3.74588		167.881	3.76576		167.88	3.7812
	168.036	3.74756		168.035	3.76759		168.034	3.78288
	168.19	3.74924		168.189	3.76912		168.188	3.78472
	168.344	3.75077		168.343	3.77096		168.342	3.7864
	168.498	3.752		168.497	3.77233		168.497	3.78793
	168.653	3.75368		168.651	3.77432		168.651	3.78961
	168.807	3.75505		168.805	3.77585		168.805	3.79144
	168.961	3.75704		168.96	3.77753		168.959	3.79312
	169.115	3.75842		169.114	3.77921		169.113	3.79496
	169.269	3.75995		169.268	3.78105		169.267	3.79695
	169.423	3.76163		169.422	3.78242		169.421	3.79832
	169.578	3.76331		169.576	3.78441		169.576	3.80016
	169.732	3.76499		169.73	3.78609		169.73	3.80169
	169.886	3.76652		169.884	3.78777		169.884	3.80367
	170.04	3.76805		170.039	3.78946		170.038	3.80551
	170.194	3.76988		170.193	3.79098		170.192	3.80704
	170.348	3.77126		170.347	3.79312		170.346	3.80887
	170.502	3.7731		170.501	3.79465		170.5	3.81086
	170.657	3.77478		170.655	3.79664		170.655	3.81285
	170.811	3.77646		170.81	3.79817		170.809	3.81453
	170.965	3.77829		170.964	3.8		170.963	3.81636
	171.119	3.77998		171.118	3.80169		171.117	3.81805
	171.273	3.7815		171.272	3.80367		171.271	3.81988
	171.427	3.78319		171.426	3.8052		171.425	3.82187
	171.582	3.78487		171.58	3.80719		171.58	3.8237
	171.736	3.7867		171.734	3.80887		171.734	3.82539
	171.89	3.78854		171.889	3.81071		171.888	3.82753
	172.044	3.78991		172.043	3.81254		172.042	3.82936
	172.198	3.7919		172.197	3.81422		172.196	3.83135
	172.352	3.79358		172.351	3.81621		172.35	3.83303
	172.506	3.79542		172.505	3.81789		172.504	3.83502
	172.661	3.7971		172.659	3.81973		172.659	3.8367
	172.815	3.79893		172.814	3.82187		172.813	3.83899
	172.969	3.80062		172.968	3.8237		172.967	3.84083
	173.123	3.80245		173.122	3.82554		173.121	3.84266
	173.277	3.80398		173.276	3.82737		173.275	3.8445
	173.431	3.80581		173.43	3.82921		173.429	3.84648
	173.586	3.8078		173.584	3.83104		173.583	3.84862
	173.74	3.80948		173.739	3.83303		173.738	3.85031
	173.894	3.81147		173.893	3.83517		173.892	3.85214
	174.048	3.81331		174.047	3.837		174.046	3.85428
	174.202	3.81514		174.201	3.83884		174.2	3.85612
	174.356	3.81682		174.355	3.84067		174.354	3.85826
	174.511	3.8182		174.509	3.84266		174.508	3.86024
	174.665	3.82019		174.664	3.8445		174.662	3.86239
	174.819	3.82248		174.818	3.84694		174.817	3.86391
	174.973	3.82416		174.972	3.84862		174.971	3.86605
	175.127	3.8263		175.126	3.85061		175.125	3.86804
	175.281	3.82798		175.28	3.85245		175.279	3.87003
	175.435	3.82997		175.434	3.85443		175.433	3.87217
	175.59	3.83181		175.589	3.85658		175.588	3.87416
	175.744	3.83379		175.743	3.85856		175.742	3.87615
	175.898	3.83548		175.897	3.86055		175.896	3.87798
	176.052	3.83716		176.051	3.86239		176.036	3.88012
	176.206	3.8393		176.205	3.86468		176.036	3.76729
	176.36	3.84129		176.359	3.86651		175.882	3.76071
	176.515	3.84281		176.513	3.86865		175.728	3.75505
	176.669	3.84496		176.668	3.87049		175.574	3.75001
	176.823	3.8471		176.822	3.87248		175.42	3.74542
	176.977	3.84908		176.976	3.87446		175.265	3.74129
	177.131	3.85092		177.13	3.87645		175.111	3.73701
	177.285	3.85275		177.284	3.87859		174.957	3.73334
	177.44	3.85459		177.388	3.88012		174.803	3.72967
	177.594	3.85642		177.388	3.77493		174.649	3.72616
	177.748	3.85872		177.234	3.76805		174.495	3.72279
	177.902	3.8607		177.08	3.76255		174.341	3.71974
	178.056	3.86239		176.926	3.75781		174.187	3.71653
	178.21	3.86437		176.772	3.75322		174.033	3.71331
	178.365	3.86667		176.617	3.74924		173.878	3.71056
	178.519	3.86835		176.463	3.74496		173.724	3.7075
	178.673	3.87034		176.309	3.74114		173.57	3.70475
	178.827	3.87263		176.155	3.73732		173.416	3.702
	178.981	3.87431		176.001	3.73395		173.262	3.69925
	179.135	3.8766		175.847	3.73074		173.108	3.69665
	179.29	3.87829		175.693	3.72723		172.954	3.6939
	179.403	3.88012		175.538	3.72402		172.8	3.6916
	179.403	3.78227		175.384	3.72142		172.645	3.68916
	179.249	3.77615		175.23	3.71851		172.491	3.68671
	179.095	3.77096		175.076	3.71561		172.337	3.68426
	178.941	3.76606		174.922	3.71316		172.183	3.68212
	178.787	3.76178		174.768	3.71041		172.029	3.67983
	178.633	3.75781		174.614	3.70781		171.875	3.67723
	178.479	3.75414		174.46	3.70521		171.721	3.67509
	178.324	3.75031		174.305	3.70276		171.567	3.6728
	178.17	3.7468		174.151	3.70001		171.412	3.67066
	178.016	3.74343		173.997	3.69772		171.258	3.66867
	177.862	3.74022		173.843	3.69512		171.104	3.66638
	177.708	3.73732		173.689	3.69267		170.95	3.66439
	177.554	3.73426		173.535	3.69053		170.796	3.6621
	177.4	3.7312		173.381	3.68824		170.642	3.66026
	177.245	3.72845		173.226	3.68595		170.488	3.65812
	177.091	3.72555		173.072	3.68381		170.334	3.65629
	176.937	3.7231		172.918	3.68197		170.179	3.65445
	176.783	3.72019		172.764	3.67953		170.025	3.65231
	176.629	3.71744		172.61	3.67754		169.871	3.65032
	176.475	3.71484		172.456	3.67524		169.717	3.64849
	176.321	3.71255		172.302	3.6731		169.563	3.6465
	176.167	3.71026		172.148	3.67112		169.409	3.64482
	176.012	3.70766		171.993	3.66898		169.255	3.64283
	175.858	3.70552		171.839	3.66699		169.1	3.64115
	175.704	3.70322		171.685	3.66515		168.946	3.63931
	175.55	3.70078		171.531	3.66301		168.792	3.63763
	175.396	3.69848		171.377	3.66118		168.638	3.6358
	175.242	3.69604		171.223	3.65919		168.484	3.63396
	175.087	3.69436		171.069	3.65751		168.33	3.63228
	174.933	3.69191		170.915	3.65567		168.176	3.63045
	174.779	3.68992		170.76	3.65353		168.021	3.62861
	174.625	3.68763		170.606	3.652		167.867	3.62708
	174.471	3.68564		170.452	3.64986		167.713	3.6254
	174.317	3.6835		170.298	3.64849		167.559	3.62372
	174.163	3.68151		170.144	3.6465		167.405	3.62204
	174.009	3.67953		169.99	3.64436		167.251	3.62036
	173.855	3.67754		169.836	3.64298		167.097	3.61898
	173.7	3.6757		169.682	3.64115		166.943	3.61745
	173.546	3.67356		169.527	3.63947		166.788	3.61562
	173.392	3.67157		169.373	3.63779		166.634	3.61393
	173.238	3.66974		169.219	3.63626		166.48	3.6124
	173.084	3.66791		169.065	3.63427		166.326	3.61088
	172.93	3.66607		168.911	3.63274		166.172	3.60935
	172.776	3.66424		168.757	3.63106		166.018	3.60767
	172.622	3.6624		168.603	3.62968		165.864	3.60644
	172.467	3.66057		168.449	3.628		165.709	3.60491
	172.313	3.65873		168.294	3.62632		165.555	3.60323
	172.159	3.6572		168.14	3.62479		165.401	3.60186
	172.005	3.65537		167.986	3.62326		165.247	3.60048
	171.851	3.65338		167.832	3.62173		165.093	3.59864
	171.697	3.65185		167.678	3.62036		164.939	3.59727
	171.542	3.65002		167.524	3.61867		164.785	3.59574
	171.388	3.64818		167.37	3.6173		164.631	3.59436
	171.234	3.64681		167.215	3.61562		164.476	3.59299
	171.08	3.64528		167.061	3.61424		164.322	3.59161
	170.926	3.64344		166.907	3.61256		164.168	3.59039
	170.772	3.64176		166.753	3.61133		164.014	3.58871
	170.618	3.64038		166.599	3.60981		163.86	3.58733
	170.464	3.6387		166.445	3.60843		163.706	3.58595
	170.309	3.63702		166.291	3.60675		163.552	3.58458
	170.155	3.63549		166.137	3.60537		163.397	3.5832
	170.001	3.63396		165.982	3.60384		163.243	3.58198
	169.847	3.63243		165.828	3.60262		163.089	3.58076
	169.693	3.63075		165.674	3.60124		162.935	3.57923
	169.539	3.62922		165.52	3.59971		162.781	3.57785
	169.385	3.62785		165.366	3.59803		162.627	3.57648
	169.23	3.62617		165.212	3.59681		162.473	3.5751
	169.076	3.62479		165.058	3.59528		162.318	3.57388
	168.922	3.62326		164.904	3.59406		162.164	3.57265
	168.768	3.62188		164.749	3.59253		162.01	3.57128
	168.614	3.62066		164.595	3.59131		161.856	3.56975
	168.46	3.61913		164.441	3.59008		161.702	3.56837
	168.306	3.6176		164.287	3.58855		161.548	3.5673
	168.151	3.61623		164.133	3.58687		161.394	3.56593
	167.997	3.6147		163.979	3.5858		161.239	3.56455
	167.843	3.61332		163.825	3.58427		161.085	3.56302
	167.689	3.61195		163.67	3.58305		160.931	3.5621
	167.535	3.61042		163.516	3.58167		160.777	3.56057
	167.381	3.60919		163.362	3.58014		160.623	3.55935
	167.227	3.60767		163.208	3.57907		160.469	3.55798
	167.072	3.60629		163.054	3.5777		160.315	3.5566
	166.918	3.60507		162.9	3.57632		160.16	3.55538
	166.764	3.60369		162.746	3.57495		160.006	3.55415
	166.61	3.60231		162.591	3.57388		159.852	3.55293
	166.456	3.60124		162.437	3.5725		159.698	3.5514
	166.302	3.59971		162.283	3.57128		159.544	3.55033
	166.148	3.59803		162.129	3.56959		159.39	3.5488
	165.994	3.59696		161.975	3.56852		159.236	3.54788
	165.839	3.59559		161.821	3.56761		159.082	3.54636
	165.685	3.59436		161.667	3.56593		158.927	3.54528
	165.531	3.59299		161.513	3.56455		158.773	3.54376
	165.377	3.59161		161.358	3.56348		158.619	3.54269
	165.223	3.59039		161.204	3.56226		158.465	3.54116
	165.069	3.58901		161.05	3.56073		158.311	3.54009
	164.915	3.58779		160.896	3.5595		158.157	3.53886
	164.761	3.58657		160.742	3.55828		158.003	3.53764
	164.606	3.58519		160.588	3.55721		157.848	3.53657
	164.452	3.58381		160.434	3.55583		157.694	3.53519
	164.298	3.58259		160.28	3.55476		157.54	3.53351
	164.144	3.58152		160.125	3.55324		157.386	3.53275
	163.99	3.57999		159.971	3.55186		157.232	3.53122
	163.836	3.57877		159.817	3.55064		157.078	3.53015
	163.682	3.57755		159.663	3.54941		156.923	3.52893
	163.527	3.57632		159.509	3.54834		156.769	3.5277
	163.373	3.5751		159.355	3.54727		156.615	3.52648
	163.219	3.57357		159.201	3.5459		156.461	3.52526
	163.065	3.5725		159.046	3.54467		156.307	3.52388
	162.911	3.57128		158.892	3.54314		156.153	3.52281
	162.757	3.57005		158.738	3.54192		155.999	3.52159
	162.603	3.56868		158.584	3.5407		155.845	3.52036
	162.448	3.56761		158.43	3.53963		155.69	3.51929
	162.294	3.56638		158.276	3.5384		155.536	3.51807
	162.14	3.56516		158.122	3.53718		155.382	3.51669
	161.986	3.56409		157.968	3.53611		155.228	3.51532
	161.832	3.56287		157.813	3.53489		155.074	3.51409
	161.678	3.56149		157.659	3.53351		154.92	3.51302
	161.524	3.56012		157.505	3.53229		154.766	3.51195
	161.369	3.5592		157.351	3.53122		154.612	3.51073
	161.215	3.55782		157.197	3.52984		154.458	3.50936
	161.061	3.55675		157.043	3.52877		154.303	3.50828
	160.907	3.55553		156.889	3.52755		154.149	3.50721
	160.753	3.55446		156.734	3.52633		153.995	3.50569
	160.599	3.55308		156.58	3.52526		153.841	3.50462
	160.445	3.55186		156.426	3.52419		153.687	3.50355
	160.291	3.55079		156.272	3.52296		153.533	3.50232
	160.136	3.54957		156.118	3.52174		153.379	3.50125
	159.982	3.54819		155.964	3.52067		153.224	3.49988
	159.828	3.54712		155.81	3.5196		153.07	3.49881
	159.674	3.54605		155.655	3.51838		152.916	3.49758
	159.52	3.54483		155.501	3.51731		152.762	3.49621
	159.366	3.54376		155.347	3.51608		152.608	3.49514
	159.212	3.54238		155.193	3.51471		152.454	3.49407
	159.057	3.54116		155.039	3.51364		152.3	3.493
	158.903	3.54009		154.885	3.51257		152.145	3.49177
	158.749	3.53886		154.73	3.51119		151.991	3.4907
	158.595	3.53795		154.576	3.50997		151.837	3.48963
	158.441	3.53672		154.422	3.5089		151.683	3.48841
	158.287	3.5355		154.268	3.50783		151.529	3.48719
	158.133	3.53428		154.114	3.50676		151.375	3.48596
	157.978	3.53305		153.96	3.50553		151.221	3.48474
	157.824	3.53198		153.806	3.50431		151.067	3.48367
	157.67	3.53091		153.652	3.50324		150.912	3.48275
	157.516	3.52984		153.498	3.50217		150.758	3.48153
	157.362	3.52847		153.343	3.50095		150.604	3.48031
	157.208	3.52786		153.189	3.49972		150.45	3.47908
	157.054	3.52648		153.035	3.49881		150.296	3.47786
	156.899	3.52556		152.881	3.49743		150.142	3.47694
	156.745	3.52419		152.727	3.49621		149.988	3.47557
	156.591	3.52281		152.573	3.49498		149.834	3.4745
	156.437	3.52189		152.419	3.49391		149.679	3.47343
	156.283	3.52082		152.265	3.49269		149.525	3.47205
	156.129	3.51975		152.11	3.49162		149.371	3.47128
	155.975	3.51853		151.956	3.49055		149.217	3.46991
	155.82	3.51761		151.802	3.48933		149.063	3.46869
	155.666	3.51624		151.648	3.48826		148.909	3.46762
	155.512	3.51516		151.494	3.48688		148.755	3.46654
	155.358	3.51409		151.34	3.48581		148.601	3.46517
	155.204	3.51272		151.186	3.48459		148.446	3.46456
	155.05	3.5118		151.032	3.48336		148.292	3.46318
	154.896	3.51058		150.877	3.48245		148.138	3.46211
	154.741	3.50951		150.723	3.48138		147.984	3.46089
	154.587	3.50859		150.569	3.48015		147.83	3.45966
	154.433	3.50721		150.415	3.47893		147.676	3.45859
	154.279	3.50614		150.261	3.47786		147.522	3.45722
	154.125	3.50492		150.107	3.47679		147.368	3.45615
	153.971	3.50385		149.953	3.47572		147.213	3.45523
	153.817	3.50263		149.799	3.47434		147.059	3.45385
	153.663	3.50171		149.644	3.47327		146.905	3.45278
	153.508	3.50049		149.49	3.4722		146.751	3.45171
	153.354	3.49942		149.336	3.47113		146.597	3.45034
	153.2	3.49819		149.182	3.47006		146.443	3.44957
	153.046	3.49697		149.028	3.46869		146.288	3.4482
	152.892	3.49575		148.874	3.46746		146.134	3.44728
	152.738	3.49483		148.72	3.46639		145.98	3.44621
	152.584	3.49345		148.566	3.46517		145.826	3.44499
	152.429	3.49269		148.411	3.46425		145.672	3.44376
	152.275	3.49147		148.257	3.46318		145.518	3.44269
	152.121	3.49055		148.103	3.46196		145.364	3.44162
	151.967	3.48933		147.949	3.46104		145.21	3.44025
	151.813	3.48841		147.795	3.45966		145.055	3.43948
	151.659	3.48703		147.641	3.45875		144.901	3.43826
	151.504	3.48581		147.487	3.45752		144.747	3.43719
	151.35	3.48489		147.332	3.45645		144.593	3.43612
	151.196	3.48367		147.178	3.45538		144.439	3.4349
	151.042	3.48275		147.024	3.45416		144.285	3.43383
	150.888	3.48153		146.87	3.4534		144.131	3.43291
	150.734	3.48031		146.716	3.45187		143.976	3.43169
	150.58	3.47924		146.562	3.4508		143.822	3.43046
	150.425	3.47816		146.408	3.44973		143.668	3.42954
	150.271	3.47679		146.253	3.44866		143.514	3.42832
	150.117	3.47587		146.099	3.44759		143.36	3.42725
	149.963	3.4748		145.945	3.44621		143.206	3.42618
	149.809	3.47358		145.791	3.44529		143.052	3.42526
	149.655	3.47266		145.637	3.44407		142.897	3.42419
	149.501	3.47144		145.483	3.44315		142.743	3.42282
	149.346	3.47021		145.329	3.44239		142.589	3.42175
	149.192	3.4693		145.174	3.44086		142.435	3.42052
	149.038	3.46792		145.02	3.43979		142.281	3.41961
	148.884	3.46685		144.866	3.43872		142.127	3.41854
	148.73	3.46578		144.712	3.43765		141.973	3.41747
	148.576	3.46471		144.558	3.43658		141.819	3.41655
	148.421	3.46364		144.404	3.43551		141.664	3.41533
	148.267	3.46257		144.25	3.43459		141.51	3.41441
	148.113	3.4615		144.095	3.43367		141.356	3.41288
	147.959	3.45997		143.941	3.4323		141.202	3.41196
	147.805	3.45921		143.787	3.43138		141.048	3.41089
	147.651	3.45814		143.633	3.43031		140.894	3.40997
	147.496	3.45676		143.479	3.42909		140.74	3.40906
	147.342	3.45584		143.325	3.42802		140.586	3.40799
	147.188	3.45493		143.171	3.4271		140.431	3.40692
	147.034	3.4537		143.016	3.42603		140.277	3.40585
	146.88	3.45263		142.862	3.42481		140.123	3.40462
	146.726	3.45141		142.708	3.42389		139.969	3.40355
	146.572	3.45034		142.554	3.42251		139.815	3.40264
	146.418	3.44912		142.4	3.42159		139.661	3.40172
	146.263	3.44774		142.246	3.42068		139.507	3.40065
	146.109	3.44728		142.092	3.41976		139.353	3.39942
	145.955	3.44575		141.937	3.41854		139.198	3.39851
	145.801	3.44514		141.783	3.41762		139.044	3.39744
	145.647	3.44407		141.629	3.4164		138.89	3.39652
	145.493	3.443		141.475	3.41517		138.736	3.39514
	145.339	3.44193		141.321	3.41426		138.582	3.39407
	145.185	3.44071		141.167	3.41303		138.428	3.39316
	145.03	3.43964		141.013	3.41212		138.274	3.39209
	144.876	3.43857		140.858	3.41089		138.119	3.39102
	144.722	3.4378		140.704	3.40997		137.965	3.3901
	144.568	3.43627		140.55	3.40906		137.811	3.38903
	144.414	3.43535		140.396	3.40799		137.657	3.38796
	144.26	3.43428		140.242	3.40676		137.503	3.38689
	144.105	3.43321		140.088	3.406		137.349	3.38582
	143.951	3.4323		139.934	3.40462		137.195	3.38521
	143.797	3.43107		139.779	3.40355		137.04	3.38383
	143.643	3.43		139.625	3.40264		136.886	3.38276
	143.489	3.42909		139.471	3.40157		136.732	3.38184
	143.335	3.42786		139.317	3.40065		136.578	3.38077
	143.181	3.42679		139.163	3.39942		136.424	3.37985
	143.027	3.42588		139.009	3.39851		136.27	3.37894
	142.872	3.4245		138.855	3.39744		136.116	3.37787
	142.718	3.42358		138.701	3.39637		135.962	3.37649
	142.564	3.42251		138.546	3.39514		135.807	3.37557
	142.41	3.42144		138.392	3.39423		135.653	3.3745
	142.256	3.42022		138.238	3.39316		135.499	3.37374
	142.102	3.4193		138.084	3.39224		135.345	3.37252
	141.948	3.41823		137.93	3.39117		135.191	3.3716
	141.793	3.41716		137.776	3.3901		135.037	3.37068
	141.639	3.41609		137.622	3.38903		134.883	3.36961
	141.485	3.41502		137.467	3.38811		134.728	3.36885
	141.331	3.4138		137.313	3.38735		134.574	3.36747
	141.177	3.41288		137.159	3.38597		134.42	3.3664
	141.023	3.41166		137.005	3.3849		134.266	3.36548
	140.869	3.41089		136.851	3.38383		134.112	3.36426
	140.714	3.40982		136.697	3.38307		133.958	3.36365
	140.56	3.40845		136.543	3.38169		133.804	3.36242
	140.406	3.40768		136.388	3.38108		133.65	3.36166
	140.252	3.40646		136.234	3.38001		133.495	3.36059
	140.098	3.40569		136.08	3.37894		133.341	3.35937
	139.944	3.40432		135.926	3.37787		133.187	3.3586
	139.79	3.40355		135.772	3.37664		133.033	3.35738
	139.635	3.40233		135.618	3.37557		132.879	3.35646
	139.481	3.40141		135.464	3.37481		132.725	3.35524
	139.327	3.40034		135.31	3.37374		132.571	3.35447
	139.173	3.39942		135.155	3.37282		132.417	3.35356
	139.019	3.3982		135.001	3.3719		132.262	3.35249
	138.865	3.39744		134.847	3.37083		132.108	3.35157
	138.711	3.39621		134.693	3.36976		131.954	3.3508
	138.557	3.39514		134.539	3.36869		131.8	3.34943
	138.403	3.39407		134.385	3.36747		131.646	3.34836
	138.248	3.393		134.23	3.36655		131.492	3.34744
	138.094	3.39209		134.076	3.36564		131.338	3.34652
	137.94	3.39117		133.922	3.36457		131.184	3.34561
	137.786	3.39025		133.768	3.36365		131.029	3.34438
	137.632	3.38918		133.614	3.36258		130.875	3.34377
	137.478	3.38826		133.46	3.36166		130.721	3.34255
	137.324	3.38689		133.306	3.3609		130.567	3.34178
	137.17	3.38582		133.152	3.35998		130.413	3.34071
	137.015	3.38505		132.997	3.3586		130.259	3.3398
	136.861	3.38368		132.843	3.35769		130.105	3.33873
	136.707	3.38276		132.689	3.35661		129.95	3.33766
	136.553	3.382		132.535	3.35585		129.796	3.33689
	136.399	3.38077		132.381	3.35493		129.642	3.33567
	136.245	3.38001		132.227	3.35386		129.488	3.33475
	136.091	3.37894		132.073	3.3531		129.334	3.33399
	135.937	3.37787		131.918	3.35188		129.18	3.33322
	135.783	3.3768		131.764	3.35096		129.026	3.33215
	135.628	3.37573		131.61	3.35019		128.872	3.33093
	135.474	3.37496		131.456	3.34928		128.717	3.33016
	135.32	3.37404		131.302	3.34821		128.563	3.3294
	135.166	3.37297		131.148	3.34729		128.409	3.32833
	135.012	3.37206		130.994	3.34652		128.255	3.32741
	134.858	3.37083		130.839	3.34545		128.101	3.32665
	134.704	3.36992		130.685	3.34423		127.947	3.32573
	134.549	3.369		130.531	3.34347		127.793	3.32466
	134.395	3.36808		130.377	3.3427		127.639	3.3239
	134.241	3.36701		130.223	3.34163		127.484	3.32298
	134.087	3.36625		130.069	3.34071		127.33	3.32206
	133.933	3.36518		129.915	3.33949		127.176	3.32069
	133.779	3.36395		129.761	3.33857		127.022	3.31992
	133.625	3.36334		129.606	3.33766		126.868	3.31885
	133.47	3.36212		129.452	3.33674		126.714	3.31824
	133.316	3.3612		129.298	3.33552		126.56	3.31686
	133.162	3.36044		129.144	3.33475		126.406	3.31625
	133.008	3.35952		128.99	3.33368		126.251	3.31518
	132.854	3.3583		128.836	3.33292		126.097	3.31426
	132.7	3.35707		128.682	3.33215		125.943	3.31335
	132.546	3.35646		128.528	3.33093		125.789	3.31228
	132.391	3.35539		128.373	3.33001		125.635	3.31121
	132.237	3.35447		128.219	3.32894		125.481	3.31014
	132.083	3.3534		128.065	3.32802		125.327	3.30952
	131.929	3.35264		127.911	3.32741		125.172	3.30845
	131.775	3.35157		127.757	3.32634		125.018	3.30769
	131.621	3.3505		127.603	3.32527		124.864	3.30662
	131.467	3.34973		127.449	3.3242		124.71	3.3057
	131.313	3.34836		127.294	3.32328		124.556	3.30463
	131.159	3.34729		127.14	3.32237		124.402	3.30402
	131.004	3.34652		126.986	3.3213		124.248	3.30295
	130.85	3.34561		126.832	3.32053		124.094	3.30173
	130.696	3.34454		126.678	3.31961		123.939	3.30081
	130.542	3.34377		126.524	3.3187		123.785	3.30004
	130.388	3.3427		126.37	3.31747		123.631	3.29913
	130.234	3.34178		126.216	3.31671		123.477	3.29821
	130.08	3.34087		126.061	3.31595		123.323	3.29714
	129.926	3.33949		125.907	3.31457		123.169	3.29638
	129.771	3.33873		125.753	3.31411		123.014	3.29561
	129.617	3.33781		125.599	3.31289		122.86	3.29454
	129.463	3.33689		125.445	3.31197		122.706	3.29362
	129.309	3.33582		125.291	3.31105		122.552	3.29255
	129.155	3.33475		125.137	3.31014		122.398	3.29164
	129.001	3.33399		124.982	3.30891		122.244	3.29087
	128.847	3.33307		124.828	3.3083		122.09	3.28995
	128.692	3.332		124.674	3.30723		121.936	3.28904
	128.538	3.33093		124.52	3.30647		121.781	3.28797
	128.384	3.33016		124.366	3.3054		121.627	3.28735
	128.23	3.32909		124.212	3.30448		121.473	3.28613
	128.076	3.32818		124.058	3.30356		121.319	3.28521
	127.922	3.32726		123.903	3.30264		121.165	3.28414
	127.768	3.32649		123.749	3.30157		121.011	3.28338
	127.614	3.32542		123.595	3.30066		120.857	3.28246
	127.459	3.32435		123.441	3.29989		120.702	3.28154
	127.305	3.32359		123.287	3.29882		120.548	3.28047
	127.151	3.32252		123.133	3.2979		120.394	3.27971
	126.997	3.32145		122.979	3.29714		120.24	3.27895
	126.843	3.32069		122.825	3.29607		120.086	3.27772
	126.689	3.31992		122.67	3.2953		119.932	3.27711
	126.535	3.31885		122.516	3.29439		119.778	3.27604
	126.38	3.31793		122.362	3.29316		119.623	3.27512
	126.226	3.31686		122.208	3.2924		119.469	3.27421
	126.072	3.31595		122.054	3.29148		119.315	3.27329
	125.918	3.31518		121.9	3.29057		119.161	3.27237
	125.764	3.31426		121.746	3.28965		119.007	3.2713
	125.61	3.31319		121.592	3.28888		118.853	3.27054
	125.456	3.31228		121.437	3.28797		118.699	3.26962
	125.302	3.31136		121.283	3.28705		118.545	3.2687
	125.147	3.31044		121.129	3.28583		118.39	3.26809
	124.993	3.30937		120.975	3.28506		118.236	3.26702
	124.839	3.30861		120.821	3.28399		118.082	3.2661
	124.685	3.30769		120.667	3.28307		117.928	3.26503
	124.531	3.30677		120.513	3.28231		117.774	3.26427
	124.377	3.3057		120.358	3.28154		117.62	3.2632
	124.223	3.30478		120.204	3.28063		117.466	3.26243
	124.069	3.30402		120.05	3.27971		117.311	3.26182
	123.914	3.30295		119.896	3.2791		117.157	3.26106
	123.76	3.30203		119.742	3.27803		117.003	3.25999
	123.606	3.30096		119.588	3.27726		116.849	3.25922
	123.452	3.3002		119.434	3.27635		116.695	3.25846
	123.298	3.29974		119.279	3.27543		116.541	3.25754
	123.144	3.29852		119.125	3.27466		116.387	3.25662
	122.99	3.29745		118.971	3.27344		116.232	3.25555
	122.836	3.29668		118.817	3.27283		116.078	3.25464
	122.681	3.29592		118.663	3.27191		115.924	3.25372
	122.527	3.29485		118.509	3.27099		115.77	3.2528
	122.373	3.29408		118.355	3.26992		115.616	3.25204
	122.219	3.29301		118.201	3.26901		115.462	3.25142
	122.065	3.29209		118.046	3.2684		115.308	3.25035
	121.911	3.29118		117.892	3.26733		115.154	3.24959
	121.757	3.29057		117.738	3.26626		114.999	3.24852
	121.603	3.28949		117.584	3.26549		114.845	3.2476
	121.448	3.28873		117.43	3.26442		114.691	3.24668
	121.294	3.28766		117.276	3.26396		114.537	3.24577
	121.14	3.2869		117.122	3.26289		114.383	3.24485
	120.986	3.28598		116.967	3.26197		114.229	3.24409
	120.832	3.28476		116.813	3.2609		114.075	3.24332
	120.678	3.28414		116.659	3.26045		113.921	3.2424
	120.524	3.28323		116.505	3.25922		113.766	3.24149
	120.37	3.28231		116.351	3.25846		113.612	3.24042
	120.215	3.28124		116.197	3.25739		113.458	3.2398
	120.061	3.28047		116.043	3.25662		113.304	3.23889
	119.907	3.27971		115.888	3.25571		113.15	3.23782
	119.753	3.27864		115.734	3.25479		112.996	3.23721
	119.599	3.27757		115.58	3.25402		112.842	3.23629
	119.445	3.27696		115.426	3.25311		112.687	3.23491
	119.291	3.27604		115.272	3.25204		112.533	3.2343
	119.137	3.27482		115.118	3.25127		112.379	3.23369
	118.983	3.27405		114.964	3.25035		112.225	3.23277
	118.828	3.27329		114.81	3.24959		112.071	3.23201
	118.674	3.27237		114.655	3.24883		111.917	3.23094
	118.52	3.27145		114.501	3.2476		111.763	3.23033
	118.366	3.27069		114.347	3.24668		111.608	3.22925
	118.212	3.26977		114.193	3.24592		111.454	3.22849
	118.058	3.26901		114.039	3.245		111.3	3.22773
	117.903	3.26794		113.885	3.24424		111.146	3.2265
	117.749	3.26687		113.731	3.24332		110.992	3.22589
	117.595	3.26595		113.576	3.24256		110.838	3.22513
	117.441	3.26518		113.422	3.24133		110.684	3.22406
	117.287	3.26411		113.268	3.24072		110.529	3.22345
	117.133	3.2632		113.114	3.2398		110.375	3.22237
	116.979	3.26259		112.96	3.23889		110.221	3.22161
	116.824	3.26167		112.806	3.23812		110.067	3.22069
	116.67	3.26075		112.652	3.23721		109.913	3.21978
	116.516	3.25983		112.498	3.23629		109.759	3.21886
	116.362	3.25907		112.343	3.23537		109.605	3.21794
	116.208	3.25815		112.189	3.23491		109.451	3.21702
	116.054	3.25708		112.035	3.23384		109.296	3.21641
	115.899	3.25632		111.881	3.23262		109.142	3.21549
	115.745	3.25555		111.727	3.23201		108.988	3.21488
	115.591	3.25464		111.573	3.23124		108.834	3.21397
	115.437	3.25356		111.419	3.23048		108.68	3.2132
	115.283	3.25249		111.264	3.22925		108.526	3.21228
	115.129	3.25188		111.11	3.22849		108.372	3.21152
	114.975	3.25112		110.956	3.22773		108.217	3.2106
	114.82	3.25035		110.802	3.22696		108.063	3.20984
	114.666	3.24944		110.648	3.22604		107.909	3.20877
	114.512	3.24837		110.494	3.22543		107.755	3.208
	114.358	3.24745		110.34	3.22436		107.601	3.20693
	114.204	3.24653		110.185	3.2236		107.447	3.20632
	114.05	3.24592		110.031	3.22283		107.293	3.2054
	113.896	3.245		109.877	3.22192		107.139	3.20464
	113.741	3.24409		109.723	3.22115		106.984	3.20387
	113.587	3.24332		109.569	3.22008		106.83	3.20311
	113.433	3.2424		109.415	3.21916		106.676	3.20235
	113.279	3.24164		109.261	3.21855		106.522	3.20143
	113.125	3.24072		109.107	3.21764		106.368	3.20066
	112.971	3.2398		108.952	3.21687		106.214	3.19975
	112.817	3.23904		108.798	3.21595		106.06	3.19898
	112.663	3.23797		108.644	3.21504		105.905	3.19837
	112.508	3.23736		108.49	3.21427		105.751	3.19761
	112.354	3.23629		108.336	3.21351		105.597	3.19684
	112.2	3.23552		108.182	3.21274		105.443	3.19592
	112.046	3.23461		108.028	3.21183		105.289	3.19531
	111.892	3.23399		107.874	3.21121		105.135	3.1944
	111.738	3.23308		107.72	3.21014		104.981	3.19363
	111.584	3.23216		107.565	3.20923		104.827	3.19271
	111.429	3.2314		107.411	3.20877		104.672	3.1918
	111.275	3.23063		107.257	3.20785		104.518	3.19103
	111.121	3.22987		107.103	3.20693		104.364	3.19027
	110.967	3.2288		106.949	3.20617		104.21	3.1895
	110.813	3.22803		106.795	3.2054		104.056	3.18874
	110.659	3.22711		106.641	3.20479		103.902	3.18797
	110.505	3.2265		106.487	3.20387		103.747	3.18706
	110.35	3.22559		106.332	3.20311		103.593	3.18614
	110.196	3.22452		106.178	3.2025		103.439	3.18537
	110.042	3.22406		106.024	3.20143		103.285	3.18476
	109.888	3.22314		105.87	3.20082		103.131	3.184
	109.734	3.22207		105.716	3.1999		102.977	3.18323
	109.58	3.22161		105.562	3.19898		102.823	3.18232
	109.426	3.22069		105.407	3.19822		102.669	3.18171
	109.271	3.21978		105.253	3.19745		102.514	3.18079
	109.117	3.21886		105.099	3.19684		102.36	3.17987
	108.963	3.21809		104.945	3.19592		102.206	3.17911
	108.809	3.21718		104.791	3.19501		102.052	3.17849
	108.655	3.21641		104.637	3.1944		101.898	3.17788
	108.501	3.21565		104.483	3.19363		101.744	3.17697
	108.347	3.21504		104.329	3.19271		101.59	3.17605
	108.192	3.21397		104.174	3.1918		101.435	3.17544
	108.038	3.21335		104.02	3.19088		101.281	3.17467
	107.884	3.21244		103.866	3.19011		101.127	3.1736
	107.73	3.21167		103.712	3.18935		100.973	3.17299
	107.576	3.2106		103.558	3.18874		100.819	3.17238
	107.422	3.20984		103.404	3.18782		100.665	3.17146
	107.268	3.20892		103.25	3.18706		100.511	3.171
	107.113	3.20831		103.096	3.18644		100.356	3.16993
	106.959	3.20754		102.942	3.18553		100.202	3.16932
	106.805	3.20663		102.787	3.18476		100.048	3.16856
	106.651	3.20586		102.633	3.18415		99.8941	3.16779
	106.497	3.2051		102.479	3.18323		99.74	3.16718
	106.343	3.20418		102.325	3.18247		99.5858	3.16626
	106.189	3.20357		102.171	3.18201		99.4317	3.16565
	106.034	3.20265		102.017	3.18125		99.2775	3.16473
	105.88	3.20204		101.863	3.18033		99.1234	3.16397
	105.726	3.20097		101.709	3.17941		98.9693	3.16336
	105.572	3.20021		101.554	3.17895		98.8151	3.16244
	105.418	3.19959		101.4	3.17804		98.661	3.16198
	105.263	3.19868		101.246	3.17742		98.5068	3.16106
	105.109	3.19791		101.092	3.17651		98.3527	3.16045
	104.955	3.19699		100.938	3.1759		98.1985	3.15999
	104.801	3.19638		100.784	3.17513		98.0443	3.15892
	104.647	3.19577		100.63	3.17452		97.8902	3.15831
	104.493	3.19455		100.475	3.17345		97.736	3.15785
	104.339	3.19394		100.321	3.17253		97.5818	3.15694
	104.184	3.19348		100.167	3.17192		97.4277	3.15617
	104.03	3.19241		100.013	3.17131		97.2736	3.15525
	103.876	3.19149		99.8589	3.1707		97.1194	3.1548
	103.722	3.19103		99.7047	3.16993		96.9653	3.15403
	103.568	3.19011		99.5505	3.16917		96.8112	3.15342
	103.414	3.18935		99.3964	3.1684		96.6571	3.15266
	103.259	3.18843		99.2423	3.16764		96.5029	3.15189
	103.105	3.18782		99.0881	3.16687		96.3488	3.15113
	102.951	3.18675		98.934	3.16642		96.1946	3.15097
	102.797	3.18629		98.7799	3.16565		96.0405	3.15006
	102.643	3.18568		98.6258	3.16473		95.8864	3.14929
	102.489	3.18476		98.4716	3.16412		95.7323	3.14853
	102.335	3.18415		98.3175	3.16321		95.5781	3.14792
	102.18	3.18323		98.1634	3.16259		95.424	3.1473
	102.026	3.18247		98.0092	3.16198		95.2699	3.14669
	101.872	3.18171		97.8551	3.16122		95.1158	3.14593
	101.718	3.18109		97.701	3.16061		94.9616	3.14532
	101.564	3.18018		97.5469	3.15984		94.8075	3.14455
	101.41	3.17956		97.3927	3.15923		94.6534	3.14394
	101.256	3.1788		97.2386	3.15847		94.4992	3.14318
	101.102	3.17819		97.0845	3.1577		94.3451	3.14256
	100.947	3.17742		96.9304	3.15724		94.1909	3.14195
	100.793	3.17666		96.7762	3.15648		94.0367	3.14149
	100.639	3.17605		96.6221	3.15556		93.8826	3.14088
	100.485	3.17544		96.4679	3.1551		93.7284	3.14027
	100.331	3.17452		96.3138	3.15434		93.5743	3.13966
	100.177	3.17375		96.1597	3.15373		93.4202	3.13905
	100.023	3.17299		96.0056	3.15296		93.2661	3.13828
	99.8684	3.17238		95.8514	3.15235		93.1119	3.13752
	99.7142	3.17161		95.6973	3.15174		92.9578	3.13691
	99.5601	3.17116		95.5432	3.15128		92.8036	3.13645
	99.4059	3.17024		95.389	3.15052		92.6495	3.13568
	99.2518	3.16978		95.2349	3.1499		92.4954	3.13507
	99.0976	3.16902		95.0809	3.14929		92.3413	3.13477
	98.9435	3.1684		94.9267	3.14868		92.1871	3.13385
	98.7894	3.16779		94.7725	3.14822		92.0329	3.13354
	98.6353	3.16687		94.6184	3.14746		91.8788	3.13278
	98.4811	3.16642		94.4644	3.14669		91.7247	3.13217
	98.3269	3.1655		94.3103	3.14608		91.5706	3.13156
	98.1728	3.16504		94.1562	3.14532		91.4165	3.13094
	98.0186	3.16428		94.002	3.14471		91.2623	3.13033
	97.8645	3.16366		93.8479	3.14409		91.1082	3.12957
	97.7104	3.1629		93.6938	3.14363		90.9541	3.12911
	97.5563	3.16213		93.5396	3.14272		90.8	3.12865
	97.4021	3.16168		93.3855	3.14226		90.6459	3.12789
	97.248	3.16091		93.2314	3.14165		90.4918	3.12712
	97.0938	3.1603		93.0773	3.14104		90.3377	3.12651
	96.9397	3.15969		92.9232	3.14058		90.1836	3.1259
	96.7855	3.15892		92.7691	3.13981		90.0295	3.12559
	96.6314	3.15816		92.6149	3.13905		89.8755	3.12498
	96.4772	3.15755		92.4608	3.13874		89.7214	3.12437
	96.3231	3.15709		92.3067	3.13798		89.5673	3.12376
	96.169	3.15632		92.1526	3.13752		89.4132	3.12315
	96.0149	3.15556		91.9985	3.13675		89.2591	3.12269
	95.8608	3.1548		91.8444	3.13614		89.1049	3.12208
	95.7067	3.15434		91.6902	3.13523		88.9508	3.12147
	95.5526	3.15357		91.5361	3.13477		88.7967	3.12085
	95.3985	3.15281		91.3819	3.13431		88.6425	3.12024
	95.2444	3.15235		91.2278	3.13354		88.4884	3.11963
	95.0903	3.15159		91.0737	3.13309		88.3343	3.11917
	94.9362	3.15097		90.9195	3.13293		88.1802	3.11841
	94.7821	3.15021		90.7654	3.13171		88.026	3.11795
	94.628	3.14975		90.6112	3.13125		87.8718	3.11734
	94.4739	3.14899		90.4571	3.13064		87.7177	3.11673
	94.3198	3.14837		90.3029	3.13033		87.5636	3.11627
	94.1657	3.14776		90.1488	3.12957		87.4094	3.11566
	94.0116	3.147		89.9946	3.12911		87.2553	3.11504
	93.8575	3.14623		89.8405	3.12835		87.1011	3.11459
	93.7034	3.14562		89.6864	3.12773		86.947	3.11428
	93.5493	3.14516		89.5322	3.12712		86.7928	3.11367
	93.3952	3.14455		89.3781	3.12666		86.6386	3.11306
	93.241	3.14394		89.2239	3.12575		86.4845	3.1126
	93.0869	3.14363		89.0698	3.12559		86.3304	3.11183
	92.9327	3.14287		88.9156	3.12498		86.1762	3.11153
	92.7786	3.14226		88.7615	3.12422		86.022	3.11092
	92.6245	3.1418		88.6074	3.12376		85.8678	3.11046
	92.4703	3.14104		88.4532	3.1233		85.7137	3.10985
	92.3162	3.14027		88.2991	3.12284		85.5596	3.10923
	92.1621	3.14012		88.145	3.12208		85.4054	3.10862
	92.0079	3.13905		87.9909	3.12162		85.2512	3.10801
	91.8538	3.13874		87.8368	3.12101		85.0971	3.1077
	91.6997	3.13813		87.6827	3.12055		84.943	3.10709
	91.5455	3.13767		87.5286	3.12009		84.7889	3.10663
	91.3914	3.13675		87.3744	3.11948		84.6347	3.10618
	91.2373	3.1363		87.2203	3.11887		84.4806	3.10541
	91.0832	3.13584		87.0662	3.11825		84.3264	3.10511
	90.9291	3.13507		86.912	3.11764		84.1723	3.10465
	90.775	3.13461		86.7579	3.11688		84.0181	3.10419
	90.6208	3.134		86.6037	3.11657		83.864	3.10342
	90.4667	3.13354		86.4496	3.11611		83.7098	3.10312
	90.3126	3.13278		86.2954	3.11566		83.5557	3.10266
	90.1584	3.13232		86.1413	3.1152		83.4016	3.10205
	90.0043	3.13171		85.9872	3.11474		83.2474	3.10159
	89.8501	3.13125		85.833	3.11397		83.0933	3.10128
	89.6959	3.13064		85.6789	3.11367		82.9392	3.10082
	89.5418	3.13033		85.5248	3.11321		82.7851	3.10021
	89.3877	3.12957		85.3707	3.11244		82.6309	3.09975
	89.2335	3.12896		85.2166	3.11214		82.4767	3.0993
	89.0794	3.1285		85.0624	3.11168		82.3226	3.09884
	88.9253	3.12819		84.9083	3.11122		82.1685	3.09838
	88.7711	3.12743		84.7542	3.11076		82.0143	3.09792
	88.617	3.12651		84.6001	3.11015		81.8602	3.09746
	88.4628	3.12621		84.4459	3.10985		81.7061	3.097
	88.3087	3.12559		84.2919	3.10923		81.5519	3.09654
	88.1546	3.12513		84.1378	3.10862		81.3978	3.09609
	88.0004	3.12483		83.9836	3.10832		81.2436	3.09563
	87.8463	3.12422		83.8295	3.10786		81.0895	3.09517
	87.6921	3.12361		83.6753	3.10725		80.9354	3.09471
	87.538	3.12315		83.5212	3.10679		80.7812	3.0944
	87.3839	3.12284		83.3671	3.10602		80.627	3.09394
	87.2297	3.12223		83.213	3.10587		80.4729	3.09318
	87.0756	3.12131		83.0589	3.10556		80.3188	3.09272
	86.9214	3.12085		82.9048	3.10495		80.1647	3.09226
	86.7673	3.12055		82.7506	3.10449		80.0105	3.0918
	86.6132	3.12009		82.5965	3.10404		79.8564	3.09135
	86.459	3.11932		82.4424	3.10327		79.7023	3.09089
	86.3049	3.11902		82.2883	3.10312		79.5481	3.09058
	86.1508	3.11856		82.1342	3.10266		79.394	3.08997
	85.9966	3.1178		81.98	3.10205		79.2398	3.08966
	85.8425	3.11749		81.8259	3.10144		79.0857	3.08905
	85.6883	3.11688		81.6718	3.10128		78.9316	3.08875
	85.5342	3.11627		81.5177	3.10067		78.7775	3.08813
	85.38	3.11566		81.3635	3.10021		78.6233	3.08783
	85.2259	3.11535		81.2094	3.0996		78.4691	3.08737
	85.0718	3.11489		81.0553	3.09914		78.315	3.08691
	84.9177	3.11443		80.9012	3.09868		78.1609	3.0863
	84.7635	3.11382		80.7471	3.09823		78.0068	3.08599
	84.6094	3.11336		80.593	3.09777		77.8526	3.08538
	84.4552	3.11306		80.4388	3.09731		77.6984	3.08508
	84.3011	3.1126		80.2847	3.09685		77.5443	3.08447
	84.1469	3.11199		80.1306	3.09624		77.3901	3.08431
	83.9927	3.11153		79.9764	3.09593		77.236	3.08385
	83.8386	3.11122		79.8223	3.09547		77.0819	3.08339
	83.6844	3.11061		79.6682	3.09501		76.9278	3.08294
	83.5303	3.1103		79.5141	3.09471		76.7737	3.08232
	83.3762	3.10969		79.3599	3.0941		76.6195	3.08202
	83.2221	3.10893		79.2058	3.09364		76.4654	3.08156
	83.0679	3.10847		79.0517	3.09318		76.3113	3.0811
	82.9138	3.10801		78.8975	3.09287		76.1572	3.08049
	82.7597	3.10755		78.7434	3.09242		76.003	3.08034
	82.6056	3.10709		78.5893	3.09196		75.8489	3.07973
	82.4515	3.10679		78.4352	3.0915		75.6947	3.07927
	82.2973	3.10602		78.2811	3.09135		75.5406	3.07896
	82.1432	3.10587		78.127	3.09058		75.3864	3.07835
	81.9891	3.10541		77.9728	3.09028		75.2323	3.07804
	81.8349	3.10495		77.8187	3.08951		75.0782	3.07759
	81.6808	3.10465		77.6646	3.08905		74.924	3.07728
	81.5266	3.10419		77.5104	3.0889		74.7699	3.07667
	81.3725	3.10388		77.3563	3.08829		74.6157	3.07636
	81.2183	3.10327		77.2021	3.08798		74.4616	3.0759
	81.0642	3.10281		77.048	3.08768		74.3074	3.07544
	80.9101	3.10251		76.8938	3.08706		74.1532	3.07529
	80.7559	3.10205		76.7396	3.08661		73.9991	3.07483
	80.6018	3.10159		76.5855	3.08615		73.8449	3.07468
	80.4476	3.10113		76.4313	3.08584		73.6908	3.07392
	80.2934	3.10067		76.2772	3.08554		73.5366	3.07346
	80.1393	3.10006		76.123	3.08492		73.3825	3.0733
	79.9852	3.09991		75.9688	3.08462		73.2283	3.07254
	79.831	3.0993		75.8147	3.08401		73.0741	3.07193
	79.6769	3.09884		75.6606	3.08355		72.92	3.07178
	79.5227	3.09838		75.5064	3.08339		72.7659	3.07147
	79.3686	3.09807		75.3523	3.08294		72.6117	3.07116
	79.2145	3.09746		75.1982	3.08248		72.4576	3.0707
	79.0604	3.09716		75.0441	3.08202		72.3035	3.07025
	78.9062	3.0967		74.89	3.08156		72.1493	3.06979
	78.7521	3.09624		74.7358	3.0811		71.9952	3.06948
	78.598	3.09578		74.5817	3.08064		71.8411	3.06902
	78.4439	3.09532		74.4276	3.08003		71.687	3.06872
	78.2897	3.09501		74.2734	3.07973		71.5329	3.06826
	78.1356	3.09471		74.1193	3.07942		71.3787	3.06795
	77.9815	3.09425		73.9651	3.07896		71.2246	3.06749
	77.8274	3.09364		73.811	3.0785		71.0705	3.06719
	77.6733	3.09333		73.6569	3.07835		70.9164	3.06673
	77.5191	3.09287		73.5027	3.07789		70.7622	3.06642
	77.365	3.09257		73.3486	3.07759		70.6081	3.06597
	77.2108	3.09211		73.1944	3.07713		70.454	3.06566
	77.0566	3.0918		73.0403	3.07682		70.2999	3.0652
	76.9025	3.09135		72.8862	3.07651		70.1458	3.06474
	76.7483	3.09058		72.7321	3.07606		69.9917	3.06444
	76.5942	3.09028		72.578	3.07575		69.8375	3.06398
	76.44	3.08982		72.4239	3.07529		69.6834	3.06352
	76.2859	3.08951		72.2698	3.07499		69.5293	3.06321
	76.1317	3.0889		72.1157	3.07453		69.3752	3.06291
	75.9775	3.08859		71.9615	3.07407		69.221	3.0623
	75.8234	3.08813		71.8074	3.07376		69.0669	3.06199
	75.6693	3.08783		71.6533	3.0733		68.9128	3.06138
	75.5151	3.08722		71.4991	3.073		68.7587	3.06107
	75.361	3.08706		71.3449	3.07223		68.6046	3.06077
	75.2069	3.08661		71.1908	3.07208		68.4505	3.06016
	75.0527	3.0863		71.0366	3.07162		68.2963	3.06
	74.8986	3.08569		70.8825	3.07132		68.1422	3.05954
	74.7444	3.08538		70.7284	3.07101		67.988	3.05924
	74.5903	3.08508		70.5742	3.0704		67.8338	3.05878
	74.4362	3.08462		70.4201	3.07009		67.6797	3.05832
	74.282	3.08401		70.266	3.06963		67.5255	3.05786
	74.1279	3.08385		70.1119	3.06948		67.3714	3.05756
	73.9737	3.08339		69.9577	3.06872		67.2173	3.0571
	73.8196	3.08324		69.8036	3.06841		67.0632	3.05679
	73.6655	3.08263		69.6494	3.06795		66.909	3.05618
	73.5114	3.08202		69.4953	3.06749		66.7549	3.05603
	73.3572	3.08141		69.3411	3.06734		66.6008	3.05542
	73.2031	3.08125		69.1869	3.06688		66.4467	3.05526
	73.049	3.08095		69.0328	3.06627		66.2925	3.05465
	72.8949	3.08049		68.8786	3.06597		66.1383	3.05404
	72.7407	3.08003		68.7245	3.06566		65.9842	3.05373
	72.5866	3.07988		68.5703	3.06505		65.8301	3.05343
	72.4325	3.07942		68.4162	3.06505		65.6759	3.05312
	72.2784	3.07881		68.2621	3.06444		65.5217	3.05282
	72.1243	3.07835		68.1079	3.06413		65.3676	3.0522
	71.9702	3.07804		67.9538	3.06367		65.2135	3.0519
	71.8161	3.07774		67.7997	3.06321		65.0594	3.05159
	71.6619	3.07759		67.6456	3.06291		64.9053	3.05113
	71.5078	3.07697		67.4915	3.06245		64.7511	3.05068
	71.3536	3.07636		67.3373	3.06199		64.597	3.05037
	71.1995	3.07621		67.1832	3.06153		64.4429	3.04991
	71.0454	3.0759		67.029	3.06107		64.2887	3.04961
	70.8913	3.07544		66.8749	3.06092		64.1345	3.04915
	70.7371	3.07514		66.7208	3.06046		63.9804	3.04854
	70.5829	3.07483		66.5667	3.06016		63.8263	3.04838
	70.4288	3.07453		66.4125	3.05954		63.6722	3.04777
	70.2747	3.07422		66.2583	3.05908		63.518	3.04731
	70.1206	3.07361		66.1042	3.05908		63.3639	3.04701
	69.9665	3.0733		65.95	3.05847		63.2097	3.04655
	69.8123	3.073		65.7959	3.05817		63.0556	3.04609
	69.6582	3.07239		65.6418	3.05786		62.9014	3.04578
	69.5041	3.07208		65.4877	3.0574		62.7473	3.04548
	69.3499	3.07178		65.3335	3.05679		62.5931	3.04487
	69.1958	3.07132		65.1793	3.05664		62.4389	3.04471
	69.0416	3.07086		65.0251	3.05603		62.2848	3.04425
	68.8875	3.0707		64.871	3.05557		62.1306	3.0438
	68.7333	3.07055		64.7168	3.05557		61.9765	3.04334
	68.5792	3.06994		64.5626	3.05526		61.8224	3.04318
	68.425	3.06979		64.4085	3.05465		61.6683	3.04273
	68.2709	3.06918		64.2544	3.05389		61.5141	3.04227
	68.1168	3.06872		64.1003	3.05358		61.36	3.04166
	67.9626	3.06856		63.9461	3.05328		61.2058	3.0412
	67.8085	3.06826		63.792	3.05297		61.0517	3.04104
	67.6543	3.06765		63.6378	3.05266		60.8976	3.04074
	67.5002	3.06734		63.4837	3.05205		60.7435	3.04013
	67.346	3.06704		63.3296	3.0519		60.5893	3.03982
	67.1919	3.06673		63.1755	3.05144		60.4352	3.03936
	67.0378	3.06612		63.0213	3.05113		60.2811	3.03921
	66.8837	3.06581		62.8672	3.05083		60.1269	3.0389
	66.7295	3.06551		62.7131	3.05037		59.9728	3.03829
	66.5754	3.06505		62.5589	3.04991		59.8187	3.03799
	66.4213	3.06474		62.4048	3.04961		59.6646	3.03768
	66.2672	3.06428		62.2506	3.04915		59.5105	3.03722
	66.1131	3.06398		62.0965	3.04884		59.3563	3.03707
	65.959	3.06352		61.9423	3.04854		59.2022	3.03661
	65.8048	3.06306		61.7882	3.04808		59.0481	3.03615
	65.6506	3.0626		61.634	3.04762		58.894	3.03585
	65.4965	3.0623		61.4799	3.04747		58.7398	3.03554
	65.3423	3.06184		61.3257	3.04701		58.5857	3.03493
	65.1882	3.06153		61.1716	3.04655		58.4316	3.03432
	65.0341	3.06107		61.0175	3.04609		58.2775	3.03401
	64.88	3.06061		60.8633	3.04578		58.1234	3.0337
	64.7259	3.06031		60.7092	3.04563		57.9692	3.03325
	64.5718	3.05985		60.555	3.04517		57.8151	3.03279
	64.4177	3.05954		60.4009	3.04456		57.661	3.03263
	64.2635	3.05893		60.2467	3.0441		57.5068	3.03218
	64.1094	3.05863		60.0926	3.04395		57.3527	3.03172
	63.9553	3.05847		59.9384	3.04349		57.1986	3.03141
	63.8011	3.05817		59.7843	3.04318		57.0445	3.03065
	63.647	3.0574		59.6302	3.04273		56.8903	3.03065
	63.4929	3.0571		59.476	3.04227		56.7362	3.02988
	63.3388	3.05679		59.3218	3.04196		56.5821	3.02973
	63.1847	3.05633		59.1677	3.0415		56.428	3.02942
	63.0305	3.05587		59.0135	3.04104		56.2739	3.02881
	62.8764	3.05557		58.8594	3.04074		56.1197	3.02835
	62.7223	3.05526		58.7053	3.04028		55.9656	3.02789
	62.5681	3.05496		58.5512	3.03997		55.8114	3.02744
	62.414	3.0545		58.3971	3.03951		55.6573	3.02713
	62.2598	3.05389		58.2429	3.03921		55.5031	3.02667
	62.1057	3.05358		58.0888	3.0386		55.349	3.02637
	61.9516	3.05328		57.9346	3.03829		55.1948	3.02575
	61.7974	3.05282		57.7805	3.03799		55.0407	3.0253
	61.6433	3.05266		57.6264	3.03768		54.8866	3.02468
	61.4892	3.05205		57.4723	3.03692		54.7324	3.02453
	61.3351	3.0519		57.3181	3.03661		54.5783	3.02392
	61.1809	3.05144		57.164	3.0363		54.4241	3.02377
	61.0268	3.05098		57.0099	3.03554		54.27	3.02346
	60.8727	3.05083		56.8557	3.03554		54.1159	3.02285
	60.7185	3.05022		56.7016	3.03477		53.9618	3.02254
	60.5644	3.04991		56.5475	3.03462		53.8077	3.02208
	60.4102	3.04961		56.3933	3.03416		53.6535	3.02163
	60.2561	3.04915		56.2392	3.0337		53.4994	3.02147
	60.102	3.04899		56.085	3.03325		53.3452	3.02071
	59.9478	3.04838		55.9308	3.03309		53.191	3.02056
	59.7937	3.04792		55.7767	3.03279		53.0369	3.0201
	59.6396	3.04762		55.6226	3.03233		52.8828	3.01964
	59.4854	3.04701		55.4684	3.03156		52.7286	3.01918
	59.3313	3.04701		55.3143	3.03141		52.5744	3.01842
	59.1771	3.04639		55.1602	3.03095		52.4202	3.01842
	59.023	3.04609		55.0061	3.03034		52.2661	3.01796
	58.8689	3.04563		54.8519	3.03004		52.1119	3.01735
	58.7148	3.04532		54.6977	3.02973		51.9578	3.01658
	58.5607	3.04471		54.5436	3.02927		51.8036	3.01643
	58.4065	3.04441		54.3895	3.02897		51.6495	3.01597
	58.2524	3.04395		54.2353	3.02851		51.4953	3.01536
	58.0983	3.04349		54.0812	3.02789		51.3412	3.01505
	57.9442	3.04303		53.9271	3.02774		51.187	3.01459
	57.7901	3.04288		53.7729	3.02728		51.0329	3.01413
	57.6359	3.04227		53.6187	3.02682		50.8788	3.01383
	57.4818	3.04181		53.4646	3.02667		50.7247	3.01337
	57.3276	3.04166		53.3105	3.02575		50.5705	3.01306
	57.1735	3.0412		53.1564	3.0253		50.4164	3.01245
	57.0194	3.04089		53.0022	3.02499		50.2622	3.01215
	56.8652	3.04043		52.8481	3.02468		50.1081	3.01169
	56.7111	3.03997		52.6939	3.02438		49.954	3.01123
	56.557	3.03951		52.5398	3.02377		49.7998	3.01046
	56.4029	3.03936		52.3857	3.02346		49.6457	3.01031
	56.2487	3.03875		52.2315	3.02285		49.4916	3.01001
	56.0946	3.03829		52.0774	3.02224		49.3375	3.00939
	55.9405	3.03799		51.9233	3.02208		49.1833	3.00894
	55.7864	3.03768		51.7692	3.02178		49.0292	3.00848
	55.6322	3.03722		51.615	3.02132		48.8751	3.00817
	55.4781	3.03661		51.4609	3.02086		48.721	3.00756
	55.324	3.0363		51.3067	3.02056		48.5668	3.00725
	55.1698	3.036		51.1526	3.01994		48.4127	3.00664
	55.0157	3.03554		50.9984	3.01979		48.2585	3.00618
	54.8616	3.03493		50.8443	3.01918		48.1044	3.00573
	54.7075	3.03477		50.6901	3.01903		47.9502	3.00542
	54.5534	3.03416		50.536	3.01857		47.796	3.00496
	54.3993	3.0337		50.3819	3.01826		47.6418	3.0045
	54.2451	3.0334		50.2278	3.01765		47.4876	3.0042
	54.091	3.03309		50.0736	3.01704		47.3335	3.00358
	53.9368	3.03248		49.9195	3.01658		47.1794	3.00328
	53.7827	3.03218		49.7654	3.01627		47.0253	3.00282
	53.6286	3.03187		49.6113	3.01597		46.8712	3.00236
	53.4745	3.03141		49.4572	3.01551		46.717	3.0019
	53.3204	3.03095		49.303	3.0149		46.5629	3.0016
	53.1663	3.03065		49.1489	3.01475		46.4087	3.00099
	53.0121	3.03019		48.9948	3.01429		46.2546	3.00037
	52.858	3.02988		48.8407	3.01368		46.1005	3.00022
	52.7039	3.02927		48.6866	3.01322		45.9464	2.99946
	52.5498	3.02897		48.5325	3.01276		45.7922	2.99915
	52.3957	3.02851		48.3783	3.01245		45.6381	2.99854
	52.2416	3.02805		48.2242	3.01199		45.484	2.99808
	52.0875	3.02759		48.0701	3.01169		45.3298	2.99747
	51.9333	3.02713		47.916	3.01108		45.1757	2.99701
	51.7792	3.02667		47.7618	3.01062		45.0215	2.99655
	51.6251	3.02637		47.6076	3.01001		44.8674	2.99625
	51.4709	3.0256		47.4535	3.0097		44.7132	2.99563
	51.3168	3.02545		47.2994	3.00924		44.5591	2.99518
	51.1627	3.02514		47.1452	3.00878		44.405	2.99472
	51.0086	3.02468		46.9911	3.00832		44.2508	2.99426
[truncated: 621 more rows]
